# Supplementary material for: Screening and Structural Characterization of Heat Shock Response Elements (HSEs) in Entamoeba histolytica Promoters
Source: Int J Mol Sci. 2024 Jan 21;25(2):1319. doi: 10.3390/ijms25021319 (PMC10815948; doi:10.3390/ijms25021319)
Supplement: Supplementary file 1 [file ijms-25-01319-s001.zip › Supplementary Table S1.xlsx]

## Sheet: Hoja1
		A											B											C											D											E
		ID	Product	Presencia de HSE	Ehpgp5	Ehhsp100	EhrabB4	EhrabB1	EhrabB5	Ehmlbp			ID	Product	Presencia de HSE	Ehpgp5	Ehhsp100	EhrabB4	EhrabB1	EhrabB5	Ehmlbp			ID	Product	Presencia de HSE	Ehpgp5	Ehhsp100	EhrabB4	EhrabB1	EhrabB5	Ehmlbp			ID	Product	Presencia de HSE	Ehpgp5	Ehhsp100	EhrabB4	EhrabB1	EhrabB5	Ehmlbp		Combinacion N°	Combinación HSE	No genes	Combinacion N°	Combinación HSE
	1	EHI_000300	N-ethylmaleimide-sensitive factor attachment protein, alpha, putative	1					1			1	EHI_130710	myb-like DNA-binding domain containing protein	2			1	1				1	EHI_164190	DNA polymerase, putative	3	2				1			1	EHI_002130	phenylalanyl-tRNA synthetase beta subunit	4	3	1						1	Ehhsp100 /Ehpgp5 /EhrabB4	1	11	Ehpgp5 EhrabB1
	2	EHI_000590	40S ribosomal protein S6, putative	1		1						2	EHI_083630	Mob1/phocein family protein	2				1		1		2	EHI_197980	Myb family DNA-binding protein, SHAQKYF family	3	2				1			2	EHI_120320	IBR domain containing protein	4	1	3						2	EhrabB1 EhrabB4	1	12	Ehhsp100 EhrabB4
	3	EHI_000780	chromodomain-helicase-DNA-binding protein, putative	1		1						3	EHI_024660	chitinase Jessie, putative	2			1		1			3	EHI_091070	ruvB-like DNA helicase, putative	3		1			2			3	EHI_081370	vesicle-associated membrane protein	4		4						3	Ehmlbp EhrabB1	1	13	Ehmlbp EhrabB5
	4	EHI_000920	MmpL efflux pump, putative	1				1				4	EHI_141080	SP-RING zinc finger domain containing protein	2			1		1			4	EHI_137980	protein kinase, putative	3		1			2														4	Ehhsp100 / Ehmlbp /EhrabB4	1	14	Ehhsp100 EhrabB1
	5	EHI_001290	P-glycoprotein-2, putative	1			1					5	EHI_010590	Rho guanine nucleotide exchange factor, putative	2	1		1					5	EHI_004190	AAA family ATPase, putative	3	1					2					Presencia de HSE	Ehpgp5	Ehhsp100	EhrabB4	EhrabB1	EhrabB5	Ehmlbp		5	EhrabB1/ EhrabB4 /EhrabB5	1	15	Ehmlbp EhrabB4
	6	EHI_001635	sphingomyelinase C precursor, putative	1			1					6	EHI_020340	peptidyl-prolyl cis-trans isomerase, putative	2	1		1					6	EHI_178480	histone H3, putative	3	2					1		1	EHI_128440	cell division cycle protein 123 homolog	5	1	4						6	Ehmlbp /EhrabB1/ EhrabB5	1	16	Ehpgp5 EhrabB5
	7	EHI_002010	mannose-6-phosphate isomerase, putative	1		1						7	EHI_137090	TFIID subunit, putative	2	1		1					7	EHI_143440	calmodulin, putative	3		2				1		2	EHI_169630	DEAD/DEAH box helicase, putative	5		5						7	Ehhsp100 /Ehpgp5 /EhrabB5	2	17	Ehhsp100 EhrabB5
	8	EHI_003020	Rab family GTPase	1		1						8	EHI_199020	high-affinity potassium uptake transporter, putative	2	1		1					8	EHI_192460	formin homology 2 family protein	3		1				2													8	EhrabB4 EhrabB5	2	18	Ehmlbp Ehpgp5
	9	EHI_003900	protein kinase domain containing protein	1	1							9	EHI_009250	Legume-like lectin family protein, membrane-bound	2	1			1				9	EHI_196940	heat shock protein 90, putative	3		1				2													9	Ehhsp100 /Ehmlbp /Ehpgp5	2	19	Ehhsp100 Ehmlbp
	10	EHI_003930	I/LWEQ domain protein	1	1							10	EHI_100140	Rho guanine nucleotide exchange factor, putative	2	1			1				10	EHI_197160	sulfate adenylyltransferase, putative	3		2				1													10	Ehpgp5/EhrabB4	4	20	Ehhsp100 Ehpgp5
	11	EHI_004200	40S ribosomal protein S27, putative	1			1					11	EHI_117570	serine/threonine protein phosphatase, putative	2	1			1				11	EHI_050430	Meiotic recombination protein DMC1	3	1	2																			16
	12	EHI_004340	serine-threonine-isoleucine rich protein, putative	1					1			12	EHI_141120	helicase, putative	2	1			1				12	EHI_184530	helicase, putative	3	1	2
	13	EHI_004380	Rab family GTPase	1						1		13	EHI_009370	fatty acid elongase, putative	2		1	1					13	EHI_147530	DNA primase large subunit, putative	3	1	1			1
	14	EHI_004750	signal recognition particle protein SRP54, putative	1						1		14	EHI_025700	serine-threonine-isoleucine rich protein, putative	2		1	1					14	EHI_025390	inositol polyphosphate kinase, putative	3	1	1				1
	15	EHI_004960	bystin, putative	1		1						15	EHI_098550	ubiquitin-activating enzyme, putative	2		1	1					15	EHI_083570	nuclear complex protein 4, putative	3				1	1	1
	16	EHI_005040	adenosine deaminase, putative	1	1							16	EHI_175410	myo-inositol monophosphatase, putative	2		1	1					16	EHI_114370	RhoGAP domain containing protein	3	1	1			1
	17	EHI_005060	Fe-hydrogenase, putative	1		1						17	EHI_182670	enhancer binding protein-2, putative	2		1	1					17	EHI_130700	enolase, putative	3	1	1				1
	18	EHI_005100	eukaryotic translation initiation factor 2 alpha subunit, putative	1	1							18	EHI_049610	guanine nucleotide exchange factor	2					1	1		18	EHI_148070	importin alpha, putative	3	1	1	1
	19	EHI_005870	proteasome regulatory subunit, putative	1			1					19	EHI_057430	surface antigen ariel1, putative	2					1	1		19	EHI_182900	actin	3		1	1			1
	20	EHI_006130	phosphatidylinositol 3-kinase, putative	1	1							20	EHI_078200	protein kinase, putative	2					1	1		20	EHI_193360	histone H3, putative	3			1	1	1
	21	EHI_006140	Rho guanine nucleotide exchange factor, putative	1						1		21	EHI_181240	Rab B GTPase	2					1	1		21	EHI_125930	protein kinase, putative	3		3
	22	EHI_006690	DNA polymerase delta catalytic subunit, putative	1	1							22	EHI_193080	60S ribosomal protein L9, putative	2					1	1		22	EHI_052160	WD domain containing protein	3		3
	23	EHI_006810	14-3-3 protein 3	1	1							23	EHI_011390	Rho guanine nucleotide exchange factor, putative	2		1		1				23	EHI_005910	Rho guanine nucleotide exchange factor	3			3
	24	EHI_007150	mitochondrial-type heat shock protein 70	1					1			24	EHI_023010	protein kinase, putative	2		1		1				24	EHI_166590	S1 RNA binding domain-containing protein	3				3
	25	EHI_007330	beta-N-acetylhexosaminidase, beta subunit	1	1							25	EHI_062810	tyrosine- protein kinase 2, putative	2		1		1				25	EHI_092730	ADP-ribosylation factor 1, putative	3				3
	26	EHI_008030	phosphate transporter, putative	1	1							26	EHI_124370	RNA pseudouridylate synthase, putative	2		1		1				26	EHI_065500	tyrosin kinase, putative	3				3
	27	EHI_008220	protein kinase domain containing protein	1	1							27	EHI_156210	Ras GTPase-activating protein, putative	2		1		1
	28	EHI_008360	ankyrin repeat protein, putative	1						1		28	EHI_158140	high mobility group (HMG) box domain containing protein	2		1		1
	29	EHI_008410	serine/threonine protein kinase, putative	1					1			29	EHI_024450	protein tyrosine phosphatase, putative	2			1			1
	30	EHI_008620	ribosomal protein L17, putative	1						1		30	EHI_049780	myotubularin, putative	2			1			1
	31	EHI_008800	ser/thr protein phosphatase family protein	1						1		31	EHI_096770	acetyltransferase, putative	2			1			1
	32	EHI_009240	tyrosyl-tRNA synthetase, putative	1		1						32	EHI_112870	fatty acid elongase, putative	2			1			1
	33	EHI_009405	cyclin-dependent kinase regulatory subunit, putative	1		1						33	EHI_182880	TFIIH basal transcription factor complex subunit, putative	2			1			1
	34	EHI_009470	RNA recognition motif domain containing protein	1				1				34	EHI_190880	Thioredoxin domain-containing protein 2, putative	2			1			1
	35	EHI_009520	alpha-1,2-mannosidase, putative	1					1			35	EHI_009020	beta-amylase, putative	2	1				1
	36	EHI_009660	DENN domain protein	1						1		36	EHI_091510	PH domain containing protein	2	1				1
	37	EHI_009820	myb-like DNA-binding domain containing protein	1					1			37	EHI_100080	acid sphingomyelinase-like phosphodiesterase, putative	2	1				1
	38	EHI_009940	clathrin adaptor complex small chain, putative	1	1							38	EHI_153510	Rho guanine nucleotide exchange factor, putative	2	1				1
	39	EHI_009950	putative XPA-binding protein 1	1	1							39	EHI_195270	AIG1 family protein, putative	2	1				1
	40	EHI_010050	Rap/Ran GTPase-activating protein, putative	1				1				40	EHI_012380	Rab family GTPase	2		1			1
	41	EHI_010560	acyl-CoA synthetase, putative	1		1						41	EHI_021260	villidin, putative	2		1			1
	42	EHI_010700	A/G-specific adenine glycosylase, putative	1		1						42	EHI_029080	FHA domain protein, putative	2		1			1
	43	EHI_011180	protein kinase domain containing protein	1						1		43	EHI_070450	heat shock protein70, mitochondrial, putative	2		1			1
	44	EHI_011230	endonuclease V, putative	1			1					44	EHI_098240	protein kinase, putative	2		1			1
	45	EHI_011520	WD domain containing protein	1						1		45	EHI_101120	heat shock protein 70, mitochondrial, putative	2		1			1
	46	EHI_011530	ubiquitin-protein ligase, putative	1	1							46	EHI_158060	RNA-binding protein, putative	2		1			1
	47	EHI_011970	high-affinity potassium uptake transporter, putative	1	1							47	EHI_201270	protein tyrosine kinase domain-containing protein	2		1			1
	48	EHI_012420	myb-like DNA-binding domain containing protein	1				1				48	EHI_026390	cation transporter, putative	2	1					1
	49	EHI_012490	ARF GTPase activating protein, putative	1	1							49	EHI_042690	high mobility group (HMG) box domain containing protein	2	1					1
	50	EHI_012540	RhoGAP domain containing protein	1			1					50	EHI_048670	WH2 motif domain contaning protein	2	1					1
	51	EHI_012600	metallo-beta-lactamase family protein	1				1				51	EHI_076840	LSM domain containing protein	2	1					1
	52	EHI_012980	dihydropyrimidine dehydrogenase, putative	1						1		52	EHI_083590	coronin, putative	2	1					1
	53	EHI_013140	Ras guanine nucleotide exchange factor, putative	1				1				53	EHI_084680	4-alpha-glucanotransferase, putative	2	1					1
	54	EHI_013150	phosphoesterase, putative	1					1			54	EHI_088110	PH domain containing protein kinase, putative	2	1					1
	55	EHI_013330	pre-mRNA-splicing factor, putative	1	1							55	EHI_104590	apyrase, putative	2	1					1
	56	EHI_013760	heat shock protein 70, mitochondrial, putative	1					1			56	EHI_122800	actin-binding protein, putative	2	1					1
	57	EHI_013960	DEAD/DEAH box helicase, putative	1						1		57	EHI_127420	cell division control protein CDC24, putative	2	1					1
	58	EHI_014310	calcium-gated potassium channel protein, putative	1				1				58	EHI_186840	actin-binding protein, cofilin/tropomyosin family	2	1					1
	59	EHI_014350	protein kinase domain containing protein	1	1							59	EHI_193390	heat shock protein, Hsp20 family, putative	2	1					1
	60	EHI_014360	patatin-like phospholipase, putative	1		1						60	EHI_027560	pre-mRNA-splicing factor PRP46, putative	2		1				1
	61	EHI_015110	Rho guanine nucleotide exchange factor, putative	1	1							61	EHI_035500	protein kinase, putative	2		1				1
	62	EHI_015290	C2 domain protein, putative	1				1				62	EHI_044820	calmodulin, putative	2		1				1
	63	EHI_015310	60S ribosomal protein L35a, putative	1				1				63	EHI_045120	transitional endoplasmic reticulum ATPase, putative	2		1				1
	64	EHI_015320	60S ribosomal protein L37	1		1						64	EHI_096780	zinc finger protein, putative	2		1				1
	65	EHI_015340	serine/threonine protein phosphatase PP1, putative	1	1							65	EHI_099800	lipase, putative	2		1				1
	66	EHI_015550	retroviral aspartyl protease domain-containing protein	1				1				66	EHI_102270	heat shock protein 90, putative	2		1				1
	67	EHI_015750	chitinase Jessie3, putative	1		1						67	EHI_110340	60S ribosomal protein L19, putative	2		1				1
	68	EHI_015960	protein kinase, putative	1	1							68	EHI_125700	dTDP-D-glucose 4,6-dehydratase, putative	2		1				1
	69	EHI_016380	P-glycoprotein-2	1				1				69	EHI_127040	Ras guanine nucleotide exchange factor, putative	2		1				1
	70	EHI_016490	leucine rich repeat protein, BspA family	1				1				70	EHI_132860	DNA polymerase, putative	2		1				1
	71	EHI_017650	RhoGAP domain containing protein	1	1							71	EHI_147490	pre-mRNA splicing factor, putative	2		1				1
	72	EHI_017890	60S ribosome subunit biogenesis protein NIP7, putative	1		1						72	EHI_152540	protein kinase, putative	2		1				1
	73	EHI_018840	leucine rich repeat protein, BspA family	1				1				73	EHI_183080	rab-19, putative	2		1				1
	74	EHI_020260	dual specificity protein phosphatase, putative	1					1			74	EHI_186750	protein kinase, putative	2		1				1
	75	EHI_020290	WD domain containing protein	1		1						75	EHI_013550	heat shock protein 101, putative	2	1	1
	76	EHI_020320	amino acid-polyamine transporter, putative	1		1						76	EHI_017350	heat shock protein, putative	2	1	1
	77	EHI_021310	receptor protein kinase, putative	1					1			77	EHI_019640	caldesmon, putative	2	1	1
	78	EHI_021560	thioredoxin, putative	1						1		78	EHI_022620	heat shock protein, putative	2	1	1
	79	EHI_021570	serine acetyltransferase 1	1		1						79	EHI_030830	Plasma membrane calcium-transporting ATPase, putative	2	1	1
	80	EHI_021680	cell division protein kinase, putative	1		1						80	EHI_034710	heat shock protein, putative	2	1	1
	81	EHI_022490	AIG family protein	1		1						81	EHI_036880	RhoGAP domain containing protein	2	1	1
	82	EHI_023090	recQ family DNA helicase	1	1							82	EHI_053090	leucine rich repeat and phosphatase domain containing protein	2	1	1
	83	EHI_023210	GTP-binding protein, putative	1	1							83	EHI_076480	heat shock protein 101, putative	2	1	1
	84	EHI_023310	RING zinc finger protein, putative	1				1				84	EHI_100290	Rap/Ran GTPase-activating protein, putative	2	1	1
	85	EHI_023340	leucine-rich repeat containing protein	1						1		85	EHI_108480	Sec1 family protein	2	1	1
	86	EHI_023610	protein kinase, putative	1		1						86	EHI_137470	deoxyuridine 5'-triphosphate nucleotidohydrolase, mitochondrial precursor, putative	2	1	1
	87	EHI_024380	myotubularin, putative	1	1							87	EHI_139030	syntaxin, putative	2	1	1
	88	EHI_024410	lipid phosphate phosphatase, putative	1	1							88	EHI_140350	G protein alpha subunit, putative	2	1	1
	89	EHI_024460	HEAT repeat domain containing protein	1						1		89	EHI_151990	RNA-binding protein, putative	2	1	1
	90	EHI_025090	long-chain-fatty-acid--CoA ligase, putative	1	1							90	EHI_155060	chaperone clpB, putative	2	1	1
	91	EHI_025400	START domain containing protein	1				1				91	EHI_156560	heat shock protein, putative	2	1	1
	92	EHI_025590	60S ribosomal protein L35a, putative	1				1				92	EHI_159710	alanine aminotransferase, putative	2	1	1
	93	EHI_025710	iron-sulfur flavoprotein, putative	1						1		93	EHI_170480	chitin sythase, putative	2	1	1
	94	EHI_025840	LSM domain containing protein	1				1				94	EHI_170630	vesicle-associated membrane protein, putative	2	1	1
	95	EHI_026420	Rab family GTPase	1		1						95	EHI_184260	leucine rich repeat protein, BspA family	2	1	1
	96	EHI_026440	RNA recognition motif domain containing protein	1		1						96	EHI_200220	proteasome regulatory subunit, putative	2	1	1
	97	EHI_026480	(2r)-phospho-3-sulfolactate synthase, putative	1				1				97	EHI_002120	leucine rich repeat protein, BspA family	2	2
	98	EHI_027550	thioredoxin, putative	1					1			98	EHI_006160	Signal recognition particle 19 kDa protein, putative	2	2
	99	EHI_027700	molybdenum cofactor sulfurase, putative	1		1						99	EHI_006310	leucine rich repeat protein, BspA family	2	2
	100	EHI_027730	WD repeat protein	1					1			100	EHI_012090	leucine rich repeat protein, BspA family	2	2
	101	EHI_027760	DEAD/DEAH box helicase, putative	1				1				101	EHI_044760	Rho guanine nucleotide exchange factor, putative	2	2
	102	EHI_027800	galactose binding lectin 35 kDa subunit, putative	1						1		102	EHI_092650	Rho GTPase activating protein, putative	2	2
	103	EHI_028930	cyst wall-specific glycoprotein Jacob	1		1						103	EHI_110730	nucleoside transporter, putative	2	2
	104	EHI_028950	chitobiosyldiphosphodolichol beta-mannosyltransferase, putative	1	1							104	EHI_138960	mago nashi protein, putative	2	2
	105	EHI_029000	zinc finger domain containing protein	1				1				105	EHI_153950	leucine rich repeat protein, BspA family	2	2
	106	EHI_029220	peptidase S54 (rhomboid) family protein	1	1							106	EHI_165070	estradiol 17-beta-dehydrogenase, putative	2	2
	107	EHI_029380	thioredoxin, putative	1						1		107	EHI_167620	protein phosphatase domain-containing protein	2	2
	108	EHI_029590	protein kinase domain containing protein	1			1					108	EHI_176480	leucine rich repeat protein, BspA family	2	2
	109	EHI_030120	tyrosine kinase, putative	1	1							109	EHI_071800	heat shock protein70, mitochondrial, putative	2		2
	110	EHI_030170	26S proteasome non-ATPase regulatory subunit, putative	1			1					110	EHI_006530	nucleosome assembly protein 1-like 1, putative	2		2
	111	EHI_030420	tyrosine kinase, putative	1	1							111	EHI_009680	ribosomal protein S18, putative	2		2
	112	EHI_030760	60S ribosomal protein L24, putative	1			1					112	EHI_009970	Rab GTPase activating protein, putative	2		2
	113	EHI_031220	DNA repair protein RAD51, putative	1			1					113	EHI_013890	40S ribosomal protein S6, putative	2		2
	114	EHI_031310	myotubularin, putative	1				1				114	EHI_017620	nitroreductase family protein	2		2
	115	EHI_031400	ribosomal protein S18, putative	1		1						115	EHI_023080	WD domain containing protein	2		2
	116	EHI_033350	RNA-binding protein, putative	1						1		116	EHI_066510	protein kinase, putative	2		2
	117	EHI_033670	S1 RNA binding domain-containing protein	1		1						117	EHI_092500	RNA recognition motif domain containing protein	2		2
	118	EHI_033700	RecF/RecN/SMC domain containing protein	1	1							118	EHI_104560	cortexillin, putative	2		2
	119	EHI_033710	cysteine proteinase 2	1						1		119	EHI_105790	nucleolar complex protein 2 homolog, putative	2		2
	120	EHI_033860	endonuclease V, putative	1			1					120	EHI_124060	unspecified product	2		2
	121	EHI_035170	U3 small nucleolar ribonucleoprotein subunit, putative	1		1						121	EHI_166400	competence protein ComEC, putative	2		2
	122	EHI_035460	40S ribosomal protein S13, putative	1	1							122	EHI_169700	cysteinyl-tRNA synthetase, putative	2		2
	123	EHI_035570	protein kinase, putative	1		1						123	EHI_161950	RhoGAP domain containing protein	2			2
	124	EHI_035770	protein with RhoGEF and ArfGAP domains	1	1							124	EHI_012160	ser/thr protein phosphatase family protein	2				2
	125	EHI_035800	Ras GTPase activating protein, putative	1	1							125	EHI_022280	protein kinase domain containing protein	2				2
	126	EHI_035920	regulator of nonsense transcripts, putative	1				1				126	EHI_022600	NADPH-dependent FMN reductase domain containing protein	2				2
	127	EHI_035940	Rho GTPase activating protein, putative	1	1							127	EHI_092280	Rab family GTPase	2				2
	128	EHI_035950	protein kinase domain containing protein	1					1			128	EHI_102380	26S protease regulatory subunit, putative	2				2
	129	EHI_038580	ribosomal protein L11, putative	1		1						129	EHI_114340	acetylornithine deacetylase, putative	2				2
	130	EHI_038600	splicing factor 3A subunit 3, putative	1			1					130	EHI_132030	long-chain-fatty-acid--CoA ligase, putative	2				2
	131	EHI_038690	ubiquitin-activating enzyme E1 1, putative	1				1				131	EHI_159480	pore-forming peptide ameobapore A precursor, putative	2				2
	132	EHI_038800	actin binding protein, putative	1	1							132	EHI_131120	ELL complex EAP30 subunit, putative	2						2
	133	EHI_038880	WD repeat protein	1						1		133	EHI_042250	Rab family GTPase	2						2
	134	EHI_039010	40S ribosomal protein S26, putative	1						1		134	EHI_052050	26s protease regulatory subunit	2						2
	135	EHI_039180	acetyltransferase, putative	1	1							135	EHI_074750	pore-forming peptide ameobapore A precursor, putative	2						2
	136	EHI_039470	pumilio family RNA-binding protein	1			1					136	EHI_178590	histone RNA hairpin-binding protein, putative	2						2
	137	EHI_040260	HEAT repeat domain containing protein	1		1						137	EHI_182830	UBA/TS-N domain-containing protein	2						2
	138	EHI_040320	3' exoribonuclease family protein	1		1						138	EHI_186730	acetyltransferase, GNAT family	2						2
	139	EHI_040600	Acid sphingomyelinase-like phosphodiesterase, putative	1						1		139	EHI_178570	chaperonin 1 60 kDa	2						2
	140	EHI_040660	ribosomal protein L11, putative	1	1
	141	EHI_040840	dephospho-CoA kinase, putative	1		1
	142	EHI_040850	protein kinase domain containing protein	1	1
	143	EHI_041470	leucine rich repeat protein, BspA family	1				1
	144	EHI_041920	protein kinase domain containing protein	1						1
	145	EHI_042230	leucine rich repeat / protein phosphatase 2C domain containing protein	1				1
	146	EHI_042700	SWIRM domain protein	1		1
	147	EHI_042870	cell surface protease gp63, putative	1						1
	148	EHI_043010	V-type ATPase, A subunit, putative	1				1
	149	EHI_044170	leucine rich repeat and phosphatase domain containing protein	1	1
	150	EHI_044210	hydrolase, alpha/beta fold family domain containing protein	1	1
	151	EHI_044620	DNA-directed RNA polymerase I subunit 13, putative	1	1
	152	EHI_044690	RhoGAP domain containing protein	1	1
	153	EHI_044740	UMP-CMP kinase, putative	1						1
	154	EHI_044940	T-complex protein 1 subunit eta, putative	1						1
	155	EHI_044980	tumor suppressor candidate 4, putative	1				1
	156	EHI_045030	trans-2,3-enoyl-CoA reductase, putative	1						1
	157	EHI_045050	AAA family ATPase, putative	1		1
	158	EHI_045100	RhoGAP domain containing protein	1		1
	159	EHI_045210	TBC/Rab GTPase activating domain containing protein	1				1
	160	EHI_045260	DIM1 family protein, putative	1						1
	161	EHI_045300	60S ribosomal protein L6, putative	1			1
	162	EHI_045310	PH domain containing protein	1						1
	163	EHI_045360	importin alpha subunit, putative	1						1
	164	EHI_045490	SP-RING zinc finger domain containing protein	1						1
	165	EHI_045570	CDP-alcohol phosphatidyltransferase family protein	1					1
	166	EHI_045710	AP-2 complex protein, putative	1		1
	167	EHI_046630	Rho family GTPase	1				1
	168	EHI_046650	Gal/GalNAc lectin heavy subunit, putative	1		1
	169	EHI_047760	ATP-binding cassette protein, putative	1					1
	170	EHI_048170	Protein transport protein SEC61 gamma subunit, putative	1				1
	171	EHI_048210	splicing factor, arginine/serine-rich, putative	1			1
	172	EHI_048250	Rab family GTPase	1	1
	173	EHI_048280	nucleosome assembly protein, putative	1						1
	174	EHI_048550	dual specificity protein phosphatase, putative	1						1
	175	EHI_048590	calcineurin catalytic subunit A, putative	1	1
	176	EHI_048660	leucine rich repeat protein, BspA family	1					1
	177	EHI_048700	ubiquitin-conjugating enzyme family protein	1				1
	178	EHI_048990	60S ribosomal protein L37	1		1
	179	EHI_049000	60S ribosomal protein L35a, putative	1				1
	180	EHI_049300	RhoGAP domain containing protein	1	1
	181	EHI_049490	bromodomain-containing protein	1						1
	182	EHI_049700	beta-amylase, putative	1				1
	183	EHI_049900	cell division control protein 45 CDC45, putative	1						1
	184	EHI_050500	Mov34/MPN/PAD-1 family protein	1	1
	185	EHI_050570	cysteine proteinase, putative	1						1
	186	EHI_050750	leucine rich repeat / protein phosphatase 2C domain containing protein	1						1
	187	EHI_050780	U1snRNP-specific protein, putative	1		1
	188	EHI_050810	WH2 motif domain contaning protein	1		1
	189	EHI_050990	RIO1 family protein	1				1
	190	EHI_051060	pyruvate:ferredoxin oxidoreductase	1		1
	191	EHI_051090	GTP-binding protein, putative	1				1
	192	EHI_051700	transporter, major facilitator family	1		1
	193	EHI_051710	60S ribosomal protein L23, putative	1		1
	194	EHI_051730	phosphoribulokinase/uridine kinase family protein	1			1
	195	EHI_051870	peptidyl-prolyl cis-trans isomerase, FKBP-type , putative	1	1
	196	EHI_051890	serine/threonine-protein phosphatase ppe1, putative	1			1
	197	EHI_052170	TBC/Rab GTPase activating domain containing protein	1	1
	198	EHI_053060	protein kinase, putative	1	1
	199	EHI_053080	helicase, putative	1		1
	200	EHI_053200	glutamic acid-rich protein, putative	1				1
	201	EHI_053480	deoxycytidyl transferase, putative	1		1
	202	EHI_053610	apyrase, putative	1					1
	203	EHI_054180	GTP-binding protein, putative	1						1
	204	EHI_054460	phosphatidylinositol-3,4,5-trisphosphate 3-phosphatase, putative	1		1
	205	EHI_054760	peptidyl prolyl cis-trans isomerase, putative	1		1
	206	EHI_054790	tRNA nucleotidyltransferase, putative	1	1
	207	EHI_055350	SH3 domain containing protein	1	1
	208	EHI_055700	zinc finger protein, putative	1						1
	209	EHI_056380	enhancer binding protein 2 (EBP2), putative	1						1
	210	EHI_056390	V-type ATPase, D subunit, putative	1						1
	211	EHI_057440	serine/threonine kinase, putative	1		1
	212	EHI_057850	40S ribosomal protein S4, putative	1				1
	213	EHI_058080	60S ribosomal protein L31, putative	1				1
	214	EHI_058090	Ras family GTPase	1						1
	215	EHI_058680	splicing factor, putative	1		1
	216	EHI_059700	heat shock protein 70, putative	1	1
	217	EHI_059820	dual specificity protein phosphatase, putative	1	1
	218	EHI_059860	C2 domain containing protein	1	1
	219	EHI_060330	peptidase S54 (rhomboid) family protein	1	1
	220	EHI_060350	splicing factor Prp8, putative	1		1
	221	EHI_061340	dipeptidyl-peptidase, putative	1		1
	222	EHI_062460	RER1 protein, putative	1		1
	223	EHI_062480	cysteine protease, putative	1		1
	224	EHI_062790	thioredoxin, putative	1		1
	225	EHI_063340	prefoldin, alpha subunit	1						1
	226	EHI_064470	heat shock protein 70, putative	1						1
	227	EHI_064490	tyrosine kinase, putative	1	1
	228	EHI_064530	type A flavoprotein, putative	1						1
	229	EHI_064610	protein kinase domain containing protein	1	1
	230	EHI_064660	Sec24 protein, putative	1						1
	231	EHI_064720	protein phosphatase domain-containing protein	1	1
	232	EHI_065270	40S ribosomal protein S3a, putative	1						1
	233	EHI_065310	Skp1 family protein	1						1
	234	EHI_065330	Gal/GalNAc lectin subunit Igl2	1	1
	235	EHI_065830	Density-regulated protein, putative	1					1
	236	EHI_066620	leucine rich repeat protein, BspA family	1		1
	237	EHI_067190	cyst wall-specific glycoprotein Jacob	1		1
	238	EHI_067220	Rho family GTPase	1	1
	239	EHI_067390	Rho family GTPase	1	1
	240	EHI_067730	AIG1 family protein	1				1
	241	EHI_067930	replication factor A, putative	1	1
	242	EHI_067970	chorein, putative	1		1
	243	EHI_068050	Rho guanine nucleotide exchange factor, putative	1	1
	244	EHI_068060	patatin, putative	1		1
	245	EHI_068070	cyclin-dependent kinase protein, putative	1			1
	246	EHI_068120	Ras family GTPase	1			1
	247	EHI_068200	60S ribosomal protein L31, putative	1		1
	248	EHI_068310	RhoGAP domain containing protein	1			1
	249	EHI_068360	Rab GTPase activating protein, putative	1					1
	250	EHI_068380	WD domain containing protein	1	1
	251	EHI_068430	5-nitroimidazole antibiotic resistance protein, putative	1		1
	252	EHI_068470	Mov34/MPN/PAD-1 family protein	1	1
	253	EHI_069170	RhoGAP domain containing protein	1						1
	254	EHI_069300	cullin family protein	1	1
	255	EHI_069380	phospholipase B, putative	1						1
	256	EHI_069410	DEAD/DEAH box helicase, putative	1						1
	257	EHI_069440	ARF GTPase activating protein, putative	1		1
	258	EHI_069470	SP-RING zinc finger domain containing protein	1					1
	259	EHI_069520	protein kinase domain containing protein	1				1
	260	EHI_070230	leucine rich repeat protein, BspA family	1	1
	261	EHI_070720	L-myo-inositol-1-phosphate synthase	1		1
	262	EHI_071330	endonuclease V, putative	1			1
	263	EHI_072040	40S ribosomal protein S3a, putative	1		1
	264	EHI_073170	topoisomerase, putative	1	1
	265	EHI_073330	phospholipase, patatin family protein	1		1
	266	EHI_073370	lipid phosphate phosphatase, putative	1						1
	267	EHI_073380	carbonic anhydrase, putative	1						1
	268	EHI_073390	Fe-hydrogenase, putative	1	1
	269	EHI_073440	ADP ribosylation factor, putative	1						1
	270	EHI_073660	tyrosine kinase, putative	1						1
	271	EHI_074020	vacuolar proton ATPase subunit, putative	1	1
	272	EHI_074770	proteasome regulatory subunit, putative	1		1
	273	EHI_075150	NAD-specific glutamate dehydrogenase, putative	1		1
	274	EHI_075160	protein kinase domain containing protein	1		1
	275	EHI_075660	CAAX prenyl protease, putative	1					1
	276	EHI_077220	pre-mRNA cleavage factor I 25 kDa subunit, putative	1		1
	277	EHI_077230	geranylgeranyl transferase beta subunit	1		1
	278	EHI_077240	transcription initiation factor TFIID family protein	1					1
	279	EHI_078740	Rho guanine nucleotide exchange factor, putative	1					1
	280	EHI_079060	1-O-acylceramide synthase precursor, putative	1			1
	281	EHI_079910	Rap/Ran GTPase-activating protein, putative	1	1
	282	EHI_080100	cylicin-2, putative	1		1
	283	EHI_081390	WD domain containing protein	1		1
	284	EHI_081400	AP-2 complex protein, putative	1			1
	285	EHI_082260	CXXC-rich protein	1						1
	286	EHI_082380	transketolase, chloroplast, putative	1		1
	287	EHI_082530	acetyl-coA carboxylase, putative	1				1
	288	EHI_083270	ubiquitin, putative	1				1
	289	EHI_083410	ubiquitin, putative	1				1
	290	EHI_083420	ATPase, AAA family protein	1	1
	291	EHI_084160	leucine rich repeat protein, BspA family	1				1
	292	EHI_084260	1-Cys peroxiredoxin, putative	1	1
	293	EHI_084730	multidrug resistance-associated protein, putative	1				1
	294	EHI_085830	Sec1 family protein	1						1
	295	EHI_086120	ribosomal protein S18, putative	1		1
	296	EHI_086580	vacuolar protein sorting-associated protein 35 , putative	1	1
	297	EHI_087330	topoisomerase, putative	1						1
	298	EHI_087380	prefoldin, alpha subunit	1				1
	299	EHI_087410	high mobility group (HMG) box domain containing protein	1						1
	300	EHI_087600	protein kinase, putative	1						1
	301	EHI_087630	heat shock transcription factor, putative	1						1
	302	EHI_087780	myotubularin, putative	1		1
	303	EHI_087830	cyclin, domain containing protein	1				1
	304	EHI_087880	pro protein convertase subtilisin/kexinType 5 precursor, putative	1				1
	305	EHI_087900	protein phosphatase family protein	1						1
	306	EHI_088230	DNA-directed RNA polymerases I, II, and III 23 kDa, putative	1	1
	307	EHI_091450	cysteine protease, putative	1		1
	308	EHI_092300	protein kinase, putative	1			1
	309	EHI_092410	tRNA intron endonuclease, putative	1		1
	310	EHI_092420	Ras guanine nucleotide exchange factor, putative	1						1
	311	EHI_092470	60S ribosomal protein L40, putative	1		1
	312	EHI_092510	protein phosphatase, putative	1	1
	313	EHI_092700	myb-like DNA-binding domain containing protein	1					1
	314	EHI_093130	Sec1 family protein	1		1
	315	EHI_093340	WD repeat protein	1				1
	316	EHI_093360	5'-3' exonuclease domain containing protein	1						1
	317	EHI_093710	CXXC-rich protein	1				1
	318	EHI_093720	cell cycle control protein, putative	1		1
	319	EHI_093810	histone H3, putative	1				1
	320	EHI_093950	alpha-1,2-mannosyltransferase alg11, putative	1			1
	321	EHI_093960	pre-mRNA splicing factor, putative	1		1
	322	EHI_094100	galactokinase, putative	1				1
	323	EHI_095040	mRNA capping methyltransferase, putative	1					1
	324	EHI_095840	retroviral aspartyl protease domain-containing protein	1					1
	325	EHI_096180	Ras family protein	1	1
	326	EHI_096230	helicase, putative	1		1
	327	EHI_096400	F-box domain containing membrane protein, putative	1						1
	328	EHI_096470	RhoGAP domain containing protein	1						1
	329	EHI_096600	WD domain containing protein	1	1
	330	EHI_096740	cysteine proteinase, putative	1	1
	331	EHI_096850	60S ribosomal protein L19, putative	1	1
	332	EHI_097620	PH domain containing protein kinase, putative	1	1
	333	EHI_097930	muT/nudix family protein	1						1
	334	EHI_097970	Ser/Thr protein phosphatase family protein	1					1
	335	EHI_098300	U2 snRNP auxiliary factor large subunit, putative	1		1
	336	EHI_098310	microfibril-associated protein, putative	1		1
	337	EHI_098320	SP-RING zinc finger domain containing protein	1	1
	338	EHI_098380	Orn/Arg/Lys decarboxylase, putative	1		1
	339	EHI_098450	phosphatidylinositol-3,4,5-trisphosphate 3-phosphatase, putative	1		1
	340	EHI_098730	ribosomal RNA methyltransferase, putative	1	1
	341	EHI_098850	protein phosphatase regulatory subunit, putative	1	1
	342	EHI_099200	START domain containing protein	1				1
	343	EHI_099280	importin alpha, putative	1		1
	344	EHI_099730	ribosomal protein L13, putative	1		1
	345	EHI_099740	Flap nuclease, putative	1			1
	346	EHI_100270	calmodulin, putative	1						1
	347	EHI_100320	multidrug resistance protein, putative	1		1
	348	EHI_100430	ornithine decarboxylase, putative	1	1
	349	EHI_100700	leucine rich repeat protein, BspA family	1	1
	350	EHI_101390	endonuclease V, putative	1			1
	351	EHI_101730	surface antigen ariel1, putative	1				1
	352	EHI_103140	leucine rich repeat protein, BspA family	1	1
	353	EHI_103240	protein kinase domain containing protein	1				1
	354	EHI_103260	NADPH-dependent FMN reductase domain containing protein	1				1
	355	EHI_103300	translation initiation factor eIF-1A, putative	1		1
	356	EHI_103310	60S ribosomal protein L7a, putative	1				1
	357	EHI_103410	WD domain containing protein	1			1
	358	EHI_103560	COP9 signalosome complex subunit 3, putative	1						1
	359	EHI_103730	threonyl-tRNA synthetase, putative	1		1
	360	EHI_103780	defender against cell death protein, putative	1		1
	361	EHI_103790	tubulin interacting protein, putative	1				1
	362	EHI_103810	protein kinase, putative	1	1
	363	EHI_103820	Sec7 domain containing protein	1					1
	364	EHI_103830	tRNA (cytosine-5-)-methyltransferase, putative	1					1
	365	EHI_103850	proteasome regulatory subunit, putative	1		1
	366	EHI_104390	actin binding protein, putative	1	1
	367	EHI_104400	lipase, putative	1	1
	368	EHI_104570	ubiquitin ligase, putative	1		1
	369	EHI_104600	13 kDa ribonucleoprotein-associated protein, putative	1		1
	370	EHI_104630	filamin 2, putative	1						1
	371	EHI_104690	zinc knuckle domain-containing protein	1			1
	372	EHI_104930	endonuclease V, putative	1			1
	373	EHI_105080	zinc finger protein, putative	1			1
	374	EHI_105090	importin alpha, putative	1	1
	375	EHI_105130	tyrosin kinase, putative	1		1
	376	EHI_105180	40S ribosomal protein S26, putative	1				1
	377	EHI_105270	Receptor mediated endocytosis protein, putative	1						1
	378	EHI_105370	leucine rich repeat protein, BspA family	1		1
	379	EHI_105820	serine/threonine kinase, putative	1	1
	380	EHI_105970	diacylglycerol cholinephosphotransferase, putative	1				1
	381	EHI_106100	UV excision repair protein RAD23, putative	1	1
	382	EHI_106700	protein kinase, putative	1	1
	383	EHI_107120	RNA recognition motif domain containing protein	1		1
	384	EHI_107150	ADP-ribosylation factor, putative	1			1
	385	EHI_107200	PQ loop repeat protein	1	1
	386	EHI_107250	small GTPase Rab11B	1	1
	387	EHI_107260	protein phosphatase, putative	1						1
	388	EHI_107290	actin, putative	1		1
	389	EHI_108700	Rap/Ran GTPase activating protein, putative	1	1
	390	EHI_108750	Rap/Ran GTPase activating protein, putative	1				1
	391	EHI_109570	serine/threonine- protein phosphatase 2B catalytic subunit, putative	1		1
	392	EHI_109860	chromatin-specific transcription elongation factor, putative	1		1
	393	EHI_109890	chitinase, putative	1	1
	394	EHI_109970	protein kinase domain containing protein	1					1
	395	EHI_110180	myosin heavy chain	1					1
	396	EHI_110310	magnesium and cobalt transport protein CorA, putative	1		1
	397	EHI_110320	protein phosphatase, putative	1		1
	398	EHI_110620	zinc finger domain containing protein	1				1
	399	EHI_110650	tyrosine kinase, putative	1				1
	400	EHI_110760	leucine rich repeat protein, BspA family	1						1
	401	EHI_110810	unconventional myosin IB	1				1
	402	EHI_111990	CXXC-rich protein	1						1
	403	EHI_112490	serine-rich 25 kDa antigen protein, putative	1						1
	404	EHI_112590	heat shock protein 70 family	1		1
	405	EHI_112790	acetyltransferase, putative	1	1
	406	EHI_114420	tyrosine kinase, putative	1		1
	407	EHI_114920	60S ribosomal protein L35a, putative	1						1
	408	EHI_115350	chromodomain-helicase-DNA-binding protein, putative	1						1
	409	EHI_115370	RNA 3'-terminal phosphate cyclase, putative	1						1
	410	EHI_115380	aminopeptidase, putative	1		1
	411	EHI_115710	calmodulin-dependent calcineurin A subunit,gamma isoform, putative	1						1
	412	EHI_117620	WD repeat protein	1				1
	413	EHI_117640	protein kinase domain containing protein	1		1
	414	EHI_117890	Rab family GTPase	1					1
	415	EHI_117920	pleckstrin homology (PH) domain containing protein	1	1
	416	EHI_117970	DNA replication licensing factor	1	1
	417	EHI_118030	WD repeat protein	1						1
	418	EHI_118160	WD repeat protein	1		1
	419	EHI_118170	ribosomal protein S4, putative	1	1
	420	EHI_118410	tyrosine kinase, putative	1	1
	421	EHI_118640	CBF/NF-Y transcription factor domain protein	1	1
	422	EHI_118690	F-box/WD domain containing protein	1						1
	423	EHI_118810	protein kinase domain containing protein	1	1
	424	EHI_118900	vacuolar sorting protein-associating protein 4A (VPS4), putative	1		1
	425	EHI_118920	Rab family GTPase	1	1
	426	EHI_119300	Ras family protein	1	1
	427	EHI_119320	histone deacetylase, putative	1				1
	428	EHI_119330	serine protease inhibitor, putative	1	1
	429	EHI_119470	leucine rich repeat protein, BspA family	1		1
	430	EHI_119540	eukaryotic translation elongation factor 1 gamma, putative	1						1
	431	EHI_119550	CCR4/NOT transcription complex subunit 3, putative	1		1
	432	EHI_119950	leucine-rich repeat containing protein	1	1
	433	EHI_120340	nucleosome assembly protein, putative	1		1
	434	EHI_120900	calcium-binding protein 1 (EhCBP1)	1	1
	435	EHI_121470	DNA methyltransferase, putative	1				1
	436	EHI_121490	WD repeat protein	1						1
	437	EHI_121800	deoxyribose-phosphate aldolase, putative	1		1
	438	EHI_121830	cyclin family protein	1						1
	439	EHI_122100	acetyltransferase, putative	1	1
	440	EHI_122740	nucleolar protein Nop56, putative	1		1
	441	EHI_122790	helicase, putative	1	1
	442	EHI_122860	DNA repair protein RAD51C, putative	1		1
	443	EHI_123390	peroxiredoxin	1	1
	444	EHI_123840	tyrosine kinase, putative	1		1
	445	EHI_124450	lipid phosphate phosphatase, putative	1	1
	446	EHI_124570	Rap/Ran GTPase-activating protein, putative	1		1
	447	EHI_124600	ubiquitin-protein ligase, putative	1					1
	448	EHI_124720	phenylalanyl-tRNA synthetase beta chain, putative	1		1
	449	EHI_124850	40S ribosomal protein S11, putative	1				1
	450	EHI_124900	importin alpha-1 subunit, putative	1						1
	451	EHI_125180	glutamine synthetase, putative	1					1
	452	EHI_125300	diaphanous protein, putative	1	1
	453	EHI_125650	PIWI, putative	1	1
	454	EHI_125660	acid sphingomyelinase-like phosphodiesterase, putative	1	1
	455	EHI_125680	exocyst complex component sec15, putative	1		1
	456	EHI_125920	ubiquitin fusion degradation protein 1 homolog, putative	1				1
	457	EHI_125950	alcohol dehydrogenase, putative	1		1
	458	EHI_126010	ribosome biogenesis protein, putative	1					1
	459	EHI_126070	formin homology 2 family protein	1				1
	460	EHI_126150	pre-mRNA-splicing factor cwc2, putative	1		1
	461	EHI_126170	cysteine protease, putative	1				1
	462	EHI_126220	zinc finger protein, putative	1	1
	463	EHI_126250	ribosomal protein S29, putative	1		1
	464	EHI_127190	NLI interacting factor-like phosphatase domain-containing protein	1				1
	465	EHI_127380	Rab family GTPase	1		1
	466	EHI_127700	heat shock protein 70, mitochondrial, putative	1					1
	467	EHI_128070	protein kinase, putative	1						1
	468	EHI_128160	RNA-binding protein, putative	1		1
	469	EHI_128430	protein tyrosine kinase domain-containing protein	1					1
	470	EHI_129000	glycogenphosphorylase, putative	1		1
	471	EHI_129330	Rab family GTPase	1		1
	472	EHI_129470	AIG1 family protein	1	1
	473	EHI_129950	DNA mismatch repair protein MLH1, putative	1	1
	474	EHI_130860	longevity-assurance family protein	1						1
	475	EHI_130930	purine nucleoside phosphorylase, putative	1					1
	476	EHI_130980	AAA family ATPase, putative	1	1
	477	EHI_131080	DEAD/DEAH box helicase, putative	1					1
	478	EHI_131660	protein kinase domain containing protein	1						1
	479	EHI_132540	heat shock protein70, hsp70A2, putative	1		1
	480	EHI_134000	regulator of nonsense transcripts, putative	1		1
	481	EHI_134010	transporter, major facilitator family	1						1
	482	EHI_134610	DEAD/DEAH box helicase, putative	1		1
	483	EHI_134680	leucine-rich repeat containing protein	1		1
	484	EHI_134720	ankyrin repeat protein, putative	1					1
	485	EHI_134800	ankyrin repeat protein, putative	1	1
	486	EHI_135070	RNA recognition motif domain containing protein	1			1
	487	EHI_135170	TBC domain containing protein	1					1
	488	EHI_135210	Sec1 family protein	1					1
	489	EHI_135420	glucosidase 2 subunit beta precursor, putative	1				1
	490	EHI_135450	Rho family GTPase	1						1
	491	EHI_135470	adenylate kinase	1	1
	492	EHI_135480	leucine-rich repeat containing protein	1				1
	493	EHI_135590	60S ribosome subunit biogenesis protein NIP7, putative	1		1
	494	EHI_135720	Sphingomyelin phosphodiesterase, putative	1		1
	495	EHI_135730	tyrosine kinase, putative	1						1
	496	EHI_136150	adenylyl cyclase-associated protein, putative	1		1
	497	EHI_136190	Ser/Thr protein phosphatase, putative	1						1
	498	EHI_136210	soluble NSF attachment protein gamma isoform, putative	1		1
	499	EHI_136450	SAC3/GANP family protein	1					1
	500	EHI_137700	Ras family GTPase	1						1
	501	EHI_137710	RNA recognition motif domain containing protein	1		1
	502	EHI_137760	leucine rich repeat / protein phosphatase 2C domain containing protein	1		1
	503	EHI_137850	protein kinase, putative	1		1
	504	EHI_137870	40S ribosomal protein S5	1	1
	505	EHI_137900	DNA-directed RNA polymerase I subunit 13, putative	1	1
	506	EHI_137930	acetyltransferase, GNAT family	1	1
	507	EHI_138020	ribokinase, putative	1		1
	508	EHI_138480	iron-sulfur flavoprotein, putative	1						1
	509	EHI_138750	tyrosine kinase, putative	1				1
	510	EHI_139080	longevity-assurance family protein	1	1
	511	EHI_139340	ankyrin repeat protein, putative	1		1
	512	EHI_139390	leucine rich repeat protein, BspA family	1						1
	513	EHI_139410	RNA-directed RNA polymerase, putative	1	1
	514	EHI_139970	Ras GTPase-activating protein, putative	1			1
	515	EHI_139990	protein kinase domain containing protein	1	1
	516	EHI_140130	phospholipid-transporting P-type ATPase, putative	1						1
	517	EHI_140140	gtpase activating protein, putative	1						1
	518	EHI_140170	40S ribosomal protein S20, putative	1			1
	519	EHI_140230	kinesin, putative	1						1
	520	EHI_140720	myosin heavy chain	1	1
	521	EHI_140980	myotubularin, putative	1	1
	522	EHI_141350	phospholipid-transporting ATPase IA, putative	1		1
	523	EHI_141380	leucine-rich repeat containing protein	1						1
	524	EHI_141820	protein kinase, putative	1			1
	525	EHI_142700	endonuclease V, putative	1			1
	526	EHI_142760	protein kinase domain containing protein	1		1
	527	EHI_142940	TPR repeat protein	1						1
	528	EHI_144600	Rho family GTPase	1				1
	529	EHI_144610	methionine gamma-lyase	1	1
	530	EHI_145730	Rho guanine nucleotide exchange factor, putative	1						1
	531	EHI_145840	peroxiredoxin	1	1
	532	EHI_146180	Rho family GTPase	1						1
	533	EHI_146200	septum formation protein maf, putative	1	1
	534	EHI_146330	calpain large subunit domain III containing protein	1	1
	535	EHI_146370	60S ribosomal protein L27, putative	1						1
	536	EHI_146510	Rab family GTPase	1						1
	537	EHI_146550	phospholipase D, putative	1			1
	538	EHI_147450	vacuolar sorting protein 26, putative	1	1
	539	EHI_148170	protein phosphatase regulatory subunit, putative	1	1
	540	EHI_148190	Ran family GTPase	1		1
	541	EHI_148290	thiamine pyrophosphokinase, putative	1	1
	542	EHI_148350	transcription initiation protein SPT4, putative	1						1
	543	EHI_148390	tyrosyl-DNA phosphodiesterase, putative	1				1
	544	EHI_148440	serine/threonine-protein kinase, putative	1						1
	545	EHI_148480	WD domain containing protein	1	1
	546	EHI_148520	Mob1/phocein family protein	1		1
	547	EHI_148530	leucine rich repeat protein, BspA family	1				1
	548	EHI_148580	choline/ethanolamine kinase, putative	1			1
	549	EHI_148630	SEC-24 protein, putative	1						1
	550	EHI_148650	leucine rich repeat and phosphatase domain containing protein	1			1
	551	EHI_148660	Rab family GTPase	1	1
	552	EHI_148890	calmodulin, putative	1				1
	553	EHI_148910	interaptin, putative	1				1
	554	EHI_149900	Rab GTPase activating protein, putative	1	1
	555	EHI_150540	ATP-binding cassette sub-family E member 1, putative	1	1
	556	EHI_150550	EF-hand calcium-binding domain containing protein	1		1
	557	EHI_151180	calcineurin catalytic subunit A, putative	1		1
	558	EHI_151210	TBC domain containing protein	1	1
	559	EHI_151230	PQ loop repeat protein	1		1
	560	EHI_151400	cysteine proteinase, putative	1	1
	561	EHI_151480	serine/threonine-protein phosphatase 4 catalytic subunit, putative	1						1
	562	EHI_151490	acetyltransferase, GNAT family	1						1
	563	EHI_151670	protein kinase, putative	1					1
	564	EHI_151730	protein kinase, putative	1	1
	565	EHI_151820	eukaryotic translation initiation factor 4E, putative	1				1
	566	EHI_151950	casein kinase, putative	1		1
	567	EHI_151960	zinc finger domain containing protein	1			1
	568	EHI_152170	chitinase Jessie 3, putative	1					1
	569	EHI_152340	choline/ethanolamine kinase, putative	1	1
	570	EHI_152390	protein kinase domain containing protein	1				1
	571	EHI_152680	EH-domain containing protein, putative	1	1
	572	EHI_152720	small-conductance mechanosensitive ion channel, putative	1	1
	573	EHI_152750	eukaryotic peptide chain release factor subunit 1, putative	1	1
	574	EHI_153120	protein kinase domain containing protein	1			1
	575	EHI_153140	cell division protein kinase 2, putative	1	1
	576	EHI_153150	RhoGAP domain containing protein	1		1
	577	EHI_153270	Ras GTPase-activating protein, putative	1	1
	578	EHI_153360	myb-like DNA-binding domain containing protein	1	1
	579	EHI_153400	ubiquitin carboxyl-terminal hydrolase domain containing protein	1		1
	580	EHI_153440	diacylglycerol kinase, putative	1					1
	581	EHI_153450	transporter, major facilitator family	1						1
	582	EHI_153600	PAP2 superfamily domain containing protein	1	1
	583	EHI_153660	tetratricopeptide repeat domain containing protein	1				1
	584	EHI_153680	carbohydrate degrading enzyme, putative	1				1
	585	EHI_153710	methylene-fatty-acyl-phospholipid synthase, putative	1	1
	586	EHI_154230	zinc finger protein 622, putative	1	1
	587	EHI_154240	Ras family GTPase	1						1
	588	EHI_154290	Sec1 family protein	1	1
	589	EHI_155170	DNA mismatch repair protein PMS1, putative	1	1
	590	EHI_155240	casein kinase, putative	1	1
	591	EHI_155290	actinin-like protein, putative	1		1
	592	EHI_155330	prefoldin, alpha subunit	1	1
	593	EHI_155530	chromosome partition protein, putative	1						1
	594	EHI_155570	glutamyl-tRNA synthetase, putative	1		1
	595	EHI_156200	RNAseL inhibitor-like protein, putative	1	1
	596	EHI_156230	transporter, major facilitator family	1				1
	597	EHI_156240	competence protein ComEC, putative	1	1
	598	EHI_156260	haloacid dehalogenase-like hydrolase domain-containing protein	1		1
	599	EHI_156280	BRAC1 domain containing protein	1						1
	600	EHI_156350	TLD domain containing protein	1					1
	601	EHI_156690	60S ribosomal protein L37	1		1
	602	EHI_156710	3-ketoacyl-CoA synthase 4, putative	1	1
	603	EHI_157360	AIG1 family protein, putative	1						1
	604	EHI_157790	viral IAP-associated factor homolog, putative	1		1
	605	EHI_157890	Rab family GTPase	1					1
	606	EHI_158020	transcription initiation factor IIIB chain BRF, putative	1						1
	607	EHI_158110	DNA replication licensing factor, putative	1			1
	608	EHI_158150	LIM zinc finger domain containing protein	1		1
	609	EHI_158170	GTP-binding protein EhRabX27, putative	1		1
	610	EHI_158200	zinc finger domain containing protein	1		1
	611	EHI_158240	fatty acid elongase, putative	1		1
	612	EHI_158270	60S ribosomal protein L37	1		1
	613	EHI_158320	peptidase T, putative	1				1
	614	EHI_158550	40S ribosomal protein S26, putative	1				1
	615	EHI_158580	ubiquitin carboxyl-terminal hydrolase domain containing protein	1						1
	616	EHI_159180	protein arginine N-methyltransferase, putative	1	1
	617	EHI_159300	RhoGAP domain containing protein	1						1
	618	EHI_159560	cyclin C, putative	1	1
	619	EHI_159600	cysteine protease inhibitor 1 (EhICP1)	1	1
	620	EHI_159620	TolA protein, putative	1	1
	621	EHI_159630	Mob1/phocein family protein	1	1
	622	EHI_159690	eukaryotic translation initiation factor 4E, putative	1	1
	623	EHI_159870	galactose-inhibitable lectin small subunit, putative	1				1
	624	EHI_159880	inositol polyphosphate 5-phosphatase, putative	1					1
	625	EHI_160440	rRNA biogenesis protein RRP5, putative	1		1
	626	EHI_160570	26S protease regulatory subunit 8, putative	1		1
	627	EHI_160900	Sec1 family protein	1	1
	628	EHI_161010	anaerobic glycerol-3-phosphate dehydrogenase subunit A, putative	1			1
	629	EHI_161180	60S ribosomal protein L21, putative	1	1
	630	EHI_161960	protein kinase, putative	1	1
	631	EHI_161970	leucyl-tRNA synthetase, putative	1				1
	632	EHI_162340	serine/threonine protein kinase, putative	1	1
	633	EHI_162540	vacuolar protein sorting 26	1					1
	634	EHI_162550	vesicular integral membrane protein VIP36, putative	1					1
	635	EHI_164320	syntaxin, putative	1				1
	636	EHI_164420	protein phosphatase domain-containing protein	1				1
	637	EHI_165060	RhoGAP domain containing protein	1	1
	638	EHI_166020	TBC domain containing protein	1	1
	639	EHI_166050	mitochondrial-typeheat shock protein70, putative	1					1
	640	EHI_166470	protein kinase domain containing protein	1				1
	641	EHI_167060	rab GDP dissociation inhibitor alpha, putative	1						1
	642	EHI_167160	ankyrin repeat protein, putative	1		1
	643	EHI_167290	leucine rich repeat / protein phosphatase 2C domain containing protein	1					1
	644	EHI_167300	grainin 1	1		1
	645	EHI_167510	calcineurin catalytic subunit A, putative	1				1
	646	EHI_168210	protein kinase domain containing protein	1				1
	647	EHI_169210	coatomer subunit delta, putative	1		1
	648	EHI_169280	Rab family GTPase	1	1
	649	EHI_169320	phosphatidylinositol3-kinaseTor2, putative	1	1
	650	EHI_169820	SNF7 family protein	1		1
	651	EHI_169910	RNA recognition motif domain containing protein	1				1
	652	EHI_170060	ubiquitin like protein	1		1
	653	EHI_170330	RIO1 family protein	1						1
	654	EHI_170600	Ras guanine nucleotide exchange factor, putative	1	1
	655	EHI_172510	acid sphingomyelinase-like phosphodiesterase 3a precursor, putative	1	1
	656	EHI_172960	ARP2/3 complex 21 kDa subunit, putative	1						1
	657	EHI_174210	serine/threonine-protein kinase, putative	1					1
	658	EHI_174640	glucosamine-6-phosphate isomerase, putative	1		1
	659	EHI_174890	PCI domain containing protein	1	1
	660	EHI_174990	glutamine cyclotransferase, putative	1						1
	661	EHI_175020	peptidase, putative	1		1
	662	EHI_175090	ribosome biogenesis protein, putative	1	1
	663	EHI_175500	magnesium and cobalt transport protein CorA, putative	1				1
	664	EHI_175600	heat shock protein 70, mitochondrial, putative	1		1
	665	EHI_175920	protein kinase, putative	1					1
	666	EHI_176280	AIG1 family protein	1				1
	667	EHI_176970	cdc48-like protein, putative	1		1
	668	EHI_177010	serine/threonine- protein kinase 6 , putative	1			1
	669	EHI_177160	signal peptide peptidase family protein	1					1
	670	EHI_177470	ribosomal protein S25, putative	1						1
	671	EHI_177550	Rab family GTPase	1				1
	672	EHI_177660	isoleucyl-tRNA synthetase, putative	1		1
	673	EHI_177990	leucine-rich repeat containing protein	1					1
	674	EHI_178090	ankyrin repeat protein, putative	1	1
	675	EHI_178230	heat shock protein 101, putative	1		1
	676	EHI_178580	ATP-binding cassette protein, putative	1				1
	677	EHI_178680	Rho family GTPase	1				1
	678	EHI_178690	brefeldin a-inhibited guanine nucleotide-exchange protein, putative	1						1
	679	EHI_178850	peptidyl-prolyl cis-trans isomerase, FKBP-type, putative	1	1
	680	EHI_178880	serine/threonine-protein phosphatase ppe1, putative	1			1
	681	EHI_178940	methyltransferase, putative	1						1
	682	EHI_179340	HMG box protein	1				1
	683	EHI_179810	phosphomannomutase, putative	1						1
	684	EHI_179890	protein kinase domain containing protein	1					1
	685	EHI_179970	proteasome regulatory subunit, putative	1		1
	686	EHI_180000	eukaryotic translation initiation factor 4E, putative	1					1
	687	EHI_180170	cysteine protease, putative	1		1
	688	EHI_180380	heat shock protein 70, putative	1		1
	689	EHI_180450	structural maintenance of chromosomes protein	1				1
	690	EHI_180660	protein kinase domain containing protein	1	1
	691	EHI_181290	syntaxin, putative	1		1
	692	EHI_181520	kinetochore protein Spc25 domain-containing protein	1		1
	693	EHI_181560	60S ribosomal protein L13, putative	1	1
	694	EHI_181710	NADPH-dependent FMN reductase domain containing protein	1				1
	695	EHI_182040	CDP-alcohol phosphatidyltransferase family protein	1	1
	696	EHI_182500	RhoGAP domain containing protein	1		1
	697	EHI_182590	Ribosomal protein S30, putative	1						1
	698	EHI_182610	myb-like DNA-binding domain containing protein	1	1
	699	EHI_182680	WD domain containing protein	1	1
	700	EHI_182720	dipeptidyl-peptidase, putative	1	1
	701	EHI_182780	Ras GTPase-activating protein, putative	1	1
	702	EHI_183010	dolichyl-diphosphooligosaccharide-protein glycotransferase, putative	1	1
	703	EHI_183050	DnaJ domain containing protein	1	1
	704	EHI_183060	pantothenate kinase 1, putative	1		1
	705	EHI_183100	RNA recognition motif domain containing protein	1						1
	706	EHI_183110	RNA recognition motif domain containing protein	1	1
	707	EHI_183120	centromeric protein E, putative	1	1
	708	EHI_183240	RNA recognition motif domain containing protein	1					1
	709	EHI_183280	DnaJ family protein	1		1
	710	EHI_183400	galactose-inhibitable lectin 35 kDa subunit precursor, putative	1						1
	711	EHI_185270	Dedicator of cytokinesis domain containing protein	1	1
	712	EHI_185610	rodhanase-like domain containing protein	1					1
	713	EHI_186710	serine/threonine- protein kinase C823.03, putative	1	1
	714	EHI_186720	40S ribosomal protein S12, putative	1						1
	715	EHI_186820	protein kinase domain containing protein	1						1
	716	EHI_186990	tyrosine kinase, putative	1					1
	717	EHI_187090	Rab family GTPase	1		1
	718	EHI_187240	AAA family ATPase, putative	1	1
	719	EHI_187260	cell cycle control protein cwf12, putative	1	1
	720	EHI_187730	acetyltransferase, GNAT family	1		1
	721	EHI_188020	LSM domain containing protein	1						1
	722	EHI_188050	myotubularin, putative	1	1
	723	EHI_188080	3' exoribonuclease family protein	1	1
	724	EHI_188110	protein kinase, putative	1		1
	725	EHI_188230	DNA repair and recombination protein RAD52, putative	1	1
	726	EHI_188590	long-chain-fatty-acid--CoA ligase, putative	1				1
	727	EHI_188610	heat shock protein 70, putative	1				1
	728	EHI_188950	PH domain containing protein	1		1
	729	EHI_189090	leucine rich repeat protein, BspA family	1				1
	730	EHI_189140	ARF GTPase activating protein, putative	1		1
	731	EHI_189420	deoxyuridine 5'-triphosphate nucleotidohydrolase, putative	1					1
	732	EHI_190450	splicing factor 3B subunit 10, putative	1	1
	733	EHI_191530	60S ribosome subunit biogenesis protein NIP7, putative	1		1
	734	EHI_191780	IBR domain containing protein	1						1
	735	EHI_192080	zinc finger protein, putative	1			1
	736	EHI_192100	inosine triphosphate pyrophosphatase, putative	1		1
	737	EHI_192130	Rab family GTPase	1						1
	738	EHI_192480	scavenger mRNA decapping enzyme, putative	1						1
	739	EHI_192540	serine/threonine protein kinase STE20, putative	1	1
	740	EHI_192810	small GTPase Rab7A	1						1
	741	EHI_192950	WD domain containing protein	1						1
	742	EHI_193310	transporter, major facilitator family	1	1
	743	EHI_193480	serine/threonine protein phosphatase PP2A catalytic subunit, putative	1	1
	744	EHI_193510	RNA-binding protein, putative	1		1
	745	EHI_193830	endonuclease V, putative	1			1
	746	EHI_194200	amino acid transporter, putative	1		1
	747	EHI_194290	leucine rich repeat protein, BspA family	1	1
	748	EHI_194500	ADP-ribosylation factor, putative	1						1
	749	EHI_194600	molybdenum cofactor sulfurase, putative	1		1
	750	EHI_195130	transporter, auxin efflux carrier (AEC) family	1				1
	751	EHI_196390	kinesin motor domain-containing protein	1	1
	752	EHI_196540	IBR domain containing protein	1						1
	753	EHI_196590	RNA recognition motif domain containing protein	1					1
	754	EHI_196920	60S ribosomal protein L23, putative	1		1
	755	EHI_196960	RhoGAP domain containing protein	1			1
	756	EHI_197000	phosphatidylinositol-3,4,5-trisphosphate3-phosphatase, putative	1		1
	757	EHI_197020	signal peptidase, putative	1	1
	758	EHI_197030	40S ribosomal protein S10, putative	1					1
	759	EHI_197050	DnaJ domain containing protein	1		1
	760	EHI_197060	ser/thr protein phosphatase family protein	1				1
	761	EHI_197120	protein phosphatase, putative	1			1
	762	EHI_197410	cation transporter, putative	1	1
	763	EHI_197540	protein kinase, putative	1			1
	764	EHI_197790	PH domain containing protein kinase, putative	1		1
	765	EHI_197850	DNA repair helicase, putative	1						1
	766	EHI_197860	heat shock protein 70, putative	1					1
	767	EHI_197990	DEAD-box ATP-dependent RNA helicase 42, putative	1						1
	768	EHI_198650	cyclin, domain containing protein	1			1
	769	EHI_198690	MAK16 protein, putative	1		1
	770	EHI_198810	protein kinase, putative	1		1
	771	EHI_198840	zinc finger protein, putative	1		1
	772	EHI_198860	protein phosphatase domain-containing protein	1	1
	773	EHI_198950	WD-repeat protein	1	1
	774	EHI_198990	formate/nitrite transporter family protein, putative	1					1
	775	EHI_199090	RhoGAP domain containing protein	1						1
	776	EHI_199100	SAC3/GANP family protein	1						1
	777	EHI_199110	lysozyme, putative	1						1
	778	EHI_199120	Ser/Thr protein phosphatase, putative	1						1
	779	EHI_199270	leucine rich repeat protein, BspA family	1				1
	780	EHI_199570	RhoGAP domain containing protein	1			1
	781	EHI_200200	ABC transporter ATP-binding protein, putative	1	1
	782	EHI_200210	bromodomain-containing protein	1		1
	783	EHI_200730	serine/threonine protein phosphatase PP2A catalytic subunit, putative	1	1
	784	EHI_201420	predicted protein	1					1
	785	EHI_055630	ATP-binding cassette, sub-family C, putative	1	1
	786	EHI_111810	heat shock protein STI1, putative	1		1
	787	EHI_193330	60S ribosomal protein L23, putative	1		1
					214	199	53	109	68	144
[truncated: 1 more columns]
