# Supplementary material for: Screening and Structural Characterization of Heat Shock Response Elements (HSEs) in Entamoeba histolytica Promoters
Source: Int J Mol Sci. 2024 Jan 21;25(2):1319. doi: 10.3390/ijms25021319 (PMC10815948; doi:10.3390/ijms25021319)
Supplement: Supplementary file 1 [file ijms-25-01319-s001.zip › Supplementary Table S10.xlsx]

## Sheet: Hoja1
A		B		C		C		E		F
Positional weight matrix Ehpgp5		Positional weight matrix Ehpgp5		Positional weight matrix EhrabB4		Positional weight matrix EhrabB1		Positional weight matrix EhrabB5		Positional weight matrix Ehmlbp
MEME version 5.5.4		MEME version 5.5.4		MEME version 5.5.4		MEME version 5.5.4		MEME version 5.5.4		MEME version 5.5.4
ALPHABET= ACGT		ALPHABET= ACGT		ALPHABET= ACGT		ALPHABET= ACGT		ALPHABET= ACGT		ALPHABET= ACGT
strands: + -		strands: + -		strands: + -		strands: + -		strands: + -		strands: + -
Background letter frequencies (from unknown source):		Background letter frequencies (from unknown source):		Background letter frequencies (from unknown source):		Background letter frequencies (from unknown source):		Background letter frequencies (from unknown source):		<background source="--nrdb--" A="0.274262" C="0.22521" G="0.22521" T="0.274262"/>
A 0.411 C 0.089 G 0.089 T 0.411		A 0.349 C 0.151 G 0.151 T 0.349		A 0.361 C 0.139 G 0.139 T 0.361		A 0.338 C 0.162 G 0.162 T 0.338		A 0.369 C 0.131 G 0.131 T 0.369
										Motif AGAAGAACTAATAACTGAAAATTATAATTTC MEME-1 position-specific scoring matrix
MOTIF ATAGAAATTTTTCATA MEME-1		MOTIF AAGGAACTTGAAGAA MEME-1		MOTIF DTTCTTCADWAARAGAA MEME-1		MOTIF CTTCATTCYTTKDTTHTTC MEME-1		MOTIF ATTCWACAAAAAGAAG MEME-1
										log-odds matrix: alength= 4 w= 31 n= 774 bayes= 1.98143 E= 3.7e-11843
log-odds matrix: alength= 4 w= 16 E= 5.0e-864		log-odds matrix: alength= 4 w= 15 E= 4.0e-1606		log-odds matrix: alength= 4 w= 17 E= 3.3e-618		log-odds matrix: alength= 4 w= 19 E= 2.6e-092		log-odds matrix: alength= 4 w= 16 E= 1.9e-207		131 -1624 -1624 -1624
111 -345 -128 -257		128 -220 -57 -441		-72 -76 146 -20		-168 218 -1089 -110		107 -253 -153 -121		-1624 -1624 337 -1624
-111 -164 -99 84		132 -478 -246 -191		-1383 -434 -1383 146		-1089 -1089 -1089 156		-1210 -1210 -1210 144		131 -1624 -1624 -1624
74 -445 -99 -64		-39 -298 202 -178		-1383 -1383 -1383 147		-1089 -1089 -1089 156		-1210 -1210 -1210 144		131 -1624 -1624 -1624
-407 -213 341 -566		-195 -232 251 -419		-1383 283 -1383 -472		-1089 263 -1089 -1089		-1210 293 -1210 -1210		-1624 -1624 337 -1624
108 -245 -213 -214		143 -378 -578 -299		-59 -134 -434 95		112 -162 -1089 -68		15 -153 -1210 56		131 -1624 -1624 -1624
110 -145 -145 -296		134 -246 -246 -247		-191 -276 -117 119		-1089 -1089 -1089 156		98 -253 -253 -70		131 -1624 -1624 -1624
98 -187 -55 -202		-99 205 -83 -164		-140 212 -234 -63		-1089 -1089 -1089 156		-243 260 -53 -302		-1624 337 -1624 -1624
-220 110 -164 75		-141 -246 -232 122		91 -202 -176 -55		-1089 263 -1089 -1089		134 -253 -1210 -302		-1624 -1624 -1624 131
-83 -287 -187 83		-121 -420 -139 117		-47 -134 163 -51		-68 155 -162 -36		126 -253 -253 -243		131 -1624 -1624 -1624
-120 -36 -145 81		-247 -208 254 -382		9 -76 -134 41		-68 -62 -62 78		98 -94 -21 -202		131 -1624 -1624 -1624
-296 -113 -187 110		139 -261 -298 -319		95 -176 -176 -72		-268 -4 -162 112		126 -253 -253 -243		-1624 -1624 -1624 131
-220 -245 -345 111		135 -478 -261 -209		88 -202 -10 -108		-168 -162 170 -10		126 -1210 -153 -243		131 -1624 -1624 -1624
-407 340 -213 -466		-144 -320 247 -441		-26 -234 185 -108		-68 -162 118 12		-1210 -1210 293 -1210		131 -1624 -1624 -1624
112 -145 -287 -275		138 -320 -208 -309		125 -1383 -334 -147		-1089 -62 -1089 140		140 -1210 -1210 -402		-1624 337 -1624 -1624
-149 -345 -213 101		137 -378 -178 -309		-571 -434 283 -1383		-268 -1089 -1089 149		140 -1210 -253 -1210		-1624 -1624 -1624 131
103 -245 -187 -175				147 -1383 -1383 -1383		-36 70 -162 32		-121 -94 243 -243		-1624 -1624 337 -1624
				145 -1383 -434 -571		-1089 -1089 -1089 156				131 -1624 -1624 -1624
		letter-probability matrix: alength= 4 w= 15 nsites= 365 E= 4.0e-1606				-1089 -1089 -1089 156				131 -1624 -1624 -1624
letter-probability matrix: alength= 4 w= 16 nsites= 246 E= 5.0e-864		0.849315 0.032877 0.101370 0.016438				-1089 263 -1089 -1089		letter-probability matrix: alength= 4 w= 16 nsites= 44 E= 1.9e-207		131 -1624 -1624 -1624
0.886179 0.008130 0.036585 0.069106		0.873973 0.005479 0.027397 0.093151		letter-probability matrix: alength= 4 w= 17 nsites= 146 E= 3.3e-618				0.772727 0.022727 0.045455 0.159091		131 -1624 -1624 -1624
0.191057 0.028455 0.044715 0.735772		0.265753 0.019178 0.613699 0.101370		0.219178 0.082192 0.383562 0.315068				0.000000 0.000000 0.000000 1.000000		-1624 -1624 -1624 131
0.686992 0.004065 0.044715 0.264228		0.090411 0.030137 0.860274 0.019178		0.000000 0.006849 0.000000 0.993151		letter-probability matrix: alength= 4 w= 19 nsites= 19 E= 2.6e-092		0.000000 0.000000 0.000000 1.000000		-1624 -1624 -1624 131
0.024390 0.020325 0.947154 0.008130		0.942466 0.010959 0.002740 0.043836		0.000000 0.000000 0.000000 1.000000		0.105263 0.736842 0.000000 0.157895		0.000000 1.000000 0.000000 0.000000		131 -1624 -1624 -1624
0.869919 0.016260 0.020325 0.093496		0.882192 0.027397 0.027397 0.063014		0.000000 0.986301 0.000000 0.013699		0.000000 0.000000 0.000000 1.000000		0.409091 0.045455 0.000000 0.545455		-1624 -1624 -1624 131
0.882114 0.032520 0.032520 0.052846		0.175342 0.627397 0.084932 0.112329		0.239726 0.054795 0.006849 0.698630		0.000000 0.000000 0.000000 1.000000		0.727273 0.022727 0.022727 0.227273		131 -1624 -1624 -1624
0.813008 0.024390 0.060976 0.101626		0.131507 0.027397 0.030137 0.810959		0.095890 0.020548 0.061644 0.821918		0.000000 1.000000 0.000000 0.000000		0.068182 0.795455 0.090909 0.045455		131 -1624 -1624 -1624
0.089431 0.191057 0.028455 0.691057		0.150685 0.008219 0.057534 0.783562		0.136986 0.602740 0.027397 0.232877		0.736842 0.052632 0.000000 0.210526		0.931818 0.022727 0.000000 0.045455		-1624 -1624 -1624 131
0.231707 0.012195 0.024390 0.731707		0.063014 0.035616 0.876712 0.024658		0.678082 0.034247 0.041096 0.246575		0.000000 0.000000 0.000000 1.000000		0.886364 0.022727 0.022727 0.068182		-1624 -1624 -1624 131
0.178862 0.069106 0.032520 0.719512		0.917808 0.024658 0.019178 0.038356		0.260274 0.054795 0.431507 0.253425		0.000000 0.000000 0.000000 1.000000		0.727273 0.068182 0.113636 0.090909		-1624 -1624 -1624 131
0.052846 0.040650 0.024390 0.882114		0.887671 0.005479 0.024658 0.082192		0.383562 0.082192 0.054795 0.479452		0.000000 1.000000 0.000000 0.000000		0.886364 0.022727 0.022727 0.068182		-1624 337 -1624 -1624
0.089431 0.016260 0.008130 0.886179		0.128767 0.016438 0.838356 0.016438		0.698630 0.041096 0.041096 0.219178		0.210526 0.473684 0.052632 0.263158		0.886364 0.000000 0.045455 0.068182
0.024390 0.939024 0.020325 0.016260		0.906849 0.016438 0.035616 0.041096		0.664384 0.034247 0.130137 0.171233		0.210526 0.105263 0.105263 0.578947		0.000000 0.000000 1.000000 0.000000		<background source="--nrdb--" A="0.274262" C="0.22521" G="0.22521" T="0.274262"/>
0.894309 0.032520 0.012195 0.060976		0.904110 0.010959 0.043836 0.041096		0.301370 0.027397 0.500000 0.171233		0.052632 0.157895 0.052632 0.736842		0.977273 0.000000 0.000000 0.022727		<motif_dbs>
0.146341 0.008130 0.020325 0.825203				0.856164 0.000000 0.013699 0.130137		0.105263 0.052632 0.526316 0.315789		0.977273 0.000000 0.022727 0.000000		<motif_db source="meme.xml" last_mod_date="Tue Oct 11 09:34:20 2022">
0.837398 0.016260 0.024390 0.121951				0.006849 0.006849 0.986301 0.000000		0.210526 0.052632 0.368421 0.368421		0.159091 0.068182 0.704545 0.068182		<background A="0.403161" C="0.096839" G="0.096839" T="0.403161"/>
				1.000000 0.000000 0.000000 0.000000		0.000000 0.105263 0.000000 0.894737				</motif_db>
				0.986301 0.000000 0.006849 0.006849		0.052632 0.000000 0.000000 0.947368				</motif_dbs>
						0.263158 0.263158 0.052632 0.421053				<motifs>
						0.000000 0.000000 0.000000 1.000000				<motif db="0" id="AGAAGAACTAATAACTGAAAATTATAATTTC" alt="MEME-1" length="31" nsites="774" evalue="3.7e-11843">
						0.000000 0.000000 0.000000 1.000000				<pos A="131" C="-1624" G="-1624" T="-1624"/>
						0.000000 1.000000 0.000000 0.000000				<pos A="-1624" C="-1624" G="337" T="-1624"/>
										<pos A="131" C="-1624" G="-1624" T="-1624"/>
										<pos A="131" C="-1624" G="-1624" T="-1624"/>
										<pos A="-1624" C="-1624" G="337" T="-1624"/>
										<pos A="131" C="-1624" G="-1624" T="-1624"/>
										<pos A="131" C="-1624" G="-1624" T="-1624"/>
										<pos A="-1624" C="337" G="-1624" T="-1624"/>
										<pos A="-1624" C="-1624" G="-1624" T="131"/>
										<pos A="131" C="-1624" G="-1624" T="-1624"/>
										<pos A="131" C="-1624" G="-1624" T="-1624"/>
										<pos A="-1624" C="-1624" G="-1624" T="131"/>
										<pos A="131" C="-1624" G="-1624" T="-1624"/>
										<pos A="131" C="-1624" G="-1624" T="-1624"/>
										<pos A="-1624" C="337" G="-1624" T="-1624"/>
										<pos A="-1624" C="-1624" G="-1624" T="131"/>
										<pos A="-1624" C="-1624" G="337" T="-1624"/>
										<pos A="131" C="-1624" G="-1624" T="-1624"/>
										<pos A="131" C="-1624" G="-1624" T="-1624"/>
										<pos A="131" C="-1624" G="-1624" T="-1624"/>
										<pos A="131" C="-1624" G="-1624" T="-1624"/>
										<pos A="-1624" C="-1624" G="-1624" T="131"/>
										<pos A="-1624" C="-1624" G="-1624" T="131"/>
										<pos A="131" C="-1624" G="-1624" T="-1624"/>
										<pos A="-1624" C="-1624" G="-1624" T="131"/>
										<pos A="131" C="-1624" G="-1624" T="-1624"/>
										<pos A="131" C="-1624" G="-1624" T="-1624"/>
										<pos A="-1624" C="-1624" G="-1624" T="131"/>
										<pos A="-1624" C="-1624" G="-1624" T="131"/>
										<pos A="-1624" C="-1624" G="-1624" T="131"/>
										<pos A="-1624" C="337" G="-1624" T="-1624"/>
