# Supplementary material for: Screening and Structural Characterization of Heat Shock Response Elements (HSEs) in Entamoeba histolytica Promoters
Source: Int J Mol Sci. 2024 Jan 21;25(2):1319. doi: 10.3390/ijms25021319 (PMC10815948; doi:10.3390/ijms25021319)
Supplement: Supplementary file 1 [file ijms-25-01319-s001.zip › Supplementary Table S11.xlsx]

## Sheet: Ehpgp5
	motif_id	motif_alt_id	sequence_name		start	stop	strand	score	p-value	q-value	matched_sequence
1	ATAGAAATTTTTCATA	MEME-1	EHI_096180	Ras family protein	1	16	+	13.3239	1.23e-05	0.438	AAAGAAGTTATTCAAA
2	ATAGAAATTTTTCATA	MEME-1	EHI_037550	hypothetical protein	2	17	+	9.94366	9.65e-05	0.587	GAAGAATCATTTCATA
3	ATAGAAATTTTTCATA	MEME-1	EHI_107170	hypothetical protein	2	17	23	9.92958	9.75e-05	0.587	ATAGTTATTCTTCATT
4	ATAGAAATTTTTCATA	MEME-1	EHI_009860	hypothetical protein	3	18	+	13.0282	1.5e-05	0.48	AATGAAATAATTCATA
5	ATAGAAATTTTTCATA	MEME-1	EHI_040390	hypothetical protein	3	18	+	9.92958	9.75e-05	0.587	ATTGAAATTCTTGATT
6	ATAGAAATTTTTCATA	MEME-1	EHI_002130	phenylalanyl-tRNA synthetase beta subunit, putative	6	21	+	13.9155	8.04e-06	0.416	ATAGAAATCTTACATA
7	ATAGAAATTTTTCATA	MEME-1	EHI_110780	hypothetical protein	6	21	+	11.831	3.2e-05	0.538	ATTGAAATAATTCATT
8	ATAGAAATTTTTCATA	MEME-1	EHI_050670	hypothetical protein	7	22	+	11.7606	3.35e-05	0.538	AAAGAATTTATTCATT
9	ATAGAAATTTTTCATA	MEME-1	EHI_198640	hypothetical protein, conserved	7	22	+	10.338	7.73e-05	0.581	AAAGAAAATTTTAATA
10	ATAGAAATTTTTCATA	MEME-1	EHI_091090	hypothetical protein	8	23	+	13.0845	1.44e-05	0.471	AAAGAAGTTCTTCATT
11	ATAGAAATTTTTCATA	MEME-1	EHI_107130	hypothetical protein	8	23	+	10.7606	6.07e-05	0.562	ACTGAATTTTTTCAAA
12	ATAGAAATTTTTCATA	MEME-1	EHI_018590	hypothetical protein, conserved	9	24	+	11	5.26e-05	0.549	AGAGAAATATTACATT
13	ATAGAAATTTTTCATA	MEME-1	EHI_049460	hypothetical protein	9	24	+	11	5.26e-05	0.549	ATTGAAATATTACAAA
14	ATAGAAATTTTTCATA	MEME-1	EHI_159560	cyclin C, putative	9	24	+	10.0423	9.13e-05	0.581	AAAGAGATAATTCAAA
15	ATAGAAATTTTTCATA	MEME-1	EHI_006160	Signal recognition particle 19 kDa protein, putative	10	25	+	10.0563	9.07e-05	0.581	GATGAATTTATTCATA
16	ATAGAAATTTTTCATA	MEME-1	EHI_004190	AAA family ATPase, putative	12	27	+	14.6197	4.91e-06	0.336	ATGGAAATTCTTCAAA
17	ATAGAAATTTTTCATA	MEME-1	EHI_151400	cysteine proteinase, putative	14	29	+	10.8028	5.92e-05	0.562	ATAGTAATAATTCATG
18	ATAGAAATTTTTCATA	MEME-1	EHI_111840	hypothetical protein	15	30	+	10.0282	9.21e-05	0.581	ATTGAAATAACTCAAA
19	ATAGAAATTTTTCATA	MEME-1	EHI_008220	protein kinase domain containing protein	17	32	+	14.8451	4.11e-06	0.336	ATAGAATTGTTTCATA
20	ATAGAAATTTTTCATA	MEME-1	EHI_014140	hypothetical protein	17	32	+	10.7465	6.13e-05	0.562	TAAGAAATTTTTCAAT
21	ATAGAAATTTTTCATA	MEME-1	EHI_129640	hypothetical protein, conserved	17	32	+	10.5915	6.65e-05	0.577	AAAGAAGATATTCAAA
22	ATAGAAATTTTTCATA	MEME-1	EHI_143780	hypothetical protein, conserved	17	32	+	10.0845	8.93e-05	0.581	AAAGAATTTTTTAATA
23	ATAGAAATTTTTCATA	MEME-1	EHI_035200	hypothetical protein, conserved	19	34	+	13.6761	9.7e-06	0.431	ATAGAAGTTCATCATA
24	ATAGAAATTTTTCATA	MEME-1	EHI_048590	calcineurin catalytic subunit A, putative	19	34	+	10.507	7.03e-05	0.581	ATTGAAATATGTCATT
25	ATAGAAATTTTTCATA	MEME-1	EHI_147450	vacuolar sorting protein 26, putative	19	34	+	9.97183	9.48e-05	0.583	TTTGAAAGTTTTCATC
26	ATAGAAATTTTTCATA	MEME-1	EHI_079270	hypothetical protein	20	35	+	12.6479	1.92e-05	0.538	AATGAAATTATTCATT
27	ATAGAAATTTTTCATA	MEME-1	EHI_096600	WD domain containing protein	20	35	+	11.9718	2.94e-05	0.538	ATAGCAATTCTTCTTA
28	ATAGAAATTTTTCATA	MEME-1	EHI_044760	Rho guanine nucleotide exchange factor, putative	21	36	+	13.6761	9.7e-06	0.431	TTAGAAACTTTACATA
29	ATAGAAATTTTTCATA	MEME-1	EHI_083590	coronin, putative	21	36	+	10.4507	7.28e-05	0.581	TTTGAAATTGTTCATG
30	ATAGAAATTTTTCATA	MEME-1	EHI_007640	hypothetical protein, conserved	22	37	+	11.3662	4.23e-05	0.538	AAAGAAATTATTAATA
31	ATAGAAATTTTTCATA	MEME-1	EHI_019640	caldesmon, putative	23	38	+	10.7183	6.21e-05	0.563	GAAGAAATTTTTCCTC
32	ATAGAAATTTTTCATA	MEME-1	EHI_053060	protein kinase, putative	24	39	+	13.3239	1.23e-05	0.438	AAAGAAGTTATTCAAA
33	ATAGAAATTTTTCATA	MEME-1	EHI_055630	ATP-binding cassette, sub-family C, putative	24	39	+	10.2394	8.16e-05	0.581	ATAGAAATAAATCAAA
34	ATAGAAATTTTTCATA	MEME-1	EHI_169230	hypothetical protein	26	41	+	13.7606	9.04e-06	0.425	AAACAAATTTTTCATA
35	ATAGAAATTTTTCATA	MEME-1	EHI_100430	ornithine decarboxylase, putative	29	44	+	13.5352	1.06e-05	0.433	AAAGAAATTTTTCAAC
36	ATAGAAATTTTTCATA	MEME-1	EHI_117970	DNA replication licensing factor	29	44	+	11.7606	3.35e-05	0.538	AAAGAATTTATTCATT
37	ATAGAAATTTTTCATA	MEME-1	EHI_182680	WD domain containing protein	29	44	+	10.7324	6.17e-05	0.563	ATAGTCATTTTTCACA
38	ATAGAAATTTTTCATA	MEME-1	EHI_140350	G protein alpha subunit, putative	30	45	+	10.3944	7.49e-05	0.581	ATAGAATCTTTTCTAA
39	ATAGAAATTTTTCATA	MEME-1	EHI_144280	hypothetical protein	31	46	+	10.1268	8.69e-05	0.581	AATGATACTTCTCATA
40	ATAGAAATTTTTCATA	MEME-1	EHI_100290	Rap/Ran GTPase-activating protein, putative	32	47	+	10.6479	6.47e-05	0.57	ATAGTATCTTGTCATA
41	ATAGAAATTTTTCATA	MEME-1	EHI_081300	hypothetical protein	34	49	+	13.2958	1.26e-05	0.438	AGAGTCATTTTTCATA
42	ATAGAAATTTTTCATA	MEME-1	EHI_104390	actin binding protein, putative	34	49	+	12.7465	1.79e-05	0.538	ATAGTAAATTTTCAAA
43	ATAGAAATTTTTCATA	MEME-1	EHI_135780	hypothetical protein	34	49	+	10.4789	7.15e-05	0.581	AAAGAGATTTTTCTAA
44	ATAGAAATTTTTCATA	MEME-1	EHI_001940	hypothetical protein	36	51	+	9.95775	9.55e-05	0.586	AAAGTTAATTTTCATA
45	ATAGAAATTTTTCATA	MEME-1	EHI_100080	acid sphingomyelinase-like phosphodiesterase, putative	37	52	+	11.1268	4.9e-05	0.549	AATGATATTTTTCAAA
46	ATAGAAATTTTTCATA	MEME-1	EHI_146330	calpain large subunit domain III containing protein	39	54	+	11.2817	4.45e-05	0.538	ATAGAATAACTTCATA
47	ATAGAAATTTTTCATA	MEME-1	EHI_094000	hypothetical protein	41	56	+	14.662	4.84e-06	0.336	AAAGAAGTTTTACATA
48	ATAGAAATTTTTCATA	MEME-1	EHI_122800	actin-binding protein, putative	43	58	+	12.0845	2.75e-05	0.538	ATAGAAAGAACTCATA
49	ATAGAAATTTTTCATA	MEME-1	EHI_007350	hypothetical protein, conserved	44	59	+	11.6761	3.52e-05	0.538	AGAGAATTATCTCATA
50	ATAGAAATTTTTCATA	MEME-1	EHI_148660	Rab family GTPase	44	59	+	10.9155	5.54e-05	0.555	ATTGAATTTTCTCATT
51	ATAGAAATTTTTCATA	MEME-1	EHI_015340	serine/threonine protein phosphatase PP1, putative	45	60	+	13.8169	8.68e-06	0.42	AGAGAAATTTGTCAAA
52	ATAGAAATTTTTCATA	MEME-1	EHI_018490	hypothetical protein	45	60	+	13.2958	1.26e-05	0.438	ACAGAAATATTTCAAA
53	ATAGAAATTTTTCATA	MEME-1	EHI_068050	Rho guanine nucleotide exchange factor, putative	45	60	+	10.7324	6.17e-05	0.563	AAAGAACTTGTTCAAA
54	ATAGAAATTTTTCATA	MEME-1	EHI_005100	eukaryotic translation initiation factor 2 alpha subunit, putative	46	61	+	15.9155	1.81e-06	0.303	AATGAAACTTTTCATA
55	ATAGAAATTTTTCATA	MEME-1	EHI_092250	hypothetical protein	46	61	+	10.8451	5.78e-05	0.556	AGAGAGAATTTTCAGA
56	ATAGAAATTTTTCATA	MEME-1	EHI_103880	hypothetical protein	46	61	+	9.90141	9.9e-05	0.589	AAAAAAATATTTCATA
57	ATAGAAATTTTTCATA	MEME-1	EHI_024480	hypothetical protein	47	62	+	14.2817	6.2e-06	0.375	ATTGAAGTTTTTCATT
58	ATAGAAATTTTTCATA	MEME-1	EHI_182780	Ras GTPase-activating protein, putative	47	62	+	10.8592	5.72e-05	0.556	ATAGAAGAGGTTCATA
59	ATAGAAATTTTTCATA	MEME-1	EHI_103880	hypothetical protein	49	64	+	17.6056	4.22e-07	0.303	ATAGAAGTTATTCATA
60	ATAGAAATTTTTCATA	MEME-1	EHI_155240	casein kinase, putative	49	64	+	16.4789	1.07e-06	0.303	ATAGAAATTATTCATT
61	ATAGAAATTTTTCATA	MEME-1	EHI_166020	TBC domain containing protein	49	64	+	13.3662	1.2e-05	0.438	TTAGAAATTTTTGATA
62	ATAGAAATTTTTCATA	MEME-1	EHI_178630	hypothetical protein	49	64	+	10.3662	7.63e-05	0.581	ATAGAAAAATTACAAA
63	ATAGAAATTTTTCATA	MEME-1	EHI_035230	hypothetical protein	50	65	+	15.1268	3.37e-06	0.303	AAAGAAATAATTCATA
64	ATAGAAATTTTTCATA	MEME-1	EHI_036880	RhoGAP domain containing protein	50	65	+	11.4085	4.11e-05	0.538	ATAGAACCTATTCATG
65	ATAGAAATTTTTCATA	MEME-1	EHI_048730	hypothetical protein	52	67	+	13.0986	1.42e-05	0.471	ATAGAAATATTACAAA
66	ATAGAAATTTTTCATA	MEME-1	EHI_097490	hypothetical protein	52	67	+	10.1408	8.62e-05	0.581	TTAGAGAATTTTCAAA
67	ATAGAAATTTTTCATA	MEME-1	EHI_064550	hypothetical protein	53	68	+	11.338	4.29e-05	0.538	ATAGAAAGTTTGCCTA
68	ATAGAAATTTTTCATA	MEME-1	EHI_197980	Myb family DNA-binding protein, SHAQKYF family	54	69	+	10.0423	9.13e-05	0.581	TTAGAACTTATTCAAA
69	ATAGAAATTTTTCATA	MEME-1	EHI_021530	hypothetical protein	55	70	+	12	2.89e-05	0.538	AAAGAATCTTGTCATA
70	ATAGAAATTTTTCATA	MEME-1	EHI_074020	vacuolar proton ATPase subunit, putative	55	70	+	11.662	3.56e-05	0.538	ATTGAAACTATTCACA
71	ATAGAAATTTTTCATA	MEME-1	EHI_114770	hypothetical protein	55	70	+	11.0986	4.98e-05	0.549	ATAGAAGAATTTCATT
72	ATAGAAATTTTTCATA	MEME-1	EHI_149530	hypothetical protein	56	71	+	10.2394	8.16e-05	0.581	TAAGAAATTATTCACA
73	ATAGAAATTTTTCATA	MEME-1	EHI_004800	hypothetical protein	57	72	+	11.2958	4.41e-05	0.538	AAAGAATTATTTCAAA
74	ATAGAAATTTTTCATA	MEME-1	EHI_012530	hypothetical protein	57	72	+	10.0141	9.3e-05	0.581	TTTGAAATTTTACATT
75	ATAGAAATTTTTCATA	MEME-1	EHI_043130	hypothetical protein	58	73	+	12.1972	2.57e-05	0.538	AAAGAAGTTCTTCTTA
76	ATAGAAATTTTTCATA	MEME-1	EHI_140210	hypothetical protein	58	73	+	10.6761	6.38e-05	0.569	AAAGAAATTCTTGAAA
77	ATAGAAATTTTTCATA	MEME-1	EHI_029350	hypothetical protein, conserved	59	74	+	12.2113	2.54e-05	0.538	ATGGAAACTTCTCATG
78	ATAGAAATTTTTCATA	MEME-1	EHI_014020	hypothetical protein	61	76	+	11.8592	3.14e-05	0.538	GAAGAAATAGTTCATA
79	ATAGAAATTTTTCATA	MEME-1	EHI_142110	hypothetical protein	61	76	+	11.7324	3.41e-05	0.538	ATTGAAGTATTTCATT
80	ATAGAAATTTTTCATA	MEME-1	EHI_023090	recQ family DNA helicase	62	77	+	12.8732	1.65e-05	0.51	TTTGAATTTTTTCATA
81	ATAGAAATTTTTCATA	MEME-1	EHI_068470	Mov34/MPN/PAD-1 family protein	62	77	+	11.338	4.29e-05	0.538	AATGCAATTTCTCATA
82	ATAGAAATTTTTCATA	MEME-1	EHI_188050	myotubularin, putative	62	77	+	9.92958	9.75e-05	0.587	ATAGAAGGTTTTCTTG
83	ATAGAAATTTTTCATA	MEME-1	EHI_186840	actin-binding protein, cofilin/tropomyosin family	64	79	+	18.1831	2.59e-07	0.303	ATAGAAACTCTTCATA
84	ATAGAAATTTTTCATA	MEME-1	EHI_098850	protein phosphatase regulatory subunit, putative	65	80	+	14.6479	4.88e-06	0.336	ATAGAAACATTTCAAA
85	ATAGAAATTTTTCATA	MEME-1	EHI_110360	hypothetical protein	65	80	+	10.9014	5.59e-05	0.556	ATTGAAAGTATTCTTA
86	ATAGAAATTTTTCATA	MEME-1	EHI_011530	ubiquitin-protein ligase, putative	66	81	+	10.1549	8.55e-05	0.581	AAGGAAAAACTTCATA
87	ATAGAAATTTTTCATA	MEME-1	EHI_009950	putative XPA-binding protein 1	67	82	+	11.7183	3.44e-05	0.538	ATAGAAAAACTTCAAA
88	ATAGAAATTTTTCATA	MEME-1	EHI_014910	hypothetical protein	67	82	+	11.4789	3.96e-05	0.538	ATTGAAATAATTCAGA
89	ATAGAAATTTTTCATA	MEME-1	EHI_024890	hypothetical protein	67	82	+	10.6479	6.47e-05	0.57	ATAGAAATGACTCATC
90	ATAGAAATTTTTCATA	MEME-1	EHI_119300	Ras family protein	70	85	+	12.2113	2.54e-05	0.538	TTAGACAATTTTCATA
91	ATAGAAATTTTTCATA	MEME-1	EHI_148480	WD domain containing protein	70	85	+	11.9437	2.99e-05	0.538	ATAGATAATTTTCCTA
92	ATAGAAATTTTTCATA	MEME-1	EHI_165070	estradiol 17-beta-dehydrogenase, putative	72	87	+	10.8592	5.72e-05	0.556	GTTGAAACTATTCAAA
93	ATAGAAATTTTTCATA	MEME-1	EHI_196760	hypothetical protein	72	87	+	10.3803	7.57e-05	0.581	AATGGAATTTTTCAAA
94	ATAGAAATTTTTCATA	MEME-1	EHI_117570	serine/threonine protein phosphatase, putative	76	91	+	11.0845	5.02e-05	0.549	AGTGAAATGTTTCATT
95	ATAGAAATTTTTCATA	MEME-1	EHI_193310	transporter, major facilitator family	76	91	+	10.9155	5.54e-05	0.555	AATGAAATTTTTCTAA
96	ATAGAAATTTTTCATA	MEME-1	EHI_040660	ribosomal protein L11, putative	77	92	+	12.7042	1.84e-05	0.538	ATAGAAATTTTTGTTA
97	ATAGAAATTTTTCATA	MEME-1	EHI_152460	hypothetical protein	79	94	+	15.5352	2.49e-06	0.303	ATAGAATGTTTTCATA
98	ATAGAAATTTTTCATA	MEME-1	EHI_186120	hypothetical protein	79	94	+	10.2817	7.98e-05	0.581	ATGGAATTTGGTCATA
99	ATAGAAATTTTTCATA	MEME-1	EHI_064490	tyrosine kinase, putative	80	95	+	10.1268	8.69e-05	0.581	ATAGACTTTGTTCAAA
100	ATAGAAATTTTTCATA	MEME-1	EHI_086580	vacuolar protein sorting-associated protein 35 , putative	81	96	+	10.1408	8.62e-05	0.581	ATAGATAATATTCATT
101	ATAGAAATTTTTCATA	MEME-1	EHI_059700	heat shock protein 70, putative	82	97	+	13.8592	8.39e-06	0.417	AAAGAAATTTTTCAAG
102	ATAGAAATTTTTCATA	MEME-1	EHI_065840	hypothetical protein	82	97	+	11.3662	4.23e-05	0.538	AAAGAAATTATTAATA
103	ATAGAAATTTTTCATA	MEME-1	EHI_152860	hypothetical protein	82	97	+	10.9859	5.31e-05	0.551	AAAGAAACTCTACAAA
104	ATAGAAATTTTTCATA	MEME-1	EHI_015230	hypothetical protein	84	99	+	12.1549	2.63e-05	0.538	AGAGAATTAATTCATA
105	ATAGAAATTTTTCATA	MEME-1	EHI_100140	Rho guanine nucleotide exchange factor, putative	84	99	+	11.8028	3.26e-05	0.538	AATGAAATATTTCATT
106	ATAGAAATTTTTCATA	MEME-1	EHI_117860	hypothetical protein, conserved	84	99	+	11.2817	4.45e-05	0.538	AGAGAAGTTTTTAATA
107	ATAGAAATTTTTCATA	MEME-1	EHI_138510	hypothetical protein	84	99	+	10.4648	7.22e-05	0.581	ATTGACTTTTTTCAAA
108	ATAGAAATTTTTCATA	MEME-1	EHI_151730	protein kinase, putative	84	99	+	10.0986	8.85e-05	0.581	ATAGAACTTTATCAGA
109	ATAGAAATTTTTCATA	MEME-1	EHI_111820	hypothetical protein	85	100	+	13.0704	1.45e-05	0.473	AAAGAAATTTTTAATA
110	ATAGAAATTTTTCATA	MEME-1	EHI_138960	mago nashi protein, putative	86	101	+	11.2676	4.48e-05	0.538	TTTGAAATTTTTGATA
111	ATAGAAATTTTTCATA	MEME-1	EHI_048230	hypothetical protein	87	102	+	11.2254	4.59e-05	0.538	AGAGTGATTTTTCAAA
112	ATAGAAATTTTTCATA	MEME-1	EHI_197680	hypothetical protein	87	102	+	11.169	4.76e-05	0.548	AAAGAAAAATTTCATT
113	ATAGAAATTTTTCATA	MEME-1	EHI_014130	hypothetical protein	88	103	+	11.338	4.29e-05	0.538	AGAGTGATTGTTCATA
114	ATAGAAATTTTTCATA	MEME-1	EHI_152750	eukaryotic peptide chain release factor subunit 1, putative	88	103	+	10.9859	5.31e-05	0.551	AGTGAAATTTTTAATA
115	ATAGAAATTTTTCATA	MEME-1	EHI_155330	prefoldin, alpha subunit	88	103	+	9.91549	9.83e-05	0.588	ATTGAAAAATTTCTTA
116	ATAGAAATTTTTCATA	MEME-1	EHI_006690	DNA polymerase delta catalytic subunit, putative	89	104	+	12.5352	2.06e-05	0.538	AAAGAAACATTTCATT
117	ATAGAAATTTTTCATA	MEME-1	EHI_126220	zinc finger protein, putative	89	104	+	10.3099	7.87e-05	0.581	ATAGAAATTCTTAATT
118	ATAGAAATTTTTCATA	MEME-1	EHI_004500	hypothetical protein	90	105	+	11.4789	3.96e-05	0.538	ATTGAAATAGTTCAAA
119	ATAGAAATTTTTCATA	MEME-1	EHI_144610	methionine gamma-lyase	90	105	+	11.2676	4.48e-05	0.538	AAAGAAGTTTTTAATA
120	ATAGAAATTTTTCATA	MEME-1	EHI_096720	hypothetical protein	92	107	+	10.8873	5.63e-05	0.556	AGAGAATTTTTTCAAG
121	ATAGAAATTTTTCATA	MEME-1	EHI_153360	myb-like DNA-binding domain containing protein	92	107	+	10.8873	5.63e-05	0.556	AGAGAATTTTTTCAAG
122	ATAGAAATTTTTCATA	MEME-1	EHI_153630	hypothetical protein	92	107	+	10.8873	5.63e-05	0.556	AGAGAATTTTTTCAAG
123	ATAGAAATTTTTCATA	MEME-1	EHI_084260	1-Cys peroxiredoxin, putative	93	108	+	11.2958	4.41e-05	0.538	ATTGTAATTATTCATT
124	ATAGAAATTTTTCATA	MEME-1	EHI_169950	hypothetical protein	93	108	+	10.507	7.03e-05	0.581	GATGAAGTTGTTCATA
125	ATAGAAATTTTTCATA	MEME-1	EHI_067880	hypothetical protein	95	110	+	16.3944	1.26e-06	0.303	TTAGAAATTCTTCATA
126	ATAGAAATTTTTCATA	MEME-1	EHI_076840	LSM domain containing protein	95	110	+	10.4507	7.28e-05	0.581	TTAGACATTCTTCATT
127	ATAGAAATTTTTCATA	MEME-1	EHI_132420	hypothetical protein	95	110	+	10.0704	9.01e-05	0.581	ATAGAAGTGTGTCATT
128	ATAGAAATTTTTCATA	MEME-1	EHI_199040	hypothetical protein	95	110	+	10.0282	9.21e-05	0.581	AAAGAAAATTATCAAA
129	ATAGAAATTTTTCATA	MEME-1	EHI_110730	nucleoside transporter, putative	96	111	+	11.338	4.29e-05	0.538	ATTGCAACTTTTCAAA
130	ATAGAAATTTTTCATA	MEME-1	EHI_152680	EH-domain containing protein, putative	96	111	+	11	5.26e-05	0.549	ATTGAAGTGTTTCATT
131	ATAGAAATTTTTCATA	MEME-1	EHI_139850	hypothetical protein	97	112	+	13.4789	1.1e-05	0.435	AAAGAATTTTTACATA
132	ATAGAAATTTTTCATA	MEME-1	EHI_051690	hypothetical protein	98	113	+	10.4085	7.43e-05	0.581	ATTGAATCTATTCAAA
133	ATAGAAATTTTTCATA	MEME-1	EHI_089570	hypothetical protein	98	113	+	10.338	7.73e-05	0.581	TTAGAGGTGTTTCATA
134	ATAGAAATTTTTCATA	MEME-1	EHI_142030	hypothetical protein	100	115	+	17.2113	5.61e-07	0.303	ATTGAAGTTTTTCATA
135	ATAGAAATTTTTCATA	MEME-1	EHI_148720	hypothetical protein	100	115	+	10.4507	7.28e-05	0.581	AAAGTAATTTTTCAAC
136	ATAGAAATTTTTCATA	MEME-1	EHI_119330	serine protease inhibitor, putative	101	116	+	14.4507	5.41e-06	0.353	ATAGAAATACTTCAAA
137	ATAGAAATTTTTCATA	MEME-1	EHI_010590	Rho guanine nucleotide exchange factor, putative	102	117	+	11.7324	3.41e-05	0.538	ATAGATATTAATCATA
138	ATAGAAATTTTTCATA	MEME-1	EHI_065760	hypothetical protein, conserved	102	117	+	11.1972	4.7e-05	0.545	AAAGTAATTTCACATA
139	ATAGAAATTTTTCATA	MEME-1	EHI_079910	Rap/Ran GTPase-activating protein, putative	102	117	+	11.0845	5.02e-05	0.549	AAGGAAGTTCTTCAAA
140	ATAGAAATTTTTCATA	MEME-1	EHI_167140	hypothetical protein	102	117	+	10.1127	8.78e-05	0.581	AAAGGAAATTCTCATA
141	ATAGAAATTTTTCATA	MEME-1	EHI_120320	IBR domain containing protein	103	118	+	11.4225	4.08e-05	0.538	TTTGAAAATATTCATA
142	ATAGAAATTTTTCATA	MEME-1	EHI_146780	hypothetical protein	103	118	+	10.4648	7.22e-05	0.581	ATTGAATATTTTCCTA
143	ATAGAAATTTTTCATA	MEME-1	EHI_017550	hypothetical protein	106	121	+	13.2113	1.33e-05	0.453	ATAGATACTTTTCATT
144	ATAGAAATTTTTCATA	MEME-1	EHI_030830	Plasma membrane calcium-transporting ATPase, putative	106	121	+	11.8451	3.16e-05	0.538	GTTGAAATTATTCATT
145	ATAGAAATTTTTCATA	MEME-1	EHI_193390	heat shock protein, Hsp20 family, putative	106	121	+	11.2535	4.51e-05	0.538	ATAAAAATTTTTCATT
146	ATAGAAATTTTTCATA	MEME-1	EHI_049650	hypothetical protein	108	123	+	11.7746	3.31e-05	0.538	ATTGAATTAATTCATA
147	ATAGAAATTTTTCATA	MEME-1	EHI_065330	Gal/GalNAc lectin subunit Igl2	108	123	+	11.3521	4.26e-05	0.538	ATAGAAAATGTTGATA
148	ATAGAAATTTTTCATA	MEME-1	EHI_024570	hypothetical protein	110	125	+	11.493	3.93e-05	0.538	TAAGAAGTTTTTCATT
149	ATAGAAATTTTTCATA	MEME-1	EHI_085060	hypothetical protein	110	125	+	11.2958	4.41e-05	0.538	ATAGAAGTATTACAAA
150	ATAGAAATTTTTCATA	MEME-1	EHI_118170	ribosomal protein S4, putative	110	125	+	10.6761	6.38e-05	0.569	ATTGATGTTTTTCATT
151	ATAGAAATTTTTCATA	MEME-1	EHI_000700	hypothetical protein, conserved	111	126	+	12.0423	2.82e-05	0.538	ACTGAAATTATTCAAA
152	ATAGAAATTTTTCATA	MEME-1	EHI_009020	beta-amylase, putative	111	126	+	11.2676	4.48e-05	0.538	ATGGAAAATTCTCAAA
153	ATAGAAATTTTTCATA	MEME-1	EHI_023170	hypothetical protein	111	126	+	10.5493	6.83e-05	0.581	ATGGAGAATTTACATA
154	ATAGAAATTTTTCATA	MEME-1	EHI_188230	DNA repair and recombination protein RAD52, putative	111	126	+	10.0141	9.3e-05	0.581	AATGAGATTAGTCATA
155	ATAGAAATTTTTCATA	MEME-1	EHI_165060	RhoGAP domain containing protein	112	127	+	13.0845	1.44e-05	0.471	AAAGAAATTATTGATA
156	ATAGAAATTTTTCATA	MEME-1	EHI_029930	hypothetical protein	113	128	+	14.0845	7.1e-06	0.404	ATAGAAATTGTTGATA
157	ATAGAAATTTTTCATA	MEME-1	EHI_067930	replication factor A, putative	113	128	+	10.8592	5.72e-05	0.556	AGAGAAACAATACATA
158	ATAGAAATTTTTCATA	MEME-1	EHI_078540	hypothetical protein	113	128	+	10.8592	5.72e-05	0.556	AGAGAAACAATACATA
159	ATAGAAATTTTTCATA	MEME-1	EHI_091470	hypothetical protein	113	128	+	10.7183	6.21e-05	0.563	ATAGAAAATAGTCATT
160	ATAGAAATTTTTCATA	MEME-1	EHI_038800	actin binding protein, putative	115	130	+	15.2817	3.01e-06	0.303	ATAGAAATATTTCAGA
161	ATAGAAATTTTTCATA	MEME-1	EHI_165070	estradiol 17-beta-dehydrogenase, putative	115	130	+	9.95775	9.55e-05	0.586	AGAGAGTCTTTTCAAA
162	ATAGAAATTTTTCATA	MEME-1	EHI_105820	serine/threonine kinase, putative	116	131	+	14.7606	4.43e-06	0.336	AAAGAAATTATACATA
163	ATAGAAATTTTTCATA	MEME-1	EHI_109890	chitinase, putative	116	131	+	11.3944	4.15e-05	0.538	ATAGAAATGACTCAAA
164	ATAGAAATTTTTCATA	MEME-1	EHI_183020	hypothetical protein	116	131	+	11.3662	4.23e-05	0.538	AAAGAAATGAGTCATA
165	ATAGAAATTTTTCATA	MEME-1	EHI_198860	protein phosphatase domain-containing protein	117	132	+	13.6197	9.98e-06	0.433	AGAGAAATTAATCATA
166	ATAGAAATTTTTCATA	MEME-1	EHI_055350	SH3 domain containing protein	118	133	+	10	9.36e-05	0.581	AAAGAGAATCTTCAAA
167	ATAGAAATTTTTCATA	MEME-1	EHI_045420	hypothetical protein	119	134	+	15.1408	3.29e-06	0.303	GAAGAAATTATTCATA
168	ATAGAAATTTTTCATA	MEME-1	EHI_116730	hypothetical protein	120	135	+	11.0423	5.13e-05	0.549	ATAGTAATTTAACATA
169	ATAGAAATTTTTCATA	MEME-1	EHI_002000	hypothetical protein, conserved	121	136	+	10.0845	8.93e-05	0.581	AAAGAATTTTTTAATA
170	ATAGAAATTTTTCATA	MEME-1	EHI_035770	protein with RhoGEF and ArfGAP domains	121	136	+	9.95775	9.55e-05	0.586	AAAGAATTTACTCAAA
171	ATAGAAATTTTTCATA	MEME-1	EHI_054700	hypothetical protein, conserved	122	137	+	11.7183	3.44e-05	0.538	AGAGAAACTTTTAATA
172	ATAGAAATTTTTCATA	MEME-1	EHI_153270	Ras GTPase-activating protein, putative	122	137	+	10.6197	6.56e-05	0.574	AAAGAACTATTTCAAA
173	ATAGAAATTTTTCATA	MEME-1	EHI_050440	hypothetical protein	124	139	+	10.5493	6.83e-05	0.581	ATAGAAATAATTAATA
174	ATAGAAATTTTTCATA	MEME-1	EHI_037820	hypothetical protein, conserved domain containing	125	140	+	12.4648	2.17e-05	0.538	GTAGTAATTTGTCATA
175	ATAGAAATTTTTCATA	MEME-1	EHI_052120	hypothetical protein, conserved domain containing	125	140	+	12.4648	2.17e-05	0.538	GTAGTAATTTGTCATA
176	ATAGAAATTTTTCATA	MEME-1	EHI_159180	protein arginine N-methyltransferase, putative	125	140	+	11.2254	4.59e-05	0.538	AATGAAGTTATTCAAA
177	ATAGAAATTTTTCATA	MEME-1	EHI_198950	WD-repeat protein	125	140	+	10.0986	8.85e-05	0.581	AAAGAAATTTTACTAA
178	ATAGAAATTTTTCATA	MEME-1	EHI_029930	hypothetical protein	126	141	+	10.8028	5.92e-05	0.562	GGAGAAGTTATTCAAA
179	ATAGAAATTTTTCATA	MEME-1	EHI_078540	hypothetical protein	126	141	+	10.3239	7.79e-05	0.581	ATACAAAATGTTCATA
180	ATAGAAATTTTTCATA	MEME-1	EHI_129950	DNA mismatch repair protein MLH1, putative	126	141	+	10.3239	7.79e-05	0.581	ATACAAAATGTTCATA
181	ATAGAAATTTTTCATA	MEME-1	EHI_153170	hypothetical protein	126	141	+	10.1408	8.62e-05	0.581	ACAGAAAATATTCTTA
182	ATAGAAATTTTTCATA	MEME-1	EHI_111030	hypothetical protein, conserved	127	142	+	14.3239	5.89e-06	0.364	ATAGAGATTATTCAAA
183	ATAGAAATTTTTCATA	MEME-1	EHI_148950	hypothetical protein	127	142	+	14.3239	5.89e-06	0.364	ATAGAGATTATTCAAA
184	ATAGAAATTTTTCATA	MEME-1	EHI_009440	hypothetical protein	128	143	+	13.0845	1.44e-05	0.471	AGAGAAATTTTTAATA
185	ATAGAAATTTTTCATA	MEME-1	EHI_117920	pleckstrin homology (PH) domain containing protein	128	143	+	12.1268	2.68e-05	0.538	ATAGAAGTTATTCAAT
186	ATAGAAATTTTTCATA	MEME-1	EHI_118410	tyrosine kinase, putative	128	143	+	10	9.36e-05	0.581	AAAGAGAGTATTCAAA
187	ATAGAAATTTTTCATA	MEME-1	EHI_169070	hypothetical protein	129	144	+	10.0141	9.3e-05	0.581	AATGAGATTAGTCATA
188	ATAGAAATTTTTCATA	MEME-1	EHI_014090	hypothetical protein, conserved domain containing	130	145	+	13.5493	1.05e-05	0.433	AAAGAGATTTTTCATC
189	ATAGAAATTTTTCATA	MEME-1	EHI_137880	hypothetical protein	130	145	+	10.0704	9.01e-05	0.581	AAAGAAGTTATTCCTG
190	ATAGAAATTTTTCATA	MEME-1	EHI_012490	ARF GTPase activating protein, putative	132	147	+	15.0986	3.51e-06	0.303	ATTGAAACATTTCATA
191	ATAGAAATTTTTCATA	MEME-1	EHI_040390	hypothetical protein	132	147	+	12.4225	2.22e-05	0.538	TATGAAATTATTCATA
192	ATAGAAATTTTTCATA	MEME-1	EHI_098720	hypothetical protein	132	147	+	10.2817	7.98e-05	0.581	ATGGAATTTGGTCATA
193	ATAGAAATTTTTCATA	MEME-1	EHI_140720	myosin heavy chain	132	147	+	10	9.36e-05	0.581	AGAGAAGATCTTCATC
194	ATAGAAATTTTTCATA	MEME-1	EHI_161040	hypothetical protein	133	148	+	10.1268	8.69e-05	0.581	TTAGAAAAATTTCAAA
195	ATAGAAATTTTTCATA	MEME-1	EHI_172620	hypothetical protein	135	150	+	11.2676	4.48e-05	0.538	ATGGAAAATAGTCATA
196	ATAGAAATTTTTCATA	MEME-1	EHI_114370	RhoGAP domain containing protein	136	151	+	11.3239	4.32e-05	0.538	ATGGAAAATATTCATG
197	ATAGAAATTTTTCATA	MEME-1	EHI_099330	hypothetical protein	138	153	+	13.7324	9.31e-06	0.425	ATGGAAATTATTCATC
198	ATAGAAATTTTTCATA	MEME-1	EHI_179360	hypothetical protein	138	153	+	10.0563	9.07e-05	0.581	ATAGTATTGATTCATA
199	ATAGAAATTTTTCATA	MEME-1	EHI_037220	hypothetical protein, conserved	139	154	+	14.6761	4.76e-06	0.336	ATAGAAATAACTCATA
200	ATAGAAATTTTTCATA	MEME-1	EHI_118920	Rab family GTPase	139	154	+	12.662	1.89e-05	0.538	ATAGAAACACTTCATG
201	ATAGAAATTTTTCATA	MEME-1	EHI_150540	ATP-binding cassette sub-family E member 1, putative	139	154	+	10.9437	5.45e-05	0.553	TAAGAAAATTTTCAAA
202	ATAGAAATTTTTCATA	MEME-1	EHI_029220	peptidase S54 (rhomboid) family protein	140	155	+	11.1127	4.94e-05	0.549	TTAGAAACATTTCATT
203	ATAGAAATTTTTCATA	MEME-1	EHI_050400	hypothetical protein	142	157	+	10.0845	8.93e-05	0.581	AAAGAAATATTTCTTT
204	ATAGAAATTTTTCATA	MEME-1	EHI_073170	topoisomerase, putative	143	158	+	11.6479	3.6e-05	0.538	AATGAAATTCATCATA
205	ATAGAAATTTTTCATA	MEME-1	EHI_049300	RhoGAP domain containing protein	145	160	+	11.4507	4.02e-05	0.538	GTAGAAAGTATTCCTA
206	ATAGAAATTTTTCATA	MEME-1	EHI_129470	AIG1 family protein	145	160	+	10.7606	6.07e-05	0.562	ATTGAAAATATTCTTA
207	ATAGAAATTTTTCATA	MEME-1	EHI_044170	leucine rich repeat and phosphatase domain containing protein	146	161	+	12.338	2.34e-05	0.538	TTAGAAACAATTCATA
208	ATAGAAATTTTTCATA	MEME-1	EHI_026390	cation transporter, putative	147	162	+	14.2394	6.33e-06	0.379	AAAGAAAGTTTTCAAA
209	ATAGAAATTTTTCATA	MEME-1	EHI_093910	hypothetical protein, conserved	147	162	+	10.2113	8.29e-05	0.581	ATAGTAATGATTCCTA
210	ATAGAAATTTTTCATA	MEME-1	EHI_189440	hypothetical protein	147	162	+	10.0986	8.85e-05	0.581	AGAGACTTTTTTCATC
211	ATAGAAATTTTTCATA	MEME-1	EHI_100470	hypothetical protein	148	163	+	11.7887	3.29e-05	0.538	ATAGAAAGTTTACTTA
212	ATAGAAATTTTTCATA	MEME-1	EHI_128440	cell division cycle protein 123 homolog, putative	148	163	+	11.2394	4.55e-05	0.538	ATACAAATAATTCATA
213	ATAGAAATTTTTCATA	MEME-1	EHI_169320	phosphatidylinositol3-kinaseTor2, putative	148	163	+	10.4085	7.43e-05	0.581	AAAGTAATTTTACATG
214	ATAGAAATTTTTCATA	MEME-1	EHI_049850	hypothetical protein	149	164	+	11.9014	3.05e-05	0.538	AATGAAATTCTTCTTA
215	ATAGAAATTTTTCATA	MEME-1	EHI_114190	hypothetical protein	149	164	+	11.0282	5.17e-05	0.549	AAAGAAGATTTTCTTA
216	ATAGAAATTTTTCATA	MEME-1	EHI_150970	hypothetical protein	149	164	+	10.8169	5.88e-05	0.562	ATAGAAGTATGACATA
217	ATAGAAATTTTTCATA	MEME-1	EHI_096740	cysteine proteinase, putative	151	166	+	11.6056	3.68e-05	0.538	TTTGAAATTATTCAAA
218	ATAGAAATTTTTCATA	MEME-1	EHI_195270	AIG1 family protein, putative	151	166	+	10.169	8.47e-05	0.581	ATTGAAATTATTGAAA
219	ATAGAAATTTTTCATA	MEME-1	EHI_007330	beta-N-acetylhexosaminidase, beta subunit	152	167	+	14.0141	7.44e-06	0.404	AAAGAAATTGTTCATT
220	ATAGAAATTTTTCATA	MEME-1	EHI_067390	Rho family GTPase	152	167	+	10.3521	7.68e-05	0.581	AAAGAAAGAACTCATA
221	ATAGAAATTTTTCATA	MEME-1	EHI_107250	small GTPase Rab11B	152	167	+	10.1127	8.78e-05	0.581	ATTGAGATTTTTCTAA
222	ATAGAAATTTTTCATA	MEME-1	EHI_151250	hypothetical protein, conserved	152	167	+	10.0141	9.3e-05	0.581	ATAGAATATTTTCCAA
223	ATAGAAATTTTTCATA	MEME-1	EHI_086990	hypothetical protein	153	168	+	10.1408	8.62e-05	0.581	TTTGAATATTTTCATA
224	ATAGAAATTTTTCATA	MEME-1	EHI_187260	cell cycle control protein cwf12, putative	153	168	+	10.0986	8.85e-05	0.581	AATGAAATTATTCAAT
225	ATAGAAATTTTTCATA	MEME-1	EHI_197020	signal peptidase, putative	153	168	+	9.91549	9.83e-05	0.588	ATAGGAAATCTTCAAA
226	ATAGAAATTTTTCATA	MEME-1	EHI_024380	myotubularin, putative	154	169	+	10.831	5.83e-05	0.56	AAAGAAATATCTCTTA
227	ATAGAAATTTTTCATA	MEME-1	EHI_178980	hypothetical protein	154	169	+	10.2254	8.22e-05	0.581	GAAGAAATTTATCAAA
228	ATAGAAATTTTTCATA	MEME-1	EHI_181560	60S ribosomal protein L13, putative	155	170	+	10.9437	5.45e-05	0.553	GAAGAAACTATTCCTA
229	ATAGAAATTTTTCATA	MEME-1	EHI_188200	hypothetical protein	155	170	+	9.98592	9.42e-05	0.581	ATAGAAAATTTACAAT
230	ATAGAAATTTTTCATA	MEME-1	EHI_098730	ribosomal RNA methyltransferase, putative	157	172	+	11.493	3.93e-05	0.538	ATAGAATCTGTTCCTA
231	ATAGAAATTTTTCATA	MEME-1	EHI_154230	zinc finger protein 622, putative	158	173	+	10.0282	9.21e-05	0.581	ATTGAATCTATTCATT
232	ATAGAAATTTTTCATA	MEME-1	EHI_064440	hypothetical protein	159	174	+	14.1127	6.97e-06	0.404	ATAGTAACTTTTCAAA
233	ATAGAAATTTTTCATA	MEME-1	EHI_134800	ankyrin repeat protein, putative	159	174	+	11.0845	5.02e-05	0.549	ATAGAAATGTTTCTTT
234	ATAGAAATTTTTCATA	MEME-1	EHI_155500	hypothetical protein	159	174	+	10.3803	7.57e-05	0.581	AATGAATCTTTTCAAA
235	ATAGAAATTTTTCATA	MEME-1	EHI_120630	hypothetical protein, conserved	160	175	+	14.2958	6.09e-06	0.372	GTTGAAATTTCTCATA
236	ATAGAAATTTTTCATA	MEME-1	EHI_083650	hypothetical protein	162	177	+	11.0282	5.17e-05	0.549	ATAGTAATTTATCATT
237	ATAGAAATTTTTCATA	MEME-1	EHI_172510	acid sphingomyelinase-like phosphodiesterase 3a precursor, putative	162	177	+	9.90141	9.9e-05	0.589	ATAAAAATTTTTCACA
238	ATAGAAATTTTTCATA	MEME-1	EHI_035190	hypothetical protein	163	178	+	12.3662	2.31e-05	0.538	AATGAAAATTCTCATA
239	ATAGAAATTTTTCATA	MEME-1	EHI_061870	hypothetical protein, conserved	163	178	+	11.0423	5.13e-05	0.549	ATTGAATTTATTCAGA
240	ATAGAAATTTTTCATA	MEME-1	EHI_065370	hypothetical protein	163	178	+	10.4225	7.37e-05	0.581	TTAGAAATGATTCAAA
241	ATAGAAATTTTTCATA	MEME-1	EHI_120900	calcium-binding protein 1 (EhCBP1)	163	178	+	9.90141	9.9e-05	0.589	AAAGAGGGATTTCATA
242	ATAGAAATTTTTCATA	MEME-1	EHI_035940	Rho GTPase activating protein, putative	164	179	+	11.0423	5.13e-05	0.549	ATAGCAATTTTTAATA
243	ATAGAAATTTTTCATA	MEME-1	EHI_011540	hypothetical protein	165	180	+	10.1549	8.55e-05	0.581	AAGGAAAAACTTCATA
244	ATAGAAATTTTTCATA	MEME-1	EHI_103280	hypothetical protein	167	182	+	13.8732	8.29e-06	0.416	ATAGAATTTATTCAAA
245	ATAGAAATTTTTCATA	MEME-1	EHI_163600	hypothetical protein	167	182	+	12.6901	1.85e-05	0.538	TCAGAAATTTTTCAAA
246	ATAGAAATTTTTCATA	MEME-1	EHI_199710	hypothetical protein	167	182	+	12.0845	2.75e-05	0.538	ATAGAAAATCCTCAAA
247	ATAGAAATTTTTCATA	MEME-1	EHI_020330	hypothetical protein	168	183	+	12.8873	1.64e-05	0.508	ATAGAAAGTCATCATA
248	ATAGAAATTTTTCATA	MEME-1	EHI_169940	hypothetical protein	168	183	+	12.6338	1.93e-05	0.538	AATGTAATTCTTCATA
249	ATAGAAATTTTTCATA	MEME-1	EHI_030420	tyrosine kinase, putative	169	184	+	15.6338	2.27e-06	0.303	AAAGAAATTCCTCATA
250	ATAGAAATTTTTCATA	MEME-1	EHI_117630	hypothetical protein	169	184	+	13.2958	1.26e-05	0.438	AGAGTCATTTTTCATA
251	ATAGAAATTTTTCATA	MEME-1	EHI_135770	hypothetical protein	169	184	+	11.0423	5.13e-05	0.549	ATAGTAAATATTCAAA
252	ATAGAAATTTTTCATA	MEME-1	EHI_181160	hypothetical protein	169	184	+	10.6197	6.56e-05	0.574	AAAGAATTTAATCATA
253	ATAGAAATTTTTCATA	MEME-1	EHI_009250	Legume-like lectin family protein, membrane-bound	170	185	+	16.2535	1.42e-06	0.303	TTAGAAATTATTCATA
254	ATAGAAATTTTTCATA	MEME-1	EHI_009870	hypothetical protein, conserved	170	185	+	12.6056	1.96e-05	0.538	ATAGAATTTATTCTTA
255	ATAGAAATTTTTCATA	MEME-1	EHI_010390	hypothetical protein	170	185	+	11.662	3.56e-05	0.538	AAAGAAAATATTCAGA
256	ATAGAAATTTTTCATA	MEME-1	EHI_097050	hypothetical protein	170	185	+	10.0423	9.13e-05	0.581	GTTGAAATTACTCAAA
257	ATAGAAATTTTTCATA	MEME-1	EHI_170350	hypothetical protein, conserved	171	186	+	14.5775	5.05e-06	0.336	ATAGATATTTTTCATT
258	ATAGAAATTTTTCATA	MEME-1	EHI_165330	hypothetical protein	172	187	+	11.6761	3.52e-05	0.538	GAAGATATTCTTCATA
259	ATAGAAATTTTTCATA	MEME-1	EHI_199830	hypothetical protein	173	188	+	10.2535	8.1e-05	0.581	AATGAAATTGTTGATA
260	ATAGAAATTTTTCATA	MEME-1	EHI_068290	hypothetical protein	174	189	+	12.3099	2.38e-05	0.538	AAAGAAGTTGTTCCTA
261	ATAGAAATTTTTCATA	MEME-1	EHI_152120	hypothetical protein	174	189	+	10.2817	7.98e-05	0.581	TGAGAAATTTGTCATT
262	ATAGAAATTTTTCATA	MEME-1	EHI_153140	cell division protein kinase 2, putative	177	192	+	10.0986	8.85e-05	0.581	TTAGACATGCTTCATA
263	ATAGAAATTTTTCATA	MEME-1	EHI_092510	protein phosphatase, putative	178	193	+	12.1127	2.71e-05	0.538	AAAGAAGTTTTACAAA
264	ATAGAAATTTTTCATA	MEME-1	EHI_167620	protein phosphatase domain-containing protein	178	193	+	12.1127	2.71e-05	0.538	AAAGAAGTTTTACAAA
265	ATAGAAATTTTTCATA	MEME-1	EHI_188250	hypothetical protein	178	193	+	10.7606	6.07e-05	0.562	ATTGTTATTCTTCATA
266	ATAGAAATTTTTCATA	MEME-1	EHI_092440	hypothetical protein	179	194	+	12.0141	2.87e-05	0.538	AAAGAAAATATTCATT
267	ATAGAAATTTTTCATA	MEME-1	EHI_118390	hypothetical protein	179	194	+	11.6197	3.65e-05	0.538	ATGGATGTTATTCATA
268	ATAGAAATTTTTCATA	MEME-1	EHI_183120	centromeric protein E, putative	179	194	+	11.1268	4.9e-05	0.549	ATTGAAATATTCCATA
269	ATAGAAATTTTTCATA	MEME-1	EHI_155170	DNA mismatch repair protein PMS1, putative	180	195	+	10.0423	9.13e-05	0.581	GAAGAAATAATTCAAA
270	ATAGAAATTTTTCATA	MEME-1	EHI_035460	40S ribosomal protein S13, putative	182	197	+	11.0563	5.09e-05	0.549	AAAGAAATTAATCAAA
271	ATAGAAATTTTTCATA	MEME-1	EHI_188100	hypothetical protein	182	197	+	10.0704	9.01e-05	0.581	AAAGAAGTTTTAGATA
272	ATAGAAATTTTTCATA	MEME-1	EHI_012020	hypothetical protein	183	198	+	14.5493	5.11e-06	0.337	AATGAAAATTTTCATA
273	ATAGAAATTTTTCATA	MEME-1	EHI_097620	PH domain containing protein kinase, putative	183	198	+	10.7324	6.17e-05	0.563	AAAGAAACAAGTCATA
274	ATAGAAATTTTTCATA	MEME-1	EHI_110220	hypothetical protein	184	199	+	11.7465	3.38e-05	0.538	ATTGACATTATTCAAA
275	ATAGAAATTTTTCATA	MEME-1	EHI_183110	RNA recognition motif domain containing protein	184	199	+	10.9437	5.45e-05	0.553	GGAGAATTTTTTCATT
276	ATAGAAATTTTTCATA	MEME-1	EHI_067090	hypothetical protein	185	200	+	13.2113	1.33e-05	0.453	ATAGAATATTCTCATA
277	ATAGAAATTTTTCATA	MEME-1	EHI_180330	hypothetical protein	185	200	+	11.831	3.2e-05	0.538	AAAGAAATTATTCAAC
278	ATAGAAATTTTTCATA	MEME-1	EHI_200730	serine/threonine protein phosphatase PP2A catalytic subunit, putative	185	200	+	11.4789	3.96e-05	0.538	TTAGAAGTTATTCATG
279	ATAGAAATTTTTCATA	MEME-1	EHI_183010	dolichyl-diphosphooligosaccharide-protein glycotransferase, putative	186	201	+	10.0986	8.85e-05	0.581	ATTGAAATCATTCATT
280	ATAGAAATTTTTCATA	MEME-1	EHI_006940	hypothetical protein, conserved	188	203	+	12.2113	2.54e-05	0.538	AAAGAAATTATACAAA
281	ATAGAAATTTTTCATA	MEME-1	EHI_122810	hypothetical protein	188	203	+	12.0845	2.75e-05	0.538	ATAGAAAGAACTCATA
282	ATAGAAATTTTTCATA	MEME-1	EHI_125650	PIWI, putative	188	203	+	11.5493	3.8e-05	0.538	AAAGAATTGCTTCATA
283	ATAGAAATTTTTCATA	MEME-1	EHI_139030	syntaxin, putative	188	203	+	10.662	6.43e-05	0.569	ATAGAAATAATACAGA
284	ATAGAAATTTTTCATA	MEME-1	EHI_048670	WH2 motif domain contaning protein	192	207	+	16.0282	1.67e-06	0.303	AGAGAAGTTCTTCATA
285	ATAGAAATTTTTCATA	MEME-1	EHI_082250	hypothetical protein	192	207	+	11.1127	4.94e-05	0.549	TTAGAAAATCTTCAAA
286	ATAGAAATTTTTCATA	MEME-1	EHI_162340	serine/threonine protein kinase, putative	192	207	+	10.7746	6.01e-05	0.562	TTAGAAATTATTCAAT
287	ATAGAAATTTTTCATA	MEME-1	EHI_050430	Meiotic recombination protein DMC1, putative	193	208	+	13.7324	9.31e-06	0.425	AAAGAAAATTTACATA
288	ATAGAAATTTTTCATA	MEME-1	EHI_151210	TBC domain containing protein	193	208	+	12.6197	1.95e-05	0.538	ATAGTAATTGTTCATG
289	ATAGAAATTTTTCATA	MEME-1	EHI_197450	hypothetical protein	193	208	+	12.1972	2.57e-05	0.538	AAAGAAATAATTCATT
290	ATAGAAATTTTTCATA	MEME-1	EHI_117930	hypothetical protein	194	209	+	10.8169	5.88e-05	0.562	ATTGAAACCTTTCAAA
291	ATAGAAATTTTTCATA	MEME-1	EHI_012090	leucine rich repeat protein, BspA family	195	210	+	12.1972	2.57e-05	0.538	AAAGAAATTATTCAAT
292	ATAGAAATTTTTCATA	MEME-1	EHI_151990	RNA-binding protein, putative	195	210	+	11.7887	3.29e-05	0.538	AAAGAAAATCTTCATC
293	ATAGAAATTTTTCATA	MEME-1	EHI_070230	leucine rich repeat protein, BspA family	196	211	+	11.7606	3.35e-05	0.538	AATGAAATATTTCATG
294	ATAGAAATTTTTCATA	MEME-1	EHI_131240	hypothetical protein, conserved domain containing	196	211	+	11.0563	5.09e-05	0.549	AGAGATGTTTTTCATT
295	ATAGAAATTTTTCATA	MEME-1	EHI_153710	methylene-fatty-acyl-phospholipid synthase, putative	198	213	+	11.8451	3.16e-05	0.538	AGAGACATTATTCCTA
296	ATAGAAATTTTTCATA	MEME-1	EHI_159690	eukaryotic translation initiation factor 4E, putative	198	213	+	10.0845	8.93e-05	0.581	ATTGCATTTTCTCATA
297	ATAGAAATTTTTCATA	MEME-1	EHI_004820	hypothetical protein	200	215	+	13.5211	1.07e-05	0.433	ATAGATGTTTCTCATA
298	ATAGAAATTTTTCATA	MEME-1	EHI_040850	protein kinase domain containing protein	201	216	+	14.5775	5.05e-06	0.336	ATTGAAAATATTCATA
299	ATAGAAATTTTTCATA	MEME-1	EHI_099720	hypothetical protein	201	216	+	10.8451	5.78e-05	0.556	AAAGAAATCATTCAAA
300	ATAGAAATTTTTCATA	MEME-1	EHI_159630	Mob1/phocein family protein	201	216	+	10.0986	8.85e-05	0.581	ACAAAAACTTTTCATA
301	ATAGAAATTTTTCATA	MEME-1	EHI_019140	hypothetical protein	202	217	+	13.6479	9.87e-06	0.432	ATAGAAATTATTCCTT
302	ATAGAAATTTTTCATA	MEME-1	EHI_163860	hypothetical protein	202	217	+	13.5211	1.07e-05	0.433	ATAGATGTTTCTCATA
303	ATAGAAATTTTTCATA	MEME-1	EHI_197520	hypothetical protein	202	217	+	11.6338	3.64e-05	0.538	ATAAAAATTTTTCAAA
304	ATAGAAATTTTTCATA	MEME-1	EHI_198620	hypothetical protein	202	217	+	9.91549	9.83e-05	0.588	AAAGAACTTTTTCCTG
305	ATAGAAATTTTTCATA	MEME-1	EHI_000530	hypothetical protein	203	218	+	11.2958	4.41e-05	0.538	ATTGTAATTATTCATT
306	ATAGAAATTTTTCATA	MEME-1	EHI_145840	peroxiredoxin	203	218	+	10.8451	5.78e-05	0.556	AAAGAAATCATTCAAA
307	ATAGAAATTTTTCATA	MEME-1	EHI_069340	hypothetical protein, conserved	204	219	+	12.5493	2.05e-05	0.538	AATGAAATTAGTCATA
308	ATAGAAATTTTTCATA	MEME-1	EHI_137090	TFIID subunit, putative	204	219	+	12.2958	2.39e-05	0.538	AAAGAAATTATTCCAA
309	ATAGAAATTTTTCATA	MEME-1	EHI_147530	DNA primase large subunit, putative	204	219	+	11.1127	4.94e-05	0.549	GTAGAAATTATTCCTT
310	ATAGAAATTTTTCATA	MEME-1	EHI_152340	choline/ethanolamine kinase, putative	204	219	+	10.9859	5.31e-05	0.551	GGAGAAAGGTTTCATA
311	ATAGAAATTTTTCATA	MEME-1	EHI_006160	Signal recognition particle 19 kDa protein, putative	205	220	+	10.5915	6.65e-05	0.577	AAAGAAGAAATTCATA
312	ATAGAAATTTTTCATA	MEME-1	EHI_042690	high mobility group (HMG) box domain containing protein	205	220	+	10.1127	8.78e-05	0.581	ATTGAAAGTTTTAATA
313	ATAGAAATTTTTCATA	MEME-1	EHI_122790	helicase, putative	205	220	+	10.0563	9.07e-05	0.581	GATGAATTTATTCATA
314	ATAGAAATTTTTCATA	MEME-1	EHI_118830	hypothetical protein	206	221	+	11.4789	3.96e-05	0.538	TTAGAAGTTATTCATG
315	ATAGAAATTTTTCATA	MEME-1	EHI_193480	serine/threonine protein phosphatase PP2A catalytic subunit, putative	206	221	+	10.5352	6.88e-05	0.581	ATAGCAATTACTCATT
316	ATAGAAATTTTTCATA	MEME-1	EHI_148070	importin alpha, putative	207	222	+	10.3099	7.87e-05	0.581	AGAGAATCATCTCATA
317	ATAGAAATTTTTCATA	MEME-1	EHI_044620	DNA-directed RNA polymerase I subunit 13, putative	209	224	+	11.0845	5.02e-05	0.549	AAAGAAATTTTACCAA
318	ATAGAAATTTTTCATA	MEME-1	EHI_137900	DNA-directed RNA polymerase I subunit 13, putative	209	224	+	11.0845	5.02e-05	0.549	AAAGAAATTTTACCAA
319	ATAGAAATTTTTCATA	MEME-1	EHI_167140	hypothetical protein	210	225	+	10.1127	8.78e-05	0.581	AAAGGAAATTCTCATA
320	ATAGAAATTTTTCATA	MEME-1	EHI_124450	lipid phosphate phosphatase, putative	212	227	+	10.7042	6.26e-05	0.567	ATGGAAACTCCACATA
321	ATAGAAATTTTTCATA	MEME-1	EHI_034570	hypothetical protein	213	228	+	10.6056	6.61e-05	0.577	AATGATACTATTCATA
322	ATAGAAATTTTTCATA	MEME-1	EHI_059320	hypothetical protein	213	228	+	10.3521	7.68e-05	0.581	AAAGAAACATCTCATT
323	ATAGAAATTTTTCATA	MEME-1	EHI_144160	hypothetical protein	213	228	+	10.3521	7.68e-05	0.581	AAAGAAACATCTCATT
324	ATAGAAATTTTTCATA	MEME-1	EHI_183050	DnaJ domain containing protein	213	228	+	10.3521	7.68e-05	0.581	AAAGAAACATCTCATT
325	ATAGAAATTTTTCATA	MEME-1	EHI_193650	hypothetical protein	213	228	+	10.3521	7.68e-05	0.581	AAAGAAACATCTCATT
326	ATAGAAATTTTTCATA	MEME-1	EHI_033700	RecF/RecN/SMC domain containing protein	214	229	+	13.9014	8.13e-06	0.416	ATTGAAATTTCTCATT
327	ATAGAAATTTTTCATA	MEME-1	EHI_092720	hypothetical protein	214	229	+	12.6197	1.95e-05	0.538	ACAGAAATTAATCATA
328	ATAGAAATTTTTCATA	MEME-1	EHI_187240	AAA family ATPase, putative	214	229	+	11.5211	3.86e-05	0.538	ATAGAAATGTTTAATA
329	ATAGAAATTTTTCATA	MEME-1	EHI_035800	Ras GTPase activating protein, putative	215	230	+	14.5775	5.05e-06	0.336	ATTGAAAATATTCATA
330	ATAGAAATTTTTCATA	MEME-1	EHI_188820	hypothetical protein	215	230	+	11.3803	4.19e-05	0.538	AAAGAAAATGTTCCTA
331	ATAGAAATTTTTCATA	MEME-1	EHI_031960	hypothetical protein, conserved domain containing	216	231	+	10.8592	5.72e-05	0.556	AATGAAGTTATACATA
332	ATAGAAATTTTTCATA	MEME-1	EHI_184500	hypothetical protein, conserved	216	231	+	10.1408	8.62e-05	0.581	AATGAAATTTTTGAAA
333	ATAGAAATTTTTCATA	MEME-1	EHI_000670	hypothetical protein	217	232	+	11.5634	3.78e-05	0.538	AAAGTAGTTTTTCATT
334	ATAGAAATTTTTCATA	MEME-1	EHI_023420	hypothetical protein, conserved	217	232	+	10.7183	6.21e-05	0.563	ATTGATTTTATTCATA
335	ATAGAAATTTTTCATA	MEME-1	EHI_091490	hypothetical protein	218	233	+	14.9437	3.9e-06	0.331	AAAGAAAATATTCATA
336	ATAGAAATTTTTCATA	MEME-1	EHI_105340	hypothetical protein	218	233	+	10.1268	8.69e-05	0.581	AAAGAGATTGTTCACA
337	ATAGAAATTTTTCATA	MEME-1	EHI_104550	hypothetical protein	219	234	+	13.0141	1.52e-05	0.481	ATCGAAATTTTTCATT
338	ATAGAAATTTTTCATA	MEME-1	EHI_167620	protein phosphatase domain-containing protein	219	234	+	12.1127	2.71e-05	0.538	AAAGAAGTTTTACAAA
339	ATAGAAATTTTTCATA	MEME-1	EHI_048730	hypothetical protein	220	235	+	10.2113	8.29e-05	0.581	AATGAGGATTTTCATA
340	ATAGAAATTTTTCATA	MEME-1	EHI_152720	small-conductance mechanosensitive ion channel, putative	220	235	+	9.91549	9.83e-05	0.588	AAAGAATCTTCTCATT
341	ATAGAAATTTTTCATA	MEME-1	EHI_188100	hypothetical protein	220	235	+	9.90141	9.9e-05	0.589	ATGGAATTATTTCATC
342	ATAGAAATTTTTCATA	MEME-1	EHI_025390	inositol polyphosphate kinase, putative	222	237	+	12.1268	2.68e-05	0.538	ATAGAAGTTATTCAAT
343	ATAGAAATTTTTCATA	MEME-1	EHI_048250	Rab family GTPase	222	237	+	10.6338	6.51e-05	0.572	TTTGAACTTCTTCATA
344	ATAGAAATTTTTCATA	MEME-1	EHI_100700	leucine rich repeat protein, BspA family	222	237	+	10.3944	7.49e-05	0.581	AAAGAAATAACTCAAA
345	ATAGAAATTTTTCATA	MEME-1	EHI_148290	thiamine pyrophosphokinase, putative	222	237	+	10.2113	8.29e-05	0.581	AGTGAAATTATTCCAA
346	ATAGAAATTTTTCATA	MEME-1	EHI_178090	ankyrin repeat protein, putative	222	237	+	10.1268	8.69e-05	0.581	GATGAAATTATACATA
347	ATAGAAATTTTTCATA	MEME-1	EHI_002130	phenylalanyl-tRNA synthetase beta subunit, putative	223	238	+	12.3099	2.38e-05	0.538	AGTGAAATGATTCATA
348	ATAGAAATTTTTCATA	MEME-1	EHI_060330	peptidase S54 (rhomboid) family protein	223	238	+	11.9859	2.91e-05	0.538	AGAGAAATTCTTCAAC
349	ATAGAAATTTTTCATA	MEME-1	EHI_155400	hypothetical protein	223	238	+	10.7465	6.13e-05	0.562	ATTGAATATTTTCAAA
350	ATAGAAATTTTTCATA	MEME-1	EHI_170450	hypothetical protein	223	238	+	10.4648	7.22e-05	0.581	TTAGATATTACTCATA
351	ATAGAAATTTTTCATA	MEME-1	EHI_080750	hypothetical protein	224	239	+	11.169	4.76e-05	0.548	GCAGAATTTATTCATA
352	ATAGAAATTTTTCATA	MEME-1	EHI_184530	helicase, putative	224	239	+	11	5.26e-05	0.549	ATTGAAATGTCTCAAA
353	ATAGAAATTTTTCATA	MEME-1	EHI_001080	hypothetical protein	226	241	+	14.7606	4.43e-06	0.336	AAAGAAATTATACATA
354	ATAGAAATTTTTCATA	MEME-1	EHI_091120	hypothetical protein	226	241	+	12.493	2.12e-05	0.538	GAAGGAATTTTTCATA
355	ATAGAAATTTTTCATA	MEME-1	EHI_098320	SP-RING zinc finger domain containing protein	226	241	+	11.2394	4.55e-05	0.538	ATAGAAGGATTTCATT
356	ATAGAAATTTTTCATA	MEME-1	EHI_108700	Rap/Ran GTPase activating protein, putative	227	242	+	12.0563	2.79e-05	0.538	AAAGTGATTATTCATA
357	ATAGAAATTTTTCATA	MEME-1	EHI_035520	hypothetical protein	228	243	+	12.5493	2.05e-05	0.538	TTAGATGTTTTTCATA
358	ATAGAAATTTTTCATA	MEME-1	EHI_175420	hypothetical protein	228	243	+	11.0141	5.22e-05	0.549	ATGGAAAAAGTTCATA
359	ATAGAAATTTTTCATA	MEME-1	EHI_199640	hypothetical protein	228	243	+	10.1549	8.55e-05	0.581	AATGAAAGTATTCCTA
360	ATAGAAATTTTTCATA	MEME-1	EHI_103810	protein kinase, putative	229	244	+	10.1127	8.78e-05	0.581	ATTGTGATTTTTCAGA
361	ATAGAAATTTTTCATA	MEME-1	EHI_025890	hypothetical protein	232	247	+	11.6901	3.49e-05	0.538	ATTGTGATTATTCATA
362	ATAGAAATTTTTCATA	MEME-1	EHI_064600	hypothetical protein	233	248	+	12	2.89e-05	0.538	GTAGAACTTTTACATA
363	ATAGAAATTTTTCATA	MEME-1	EHI_148570	hypothetical protein	233	248	+	10.4507	7.28e-05	0.581	ATTGAATTATGTCATA
364	ATAGAAATTTTTCATA	MEME-1	EHI_194590	hypothetical protein	233	248	+	9.88732	9.97e-05	0.59	ACAGAAATATGTCATT
365	ATAGAAATTTTTCATA	MEME-1	EHI_093920	hypothetical protein	234	249	+	11.6761	3.52e-05	0.538	ATAGAAACTATTCTAA
366	ATAGAAATTTTTCATA	MEME-1	EHI_145450	hypothetical protein	234	249	+	10.2113	8.29e-05	0.581	AAAGAAATATATCAAA
367	ATAGAAATTTTTCATA	MEME-1	EHI_146200	septum formation protein maf, putative	234	249	+	10.1268	8.69e-05	0.581	GTAGAATTTGGTCATA
368	ATAGAAATTTTTCATA	MEME-1	EHI_153950	leucine rich repeat protein, BspA family	235	250	+	10.662	6.43e-05	0.569	ATGGAAAGATTTCATT
369	ATAGAAATTTTTCATA	MEME-1	EHI_002120	leucine rich repeat protein, BspA family	236	251	+	10.662	6.43e-05	0.569	ATGGAAAGATTTCATT
370	ATAGAAATTTTTCATA	MEME-1	EHI_006310	leucine rich repeat protein, BspA family	236	251	+	10.662	6.43e-05	0.569	ATGGAAAGATTTCATT
371	ATAGAAATTTTTCATA	MEME-1	EHI_139990	protein kinase domain containing protein	237	252	+	15.1268	3.37e-06	0.303	AAAGAAATTATTCAAA
372	ATAGAAATTTTTCATA	MEME-1	EHI_200220	proteasome regulatory subunit, putative	237	252	+	13.3239	1.23e-05	0.438	ATGGAAATTGTTCATG
373	ATAGAAATTTTTCATA	MEME-1	EHI_092650	Rho GTPase activating protein, putative	238	253	+	15.1408	3.29e-06	0.303	AGAGAAATTATTCAAA
374	ATAGAAATTTTTCATA	MEME-1	EHI_166030	hypothetical protein, conserved	238	253	+	10.493	7.08e-05	0.581	AGAGAAACAATTCAGA
375	ATAGAAATTTTTCATA	MEME-1	EHI_192270	hypothetical protein	239	254	+	10.8732	5.67e-05	0.556	AAAGAAACATTTGATA
376	ATAGAAATTTTTCATA	MEME-1	EHI_020340	peptidyl-prolyl cis-trans isomerase, putative	240	255	+	10.4507	7.28e-05	0.581	ATAGTATTTTTTGATA
377	ATAGAAATTTTTCATA	MEME-1	EHI_125960	hypothetical protein	241	256	+	11.5493	3.8e-05	0.538	ACAGAAACATTTCATT
378	ATAGAAATTTTTCATA	MEME-1	EHI_137800	hypothetical protein	241	256	+	9.94366	9.65e-05	0.587	AATGTAATTATTCAAA
379	ATAGAAATTTTTCATA	MEME-1	EHI_197410	cation transporter, putative	242	257	+	10.4507	7.28e-05	0.581	TTAGAAATTATTCCTG
380	ATAGAAATTTTTCATA	MEME-1	EHI_004500	hypothetical protein	243	258	+	13.5634	1.03e-05	0.433	GAAGAAATTTTTCAGA
381	ATAGAAATTTTTCATA	MEME-1	EHI_141120	helicase, putative	243	258	+	10.9296	5.49e-05	0.554	TTGGTAATTCTTCATA
382	ATAGAAATTTTTCATA	MEME-1	EHI_064720	protein phosphatase domain-containing protein	244	259	+	17.3662	4.68e-07	0.303	ATGGAAACTTTTCATA
383	ATAGAAATTTTTCATA	MEME-1	EHI_096850	60S ribosomal protein L19, putative	244	259	+	14.0141	7.44e-06	0.404	ATGGAGATTTCTCATA
384	ATAGAAATTTTTCATA	MEME-1	EHI_127070	hypothetical protein	244	259	+	11.1408	4.85e-05	0.549	AAAGATATTATTCATT
385	ATAGAAATTTTTCATA	MEME-1	EHI_130490	hypothetical protein	244	259	+	10.3662	7.63e-05	0.581	ATAGAAAATATTAATA
386	ATAGAAATTTTTCATA	MEME-1	EHI_199020	high-affinity potassium uptake transporter, putative	244	259	+	10.2817	7.98e-05	0.581	TTAGTAATTTTTGATA
387	ATAGAAATTTTTCATA	MEME-1	EHI_134660	hypothetical protein	245	260	+	10.169	8.47e-05	0.581	GAGGAAAGTATTCATA
388	ATAGAAATTTTTCATA	MEME-1	EHI_185270	Dedicator of cytokinesis domain containing protein	246	261	+	14.0986	7.05e-06	0.404	AAAGAAAAATTTCATA
389	ATAGAAATTTTTCATA	MEME-1	EHI_188060	hypothetical protein	246	261	+	10.9859	5.31e-05	0.551	AATGAAATTATTGATA
390	ATAGAAATTTTTCATA	MEME-1	EHI_051580	hypothetical protein	247	262	+	13.3662	1.2e-05	0.438	TTAGAAATTTTTGATA
391	ATAGAAATTTTTCATA	MEME-1	EHI_178630	hypothetical protein	247	262	+	11.2113	4.64e-05	0.541	ATAGAAAATATACAAA
392	ATAGAAATTTTTCATA	MEME-1	EHI_179940	hypothetical protein	247	262	+	10.1127	8.78e-05	0.581	AATGAAATTATACAAA
393	ATAGAAATTTTTCATA	MEME-1	EHI_182690	hypothetical protein	247	262	+	10	9.36e-05	0.581	AAGGAAATTTATCATT
394	ATAGAAATTTTTCATA	MEME-1	EHI_198560	hypothetical protein, conserved domain containing	247	262	+	9.91549	9.83e-05	0.588	TTAGATAATATTCATA
395	ATAGAAATTTTTCATA	MEME-1	EHI_062850	hypothetical protein	248	263	+	11.8592	3.14e-05	0.538	AAAGAAATTTTTGATT
396	ATAGAAATTTTTCATA	MEME-1	EHI_023210	GTP-binding protein, putative	249	264	+	11.0563	5.09e-05	0.549	AAAGAAATTAATCAAA
397	ATAGAAATTTTTCATA	MEME-1	EHI_054790	tRNA nucleotidyltransferase, putative	249	264	+	10.4085	7.43e-05	0.581	ATTGGAATAATTCATA
398	ATAGAAATTTTTCATA	MEME-1	EHI_081300	hypothetical protein	250	265	+	10.4366	7.32e-05	0.581	AAAGAATCTTTTGATA
399	ATAGAAATTTTTCATA	MEME-1	EHI_015960	protein kinase, putative	251	266	+	13.8732	8.29e-06	0.416	ATAGAATTTATTCAAA
400	ATAGAAATTTTTCATA	MEME-1	EHI_118000	hypothetical protein	251	266	+	11.8592	3.14e-05	0.538	GAAGAAATGATTCATA
401	ATAGAAATTTTTCATA	MEME-1	EHI_166840	hypothetical protein	251	266	+	11.338	4.29e-05	0.538	AATGCAATTTCTCATA
402	ATAGAAATTTTTCATA	MEME-1	EHI_170600	Ras guanine nucleotide exchange factor, putative	251	266	+	11.2394	4.55e-05	0.538	AAAGATATTCTTCATG
403	ATAGAAATTTTTCATA	MEME-1	EHI_021530	hypothetical protein	252	267	+	10.9577	5.4e-05	0.553	GTAGAATTTATTCATT
404	ATAGAAATTTTTCATA	MEME-1	EHI_013900	hypothetical protein	254	269	+	10.3521	7.68e-05	0.581	TTTGAAAGTTTACATA
405	ATAGAAATTTTTCATA	MEME-1	EHI_153600	PAP2 superfamily domain containing protein	254	269	+	10.0986	8.85e-05	0.581	TTAGACATGCTTCATA
406	ATAGAAATTTTTCATA	MEME-1	EHI_083420	ATPase, AAA family protein	255	270	+	13.5915	1.02e-05	0.433	ATAGTAAATATTCATA
407	ATAGAAATTTTTCATA	MEME-1	EHI_096450	hypothetical protein	255	270	+	12.0282	2.85e-05	0.538	AAAGAAACTATTCACA
408	ATAGAAATTTTTCATA	MEME-1	EHI_106100	UV excision repair protein RAD23, putative	255	270	+	10.3099	7.87e-05	0.581	ATTGTAACTATTCAAA
409	ATAGAAATTTTTCATA	MEME-1	EHI_093570	hypothetical protein, conserved	256	271	+	13.7324	9.31e-06	0.425	AAAGAAAATTTACATA
410	ATAGAAATTTTTCATA	MEME-1	EHI_178480	histone H3, putative	256	271	+	11.5775	3.75e-05	0.538	GAAGAGAATTTTCATA
411	ATAGAAATTTTTCATA	MEME-1	EHI_091510	PH domain containing protein	257	272	+	14.7887	4.29e-06	0.336	AAAGAAATTTTTGATA
412	ATAGAAATTTTTCATA	MEME-1	EHI_106700	protein kinase, putative	257	272	+	12.662	1.89e-05	0.538	AATGAAATTATACATA
413	ATAGAAATTTTTCATA	MEME-1	EHI_149900	Rab GTPase activating protein, putative	257	272	+	10.5493	6.83e-05	0.581	ATGGAAATTCATCAAA
414	ATAGAAATTTTTCATA	MEME-1	EHI_137870	40S ribosomal protein S5	258	273	+	10.2394	8.16e-05	0.581	GTTGAAGATATTCATA
415	ATAGAAATTTTTCATA	MEME-1	EHI_074730	hypothetical protein, conserved	259	274	+	11.3803	4.19e-05	0.538	AATGAAACTATTCCTA
416	ATAGAAATTTTTCATA	MEME-1	EHI_069300	cullin family protein	260	275	+	11.2817	4.45e-05	0.538	AAAGAAGTTATTGATA
417	ATAGAAATTTTTCATA	MEME-1	EHI_200750	hypothetical protein	260	275	+	10.4085	7.43e-05	0.581	ATAGTATTTATTCATT
418	ATAGAAATTTTTCATA	MEME-1	EHI_126030	hypothetical protein	261	276	+	11.3521	4.26e-05	0.538	AGAGATAATATTCATA
419	ATAGAAATTTTTCATA	MEME-1	EHI_025720	hypothetical protein	262	277	+	11.7887	3.29e-05	0.538	ATGGAAGGATTTCATA
420	ATAGAAATTTTTCATA	MEME-1	EHI_107090	hypothetical protein	262	277	+	10.1831	8.39e-05	0.581	GAAGAAATACTTCAAA
421	ATAGAAATTTTTCATA	MEME-1	EHI_005040	adenosine deaminase, putative	266	281	+	11.7183	3.44e-05	0.538	ATAGTAATTTTTAATA
422	ATAGAAATTTTTCATA	MEME-1	EHI_110730	nucleoside transporter, putative	266	281	+	10	9.36e-05	0.581	AAAGAGACATTTCATT
423	ATAGAAATTTTTCATA	MEME-1	EHI_170630	vesicle-associated membrane protein, putative	267	282	+	12.2254	2.51e-05	0.538	AGAGAAATAATACATA
424	ATAGAAATTTTTCATA	MEME-1	EHI_138960	mago nashi protein, putative	268	283	+	11.2676	4.48e-05	0.538	TTTGAAATTTTTGATA
425	ATAGAAATTTTTCATA	MEME-1	EHI_009260	hypothetical protein, conserved	270	285	+	15.507	2.51e-06	0.303	ATTGAAGTTATTCATA
426	ATAGAAATTTTTCATA	MEME-1	EHI_009490	hypothetical protein	270	285	+	15.507	2.51e-06	0.303	ATTGAAGTTATTCATA
427	ATAGAAATTTTTCATA	MEME-1	EHI_118230	hypothetical protein	270	285	+	13.493	1.09e-05	0.435	ATTGAAATTATTCTTA
428	ATAGAAATTTTTCATA	MEME-1	EHI_123390	peroxiredoxin	271	286	+	10.6197	6.56e-05	0.574	ATTGCAATTATTCATT
429	ATAGAAATTTTTCATA	MEME-1	EHI_113420	hypothetical protein	274	289	+	16.8592	7.08e-07	0.303	AGAGAGATTTTTCATA
430	ATAGAAATTTTTCATA	MEME-1	EHI_002130	phenylalanyl-tRNA synthetase beta subunit, putative	276	291	+	11.9437	2.99e-05	0.538	GTTGAAATTCTTCATG
431	ATAGAAATTTTTCATA	MEME-1	EHI_088110	PH domain containing protein kinase, putative	277	292	+	17.3099	4.96e-07	0.303	ATTGAAATTATTCATA
432	ATAGAAATTTTTCATA	MEME-1	EHI_011240	hypothetical protein	278	293	+	13.9155	8.04e-06	0.416	AAAGAAATATTACATA
433	ATAGAAATTTTTCATA	MEME-1	EHI_071340	hypothetical protein	278	293	+	11.5634	3.78e-05	0.538	AATGAATATTTTCATA
434	ATAGAAATTTTTCATA	MEME-1	EHI_101400	hypothetical protein	278	293	+	11.5634	3.78e-05	0.538	AATGAATATTTTCATA
435	ATAGAAATTTTTCATA	MEME-1	EHI_104920	hypothetical protein	278	293	+	11.5634	3.78e-05	0.538	AATGAATATTTTCATA
436	ATAGAAATTTTTCATA	MEME-1	EHI_175090	ribosome biogenesis protein, putative	278	293	+	11.5634	3.78e-05	0.538	AATGAATATTTTCATA
437	ATAGAAATTTTTCATA	MEME-1	EHI_177020	hypothetical protein	278	293	+	11.5634	3.78e-05	0.538	AATGAATATTTTCATA
438	ATAGAAATTTTTCATA	MEME-1	EHI_193820	hypothetical protein	278	293	+	11.5634	3.78e-05	0.538	AATGAATATTTTCATA
439	ATAGAAATTTTTCATA	MEME-1	EHI_033870	hypothetical protein	279	294	+	11.7887	3.29e-05	0.538	ATAGATTATTTTCATA
440	ATAGAAATTTTTCATA	MEME-1	EHI_068650	hypothetical protein	279	294	+	11.5634	3.78e-05	0.538	AATGAATATTTTCATA
441	ATAGAAATTTTTCATA	MEME-1	EHI_125660	acid sphingomyelinase-like phosphodiesterase, putative	279	294	+	11.5634	3.78e-05	0.538	AATGAATATTTTCATA
442	ATAGAAATTTTTCATA	MEME-1	EHI_142690	hypothetical protein	279	294	+	11.5211	3.86e-05	0.538	ATGGAGATTATTCATG
443	ATAGAAATTTTTCATA	MEME-1	EHI_138070	hypothetical protein	282	297	+	10.2394	8.16e-05	0.581	AAAGTAGTTATTCAAA
444	ATAGAAATTTTTCATA	MEME-1	EHI_044690	RhoGAP domain containing protein	283	298	+	13.7183	9.35e-06	0.425	AAAGAAAATTTTCATT
445	ATAGAAATTTTTCATA	MEME-1	EHI_182610	myb-like DNA-binding domain containing protein	283	298	+	11.0282	5.17e-05	0.549	ATTGAATTTATTCATC
446	ATAGAAATTTTTCATA	MEME-1	EHI_186710	serine/threonine- protein kinase C823.03, putative	283	298	+	10.7606	6.07e-05	0.562	ACAGAATCTTTTCAGA
447	ATAGAAATTTTTCATA	MEME-1	EHI_140210	hypothetical protein	286	301	+	11.3099	4.36e-05	0.538	ACTGAAATTATTCAGA
448	ATAGAAATTTTTCATA	MEME-1	EHI_160900	Sec1 family protein	286	301	+	10.6761	6.38e-05	0.569	AAAGAAATTCTTGAAA
449	ATAGAAATTTTTCATA	MEME-1	EHI_098220	hypothetical protein	287	302	+	12.2817	2.41e-05	0.538	AAAGAAATTTTTCTGA
450	ATAGAAATTTTTCATA	MEME-1	EHI_067220	Rho family GTPase	288	303	+	13.3239	1.23e-05	0.438	TTTGAGATTTTTCATA
451	ATAGAAATTTTTCATA	MEME-1	EHI_118390	hypothetical protein	289	304	+	11.8451	3.16e-05	0.538	ATAGAAATTATTGATG
452	ATAGAAATTTTTCATA	MEME-1	EHI_152200	hypothetical protein	289	304	+	11.2535	4.51e-05	0.538	AAAGAATGTTTTCAAA
453	ATAGAAATTTTTCATA	MEME-1	EHI_170480	chitin sythase, putative	289	304	+	10.8028	5.92e-05	0.562	ATAGAATTTCTTCCTT
454	ATAGAAATTTTTCATA	MEME-1	EHI_017350	heat shock protein, putative	290	305	+	12.1127	2.71e-05	0.538	GAAGAAATTTCTCAAA
455	ATAGAAATTTTTCATA	MEME-1	EHI_159710	alanine aminotransferase, putative	290	305	+	11.7465	3.38e-05	0.538	AATGAATTATTTCATA
456	ATAGAAATTTTTCATA	MEME-1	EHI_174890	PCI domain containing protein	291	306	+	11.4225	4.08e-05	0.538	AAAGAAATTGTTCAAG
457	ATAGAAATTTTTCATA	MEME-1	EHI_100450	hypothetical protein	292	307	+	11.0423	5.13e-05	0.549	AAAGATGTTTTTCATT
458	ATAGAAATTTTTCATA	MEME-1	EHI_114410	hypothetical protein	295	310	+	11.8732	3.11e-05	0.538	AATGAAATTGTTCATG
459	ATAGAAATTTTTCATA	MEME-1	EHI_006810	14-3-3 protein 3	296	311	+	14.0986	7.05e-06	0.404	ACAGAAACTTTTCATT
460	ATAGAAATTTTTCATA	MEME-1	EHI_137930	acetyltransferase, GNAT family	296	311	+	10.493	7.08e-05	0.581	ATAGAAATAATTCTAA
461	ATAGAAATTTTTCATA	MEME-1	EHI_044760	Rho guanine nucleotide exchange factor, putative	297	312	+	13.6761	9.7e-06	0.431	TTAGAAACTTTACATA
462	ATAGAAATTTTTCATA	MEME-1	EHI_024410	lipid phosphate phosphatase, putative	298	313	+	12.662	1.89e-05	0.538	AATGAAATTATACATA
463	ATAGAAATTTTTCATA	MEME-1	EHI_028950	chitobiosyldiphosphodolichol beta-mannosyltransferase, putative	298	313	+	11.662	3.56e-05	0.538	ACTGAAATTATTCATT
464	ATAGAAATTTTTCATA	MEME-1	EHI_153950	leucine rich repeat protein, BspA family	298	313	+	10.4648	7.22e-05	0.581	ATTGAAACAATTCATT
465	ATAGAAATTTTTCATA	MEME-1	EHI_002120	leucine rich repeat protein, BspA family	299	314	+	11.5915	3.72e-05	0.538	ATTGAATATATTCATA
466	ATAGAAATTTTTCATA	MEME-1	EHI_006310	leucine rich repeat protein, BspA family	299	314	+	10.4648	7.22e-05	0.581	ATTGAAACAATTCATT
467	ATAGAAATTTTTCATA	MEME-1	EHI_187750	hypothetical protein	299	314	+	10.4648	7.22e-05	0.581	ATTGAAACAATTCATT
468	ATAGAAATTTTTCATA	MEME-1	EHI_150500	hypothetical protein	300	315	+	11.0563	5.09e-05	0.549	ATTGATGTATTTCATA
469	ATAGAAATTTTTCATA	MEME-1	EHI_159600	cysteine protease inhibitor 1 (EhICP1)	301	316	+	10.5634	6.76e-05	0.581	AAAGAAATTATTCTTC
470	ATAGAAATTTTTCATA	MEME-1	EHI_034710	heat shock protein, putative	302	317	+	12.5634	2.03e-05	0.538	ATAGAAATATGTCATG
471	ATAGAAATTTTTCATA	MEME-1	EHI_088230	DNA-directed RNA polymerases I, II, and III 23 kDa, putative	302	317	+	11.7465	3.38e-05	0.538	AATGAATTATTTCATA
472	ATAGAAATTTTTCATA	MEME-1	EHI_007350	hypothetical protein, conserved	303	318	+	12.2958	2.39e-05	0.538	AATGAAATGATTCATA
473	ATAGAAATTTTTCATA	MEME-1	EHI_073060	hypothetical protein, conserved	303	318	+	11.7746	3.31e-05	0.538	ATAGAAGTAATTCAGA
474	ATAGAAATTTTTCATA	MEME-1	EHI_084680	4-alpha-glucanotransferase, putative	303	318	+	11.7465	3.38e-05	0.538	ACAGAGATACTTCATA
475	ATAGAAATTTTTCATA	MEME-1	EHI_135470	adenylate kinase	303	318	+	11.5915	3.72e-05	0.538	ATTCAAGTTTTTCATA
476	ATAGAAATTTTTCATA	MEME-1	EHI_183430	hypothetical protein, conserved	303	318	+	10.9155	5.54e-05	0.555	ATTGAATTTTCTCATT
477	ATAGAAATTTTTCATA	MEME-1	EHI_148170	protein phosphatase regulatory subunit, putative	306	321	+	11.0141	5.22e-05	0.549	ATTGAATTTTCTCCTA
478	ATAGAAATTTTTCATA	MEME-1	EHI_033550	hypothetical protein, conserved	307	322	+	12.2958	2.39e-05	0.538	AATGAAATGATTCATA
479	ATAGAAATTTTTCATA	MEME-1	EHI_138400	hypothetical protein	307	322	+	10.0141	9.3e-05	0.581	TATGAAATTCTTCAAA
480	ATAGAAATTTTTCATA	MEME-1	EHI_179070	hypothetical protein, conserved	307	322	+	9.88732	9.97e-05	0.59	AAAGGAAGTTTTCAAA
481	ATAGAAATTTTTCATA	MEME-1	EHI_018390	hypothetical protein, conserved	308	323	+	12.2958	2.39e-05	0.538	AATGAAATGATTCATA
482	ATAGAAATTTTTCATA	MEME-1	EHI_077290	hypothetical protein, conserved	308	323	+	12.2958	2.39e-05	0.538	AATGAAATGATTCATA
483	ATAGAAATTTTTCATA	MEME-1	EHI_062670	hypothetical protein	310	325	+	12.7042	1.84e-05	0.538	AGAGTTATTTTTCATA
484	ATAGAAATTTTTCATA	MEME-1	EHI_152820	hypothetical protein	310	325	+	10.2817	7.98e-05	0.581	ATTGCGATTGTTCATA
485	ATAGAAATTTTTCATA	MEME-1	EHI_107080	hypothetical protein	312	327	+	13.0845	1.44e-05	0.471	AAAGAAATTCCTCAAA
486	ATAGAAATTTTTCATA	MEME-1	EHI_107900	hypothetical protein	312	327	+	11.1127	4.94e-05	0.549	ATAAAAACTATTCATA
487	ATAGAAATTTTTCATA	MEME-1	EHI_196390	kinesin motor domain-containing protein	312	327	+	9.94366	9.65e-05	0.587	ATGGAAGATATTCAAA
488	ATAGAAATTTTTCATA	MEME-1	EHI_017650	RhoGAP domain containing protein	313	328	+	13.1831	1.35e-05	0.457	ATAGAAATTTCACCTA
489	ATAGAAATTTTTCATA	MEME-1	EHI_144490	hypothetical protein, conserved	313	328	+	12.2958	2.39e-05	0.538	AATGAAATGATTCATA
490	ATAGAAATTTTTCATA	MEME-1	EHI_101630	hypothetical protein, conserved	314	329	+	12.2958	2.39e-05	0.538	AATGAAATGATTCATA
491	ATAGAAATTTTTCATA	MEME-1	EHI_159670	hypothetical protein	314	329	+	11.2676	4.48e-05	0.538	AAAGAAGTTTTTAATA
492	ATAGAAATTTTTCATA	MEME-1	EHI_160950	hypothetical protein	314	329	+	10.0282	9.21e-05	0.581	TTTGAGATTTTTCATC
493	ATAGAAATTTTTCATA	MEME-1	EHI_011270	hypothetical protein, conserved	317	332	+	12.2958	2.39e-05	0.538	AATGAAATGATTCATA
494	ATAGAAATTTTTCATA	MEME-1	EHI_186760	hypothetical protein	317	332	+	11.5211	3.86e-05	0.538	AAAGATATTATTCAAA
495	ATAGAAATTTTTCATA	MEME-1	EHI_200200	ABC transporter ATP-binding protein, putative	317	332	+	9.94366	9.65e-05	0.587	TTAGAGATATTTCATT
496	ATAGAAATTTTTCATA	MEME-1	EHI_012090	leucine rich repeat protein, BspA family	318	333	+	11.7465	3.38e-05	0.538	AATGAATTATTTCATA
497	ATAGAAATTTTTCATA	MEME-1	EHI_076480	heat shock protein 101, putative	318	333	+	10.9155	5.54e-05	0.555	AAAGTAATATTTCCTA
498	ATAGAAATTTTTCATA	MEME-1	EHI_008030	phosphate transporter, putative	319	334	+	10.8873	5.63e-05	0.556	TTGGAATTTATTCATA
499	ATAGAAATTTTTCATA	MEME-1	EHI_006130	phosphatidylinositol 3-kinase, putative	320	335	+	13.6479	9.87e-06	0.432	ATTGAAATTGTTCATT
500	ATAGAAATTTTTCATA	MEME-1	EHI_186220	hypothetical protein	321	336	+	15.0986	3.51e-06	0.303	ATTGAAACATTTCATA
501	ATAGAAATTTTTCATA	MEME-1	EHI_015110	Rho guanine nucleotide exchange factor, putative	323	338	+	13.8028	8.73e-06	0.42	ATAGACAATCTTCATA
502	ATAGAAATTTTTCATA	MEME-1	EHI_054730	hypothetical protein	323	338	+	11.8451	3.16e-05	0.538	ATGGAAACTATTCTTA
503	ATAGAAATTTTTCATA	MEME-1	EHI_127420	cell division control protein CDC24, putative	323	338	+	11.4789	3.96e-05	0.538	AAAGATACTTTTCATT
504	ATAGAAATTTTTCATA	MEME-1	EHI_060310	hypothetical protein	324	339	+	15.5775	2.42e-06	0.303	AATGAAATTATTCATA
505	ATAGAAATTTTTCATA	MEME-1	EHI_140270	hypothetical protein	324	339	+	11.1831	4.74e-05	0.548	ATAGAAATATGGCATA
506	ATAGAAATTTTTCATA	MEME-1	EHI_024360	hypothetical protein	325	340	+	10.4648	7.22e-05	0.581	AGAGAAATTCATCATC
507	ATAGAAATTTTTCATA	MEME-1	EHI_112790	acetyltransferase, putative	325	340	+	10.0563	9.07e-05	0.581	TTAGAAATGGCTCATA
508	ATAGAAATTTTTCATA	MEME-1	EHI_098330	hypothetical protein	328	343	+	12.5915	1.98e-05	0.538	GAAGAAATTATTCAAA
509	ATAGAAATTTTTCATA	MEME-1	EHI_096360	hypothetical protein	329	344	+	12.5493	2.05e-05	0.538	AATGAAATTAGTCATA
510	ATAGAAATTTTTCATA	MEME-1	EHI_062470	hypothetical protein	330	345	+	10.9014	5.59e-05	0.556	AGAGAGGGTCTTCATA
511	ATAGAAATTTTTCATA	MEME-1	EHI_073390	Fe-hydrogenase, putative	331	346	+	11.4366	4.06e-05	0.538	ATAGTACTTTTTCATT
512	ATAGAAATTTTTCATA	MEME-1	EHI_005657	hypothetical protein	333	348	+	11.7465	3.38e-05	0.538	AATGAATTATTTCATA
513	ATAGAAATTTTTCATA	MEME-1	EHI_182720	dipeptidyl-peptidase, putative	333	348	+	11.5352	3.83e-05	0.538	AGGGAAATATTTCATT
514	ATAGAAATTTTTCATA	MEME-1	EHI_013550	heat shock protein 101, putative	334	349	+	11.7465	3.38e-05	0.538	AATGAATTATTTCATA
515	ATAGAAATTTTTCATA	MEME-1	EHI_022620	heat shock protein, putative	334	349	+	11.7465	3.38e-05	0.538	AATGAATTATTTCATA
516	ATAGAAATTTTTCATA	MEME-1	EHI_135030	hypothetical protein	337	352	+	11.662	3.56e-05	0.538	AATGAAACTATTCAAA
517	ATAGAAATTTTTCATA	MEME-1	EHI_044210	hydrolase, alpha/beta fold family domain containing protein	338	353	+	12.169	2.62e-05	0.538	AAAGAAACATTTCATC
518	ATAGAAATTTTTCATA	MEME-1	EHI_130980	AAA family ATPase, putative	338	353	+	10.1268	8.69e-05	0.581	GATGAAATTATACATA
519	ATAGAAATTTTTCATA	MEME-1	EHI_062830	hypothetical protein	339	354	+	12.8592	1.67e-05	0.512	ATTGGAGTTTTTCATA
520	ATAGAAATTTTTCATA	MEME-1	EHI_152470	hypothetical protein, conserved	339	354	+	10.0282	9.21e-05	0.581	AAAGAAAATTATCAAA
521	ATAGAAATTTTTCATA	MEME-1	EHI_017660	hypothetical protein	340	355	+	9.88732	9.97e-05	0.59	ATAAAAACTTTTCATT
522	ATAGAAATTTTTCATA	MEME-1	EHI_038930	hypothetical protein, conserved domain containing	341	356	+	14.1408	6.78e-06	0.402	ACAGAAATTATTCAAA
523	ATAGAAATTTTTCATA	MEME-1	EHI_060360	hypothetical protein	341	356	+	10.0423	9.13e-05	0.581	AATGAATTAATTCATA
524	ATAGAAATTTTTCATA	MEME-1	EHI_133990	hypothetical protein	342	357	+	11.7465	3.38e-05	0.538	AATGAATTATTTCATA
525	ATAGAAATTTTTCATA	MEME-1	EHI_156560	heat shock protein, putative	342	357	+	10.7746	6.01e-05	0.562	CTTGAAATTTTACATA
526	ATAGAAATTTTTCATA	MEME-1	EHI_039180	acetyltransferase, putative	343	358	+	12.169	2.62e-05	0.538	AAAGAAAGTGCTCATA
527	ATAGAAATTTTTCATA	MEME-1	EHI_153510	Rho guanine nucleotide exchange factor, putative	343	358	+	11	5.26e-05	0.549	AGAGAAATCCTTCAAA
528	ATAGAAATTTTTCATA	MEME-1	EHI_161180	60S ribosomal protein L21, putative	344	359	+	10.4789	7.15e-05	0.581	AATGAAATAATTCAAA
529	ATAGAAATTTTTCATA	MEME-1	EHI_065370	hypothetical protein	348	363	+	10.9437	5.45e-05	0.553	GTTGAATTATTTCATA
530	ATAGAAATTTTTCATA	MEME-1	EHI_197210	hypothetical protein	348	363	+	9.98592	9.42e-05	0.581	ATAGAAAAATTTCAAC
531	ATAGAAATTTTTCATA	MEME-1	EHI_064610	protein kinase domain containing protein	349	364	+	9.88732	9.97e-05	0.59	ATGGAAATTATTGAAA
532	ATAGAAATTTTTCATA	MEME-1	EHI_025090	long-chain-fatty-acid--CoA ligase, putative	350	365	+	12.2817	2.41e-05	0.538	AGAGAAATTTTTCTTC
533	ATAGAAATTTTTCATA	MEME-1	EHI_049560	hypothetical protein	350	365	+	11.0423	5.13e-05	0.549	GTAGAAATAATTCAGA
534	ATAGAAATTTTTCATA	MEME-1	EHI_125300	diaphanous protein, putative	350	365	+	10.4648	7.22e-05	0.581	AATGAAATTACTCATT
535	ATAGAAATTTTTCATA	MEME-1	EHI_068850	hypothetical protein	351	366	+	10.4085	7.43e-05	0.581	ATTGAATCTATTCAAA
536	ATAGAAATTTTTCATA	MEME-1	EHI_068610	hypothetical protein	352	367	+	11.8169	3.23e-05	0.538	AGAGTAATTCTTCATT
537	ATAGAAATTTTTCATA	MEME-1	EHI_131140	hypothetical protein, conserved	352	367	+	10.8732	5.67e-05	0.556	TTAGAAATACTTCATG
538	ATAGAAATTTTTCATA	MEME-1	EHI_067380	hypothetical protein	354	369	+	9.98592	9.42e-05	0.581	AAAGTCATTTTTCATC
539	ATAGAAATTTTTCATA	MEME-1	EHI_148570	hypothetical protein	355	370	+	10.3803	7.57e-05	0.581	ATAGAAACTACTCAAT
540	ATAGAAATTTTTCATA	MEME-1	EHI_155460	hypothetical protein	355	370	+	10.1127	8.78e-05	0.581	AAAGAAATTATTGATG
541	ATAGAAATTTTTCATA	MEME-1	EHI_051870	peptidyl-prolyl cis-trans isomerase, FKBP-type , putative	356	371	+	11.4085	4.11e-05	0.538	AAAGAAAGTTTTCCAA
542	ATAGAAATTTTTCATA	MEME-1	EHI_139190	hypothetical protein	357	372	+	10.4085	7.43e-05	0.581	ATTGAATCTATTCAAA
543	ATAGAAATTTTTCATA	MEME-1	EHI_102930	hypothetical protein	358	373	+	11.4648	3.99e-05	0.538	AATGAATTTTTTCCTA
544	ATAGAAATTTTTCATA	MEME-1	EHI_121770	hypothetical protein	358	373	+	10.1268	8.69e-05	0.581	ATTTAAATTTTTCATA
545	ATAGAAATTTTTCATA	MEME-1	EHI_018390	hypothetical protein, conserved	359	374	+	13.7465	9.2e-06	0.425	ATTGAGAATTTTCATA
546	ATAGAAATTTTTCATA	MEME-1	EHI_038270	hypothetical protein	359	374	+	12.9437	1.59e-05	0.498	ATACAAATATTTCATA
547	ATAGAAATTTTTCATA	MEME-1	EHI_077290	hypothetical protein, conserved	359	374	+	10.0282	9.21e-05	0.581	ATACAAATATTACATA
548	ATAGAAATTTTTCATA	MEME-1	EHI_156200	RNAseL inhibitor-like protein, putative	360	375	+	11.2254	4.59e-05	0.538	AAGGAAATTAATCATA
549	ATAGAAATTTTTCATA	MEME-1	EHI_140980	myotubularin, putative	361	376	+	11.7465	3.38e-05	0.538	AATGAATTATTTCATA
550	ATAGAAATTTTTCATA	MEME-1	EHI_155060	chaperone clpB, putative	361	376	+	10.3521	7.68e-05	0.581	AATAAAATTTTTCATA
551	ATAGAAATTTTTCATA	MEME-1	EHI_118750	hypothetical protein	362	377	+	10.8451	5.78e-05	0.556	ATTGAATCTTTTCTTA
552	ATAGAAATTTTTCATA	MEME-1	EHI_103770	hypothetical protein	363	378	+	10.3803	7.57e-05	0.581	AATGAATCTTTTCAAA
553	ATAGAAATTTTTCATA	MEME-1	EHI_030120	tyrosine kinase, putative	365	380	+	11.3521	4.26e-05	0.538	ATAGAAGTTATTCAGG
554	ATAGAAATTTTTCATA	MEME-1	EHI_165240	hypothetical protein	365	380	+	10.5211	6.96e-05	0.581	AAAGAAATATTTAATA
555	ATAGAAATTTTTCATA	MEME-1	EHI_169280	Rab family GTPase	365	380	+	10.3662	7.63e-05	0.581	AAAGAAATGGTTCATC
556	ATAGAAATTTTTCATA	MEME-1	EHI_012080	hypothetical protein	370	385	+	12.2113	2.54e-05	0.538	ATTGAATTTTTTCTTA
557	ATAGAAATTTTTCATA	MEME-1	EHI_192540	serine/threonine protein kinase STE20, putative	370	385	+	9.92958	9.75e-05	0.587	ATAAAAATAATTCATA
558	ATAGAAATTTTTCATA	MEME-1	EHI_156710	3-ketoacyl-CoA synthase 4, putative	372	387	+	11.3803	4.19e-05	0.538	AAAGAGATATTACATA
559	ATAGAAATTTTTCATA	MEME-1	EHI_070910	hypothetical protein	373	388	+	11.6479	3.6e-05	0.538	ATTGAAAATATTCATT
560	ATAGAAATTTTTCATA	MEME-1	EHI_148420	hypothetical protein	373	388	+	10.3521	7.68e-05	0.581	AAAGAAACATCTCATT
561	ATAGAAATTTTTCATA	MEME-1	EHI_178480	histone H3, putative	373	388	+	10.2676	8.04e-05	0.581	AATGAAAACTTTCATA
562	ATAGAAATTTTTCATA	MEME-1	EHI_182040	CDP-alcohol phosphatidyltransferase family protein	374	389	+	13	1.53e-05	0.484	ATAGAAAAATTTCCTA
563	ATAGAAATTTTTCATA	MEME-1	EHI_122100	acetyltransferase, putative	375	390	+	11	5.26e-05	0.549	AGAGAAATCCTTCAAA
564	ATAGAAATTTTTCATA	MEME-1	EHI_053090	leucine rich repeat and phosphatase domain containing protein	377	392	+	16.1831	1.49e-06	0.303	ATGGAAATTTTTCAAA
565	ATAGAAATTTTTCATA	MEME-1	EHI_178850	peptidyl-prolyl cis-trans isomerase, FKBP-type, putative	377	392	+	11.4085	4.11e-05	0.538	AAAGAAAGTTTTCCAA
566	ATAGAAATTTTTCATA	MEME-1	EHI_118810	protein kinase domain containing protein	378	393	+	13.7746	8.91e-06	0.425	AGAGAAACAATTCATA
567	ATAGAAATTTTTCATA	MEME-1	EHI_119950	leucine-rich repeat containing protein	379	394	+	10.2254	8.22e-05	0.581	GTTGAAATGTTTCATG
568	ATAGAAATTTTTCATA	MEME-1	EHI_092680	hypothetical protein, conserved	381	396	+	13.4789	1.1e-05	0.435	ATTGAATTATTTCATA
569	ATAGAAATTTTTCATA	MEME-1	EHI_104400	lipase, putative	381	396	+	11.7746	3.31e-05	0.538	AAAGACATTTTTGATA
570	ATAGAAATTTTTCATA	MEME-1	EHI_131030	hypothetical protein	381	396	+	11.1549	4.8e-05	0.549	ATAGAAATTCCACATC
571	ATAGAAATTTTTCATA	MEME-1	EHI_029350	hypothetical protein, conserved	382	397	+	12.2113	2.54e-05	0.538	ATGGAAACTTCTCATG
572	ATAGAAATTTTTCATA	MEME-1	EHI_197980	Myb family DNA-binding protein, SHAQKYF family	383	398	+	10.0423	9.13e-05	0.581	TTAGAACTTATTCAAA
573	ATAGAAATTTTTCATA	MEME-1	EHI_108480	Sec1 family protein	384	399	+	10.4648	7.22e-05	0.581	ATAGAACATATTCAAA
574	ATAGAAATTTTTCATA	MEME-1	EHI_127430	hypothetical protein	385	400	+	16.9437	6.46e-07	0.303	AAAGAAATTGTTCATA
575	ATAGAAATTTTTCATA	MEME-1	EHI_190450	splicing factor 3B subunit 10, putative	385	400	+	10	9.36e-05	0.581	AAAGAAACATTACAAA
576	ATAGAAATTTTTCATA	MEME-1	EHI_011970	high-affinity potassium uptake transporter, putative	386	401	+	12.1408	2.65e-05	0.538	ATTGAATTTACTCATA
577	ATAGAAATTTTTCATA	MEME-1	EHI_067250	hypothetical protein	387	402	+	10.1268	8.69e-05	0.581	GAAGAAATTACTCCTA
578	ATAGAAATTTTTCATA	MEME-1	EHI_092650	Rho GTPase activating protein, putative	388	403	+	10.7183	6.21e-05	0.563	ATGGAAATATTACAAA
579	ATAGAAATTTTTCATA	MEME-1	EHI_017770	hypothetical protein	391	406	+	14.3662	5.74e-06	0.364	AATGAAATTTTACATA
580	ATAGAAATTTTTCATA	MEME-1	EHI_050500	Mov34/MPN/PAD-1 family protein	391	406	+	10.9718	5.35e-05	0.552	AGAGAAGTTTATCAAA
581	ATAGAAATTTTTCATA	MEME-1	EHI_151750	hypothetical protein	391	406	+	10.1972	8.33e-05	0.581	AATGAAGATTTTCAAA
582	ATAGAAATTTTTCATA	MEME-1	EHI_068380	WD domain containing protein	394	409	+	10.7465	6.13e-05	0.562	ATAGAAATGATTCCAA
583	ATAGAAATTTTTCATA	MEME-1	EHI_156240	competence protein ComEC, putative	394	409	+	10.0141	9.3e-05	0.581	ATAGTAATTATTAATA
584	ATAGAAATTTTTCATA	MEME-1	EHI_137470	deoxyuridine 5'-triphosphate nucleotidohydrolase, mitochondrial precursor, putative	395	410	+	10.3944	7.49e-05	0.581	AATGAAACATTTCATG
585	ATAGAAATTTTTCATA	MEME-1	EHI_122910	hypothetical protein	397	412	+	13.4789	1.1e-05	0.435	ATAGTATTTCTTCATA
586	ATAGAAATTTTTCATA	MEME-1	EHI_059860	C2 domain containing protein	398	413	+	10.1549	8.55e-05	0.581	ATAGATACTATTCACA
587	ATAGAAATTTTTCATA	MEME-1	EHI_139080	longevity-assurance family protein	399	414	+	11.3662	4.23e-05	0.538	TTAGATTTTTTTCATA
588	ATAGAAATTTTTCATA	MEME-1	EHI_106130	hypothetical protein, conserved domain containing	400	415	+	10.9296	5.49e-05	0.554	ATTGAATTATTTCAAA
589	ATAGAAATTTTTCATA	MEME-1	EHI_035450	hypothetical protein	401	416	+	10.0563	9.07e-05	0.581	AAAGAAGTTTTTGATT
590	ATAGAAATTTTTCATA	MEME-1	EHI_014350	protein kinase domain containing protein	405	420	+	10.2394	8.16e-05	0.581	GTAGAATTTGTACATA
591	ATAGAAATTTTTCATA	MEME-1	EHI_050680	hypothetical protein	407	422	+	11.1549	4.8e-05	0.549	TGAGAAGTGTTTCATA
592	ATAGAAATTTTTCATA	MEME-1	EHI_086510	hypothetical protein, conserved	411	426	+	12.2113	2.54e-05	0.538	ATGGAAACTTCTCATG
593	ATAGAAATTTTTCATA	MEME-1	EHI_161960	protein kinase, putative	412	427	+	11.0282	5.17e-05	0.549	ATTGAATTTATTCATC
594	ATAGAAATTTTTCATA	MEME-1	EHI_052190	hypothetical protein, conserved domain containing	413	428	+	10.4648	7.22e-05	0.581	ATAGAAAAGATTCATT
595	ATAGAAATTTTTCATA	MEME-1	EHI_076030	hypothetical protein	413	428	+	10.0704	9.01e-05	0.581	ATTGAACAATTTCATA
596	ATAGAAATTTTTCATA	MEME-1	EHI_085850	hypothetical protein, conserved domain containing	413	428	+	10.0141	9.3e-05	0.581	ATAGAAATTCAACAAA
597	ATAGAAATTTTTCATA	MEME-1	EHI_159620	TolA protein, putative	413	428	+	10.0141	9.3e-05	0.581	ATAGAAATTCAACAAA
598	ATAGAAATTTTTCATA	MEME-1	EHI_180660	protein kinase domain containing protein	419	434	+	11	5.26e-05	0.549	AGAGTTATTATTCATA
599	ATAGAAATTTTTCATA	MEME-1	EHI_003900	protein kinase domain containing protein	423	438	+	11.5493	3.8e-05	0.538	ACAGAAACATTTCATT
600	ATAGAAATTTTTCATA	MEME-1	EHI_041880	hypothetical protein	423	438	+	11.493	3.93e-05	0.538	ACAGAAGTATTTCAAA
601	ATAGAAATTTTTCATA	MEME-1	EHI_130700	enolase, putative	423	438	+	10.3099	7.87e-05	0.581	AGAGAAATTCTTGATT
602	ATAGAAATTTTTCATA	MEME-1	EHI_139410	RNA-directed RNA polymerase, putative	424	439	+	12.8592	1.67e-05	0.512	AAAGATATTTTACATA
603	ATAGAAATTTTTCATA	MEME-1	EHI_197080	hypothetical protein	424	439	+	11.2113	4.64e-05	0.541	TTAGCATTTTTTCATA
604	ATAGAAATTTTTCATA	MEME-1	EHI_012560	hypothetical protein	426	441	+	13.9296	7.89e-06	0.416	ATAGAAATAATTCATT
605	ATAGAAATTTTTCATA	MEME-1	EHI_104430	hypothetical protein	426	441	+	10.9437	5.45e-05	0.553	AAAGAAATTATACTTA
606	ATAGAAATTTTTCATA	MEME-1	EHI_018030	hypothetical protein	427	442	+	10.1972	8.33e-05	0.581	ATAGAAAATCATCAAA
607	ATAGAAATTTTTCATA	MEME-1	EHI_169870	hypothetical protein	427	442	+	10.0704	9.01e-05	0.581	ATTGAAGTATTTGATA
608	ATAGAAATTTTTCATA	MEME-1	EHI_183220	hypothetical protein	429	444	+	10.1268	8.69e-05	0.581	GATGAAATTATACATA
609	ATAGAAATTTTTCATA	MEME-1	EHI_109470	hypothetical protein	431	446	+	10.7606	6.07e-05	0.562	ATTGTTATTCTTCATA
610	ATAGAAATTTTTCATA	MEME-1	EHI_164190	DNA polymerase, putative	432	447	+	10.8592	5.72e-05	0.556	AGAGAAACAATACATA
611	ATAGAAATTTTTCATA	MEME-1	EHI_020900	hypothetical protein	433	448	+	11.3099	4.36e-05	0.538	ACTGAAATTATTCAGA
612	ATAGAAATTTTTCATA	MEME-1	EHI_154290	Sec1 family protein	433	448	+	11.2254	4.59e-05	0.538	AAAGACAGATTTCATA
613	ATAGAAATTTTTCATA	MEME-1	EHI_160970	hypothetical protein	433	448	+	10.2254	8.22e-05	0.581	ATAGAATTTATACAGA
614	ATAGAAATTTTTCATA	MEME-1	EHI_009940	clathrin adaptor complex small chain, putative	435	450	+	15.0986	3.51e-06	0.303	ATTGAAACATTTCATA
615	ATAGAAATTTTTCATA	MEME-1	EHI_107200	PQ loop repeat protein	435	450	+	13.4225	1.14e-05	0.438	AAAGAATTTTTTCATG
616	ATAGAAATTTTTCATA	MEME-1	EHI_184260	leucine rich repeat protein, BspA family	435	450	+	10.1408	8.62e-05	0.581	ATAGATAATATTCATT
617	ATAGAAATTTTTCATA	MEME-1	EHI_104580	hypothetical protein	437	452	+	10.0563	9.07e-05	0.581	AATGAAATTATTCAAG
618	ATAGAAATTTTTCATA	MEME-1	EHI_003930	I/LWEQ domain protein	438	453	+	13.8732	8.29e-06	0.416	TTGGAAATTATTCATA
619	ATAGAAATTTTTCATA	MEME-1	EHI_141800	hypothetical protein	441	456	+	11.7465	3.38e-05	0.538	AATGAATTATTTCATA
620	ATAGAAATTTTTCATA	MEME-1	EHI_013330	pre-mRNA-splicing factor, putative	442	457	+	15.5915	2.35e-06	0.303	ATAGAAAGTTTTCATT
621	ATAGAAATTTTTCATA	MEME-1	EHI_181150	hypothetical protein	442	457	+	11.4507	4.02e-05	0.538	AAAGAAATACTTCTTA
622	ATAGAAATTTTTCATA	MEME-1	EHI_192070	hypothetical protein	442	457	+	9.91549	9.83e-05	0.588	AAAGAAAATTTACTTA
623	ATAGAAATTTTTCATA	MEME-1	EHI_164190	DNA polymerase, putative	445	460	+	10.3239	7.79e-05	0.581	ATACAAAATGTTCATA
624	ATAGAAATTTTTCATA	MEME-1	EHI_167710	hypothetical protein, conserved	446	461	+	11.6479	3.6e-05	0.538	ATTGAAAATATTCATT
625	ATAGAAATTTTTCATA	MEME-1	EHI_178510	hypothetical protein	446	461	+	9.92958	9.75e-05	0.587	ATTGTAATTTCTCTTA
626	ATAGAAATTTTTCATA	MEME-1	EHI_086210	hypothetical protein	447	462	+	12.2113	2.54e-05	0.538	GAAGAAGTTTTTCCTA
627	ATAGAAATTTTTCATA	MEME-1	EHI_066760	hypothetical protein	449	464	+	10.5634	6.76e-05	0.581	AATGAAATTGTTCACA
628	ATAGAAATTTTTCATA	MEME-1	EHI_166380	hypothetical protein	449	464	+	10.1408	8.62e-05	0.581	ACAGAGTATTTTCATA
629	ATAGAAATTTTTCATA	MEME-1	EHI_194290	leucine rich repeat protein, BspA family	450	465	+	10.662	6.43e-05	0.569	ATGGAAAGATTTCATT
630	ATAGAAATTTTTCATA	MEME-1	EHI_099710	hypothetical protein	451	466	+	10.8592	5.72e-05	0.556	GATGAAATTACTCATA
631	ATAGAAATTTTTCATA	MEME-1	EHI_001920	hypothetical protein	452	467	+	14.7465	4.54e-06	0.336	ATAGAAATATTTCTTA
632	ATAGAAATTTTTCATA	MEME-1	EHI_118640	CBF/NF-Y transcription factor domain protein	452	467	+	11.7887	3.29e-05	0.538	GTTGAATTTATTCATA
633	ATAGAAATTTTTCATA	MEME-1	EHI_153260	hypothetical protein, conserved	452	467	+	11.0986	4.98e-05	0.549	ATTGAACTTATTCAAA
634	ATAGAAATTTTTCATA	MEME-1	EHI_104590	apyrase, putative	453	468	+	13.0282	1.5e-05	0.48	AAAGAAACTGTTCAAA
635	ATAGAAATTTTTCATA	MEME-1	EHI_176480	leucine rich repeat protein, BspA family	453	468	+	12.1408	2.65e-05	0.538	TTAGTAAATTTTCATA
636	ATAGAAATTTTTCATA	MEME-1	EHI_188080	3' exoribonuclease family protein	453	468	+	11.0141	5.22e-05	0.549	ATAGAATTCTTTCCTA
637	ATAGAAATTTTTCATA	MEME-1	EHI_059820	dual specificity protein phosphatase, putative	454	469	+	15.1268	3.37e-06	0.303	AAAGAAATTATTCAAA
638	ATAGAAATTTTTCATA	MEME-1	EHI_121750	hypothetical protein	454	469	+	10.1549	8.55e-05	0.581	ATAGATACTATTCACA
639	ATAGAAATTTTTCATA	MEME-1	EHI_201230	hypothetical protein	459	474	+	11.2254	4.59e-05	0.538	AGACAAATATTTCATA
640	ATAGAAATTTTTCATA	MEME-1	EHI_052170	TBC/Rab GTPase activating domain containing protein	462	477	+	10.7606	6.07e-05	0.562	ATAGAAGTATGTCATG
641	ATAGAAATTTTTCATA	MEME-1	EHI_103140	leucine rich repeat protein, BspA family	463	478	+	15.0986	3.51e-06	0.303	ATTGAAACATTTCATA
642	ATAGAAATTTTTCATA	MEME-1	EHI_009870	hypothetical protein, conserved	464	479	+	12.2113	2.54e-05	0.538	ATGGAAACTTCTCATG
643	ATAGAAATTTTTCATA	MEME-1	EHI_155620	hypothetical protein	465	480	+	12.2676	2.44e-05	0.538	AAGGAAATTAGTCATA
644	ATAGAAATTTTTCATA	MEME-1	EHI_105090	importin alpha, putative	469	484	+	10.2254	8.22e-05	0.581	ATAGAAGTTCTTGATT
645	ATAGAAATTTTTCATA	MEME-1	EHI_176480	leucine rich repeat protein, BspA family	471	486	+	15.0986	3.51e-06	0.303	ATTGAAACATTTCATA

## Sheet: Ehhsp100
	motif_id	motif_alt_id	sequence_name	Product Description	start	stop	strand	score	p-value	q-value	matched_sequence
1	AAGGAACTTGAAGAA	MEME-1	EHI_000590	40S ribosomal protein S6, putative	232	246	+	15.5268	2.13e-06	0.0355	CAGCAACTGGAAGAA
2	AAGGAACTTGAAGAA	MEME-1	EHI_000770	hypothetical protein	403	417	+	14.1786	5.19e-06	0.0418	AAAAACCTTGAAGAA
3	AAGGAACTTGAAGAA	MEME-1	EHI_000780	chromodomain-helicase-DNA-binding protein, putative	183	197	+	13.8839	6.24e-06	0.0447	AAGGAAATTGCAAAA
4	AAGGAACTTGAAGAA	MEME-1	EHI_001110	hypothetical protein	207	221	+	13.2321	9.28e-06	0.0484	AAAGAATAAGAAGAA
5	AAGGAACTTGAAGAA	MEME-1	EHI_001940	hypothetical protein	201	215	+	17.4732	6e-07	0.0256	AATGAAATTGAAGAA
6	AAGGAACTTGAAGAA	MEME-1	EHI_002010	mannose-6-phosphate isomerase, putative	50	64	+	14.1518	5.29e-06	0.0422	AAAGAAGGAGAAGAA
7	AAGGAACTTGAAGAA	MEME-1	EHI_002130	phenylalanyl-tRNA synthetase beta subunit, putative	69	83	+	14.8036	3.45e-06	0.0402	AAAGAATTTGATGAA
8	AAGGAACTTGAAGAA	MEME-1	EHI_002150	hypothetical protein	229	243	+	13.4554	8.12e-06	0.0473	GTGGAAGTTGAAGAT
9	AAGGAACTTGAAGAA	MEME-1	EHI_003020	Rab family GTPase	81	95	+	13.2768	9.02e-06	0.0484	AAGGATGGAGAAGAA
10	AAGGAACTTGAAGAA	MEME-1	EHI_004180	hypothetical protein	165	179	+	15.3571	2.43e-06	0.0363	AAGGACACTGAAGAA
11	AAGGAACTTGAAGAA	MEME-1	EHI_004500	hypothetical protein	323	337	+	14.7232	3.67e-06	0.041	GAAGAACTTGATGGA
12	AAGGAACTTGAAGAA	MEME-1	EHI_004855	hypothetical protein, conserved	49	63	+	13.2143	9.35e-06	0.0484	GAAGAAGAAGAAGAA
13	AAGGAACTTGAAGAA	MEME-1	EHI_004960	bystin, putative	301	315	+	16.4821	1.19e-06	0.0313	AAGGAGATGGAAGAA
14	AAGGAACTTGAAGAA	MEME-1	EHI_005030	hypothetical protein	308	322	+	16.3214	1.29e-06	0.0313	AAGGAACTTCAAAAA
15	AAGGAACTTGAAGAA	MEME-1	EHI_005060	Fe-hydrogenase, putative	374	388	+	14.1696	5.25e-06	0.042	AGAGAACAAGAAGAA
16	AAGGAACTTGAAGAA	MEME-1	EHI_005657	hypothetical protein	354	368	+	13.8125	6.51e-06	0.0451	AATGAATGTGAAGAA
17	AAGGAACTTGAAGAA	MEME-1	EHI_006000	hypothetical protein	417	431	+	14.9018	3.21e-06	0.0399	GAAGAAAATGAAGAA
18	AAGGAACTTGAAGAA	MEME-1	EHI_006000	hypothetical protein	423	437	+	13.1607	9.63e-06	0.0484	AATGAAGAAGAAGAA
19	AAGGAACTTGAAGAA	MEME-1	EHI_006020	hypothetical protein	203	217	+	16.625	1.06e-06	0.0313	ATGGAAGATGAAGAA
20	AAGGAACTTGAAGAA	MEME-1	EHI_006530	nucleosome assembly protein 1-like 1, putative	69	83	+	13.625	7.27e-06	0.047	GGAGAATTTGAAGAA
21	AAGGAACTTGAAGAA	MEME-1	EHI_006530	nucleosome assembly protein 1-like 1, putative	128	142	+	13.625	7.27e-06	0.047	GGAGAATTTGAAGAA
22	AAGGAACTTGAAGAA	MEME-1	EHI_006730	hypothetical protein	436	450	+	14.4464	4.34e-06	0.0417	AAAGAAATTGAAAAA
23	AAGGAACTTGAAGAA	MEME-1	EHI_007000	hypothetical protein	321	335	+	13.4018	8.35e-06	0.0473	AAAGAAATGGATGAA
24	AAGGAACTTGAAGAA	MEME-1	EHI_007300	hypothetical protein	248	262	+	15.8839	1.72e-06	0.0343	AAGGAGATTGAAGAG
25	AAGGAACTTGAAGAA	MEME-1	EHI_007320	hypothetical protein, conserved	233	247	+	13.3929	8.44e-06	0.0473	GATGAAGTTGATGAA
26	AAGGAACTTGAAGAA	MEME-1	EHI_007980	hypothetical protein, conserved	205	219	+	13.9464	5.99e-06	0.0447	CAAGAACTTAAAGAA
27	AAGGAACTTGAAGAA	MEME-1	EHI_008820	hypothetical protein	377	391	+	14.0268	5.72e-06	0.0436	AAAGAAGTTAAAGAA
28	AAGGAACTTGAAGAA	MEME-1	EHI_009240	tyrosyl-tRNA synthetase, putative	231	245	+	13.4643	8.1e-06	0.0472	GAAGAAATTGAAGCA
29	AAGGAACTTGAAGAA	MEME-1	EHI_009370	fatty acid elongase, putative	435	449	+	13.5714	7.55e-06	0.047	AAGGAAGTGTAAGAA
30	AAGGAACTTGAAGAA	MEME-1	EHI_009405	cyclin-dependent kinase regulatory subunit, putative	32	46	+	14.3125	4.68e-06	0.0417	AATGAAACTGAAGAA
31	AAGGAACTTGAAGAA	MEME-1	EHI_009650	hypothetical protein	189	203	+	14.2411	4.93e-06	0.0417	AAAGAAATTCAAGAA
32	AAGGAACTTGAAGAA	MEME-1	EHI_009680	ribosomal protein S18, putative	157	171	+	13.375	8.52e-06	0.0473	AGGGATGTGGAAGAA
33	AAGGAACTTGAAGAA	MEME-1	EHI_009680	ribosomal protein S18, putative	372	386	+	13.375	8.52e-06	0.0473	AGGGATGTGGAAGAA
34	AAGGAACTTGAAGAA	MEME-1	EHI_009850	hypothetical protein	308	322	+	13.4732	8.05e-06	0.0472	AAAGAACTTAAGGAA
35	AAGGAACTTGAAGAA	MEME-1	EHI_009970	Rab GTPase activating protein, putative	138	152	+	14.5536	4.03e-06	0.041	AAAGAAGAAGAAGAA
36	AAGGAACTTGAAGAA	MEME-1	EHI_009970	Rab GTPase activating protein, putative	141	155	+	13.2143	9.35e-06	0.0484	GAAGAAGAAGAAGAA
37	AAGGAACTTGAAGAA	MEME-1	EHI_010130	hypothetical protein	11	25	+	16.1607	1.45e-06	0.0313	AAGGAATAAGAAGAA
38	AAGGAACTTGAAGAA	MEME-1	EHI_010560	acyl-CoA synthetase, putative	127	141	+	14.5536	4.03e-06	0.041	AAAGAAGAAGAAGAA
39	AAGGAACTTGAAGAA	MEME-1	EHI_010700	A/G-specific adenine glycosylase, putative	342	356	+	13.8661	6.31e-06	0.0447	AAGAAAATTGAAGGA
40	AAGGAACTTGAAGAA	MEME-1	EHI_011390	Rho guanine nucleotide exchange factor, putative	275	289	+	14.2054	5.09e-06	0.0417	AAAGAAAAGGAAGAA
41	AAGGAACTTGAAGAA	MEME-1	EHI_011830	hypothetical protein	172	186	+	15.4911	2.17e-06	0.0355	GAAGAAATGGAAGAA
42	AAGGAACTTGAAGAA	MEME-1	EHI_011840	hypothetical protein	161	175	+	13.3929	8.44e-06	0.0473	AAAGAACTTCAAAAA
43	AAGGAACTTGAAGAA	MEME-1	EHI_011840	hypothetical protein	216	230	+	16.1607	1.45e-06	0.0313	AACGAATTTGAAGAA
44	AAGGAACTTGAAGAA	MEME-1	EHI_011930	hypothetical protein	148	162	+	15.3571	2.43e-06	0.0363	AAGGAATTAGATGAA
45	AAGGAACTTGAAGAA	MEME-1	EHI_012380	Rab family GTPase	171	185	+	14.5357	4.08e-06	0.041	CAGAAAGTTGAAGAA
46	AAGGAACTTGAAGAA	MEME-1	EHI_012430	hypothetical protein, conserved	2	16	+	13.8036	6.53e-06	0.0451	AAGAAATTAGAAGAA
47	AAGGAACTTGAAGAA	MEME-1	EHI_013440	hypothetical protein	163	177	+	13.3482	8.66e-06	0.0477	AATGAATTTGCAGAA
48	AAGGAACTTGAAGAA	MEME-1	EHI_013550	heat shock protein 101, putative	355	369	+	13.8125	6.51e-06	0.0451	AATGAATGTGAAGAA
49	AAGGAACTTGAAGAA	MEME-1	EHI_013890	40S ribosomal protein S6, putative	74	88	+	15.5268	2.13e-06	0.0355	CAGCAACTGGAAGAA
50	AAGGAACTTGAAGAA	MEME-1	EHI_013890	40S ribosomal protein S6, putative	286	300	+	15.5268	2.13e-06	0.0355	CAGCAACTGGAAGAA
51	AAGGAACTTGAAGAA	MEME-1	EHI_014150	hypothetical protein, conserved	410	424	+	18.0179	3.93e-07	0.0225	AAAGAACTTGAAAAA
52	AAGGAACTTGAAGAA	MEME-1	EHI_014170	hypothetical protein	161	175	+	18.8661	2.01e-07	0.0201	AAAGAAATTGAAGAA
53	AAGGAACTTGAAGAA	MEME-1	EHI_014170	hypothetical protein	191	205	+	21.7946	2.4e-08	0.00692	AAGGAAATTGAAGAA
54	AAGGAACTTGAAGAA	MEME-1	EHI_014170	hypothetical protein	224	238	+	19.5536	1.14e-07	0.0196	AAAGAAGTTGAAGAA
55	AAGGAACTTGAAGAA	MEME-1	EHI_014170	hypothetical protein	396	410	+	14.6339	3.81e-06	0.041	CAACAACTTGAAGAA
56	AAGGAACTTGAAGAA	MEME-1	EHI_014200	hypothetical protein	153	167	+	13.4643	8.1e-06	0.0472	AAAGAAAGAGAAGAA
57	AAGGAACTTGAAGAA	MEME-1	EHI_014360	patatin-like phospholipase, putative	242	256	+	14.2054	5.09e-06	0.0417	ATAGAACAAGAAGAA
58	AAGGAACTTGAAGAA	MEME-1	EHI_014380	hypothetical protein	150	164	+	13.3125	8.89e-06	0.0481	AAGGAATTTGATAAA
59	AAGGAACTTGAAGAA	MEME-1	EHI_014610	hypothetical protein	335	349	+	13.6964	6.95e-06	0.046	ATAGAAGATGAAGAA
60	AAGGAACTTGAAGAA	MEME-1	EHI_015230	hypothetical protein	16	30	+	14.5536	4.03e-06	0.041	AAAGAAGAAGAAGAA
61	AAGGAACTTGAAGAA	MEME-1	EHI_015320	60S ribosomal protein L37	430	444	+	23.3304	2.35e-09	0.000807	AAGGAACTGGAAGAA
62	AAGGAACTTGAAGAA	MEME-1	EHI_015750	chitinase Jessie3, putative	30	44	+	18.4196	2.79e-07	0.0225	AATGAACATGAAGAA
63	AAGGAACTTGAAGAA	MEME-1	EHI_015980	hypothetical protein	207	221	+	14.7857	3.5e-06	0.0402	GAAGAAGTTGATGAA
64	AAGGAACTTGAAGAA	MEME-1	EHI_015990	hypothetical protein	241	255	+	15.6071	2.02e-06	0.0355	AAAGAATATGAAGAA
65	AAGGAACTTGAAGAA	MEME-1	EHI_016900	hypothetical protein	163	177	+	14.8304	3.4e-06	0.0402	AGTGAACTTGAAGGA
66	AAGGAACTTGAAGAA	MEME-1	EHI_017350	heat shock protein, putative	311	325	+	13.8125	6.51e-06	0.0451	AATGAATGTGAAGAA
67	AAGGAACTTGAAGAA	MEME-1	EHI_017620	nitroreductase family protein	224	238	+	14.4464	4.34e-06	0.0417	GAAGAACCTGCAGAA
68	AAGGAACTTGAAGAA	MEME-1	EHI_017620	nitroreductase family protein	250	264	+	22.4821	7.2e-09	0.00232	AAGGAAGTTGAAGAA
69	AAGGAACTTGAAGAA	MEME-1	EHI_017890	60S ribosome subunit biogenesis protein NIP7, putative	316	330	+	15.4911	2.17e-06	0.0355	GAAGAAATGGAAGAA
70	AAGGAACTTGAAGAA	MEME-1	EHI_018620	hypothetical protein	296	310	+	14.4464	4.34e-06	0.0417	AAAGAAATTGAAAAA
71	AAGGAACTTGAAGAA	MEME-1	EHI_019640	caldesmon, putative	445	459	+	13.4643	8.1e-06	0.0472	GAAGAATTTGATGAA
72	AAGGAACTTGAAGAA	MEME-1	EHI_020080	hypothetical protein	131	145	+	18.0179	3.93e-07	0.0225	AAAGAACTTGAAAAA
73	AAGGAACTTGAAGAA	MEME-1	EHI_020260	dual specificity protein phosphatase, putative	269	283	+	16.875	8.8e-07	0.03	ATGGAAGTAGAAGAA
74	AAGGAACTTGAAGAA	MEME-1	EHI_020320	amino acid-polyamine transporter, putative	408	422	+	13.5268	7.81e-06	0.0472	CAAGAAATAGAAGAA
75	AAGGAACTTGAAGAA	MEME-1	EHI_020830	hypothetical protein	12	26	+	14.1964	5.12e-06	0.0417	GATGAAGATGAAGAA
76	AAGGAACTTGAAGAA	MEME-1	EHI_020840	hypothetical protein	94	108	+	14.2679	4.83e-06	0.0417	GAAGAATATGAAGAA
77	AAGGAACTTGAAGAA	MEME-1	EHI_020840	hypothetical protein	145	159	+	13.3393	8.75e-06	0.0477	AAAGAAATTAAAGAA
78	AAGGAACTTGAAGAA	MEME-1	EHI_021260	villidin, putative	421	435	+	18.8661	2.01e-07	0.0201	AAAGAAATTGAAGAA
79	AAGGAACTTGAAGAA	MEME-1	EHI_021430	hypothetical protein	307	321	+	14.9643	3.11e-06	0.0399	AAACAACTTGAAGAG
80	AAGGAACTTGAAGAA	MEME-1	EHI_021470	hypothetical protein	171	185	+	13.3929	8.44e-06	0.0473	AAACAATTTGAAGAA
81	AAGGAACTTGAAGAA	MEME-1	EHI_021570	serine acetyltransferase 1	195	209	+	15.6071	2.02e-06	0.0355	AAAGAATATGAAGAA
82	AAGGAACTTGAAGAA	MEME-1	EHI_021680	cell division protein kinase, putative	274	288	+	14.9196	3.2e-06	0.0399	AAGCAAATGGAAGAA
83	AAGGAACTTGAAGAA	MEME-1	EHI_022490	AIG family protein	15	29	+	14.8929	3.23e-06	0.0399	GAAGAAATTGAAGAG
84	AAGGAACTTGAAGAA	MEME-1	EHI_022620	heat shock protein, putative	355	369	+	13.8125	6.51e-06	0.0451	AATGAATGTGAAGAA
85	AAGGAACTTGAAGAA	MEME-1	EHI_023010	protein kinase, putative	34	48	+	13.2143	9.35e-06	0.0484	GAAGAAGAAGAAGAA
86	AAGGAACTTGAAGAA	MEME-1	EHI_023080	WD domain containing protein	152	166	+	16.3929	1.24e-06	0.0313	GAGGAATTTGATGAA
87	AAGGAACTTGAAGAA	MEME-1	EHI_023080	WD domain containing protein	281	295	+	13.4821	8.02e-06	0.0472	AAAGAACTTAATGAA
88	AAGGAACTTGAAGAA	MEME-1	EHI_023380	hypothetical protein	345	359	+	13.5625	7.61e-06	0.047	AAAGAACTTGAAAAT
89	AAGGAACTTGAAGAA	MEME-1	EHI_023410	hypothetical protein, conserved	145	159	+	16.4911	1.18e-06	0.0313	AAAGAAATAGAAGAA
90	AAGGAACTTGAAGAA	MEME-1	EHI_023610	protein kinase, putative	47	61	+	13.375	8.52e-06	0.0473	AAAGAACAAGAAGCA
91	AAGGAACTTGAAGAA	MEME-1	EHI_024520	hypothetical protein	85	99	+	13.3929	8.44e-06	0.0473	GATGAAGTTGATGAA
92	AAGGAACTTGAAGAA	MEME-1	EHI_025100	hypothetical protein, conserved	345	359	+	13.3839	8.49e-06	0.0473	AAAGAACTTGAAAAC
93	AAGGAACTTGAAGAA	MEME-1	EHI_025390	inositol polyphosphate kinase, putative	329	343	+	15.4196	2.3e-06	0.0358	AAGGAACTTAAAAAA
94	AAGGAACTTGAAGAA	MEME-1	EHI_025490	hypothetical protein	43	57	+	15.9821	1.6e-06	0.0332	AAAGAACTGGAAAAA
95	AAGGAACTTGAAGAA	MEME-1	EHI_025700	serine-threonine-isoleucine rich protein, putative	61	75	+	15.5804	2.06e-06	0.0355	GAAGAAGTTGAAGAG
96	AAGGAACTTGAAGAA	MEME-1	EHI_026420	Rab family GTPase	288	302	+	13.6071	7.35e-06	0.047	AAAGAATTTCAAGAA
97	AAGGAACTTGAAGAA	MEME-1	EHI_026440	RNA recognition motif domain containing protein	170	184	+	20.9464	4.55e-08	0.0119	AAGGAACTTGAAAAA
98	AAGGAACTTGAAGAA	MEME-1	EHI_027010	hypothetical protein	88	102	+	13.6964	6.95e-06	0.046	ATAGAAGATGAAGAA
99	AAGGAACTTGAAGAA	MEME-1	EHI_027020	hypothetical protein	279	293	+	14.25	4.88e-06	0.0417	ATGGAAGAAGAAGAA
100	AAGGAACTTGAAGAA	MEME-1	EHI_027380	hypothetical protein	66	80	+	16.1607	1.45e-06	0.0313	GTGGAACTTGAAGAC
101	AAGGAACTTGAAGAA	MEME-1	EHI_027380	hypothetical protein	195	209	+	13.125	9.8e-06	0.0487	GATGAATTAGAAGAA
102	AAGGAACTTGAAGAA	MEME-1	EHI_027380	hypothetical protein	243	257	+	15.5893	2.05e-06	0.0355	GAAGAAGATGAAGAA
103	AAGGAACTTGAAGAA	MEME-1	EHI_027380	hypothetical protein	267	281	+	14.1964	5.12e-06	0.0417	GATGAAGATGAAGAA
104	AAGGAACTTGAAGAA	MEME-1	EHI_027560	pre-mRNA-splicing factor PRP46, putative	379	393	+	14.1875	5.15e-06	0.0417	AAGAAAAATGAAGAA
105	AAGGAACTTGAAGAA	MEME-1	EHI_027620	hypothetical protein	242	256	+	13.1696	9.59e-06	0.0484	AAAGAAGTTGAGGGA
106	AAGGAACTTGAAGAA	MEME-1	EHI_027670	hypothetical protein	388	402	+	14.5	4.17e-06	0.041	GAAGAAAGTGAAGAA
107	AAGGAACTTGAAGAA	MEME-1	EHI_027700	molybdenum cofactor sulfurase, putative	209	223	+	13.2232	9.31e-06	0.0484	AAAGAATTAGAAGAG
108	AAGGAACTTGAAGAA	MEME-1	EHI_027910	hypothetical protein, conserved	152	166	+	14.7054	3.73e-06	0.041	GATGAACAAGAAGAA
109	AAGGAACTTGAAGAA	MEME-1	EHI_027910	hypothetical protein, conserved	179	193	+	14.7054	3.73e-06	0.041	GATGAACAAGAAGAA
110	AAGGAACTTGAAGAA	MEME-1	EHI_028010	hypothetical protein	84	98	+	13.5804	7.5e-06	0.047	ATGAAAATTGAAGAA
111	AAGGAACTTGAAGAA	MEME-1	EHI_028560	hypothetical protein, conserved	259	273	+	15.2589	2.56e-06	0.0373	AAGGAGTATGAAGAA
112	AAGGAACTTGAAGAA	MEME-1	EHI_028930	cyst wall-specific glycoprotein Jacob	180	194	+	16.9286	8.42e-07	0.03	AAAGAAGATGAAGAA
113	AAGGAACTTGAAGAA	MEME-1	EHI_029080	FHA domain protein, putative	152	166	+	15.4286	2.27e-06	0.0358	GAAGAACTTGAACAA
114	AAGGAACTTGAAGAA	MEME-1	EHI_029940	hypothetical protein	263	277	+	14.25	4.88e-06	0.0417	ATGGAAGAAGAAGAA
115	AAGGAACTTGAAGAA	MEME-1	EHI_029950	hypothetical protein	88	102	+	13.6964	6.95e-06	0.046	ATAGAAGATGAAGAA
116	AAGGAACTTGAAGAA	MEME-1	EHI_030070	hypothetical protein	230	244	+	15.9821	1.6e-06	0.0332	CAAGAACTTGCAGAA
117	AAGGAACTTGAAGAA	MEME-1	EHI_030080	hypothetical protein	95	109	+	14.3036	4.7e-06	0.0417	GAAGAACTAGAAAAA
118	AAGGAACTTGAAGAA	MEME-1	EHI_030080	hypothetical protein	252	266	+	15.0089	2.99e-06	0.0399	CAAGAACTTGAAGTA
119	AAGGAACTTGAAGAA	MEME-1	EHI_030110	hypothetical protein, conserved	429	443	+	16.6786	1.02e-06	0.0313	GAAGAACTTGAAAAA
120	AAGGAACTTGAAGAA	MEME-1	EHI_030830	Plasma membrane calcium-transporting ATPase, putative	423	437	+	15.6339	1.97e-06	0.0355	AAAGAACTTGGAGGA
121	AAGGAACTTGAAGAA	MEME-1	EHI_031400	ribosomal protein S18, putative	176	190	+	13.375	8.52e-06	0.0473	AGGGATGTGGAAGAA
122	AAGGAACTTGAAGAA	MEME-1	EHI_033670	S1 RNA binding domain-containing protein	299	313	+	13.5446	7.7e-06	0.047	AAAGAAATAGAAGGA
123	AAGGAACTTGAAGAA	MEME-1	EHI_034010	hypothetical protein, conserved	107	121	+	13.5268	7.81e-06	0.0472	CAAGAAATAGAAGAA
124	AAGGAACTTGAAGAA	MEME-1	EHI_034520	hypothetical protein	87	101	+	13.6964	6.95e-06	0.046	ATAGAAGATGAAGAA
125	AAGGAACTTGAAGAA	MEME-1	EHI_034710	heat shock protein, putative	323	337	+	13.8125	6.51e-06	0.0451	AATGAATGTGAAGAA
126	AAGGAACTTGAAGAA	MEME-1	EHI_034810	hypothetical protein	29	43	+	14.4375	4.37e-06	0.0417	AAGAAAATAGAAGAA
127	AAGGAACTTGAAGAA	MEME-1	EHI_035170	U3 small nucleolar ribonucleoprotein subunit, putative	69	83	+	13.9286	6.05e-06	0.0447	AAGAAACGTGATGAA
128	AAGGAACTTGAAGAA	MEME-1	EHI_035500	protein kinase, putative	70	84	+	13.3839	8.49e-06	0.0473	AAGAAAATTGATGAA
129	AAGGAACTTGAAGAA	MEME-1	EHI_035520	hypothetical protein	186	200	+	16.3036	1.3e-06	0.0313	ATGGAAGTTGAAGGA
130	AAGGAACTTGAAGAA	MEME-1	EHI_035530	hypothetical protein	272	286	+	14.4643	4.24e-06	0.0414	AATGAATTAGAAGAA
131	AAGGAACTTGAAGAA	MEME-1	EHI_035530	hypothetical protein	344	358	+	15.5893	2.05e-06	0.0355	GAAGAAGATGAAGAA
132	AAGGAACTTGAAGAA	MEME-1	EHI_035570	protein kinase, putative	452	466	+	13.4018	8.35e-06	0.0473	AATGAATTTGAGGAA
133	AAGGAACTTGAAGAA	MEME-1	EHI_035670	hypothetical protein	484	498	+	14.7143	3.7e-06	0.041	AAACAAGTTGAAGAA
134	AAGGAACTTGAAGAA	MEME-1	EHI_035780	hypothetical protein	265	279	+	15.3393	2.46e-06	0.0365	AAGGAAATGGAAAAA
135	AAGGAACTTGAAGAA	MEME-1	EHI_036880	RhoGAP domain containing protein	204	218	+	17.4554	6.25e-07	0.0256	AAAAAACTTGAAGAA
136	AAGGAACTTGAAGAA	MEME-1	EHI_038150	hypothetical protein	310	324	+	14.8393	3.36e-06	0.0402	AAGGAACAAAAAGAA
137	AAGGAACTTGAAGAA	MEME-1	EHI_038580	ribosomal protein L11, putative	161	175	+	13.9286	6.05e-06	0.0447	AAGAAACTGGAAAAA
138	AAGGAACTTGAAGAA	MEME-1	EHI_040260	HEAT repeat domain containing protein	333	347	+	14.0714	5.55e-06	0.0432	AAGGAATATGAAGTA
139	AAGGAACTTGAAGAA	MEME-1	EHI_040320	3' exoribonuclease family protein	320	334	+	17.4821	5.81e-07	0.0256	AAGGAAGAAGAAGAA
140	AAGGAACTTGAAGAA	MEME-1	EHI_040410	hypothetical protein, conserved	224	238	+	16.625	1.06e-06	0.0313	AATGAACTTGAAAAA
141	AAGGAACTTGAAGAA	MEME-1	EHI_040840	dephospho-CoA kinase, putative	357	371	+	13.3393	8.75e-06	0.0477	AAAGAAATTAAAGAA
142	AAGGAACTTGAAGAA	MEME-1	EHI_041880	hypothetical protein	23	37	+	14.0268	5.72e-06	0.0436	AAAGAAGTTAAAGAA
143	AAGGAACTTGAAGAA	MEME-1	EHI_041980	hypothetical protein, conserved	72	86	+	16.3929	1.24e-06	0.0313	AAGGAAAGAGAAGAA
144	AAGGAACTTGAAGAA	MEME-1	EHI_042100	hypothetical protein	207	221	+	13.5536	7.67e-06	0.047	AAAGACATGGAAGAA
145	AAGGAACTTGAAGAA	MEME-1	EHI_042100	hypothetical protein	243	257	+	17.5268	5.56e-07	0.0256	GAAGAAATTGAAGAA
146	AAGGAACTTGAAGAA	MEME-1	EHI_042570	hypothetical protein	144	158	+	15.3571	2.43e-06	0.0363	AAGGAATTAGATGAA
147	AAGGAACTTGAAGAA	MEME-1	EHI_042700	SWIRM domain protein	178	192	+	13.6071	7.35e-06	0.047	AAAGAACCTGAACAA
148	AAGGAACTTGAAGAA	MEME-1	EHI_044510	hypothetical protein	453	467	+	18.0179	3.93e-07	0.0225	AAAGAACTTGAAAAA
149	AAGGAACTTGAAGAA	MEME-1	EHI_044520	hypothetical protein	88	102	+	13.3839	8.49e-06	0.0473	AAAGAACTTGAAAAC
150	AAGGAACTTGAAGAA	MEME-1	EHI_044820	calmodulin, putative	357	371	+	14.7589	3.55e-06	0.0402	GAGGAATGGGAAGAA
151	AAGGAACTTGAAGAA	MEME-1	EHI_044990	hypothetical protein	213	227	+	14.5268	4.11e-06	0.041	AAAGAACTTGCAAAA
152	AAGGAACTTGAAGAA	MEME-1	EHI_045050	AAA family ATPase, putative	145	159	+	13.3393	8.75e-06	0.0477	AAAGAAATTAAAGAA
153	AAGGAACTTGAAGAA	MEME-1	EHI_045100	RhoGAP domain containing protein	187	201	+	16.375	1.25e-06	0.0313	AAAGAACTTGATGAG
154	AAGGAACTTGAAGAA	MEME-1	EHI_045120	transitional endoplasmic reticulum ATPase, putative	468	482	+	16.7946	9.55e-07	0.0304	AAGGAAAAAGAAGAA
155	AAGGAACTTGAAGAA	MEME-1	EHI_045230	hypothetical protein	55	69	+	15.4375	2.26e-06	0.0358	AAAGAAATTGATGAA
156	AAGGAACTTGAAGAA	MEME-1	EHI_045460	hypothetical protein	160	174	+	14.0446	5.62e-06	0.0432	AAGGAAGAAGAGGAA
157	AAGGAACTTGAAGAA	MEME-1	EHI_045460	hypothetical protein	163	177	+	13.5536	7.67e-06	0.047	GAAGAAGAGGAAGAA
158	AAGGAACTTGAAGAA	MEME-1	EHI_045460	hypothetical protein	172	186	+	14.7768	3.52e-06	0.0402	GAAGAAGTTGAGGAA
159	AAGGAACTTGAAGAA	MEME-1	EHI_045460	hypothetical protein	181	195	+	13.3571	8.61e-06	0.0477	GAGGAACAAGAACAA
160	AAGGAACTTGAAGAA	MEME-1	EHI_045710	AP-2 complex protein, putative	284	298	+	16.4821	1.19e-06	0.0313	AAGGACATGGAAGAA
161	AAGGAACTTGAAGAA	MEME-1	EHI_045920	hypothetical protein	259	273	+	14.2768	4.8e-06	0.0417	AAAGAACTTAAAGAG
162	AAGGAACTTGAAGAA	MEME-1	EHI_046260	hypothetical protein	69	83	+	18.2321	3.28e-07	0.0225	AAAGAATTTGAAGAA
163	AAGGAACTTGAAGAA	MEME-1	EHI_046650	Gal/GalNAc lectin heavy subunit, putative	310	324	+	13.3393	8.75e-06	0.0477	AAAGAAATTAAAGAA
164	AAGGAACTTGAAGAA	MEME-1	EHI_047210	hypothetical protein, conserved	283	297	+	13.1518	9.69e-06	0.0485	AAGCATATTGAAGAA
165	AAGGAACTTGAAGAA	MEME-1	EHI_047810	hypothetical protein	403	417	+	13.375	8.52e-06	0.0473	AAAGATGTAGAAGAA
166	AAGGAACTTGAAGAA	MEME-1	EHI_048990	60S ribosomal protein L37	430	444	+	23.3304	2.35e-09	0.000807	AAGGAACTGGAAGAA
167	AAGGAACTTGAAGAA	MEME-1	EHI_049530	hypothetical protein	50	64	+	14.0536	5.59e-06	0.0432	AAGGAAGAAGATGAA
168	AAGGAACTTGAAGAA	MEME-1	EHI_050430	Meiotic recombination protein DMC1, putative	243	257	+	16.0446	1.55e-06	0.0328	AATGAACAAGAAGAA
169	AAGGAACTTGAAGAA	MEME-1	EHI_050430	Meiotic recombination protein DMC1, putative	279	293	+	16.8214	9.2e-07	0.03	GATGAAGTTGAAGAA
170	AAGGAACTTGAAGAA	MEME-1	EHI_050440	hypothetical protein	154	168	+	13.75	6.72e-06	0.0456	AAAGAACCTAAAGAA
171	AAGGAACTTGAAGAA	MEME-1	EHI_050520	hypothetical protein	142	156	+	13.3839	8.49e-06	0.0473	AAAGAACTTGAAAAC
172	AAGGAACTTGAAGAA	MEME-1	EHI_050520	hypothetical protein	253	267	+	14	5.8e-06	0.0438	GTGGAACTAGAAAAA
173	AAGGAACTTGAAGAA	MEME-1	EHI_050660	hypothetical protein, conserved	428	442	+	15	3.04e-06	0.0399	AAGGAAATAGAAAAA
174	AAGGAACTTGAAGAA	MEME-1	EHI_050780	U1snRNP-specific protein, putative	98	112	+	17.1339	7.66e-07	0.0292	ATGGAACAAGAAGAA
175	AAGGAACTTGAAGAA	MEME-1	EHI_050810	WH2 motif domain contaning protein	181	195	+	13.1964	9.43e-06	0.0484	AAAGAAATTGAACAA
176	AAGGAACTTGAAGAA	MEME-1	EHI_051060	pyruvate:ferredoxin oxidoreductase	241	255	+	14.3036	4.7e-06	0.0417	GAAGAACTAGAAAAA
177	AAGGAACTTGAAGAA	MEME-1	EHI_051700	transporter, major facilitator family	45	59	+	13.4643	8.1e-06	0.0472	AAGGAGTTTGAAAAA
178	AAGGAACTTGAAGAA	MEME-1	EHI_051710	60S ribosomal protein L23, putative	216	230	+	15.2768	2.52e-06	0.0369	GAGGAGCTGGAGGAA
179	AAGGAACTTGAAGAA	MEME-1	EHI_052160	WD domain containing protein	299	313	+	16.9286	8.42e-07	0.03	AAAGAAGATGAAGAA
180	AAGGAACTTGAAGAA	MEME-1	EHI_052160	WD domain containing protein	332	346	+	16.2946	1.3e-06	0.0313	GAGGAGCTTGAAGAT
181	AAGGAACTTGAAGAA	MEME-1	EHI_052160	WD domain containing protein	362	376	+	13.3125	8.89e-06	0.0481	GTTGAACCTGAAGAA
182	AAGGAACTTGAAGAA	MEME-1	EHI_053080	helicase, putative	157	171	+	13.8036	6.53e-06	0.0451	AAAGAAAGGGAAGAA
183	AAGGAACTTGAAGAA	MEME-1	EHI_053090	leucine rich repeat and phosphatase domain containing protein	248	262	+	13.375	8.52e-06	0.0473	GAACAAGTTGAAGAA
184	AAGGAACTTGAAGAA	MEME-1	EHI_053480	deoxycytidyl transferase, putative	48	62	+	15.2857	2.51e-06	0.0369	ATGGAGATTGAAGAA
185	AAGGAACTTGAAGAA	MEME-1	EHI_054460	phosphatidylinositol-3,4,5-trisphosphate 3-phosphatase, putative	269	283	+	15.5893	2.05e-06	0.0355	AAAGACATTGAAGAA
186	AAGGAACTTGAAGAA	MEME-1	EHI_054470	hypothetical protein	95	109	+	14.1429	5.33e-06	0.0422	ATGGAAATTGAAAAA
187	AAGGAACTTGAAGAA	MEME-1	EHI_054760	peptidyl prolyl cis-trans isomerase, putative	162	176	+	18.0179	3.93e-07	0.0225	AAAGAACTTGAAAAA
188	AAGGAACTTGAAGAA	MEME-1	EHI_056110	hypothetical protein	96	110	+	14.2054	5.09e-06	0.0417	AAGGAGGAAGAAGAA
189	AAGGAACTTGAAGAA	MEME-1	EHI_056110	hypothetical protein	253	267	+	14.0804	5.51e-06	0.0432	AAAGAAGTGGAGGAA
190	AAGGAACTTGAAGAA	MEME-1	EHI_056110	hypothetical protein	372	386	+	13.1339	9.78e-06	0.0487	GAGGAAGTTGTTGAA
191	AAGGAACTTGAAGAA	MEME-1	EHI_056800	hypothetical protein	87	101	+	13.6964	6.95e-06	0.046	ATAGAAGATGAAGAA
192	AAGGAACTTGAAGAA	MEME-1	EHI_056810	hypothetical protein	262	276	+	14.25	4.88e-06	0.0417	ATGGAAGAAGAAGAA
193	AAGGAACTTGAAGAA	MEME-1	EHI_057440	serine/threonine kinase, putative	381	395	+	13.1875	9.49e-06	0.0484	ATTGAACTTCAAGAA
194	AAGGAACTTGAAGAA	MEME-1	EHI_058680	splicing factor, putative	32	46	+	14.3125	4.68e-06	0.0417	AATGAAACTGAAGAA
195	AAGGAACTTGAAGAA	MEME-1	EHI_058790	hypothetical protein	432	446	+	13.5357	7.76e-06	0.047	AAGGATATTGAAGAT
196	AAGGAACTTGAAGAA	MEME-1	EHI_058920	hypothetical protein	41	55	+	14.1875	5.15e-06	0.0417	GATGAAGTTGAAGAG
197	AAGGAACTTGAAGAA	MEME-1	EHI_059160	hypothetical protein	21	35	+	15.125	2.77e-06	0.0388	AAGAAAGTAGAAGAA
198	AAGGAACTTGAAGAA	MEME-1	EHI_059260	hypothetical protein	259	273	+	14.25	4.88e-06	0.0417	ATGGAAGAAGAAGAA
199	AAGGAACTTGAAGAA	MEME-1	EHI_059270	hypothetical protein	90	104	+	13.2143	9.35e-06	0.0484	GAAGAAGAAGAAGAA
200	AAGGAACTTGAAGAA	MEME-1	EHI_059270	hypothetical protein	93	107	+	13.2143	9.35e-06	0.0484	GAAGAAGAAGAAGAA
201	AAGGAACTTGAAGAA	MEME-1	EHI_060350	splicing factor Prp8, putative	103	117	+	15.0625	2.92e-06	0.0399	AAAGATATTGAAGAA
202	AAGGAACTTGAAGAA	MEME-1	EHI_061340	dipeptidyl-peptidase, putative	65	79	+	13.5625	7.61e-06	0.047	AAAGAACTTGAAAAT
203	AAGGAACTTGAAGAA	MEME-1	EHI_062460	RER1 protein, putative	396	410	+	14.0446	5.62e-06	0.0432	AATGAAATTGATGAA
204	AAGGAACTTGAAGAA	MEME-1	EHI_062480	cysteine protease, putative	379	393	+	16.4911	1.18e-06	0.0313	AAAGAAATAGAAGAA
205	AAGGAACTTGAAGAA	MEME-1	EHI_062790	thioredoxin, putative	332	346	+	15.5714	2.07e-06	0.0355	GAAGAACTTAAAGAA
206	AAGGAACTTGAAGAA	MEME-1	EHI_062810	tyrosine- protein kinase 2, putative	194	208	+	13.1875	9.49e-06	0.0484	ATTGAACTTCAAGAA
207	AAGGAACTTGAAGAA	MEME-1	EHI_063240	hypothetical protein	191	205	+	15.0982	2.83e-06	0.0395	AATGAAATAGAAGAA
208	AAGGAACTTGAAGAA	MEME-1	EHI_064620	hypothetical protein, conserved	433	447	+	14.2054	5.09e-06	0.0417	ATAGAACAAGAAGAA
209	AAGGAACTTGAAGAA	MEME-1	EHI_065730	hypothetical protein	432	446	+	14.9018	3.21e-06	0.0399	GAAGAAAATGAAGAA
210	AAGGAACTTGAAGAA	MEME-1	EHI_065730	hypothetical protein	438	452	+	13.1607	9.63e-06	0.0484	AATGAAGAAGAAGAA
211	AAGGAACTTGAAGAA	MEME-1	EHI_066510	protein kinase, putative	197	211	+	14.2143	5.05e-06	0.0417	CAAGAAGTAGAAGAA
212	AAGGAACTTGAAGAA	MEME-1	EHI_066510	protein kinase, putative	202	216	+	13.1875	9.49e-06	0.0484	ATTGAACTTCAAGAA
213	AAGGAACTTGAAGAA	MEME-1	EHI_066620	leucine rich repeat protein, BspA family	198	212	+	17.4464	6.27e-07	0.0256	GAGGAATTAGAAGAA
214	AAGGAACTTGAAGAA	MEME-1	EHI_066750	hypothetical protein	222	236	+	13.5357	7.76e-06	0.047	AAGGATATTGAAGAT
215	AAGGAACTTGAAGAA	MEME-1	EHI_067080	hypothetical protein	301	315	+	14.2411	4.93e-06	0.0417	ATTGAAATTGAAGAA
216	AAGGAACTTGAAGAA	MEME-1	EHI_067190	cyst wall-specific glycoprotein Jacob	188	202	+	16.9286	8.42e-07	0.03	AAAGAAGATGAAGAA
217	AAGGAACTTGAAGAA	MEME-1	EHI_067880	hypothetical protein	184	198	+	13.9554	5.93e-06	0.0444	AAGAATCATGAAGAA
218	AAGGAACTTGAAGAA	MEME-1	EHI_067970	chorein, putative	149	163	+	13.5357	7.76e-06	0.047	AAAGCATTTGAAGAA
219	AAGGAACTTGAAGAA	MEME-1	EHI_068060	patatin, putative	86	100	+	15.375	2.39e-06	0.0359	AAAGAAATTGCAGAA
220	AAGGAACTTGAAGAA	MEME-1	EHI_068200	60S ribosomal protein L31, putative	75	89	+	13.1875	9.49e-06	0.0484	AAAGAACTATAAGAA
221	AAGGAACTTGAAGAA	MEME-1	EHI_068300	hypothetical protein	259	273	+	14.2054	5.09e-06	0.0417	AAAGAAAAGGAAGAA
222	AAGGAACTTGAAGAA	MEME-1	EHI_068430	5-nitroimidazole antibiotic resistance protein, putative	280	294	+	14	5.8e-06	0.0438	GAGGAAATGGAAAAA
223	AAGGAACTTGAAGAA	MEME-1	EHI_068480	hypothetical protein	195	209	+	14.1964	5.12e-06	0.0417	AAAGAAATGGAAGAG
224	AAGGAACTTGAAGAA	MEME-1	EHI_068500	hypothetical protein	456	470	+	14.5714	3.99e-06	0.041	GAGGAACAAGAAGAT
225	AAGGAACTTGAAGAA	MEME-1	EHI_069150	hypothetical protein	324	338	+	13.2143	9.35e-06	0.0484	GAAGAAGAAGAAGAA
226	AAGGAACTTGAAGAA	MEME-1	EHI_069440	ARF GTPase activating protein, putative	145	159	+	13.9911	5.82e-06	0.0438	ATGGAAGATGAAGAG
227	AAGGAACTTGAAGAA	MEME-1	EHI_069600	hypothetical protein	31	45	+	16.5268	1.15e-06	0.0313	AAGGTACTTGAAAAA
228	AAGGAACTTGAAGAA	MEME-1	EHI_070450	heat shock protein70, mitochondrial, putative	452	466	+	13.3393	8.75e-06	0.0477	AAGGAACAGGAAAGA
229	AAGGAACTTGAAGAA	MEME-1	EHI_070690	hypothetical protein	123	137	+	15.375	2.39e-06	0.0359	AATGAACTTGAACAA
230	AAGGAACTTGAAGAA	MEME-1	EHI_070720	L-myo-inositol-1-phosphate synthase	419	433	+	13.7768	6.65e-06	0.0456	AAAGAATTTGAAGAT
231	AAGGAACTTGAAGAA	MEME-1	EHI_071800	heat shock protein70, mitochondrial, putative	160	174	+	13.2946	8.97e-06	0.0484	AAAGAAAATGAAGGA
232	AAGGAACTTGAAGAA	MEME-1	EHI_071800	heat shock protein70, mitochondrial, putative	371	385	+	14.2054	5.09e-06	0.0417	AAGGAATTAGTAGAA
233	AAGGAACTTGAAGAA	MEME-1	EHI_072040	40S ribosomal protein S3a, putative	282	296	+	15.1786	2.68e-06	0.0382	AAAGAACTTCAAGAG
234	AAGGAACTTGAAGAA	MEME-1	EHI_073300	hypothetical protein, conserved	151	165	+	15.4018	2.32e-06	0.0359	GAGGTATTTGAAGAA
235	AAGGAACTTGAAGAA	MEME-1	EHI_073310	hypothetical protein	280	294	+	18.5625	2.48e-07	0.022	ATGGAAATTGAAGAA
236	AAGGAACTTGAAGAA	MEME-1	EHI_073330	phospholipase, patatin family protein	248	262	+	17.5089	5.7e-07	0.0256	AAGGAGCTTGTAGAA
237	AAGGAACTTGAAGAA	MEME-1	EHI_074140	hypothetical protein	170	184	+	18.5625	2.48e-07	0.022	ATGGAAATTGAAGAA
238	AAGGAACTTGAAGAA	MEME-1	EHI_074170	hypothetical protein	223	237	+	15.8393	1.76e-06	0.0343	AAAGAAAGTGAAGAA
239	AAGGAACTTGAAGAA	MEME-1	EHI_074770	proteasome regulatory subunit, putative	318	332	+	13.75	6.72e-06	0.0456	AAAGAAGTAGATGAA
240	AAGGAACTTGAAGAA	MEME-1	EHI_075150	NAD-specific glutamate dehydrogenase, putative	474	488	+	13.6071	7.35e-06	0.047	AAAGAAAATGAAGAG
241	AAGGAACTTGAAGAA	MEME-1	EHI_075160	protein kinase domain containing protein	157	171	+	16.5268	1.15e-06	0.0313	ATGGAAATGGAAGAA
242	AAGGAACTTGAAGAA	MEME-1	EHI_076480	heat shock protein 101, putative	339	353	+	13.8125	6.51e-06	0.0451	AATGAATGTGAAGAA
243	AAGGAACTTGAAGAA	MEME-1	EHI_077110	hypothetical protein, conserved	81	95	+	16.9107	8.61e-07	0.03	AAAGAACTTAAAGAA
244	AAGGAACTTGAAGAA	MEME-1	EHI_077220	pre-mRNA cleavage factor I 25 kDa subunit, putative	81	95	+	16.9107	8.61e-07	0.03	AAAGAACTTAAAGAA
245	AAGGAACTTGAAGAA	MEME-1	EHI_077230	geranylgeranyl transferase beta subunit	81	95	+	16.9107	8.61e-07	0.03	AAAGAACTTAAAGAA
246	AAGGAACTTGAAGAA	MEME-1	EHI_077760	hypothetical protein	447	461	+	18.8661	2.01e-07	0.0201	AAAGAAATTGAAGAA
247	AAGGAACTTGAAGAA	MEME-1	EHI_078420	hypothetical protein	214	228	+	13.3929	8.44e-06	0.0473	AAACAATTTGAAGAA
248	AAGGAACTTGAAGAA	MEME-1	EHI_078520	hypothetical protein	88	102	+	13.6964	6.95e-06	0.046	ATAGAAGATGAAGAA
249	AAGGAACTTGAAGAA	MEME-1	EHI_078530	hypothetical protein	276	290	+	14.25	4.88e-06	0.0417	ATGGAAGAAGAAGAA
250	AAGGAACTTGAAGAA	MEME-1	EHI_079210	hypothetical protein	78	92	+	18.0179	3.93e-07	0.0225	AAAGAACTTGAAAAA
251	AAGGAACTTGAAGAA	MEME-1	EHI_079280	hypothetical protein	29	43	+	13.3393	8.75e-06	0.0477	AAAGAAATTAAAGAA
252	AAGGAACTTGAAGAA	MEME-1	EHI_079940	hypothetical protein	252	266	+	13.1964	9.43e-06	0.0484	GAAGAACTAAAAGAA
253	AAGGAACTTGAAGAA	MEME-1	EHI_080100	cylicin-2, putative	253	267	+	14.4196	4.42e-06	0.0417	AACGAAATAGAAGAA
254	AAGGAACTTGAAGAA	MEME-1	EHI_081240	hypothetical protein	251	265	+	15.8571	1.75e-06	0.0343	AAAGAATTAGAAGAA
255	AAGGAACTTGAAGAA	MEME-1	EHI_081300	hypothetical protein	123	137	+	14.7768	3.52e-06	0.0402	AAGAAAATGGAAGAA
256	AAGGAACTTGAAGAA	MEME-1	EHI_081350	hypothetical protein	160	174	+	14.8036	3.45e-06	0.0402	AAAGAATTTGATGAA
257	AAGGAACTTGAAGAA	MEME-1	EHI_081370	vesicle-associated membrane protein, putative	86	100	+	14.5	4.17e-06	0.041	AGTGACCTTGAAGAA
258	AAGGAACTTGAAGAA	MEME-1	EHI_081370	vesicle-associated membrane protein, putative	158	172	+	18.1518	3.48e-07	0.0225	GAAGAACTTGAAGGA
259	AAGGAACTTGAAGAA	MEME-1	EHI_081370	vesicle-associated membrane protein, putative	218	232	+	14.5	4.17e-06	0.041	AGTGACCTTGAAGAA
260	AAGGAACTTGAAGAA	MEME-1	EHI_081370	vesicle-associated membrane protein, putative	290	304	+	18.1518	3.48e-07	0.0225	GAAGAACTTGAAGGA
261	AAGGAACTTGAAGAA	MEME-1	EHI_081390	WD domain containing protein	55	69	+	18.0179	3.93e-07	0.0225	AAAGAACTTGAAAAA
262	AAGGAACTTGAAGAA	MEME-1	EHI_082380	transketolase, chloroplast, putative	338	352	+	13.2589	9.1e-06	0.0484	ATAGAAATAGAAGAA
263	AAGGAACTTGAAGAA	MEME-1	EHI_082520	hypothetical protein	163	177	+	13.8125	6.51e-06	0.0451	AAAGAATTTGAAAAA
264	AAGGAACTTGAAGAA	MEME-1	EHI_082580	hypothetical protein	89	103	+	13.125	9.8e-06	0.0487	GAGGAAGTTGTGGAA
265	AAGGAACTTGAAGAA	MEME-1	EHI_082580	hypothetical protein	154	168	+	14.6161	3.84e-06	0.041	GAGGATATGGAAGAA
266	AAGGAACTTGAAGAA	MEME-1	EHI_083110	hypothetical protein	75	89	+	13.4375	8.21e-06	0.0473	AAAGAACTTGTAAAA
267	AAGGAACTTGAAGAA	MEME-1	EHI_083140	hypothetical protein	238	252	+	16.4911	1.18e-06	0.0313	AAAGAAATAGAAGAA
268	AAGGAACTTGAAGAA	MEME-1	EHI_083650	hypothetical protein	303	317	+	14.7946	3.47e-06	0.0402	AAGGAAATACAAGAA
269	AAGGAACTTGAAGAA	MEME-1	EHI_084660	hypothetical protein, conserved	123	137	+	16.4911	1.18e-06	0.0313	AAAGAAATAGAAGAA
270	AAGGAACTTGAAGAA	MEME-1	EHI_085700	hypothetical protein	171	185	+	13.7946	6.57e-06	0.0451	GAGGAAATGCAAGAA
271	AAGGAACTTGAAGAA	MEME-1	EHI_085700	hypothetical protein	325	339	+	14.5357	4.08e-06	0.041	AAAGAACTAAAAGAA
272	AAGGAACTTGAAGAA	MEME-1	EHI_086030	hypothetical protein	396	410	+	17.6161	5.36e-07	0.0256	AATGAACTTGATGAA
273	AAGGAACTTGAAGAA	MEME-1	EHI_086120	ribosomal protein S18, putative	426	440	+	13.375	8.52e-06	0.0473	AGGGATGTGGAAGAA
274	AAGGAACTTGAAGAA	MEME-1	EHI_086210	hypothetical protein	250	264	+	14.9196	3.2e-06	0.0399	AAGGAAGTGAAAGAA
275	AAGGAACTTGAAGAA	MEME-1	EHI_086230	hypothetical protein	233	247	+	13.7143	6.88e-06	0.046	ATGGAAGCAGAAGAA
276	AAGGAACTTGAAGAA	MEME-1	EHI_086570	hypothetical protein	408	422	+	13.8839	6.24e-06	0.0447	AAAGCACTTGGAGAA
277	AAGGAACTTGAAGAA	MEME-1	EHI_087010	hypothetical protein	94	108	+	13.3929	8.44e-06	0.0473	AAAGAACTTCAAAAA
278	AAGGAACTTGAAGAA	MEME-1	EHI_087010	hypothetical protein	149	163	+	16.1607	1.45e-06	0.0313	AACGAATTTGAAGAA
279	AAGGAACTTGAAGAA	MEME-1	EHI_087110	hypothetical protein, conserved	150	164	+	14.4643	4.24e-06	0.0414	AATGAATTAGAAGAA
280	AAGGAACTTGAAGAA	MEME-1	EHI_087110	hypothetical protein, conserved	222	236	+	15.5893	2.05e-06	0.0355	GAAGAAGATGAAGAA
281	AAGGAACTTGAAGAA	MEME-1	EHI_087430	hypothetical protein	178	192	+	13.6071	7.35e-06	0.047	AAAGAACCTGAACAA
282	AAGGAACTTGAAGAA	MEME-1	EHI_087610	hypothetical protein	99	113	+	13.3929	8.44e-06	0.0473	AAAGAACTTCAAAAA
283	AAGGAACTTGAAGAA	MEME-1	EHI_087720	hypothetical protein	262	276	+	13.1607	9.63e-06	0.0484	AATGAAGAAGAAGAA
284	AAGGAACTTGAAGAA	MEME-1	EHI_087720	hypothetical protein	295	309	+	16.1429	1.45e-06	0.0313	GAGGAAGAAGAAGAA
285	AAGGAACTTGAAGAA	MEME-1	EHI_087720	hypothetical protein	304	318	+	14.9018	3.21e-06	0.0399	GAAGAAAATGAAGAA
286	AAGGAACTTGAAGAA	MEME-1	EHI_087780	myotubularin, putative	438	452	+	15.4196	2.3e-06	0.0358	AAGGAACTTAAAAAA
287	AAGGAACTTGAAGAA	MEME-1	EHI_087870	hypothetical protein	176	190	+	15.6429	1.93e-06	0.0355	AAAGAACTAGAAAAA
288	AAGGAACTTGAAGAA	MEME-1	EHI_088060	hypothetical protein	90	104	+	14.5357	4.08e-06	0.041	AAGGAAATTCAAGAG
289	AAGGAACTTGAAGAA	MEME-1	EHI_088060	hypothetical protein	267	281	+	14.5357	4.08e-06	0.041	AAGGAAATTCAAGAG
290	AAGGAACTTGAAGAA	MEME-1	EHI_090420	hypothetical protein	109	123	+	13.4196	8.26e-06	0.0473	CAAGAACATGATGAA
291	AAGGAACTTGAAGAA	MEME-1	EHI_091070	ruvB-like DNA helicase, putative	160	174	+	18.0179	3.93e-07	0.0225	AAAGAACTTGAAAAA
292	AAGGAACTTGAAGAA	MEME-1	EHI_091450	cysteine protease, putative	364	378	+	14.0446	5.62e-06	0.0432	AATGAACTACAAGAA
293	AAGGAACTTGAAGAA	MEME-1	EHI_091960	hypothetical protein	302	316	+	14.6964	3.74e-06	0.041	AAAGACCTTGAAGTA
294	AAGGAACTTGAAGAA	MEME-1	EHI_092090	hypothetical protein, conserved	139	153	+	16.8304	9.16e-07	0.03	AAAGAAATGGAAGAA
295	AAGGAACTTGAAGAA	MEME-1	EHI_092240	hypothetical protein	180	194	+	14.2321	4.95e-06	0.0417	AAAGAAATTGAAGAC
296	AAGGAACTTGAAGAA	MEME-1	EHI_092290	hypothetical protein, conserved	257	271	+	17.5268	5.56e-07	0.0256	GAAGAAATTGAAGAA
297	AAGGAACTTGAAGAA	MEME-1	EHI_092290	hypothetical protein, conserved	296	310	+	18.5179	2.63e-07	0.0225	GAGGAAGATGAAGAA
298	AAGGAACTTGAAGAA	MEME-1	EHI_092410	tRNA intron endonuclease, putative	19	33	+	13.2321	9.28e-06	0.0484	AAAGAATAAGAAGAA
299	AAGGAACTTGAAGAA	MEME-1	EHI_092470	60S ribosomal protein L40, putative	31	45	+	13.7411	6.8e-06	0.046	AAGTAACTTGAAAAA
300	AAGGAACTTGAAGAA	MEME-1	EHI_092500	RNA recognition motif domain containing protein	162	176	+	17.2232	7.13e-07	0.0277	AAGGAAGATGAAGAG
301	AAGGAACTTGAAGAA	MEME-1	EHI_092500	RNA recognition motif domain containing protein	174	188	+	13.0982	9.95e-06	0.0489	GAGAAAATAGAAGAA
302	AAGGAACTTGAAGAA	MEME-1	EHI_093130	Sec1 family protein	137	151	+	13.7768	6.65e-06	0.0456	AAAGAATTTGAAGAT
303	AAGGAACTTGAAGAA	MEME-1	EHI_093720	cell cycle control protein, putative	429	443	+	13.4643	8.1e-06	0.0472	AAAGAAAGAGAAGAA
304	AAGGAACTTGAAGAA	MEME-1	EHI_093730	hypothetical protein	264	278	+	13.6696	7.07e-06	0.0466	AATGATATTGAAGAA
305	AAGGAACTTGAAGAA	MEME-1	EHI_093830	hypothetical protein	141	155	+	15.0536	2.95e-06	0.0399	TAGGAACTTGAAGAC
306	AAGGAACTTGAAGAA	MEME-1	EHI_093960	pre-mRNA splicing factor, putative	267	281	+	16.5446	1.12e-06	0.0313	GATGAACCTGAAGAA
307	AAGGAACTTGAAGAA	MEME-1	EHI_094050	hypothetical protein	184	198	+	15.9643	1.63e-06	0.0334	AAGAAACTTGAAAAA
308	AAGGAACTTGAAGAA	MEME-1	EHI_095070	hypothetical protein	140	154	+	15.0625	2.92e-06	0.0399	AAAGATATTGAAGAA
309	AAGGAACTTGAAGAA	MEME-1	EHI_095090	hypothetical protein	388	402	+	13.1786	9.57e-06	0.0484	AAAGAACTTCAAGAC
310	AAGGAACTTGAAGAA	MEME-1	EHI_095190	hypothetical protein, conserved	201	215	+	14.2768	4.8e-06	0.0417	AAAGAACTTAAAGAG
311	AAGGAACTTGAAGAA	MEME-1	EHI_096230	helicase, putative	250	264	+	14.5357	4.08e-06	0.041	ATTGACCTTGAAGAA
312	AAGGAACTTGAAGAA	MEME-1	EHI_096360	hypothetical protein	235	249	+	14.4286	4.41e-06	0.0417	TAGGAAGTAGAAGAA
313	AAGGAACTTGAAGAA	MEME-1	EHI_096540	hypothetical protein	193	207	+	13.5	7.94e-06	0.0472	AAAGAAGATGATGAA
314	AAGGAACTTGAAGAA	MEME-1	EHI_096780	zinc finger protein, putative	214	228	+	15.3393	2.46e-06	0.0365	AAGGAAATGGAAAAA
315	AAGGAACTTGAAGAA	MEME-1	EHI_096800	hypothetical protein	159	173	+	13.5268	7.81e-06	0.0472	CAAGAAATAGAAGAA
316	AAGGAACTTGAAGAA	MEME-1	EHI_097910	hypothetical protein	65	79	+	14.4643	4.24e-06	0.0414	AATGAATTAGAAGAA
317	AAGGAACTTGAAGAA	MEME-1	EHI_098010	hypothetical protein	182	196	+	19.2768	1.36e-07	0.0201	AAAGAACCTGAAGAA
318	AAGGAACTTGAAGAA	MEME-1	EHI_098010	hypothetical protein	260	274	+	16.8929	8.72e-07	0.03	GAAGAATTTGAAGAA
319	AAGGAACTTGAAGAA	MEME-1	EHI_098240	protein kinase, putative	270	284	+	15.8214	1.77e-06	0.0343	ATGGAAGTTGATGAA
320	AAGGAACTTGAAGAA	MEME-1	EHI_098300	U2 snRNP auxiliary factor large subunit, putative	52	66	+	15.75	1.84e-06	0.0349	GAGGAACTTGGAAAA
321	AAGGAACTTGAAGAA	MEME-1	EHI_098310	microfibril-associated protein, putative	190	204	+	15.5893	2.05e-06	0.0355	GAAGAAGATGAAGAA
322	AAGGAACTTGAAGAA	MEME-1	EHI_098380	Orn/Arg/Lys decarboxylase, putative	204	218	+	13.1071	9.9e-06	0.0489	GATGAAAGTGAAGAA
323	AAGGAACTTGAAGAA	MEME-1	EHI_098450	phosphatidylinositol-3,4,5-trisphosphate 3-phosphatase, putative	170	184	+	14.1696	5.25e-06	0.042	CAGGAAAAGGAAGAA
324	AAGGAACTTGAAGAA	MEME-1	EHI_098480	hypothetical protein	237	251	+	14.9196	3.2e-06	0.0399	AAGGAAATTTAAGAA
325	AAGGAACTTGAAGAA	MEME-1	EHI_098550	ubiquitin-activating enzyme, putative	442	456	+	14.3393	4.62e-06	0.0417	AAAGAACAGGAGGAA
326	AAGGAACTTGAAGAA	MEME-1	EHI_098750	hypothetical protein	293	307	+	13.9018	6.12e-06	0.0447	GAGGATGTTGAGGAA
327	AAGGAACTTGAAGAA	MEME-1	EHI_099230	hypothetical protein, conserved	408	422	+	13.9554	5.93e-06	0.0444	AAGTAATTTGAAGAA
328	AAGGAACTTGAAGAA	MEME-1	EHI_099280	importin alpha, putative	398	412	+	14.5536	4.03e-06	0.041	AAAGAAGAAGAAGAA
329	AAGGAACTTGAAGAA	MEME-1	EHI_099370	hypothetical protein	180	194	+	13.4911	7.97e-06	0.0472	GAAAAACATGAAGAA
330	AAGGAACTTGAAGAA	MEME-1	EHI_099730	ribosomal protein L13, putative	213	227	+	16.2054	1.4e-06	0.0313	CAGGAAAATGAAGAA
331	AAGGAACTTGAAGAA	MEME-1	EHI_099750	hypothetical protein	247	261	+	16.4643	1.2e-06	0.0313	ATGGAACTTGAACAA
332	AAGGAACTTGAAGAA	MEME-1	EHI_099800	lipase, putative	148	162	+	14.5804	3.95e-06	0.041	AAAGACCTTGTAGAA
333	AAGGAACTTGAAGAA	MEME-1	EHI_100130	hypothetical protein	271	285	+	15.125	2.77e-06	0.0388	AAGAAAGTAGAAGAA
334	AAGGAACTTGAAGAA	MEME-1	EHI_100290	Rap/Ran GTPase-activating protein, putative	384	398	+	14.5536	4.03e-06	0.041	AAAGAAGAAGAAGAA
335	AAGGAACTTGAAGAA	MEME-1	EHI_100300	hypothetical protein	282	296	+	13.3482	8.66e-06	0.0477	ATGGAATTTGTAGAA
336	AAGGAACTTGAAGAA	MEME-1	EHI_100320	multidrug resistance protein, putative	384	398	+	18.4732	2.72e-07	0.0225	GAAGAACATGAAGAA
337	AAGGAACTTGAAGAA	MEME-1	EHI_100460	hypothetical protein	43	57	+	14.5536	4.03e-06	0.041	AAAGAAGAAGAAGAA
338	AAGGAACTTGAAGAA	MEME-1	EHI_101120	heat shock protein 70, mitochondrial, putative	297	311	+	13.5	7.94e-06	0.0472	AAGGAAAATGAACAA
339	AAGGAACTTGAAGAA	MEME-1	EHI_101270	hypothetical protein	28	42	+	14.75	3.59e-06	0.0405	AGAGAACTTGAAAAA
340	AAGGAACTTGAAGAA	MEME-1	EHI_102270	heat shock protein 90, putative	2	16	+	14.8929	3.23e-06	0.0399	AAAGAAGAGGAAGAA
341	AAGGAACTTGAAGAA	MEME-1	EHI_103300	translation initiation factor eIF-1A, putative	356	370	+	13.2946	8.97e-06	0.0484	AAGGAAAGGGAGGAA
342	AAGGAACTTGAAGAA	MEME-1	EHI_103320	hypothetical protein, conserved	192	206	+	16.7946	9.55e-07	0.0304	AACGAAATTGAAGAA
343	AAGGAACTTGAAGAA	MEME-1	EHI_103320	hypothetical protein, conserved	264	278	+	13.6161	7.3e-06	0.047	GAAGAACGTGAAGAT
344	AAGGAACTTGAAGAA	MEME-1	EHI_103670	hypothetical protein	81	95	+	14.9911	3.06e-06	0.0399	AAGGAAGTTGATGCA
345	AAGGAACTTGAAGAA	MEME-1	EHI_103730	threonyl-tRNA synthetase, putative	450	464	+	13.1875	9.49e-06	0.0484	AATGAACTTGAGAAA
346	AAGGAACTTGAAGAA	MEME-1	EHI_103770	hypothetical protein	306	320	+	14.25	4.88e-06	0.0417	ATGGAAGAAGAAGAA
347	AAGGAACTTGAAGAA	MEME-1	EHI_103780	defender against cell death protein, putative	215	229	+	13.4643	8.1e-06	0.0472	GAAGAACAAGAAGAG
348	AAGGAACTTGAAGAA	MEME-1	EHI_103850	proteasome regulatory subunit, putative	141	155	+	14.625	3.83e-06	0.041	GAGAAACTTGAAAAA
349	AAGGAACTTGAAGAA	MEME-1	EHI_103860	hypothetical protein	356	370	+	15.5179	2.15e-06	0.0355	AAAGAACTTGCTGAA
350	AAGGAACTTGAAGAA	MEME-1	EHI_104560	cortexillin, putative	257	271	+	14.6339	3.81e-06	0.041	AAGGAAGTTGATAAA
351	AAGGAACTTGAAGAA	MEME-1	EHI_104560	cortexillin, putative	275	289	+	15.3839	2.37e-06	0.0359	AAAGAACTTGAAAAG
352	AAGGAACTTGAAGAA	MEME-1	EHI_104570	ubiquitin ligase, putative	237	251	+	19.0089	1.73e-07	0.0201	AAAGAACTTGATGAA
353	AAGGAACTTGAAGAA	MEME-1	EHI_104600	13 kDa ribonucleoprotein-associated protein, putative	91	105	+	13.1071	9.9e-06	0.0489	GAAGAAATTGAAAAA
354	AAGGAACTTGAAGAA	MEME-1	EHI_105130	tyrosin kinase, putative	213	227	+	13.8661	6.31e-06	0.0447	AAAGAAAAAGAAGAA
355	AAGGAACTTGAAGAA	MEME-1	EHI_105190	hypothetical protein	54	68	+	13.6429	7.23e-06	0.047	AAGGAAAATAAAGAA
356	AAGGAACTTGAAGAA	MEME-1	EHI_105370	leucine rich repeat protein, BspA family	236	250	+	17.4464	6.27e-07	0.0256	GAGGAATTAGAAGAA
357	AAGGAACTTGAAGAA	MEME-1	EHI_105790	nucleolar complex protein 2 homolog, putative	184	198	+	13.1607	9.63e-06	0.0484	AATGAAGAAGAAGAA
358	AAGGAACTTGAAGAA	MEME-1	EHI_105790	nucleolar complex protein 2 homolog, putative	187	201	+	13.2143	9.35e-06	0.0484	GAAGAAGAAGAAGAA
359	AAGGAACTTGAAGAA	MEME-1	EHI_106260	hypothetical protein	329	343	+	14.5536	4.03e-06	0.041	AAAGAAGAAGAAGAA
360	AAGGAACTTGAAGAA	MEME-1	EHI_107120	RNA recognition motif domain containing protein	425	439	+	13.4643	8.1e-06	0.0472	AAAGAAAGAGAAGAA
361	AAGGAACTTGAAGAA	MEME-1	EHI_107290	actin, putative	457	471	+	14.0714	5.55e-06	0.0432	AAGGAACTTTAAAAA
362	AAGGAACTTGAAGAA	MEME-1	EHI_107330	hypothetical protein	351	365	+	14.25	4.88e-06	0.0417	ATGGAAGAAGAAGAA
363	AAGGAACTTGAAGAA	MEME-1	EHI_107330	hypothetical protein	360	374	+	14.5179	4.13e-06	0.041	GAAGAATTAGAAGAA
364	AAGGAACTTGAAGAA	MEME-1	EHI_107660	hypothetical protein, conserved	326	340	+	15.3839	2.37e-06	0.0359	AAGAAACAAGAAGAA
365	AAGGAACTTGAAGAA	MEME-1	EHI_108460	hypothetical protein	127	141	+	13.8839	6.24e-06	0.0447	AAAAAAATTGAAGAA
366	AAGGAACTTGAAGAA	MEME-1	EHI_108470	hypothetical protein	266	280	+	18.7679	2.13e-07	0.0205	AAGGAAAGTGAAGAA
367	AAGGAACTTGAAGAA	MEME-1	EHI_108480	Sec1 family protein	195	209	+	14.8482	3.33e-06	0.0401	AATGAAAATGAAGAA
368	AAGGAACTTGAAGAA	MEME-1	EHI_108510	hypothetical protein	160	174	+	14.8036	3.45e-06	0.0402	AAAGAATTTGATGAA
369	AAGGAACTTGAAGAA	MEME-1	EHI_109570	serine/threonine- protein phosphatase 2B catalytic subunit, putative	227	241	+	14.0536	5.59e-06	0.0432	GAAGAACATGAAAAA
370	AAGGAACTTGAAGAA	MEME-1	EHI_109860	chromatin-specific transcription elongation factor, putative	168	182	+	16.3214	1.29e-06	0.0313	AAGGAACTTCAAAAA
371	AAGGAACTTGAAGAA	MEME-1	EHI_110310	magnesium and cobalt transport protein CorA, putative	140	154	+	16.2768	1.32e-06	0.0313	GATGAACTTGATGAA
372	AAGGAACTTGAAGAA	MEME-1	EHI_110320	protein phosphatase, putative	343	357	+	13.2768	9.02e-06	0.0484	AAGGATGGAGAAGAA
373	AAGGAACTTGAAGAA	MEME-1	EHI_110340	60S ribosomal protein L19, putative	152	166	+	16.625	1.06e-06	0.0313	AATGAACTTGAAAAA
374	AAGGAACTTGAAGAA	MEME-1	EHI_110600	hypothetical protein	68	82	+	18.3125	3.05e-07	0.0225	AAGGAACTTGAAAAG
375	AAGGAACTTGAAGAA	MEME-1	EHI_110600	hypothetical protein	233	247	+	17.9821	4.19e-07	0.0235	AAAGAACTTGAAGAT
376	AAGGAACTTGAAGAA	MEME-1	EHI_110950	hypothetical protein	67	81	+	13.0982	9.95e-06	0.0489	GAGAAAATAGAAGAA
377	AAGGAACTTGAAGAA	MEME-1	EHI_110950	hypothetical protein	183	197	+	13.0982	9.95e-06	0.0489	GAGAAAATAGAAGAA
378	AAGGAACTTGAAGAA	MEME-1	EHI_111810	heat shock protein STI1, putative	215	229	+	13.1964	9.43e-06	0.0484	GAAGAACTAAAAGAA
379	AAGGAACTTGAAGAA	MEME-1	EHI_112590	heat shock protein 70 family	86	100	+	14.1429	5.33e-06	0.0422	GAGGAAGTACAAGAA
380	AAGGAACTTGAAGAA	MEME-1	EHI_114330	hypothetical protein	225	239	+	16.5625	1.12e-06	0.0313	GAGGAAGTTGTAGAA
381	AAGGAACTTGAAGAA	MEME-1	EHI_114370	RhoGAP domain containing protein	193	207	+	13.5089	7.91e-06	0.0472	GATGAAAATGAAGAA
382	AAGGAACTTGAAGAA	MEME-1	EHI_114420	tyrosine kinase, putative	82	96	+	14.1964	5.12e-06	0.0417	AATGACATTGAAGAA
383	AAGGAACTTGAAGAA	MEME-1	EHI_115270	hypothetical protein	327	341	+	13.4643	8.1e-06	0.0472	AAAGAAAGAGAAGAA
384	AAGGAACTTGAAGAA	MEME-1	EHI_115380	aminopeptidase, putative	32	46	+	16.1607	1.45e-06	0.0313	AAGGAATAAGAAGAA
385	AAGGAACTTGAAGAA	MEME-1	EHI_117640	protein kinase domain containing protein	152	166	+	13.8839	6.24e-06	0.0447	AAAGAAATGGAAGGA
386	AAGGAACTTGAAGAA	MEME-1	EHI_117690	hypothetical protein	240	254	+	13.25	9.2e-06	0.0484	AAAAAATTTGAAGAA
387	AAGGAACTTGAAGAA	MEME-1	EHI_117820	hypothetical protein, conserved	285	299	+	15.7054	1.87e-06	0.0352	AAAGAAACTGAAGAA
388	AAGGAACTTGAAGAA	MEME-1	EHI_117950	hypothetical protein	225	239	+	13.8304	6.41e-06	0.0451	CAGGAAAAAGAAGAA
389	AAGGAACTTGAAGAA	MEME-1	EHI_118160	WD repeat protein	227	241	+	14.875	3.26e-06	0.0399	AAGAAAGATGAAGAA
390	AAGGAACTTGAAGAA	MEME-1	EHI_118700	hypothetical protein	129	143	+	14.0179	5.74e-06	0.0437	ATGGAACTTCCAGAA
391	AAGGAACTTGAAGAA	MEME-1	EHI_118900	vacuolar sorting protein-associating protein 4A (VPS4), putative	180	194	+	14.0982	5.47e-06	0.0429	GAGGAAGATGAAAAA
392	AAGGAACTTGAAGAA	MEME-1	EHI_119470	leucine rich repeat protein, BspA family	86	100	+	17.1696	7.44e-07	0.0285	AAGGAGGTGGAAGAA
393	AAGGAACTTGAAGAA	MEME-1	EHI_119550	CCR4/NOT transcription complex subunit 3, putative	182	196	+	14.5179	4.13e-06	0.041	GAAGAATTAGAAGAA
394	AAGGAACTTGAAGAA	MEME-1	EHI_120320	IBR domain containing protein	326	340	+	13.8661	6.31e-06	0.0447	AAAGAAAAAGAAGAA
395	AAGGAACTTGAAGAA	MEME-1	EHI_120320	IBR domain containing protein	332	346	+	14.5536	4.03e-06	0.041	AAAGAAGAAGAAGAA
396	AAGGAACTTGAAGAA	MEME-1	EHI_120320	IBR domain containing protein	374	388	+	13.4643	8.1e-06	0.0472	AAAGAAAGAGAAGAA
397	AAGGAACTTGAAGAA	MEME-1	EHI_120340	nucleosome assembly protein, putative	199	213	+	15.0089	2.99e-06	0.0399	AAAGAAATTGGAGAA
398	AAGGAACTTGAAGAA	MEME-1	EHI_120650	hypothetical protein	438	452	+	14.625	3.83e-06	0.041	GAGAAACTTGAAAAA
399	AAGGAACTTGAAGAA	MEME-1	EHI_121770	hypothetical protein	181	195	+	13.1875	9.49e-06	0.0484	AAAGAACTATAAGAA
400	AAGGAACTTGAAGAA	MEME-1	EHI_121770	hypothetical protein	469	483	+	13.7232	6.85e-06	0.046	GAAGATATTGAAGAA
401	AAGGAACTTGAAGAA	MEME-1	EHI_121800	deoxyribose-phosphate aldolase, putative	72	86	+	14.2857	4.79e-06	0.0417	AAAGAACATAAAGAA
402	AAGGAACTTGAAGAA	MEME-1	EHI_121810	hypothetical protein	317	331	+	13.3304	8.79e-06	0.0478	AAGAAACTTGAAAAG
403	AAGGAACTTGAAGAA	MEME-1	EHI_121840	hypothetical protein	82	96	+	14.2946	4.73e-06	0.0417	GAGGAATTTAAAGAA
404	AAGGAACTTGAAGAA	MEME-1	EHI_122740	nucleolar protein Nop56, putative	125	139	+	13.3393	8.75e-06	0.0477	AAAGAAATGGCAGAA
405	AAGGAACTTGAAGAA	MEME-1	EHI_122860	DNA repair protein RAD51C, putative	299	313	+	14.4286	4.41e-06	0.0417	AAAGAACTTGTTGAA
406	AAGGAACTTGAAGAA	MEME-1	EHI_123840	tyrosine kinase, putative	383	397	+	13.1875	9.49e-06	0.0484	ATTGAACTTCAAGAA
407	AAGGAACTTGAAGAA	MEME-1	EHI_124060	unspecified product	48	62	+	17.4286	6.36e-07	0.0256	GAGGAAAGTGAAGAA
408	AAGGAACTTGAAGAA	MEME-1	EHI_124060	unspecified product	299	313	+	13.5446	7.7e-06	0.047	AAAGAAATAGAAGGA
409	AAGGAACTTGAAGAA	MEME-1	EHI_124370	RNA pseudouridylate synthase, putative	241	255	+	14.4286	4.41e-06	0.0417	AAAGAACTTGTTGAA
410	AAGGAACTTGAAGAA	MEME-1	EHI_124570	Rap/Ran GTPase-activating protein, putative	331	345	+	14.1607	5.28e-06	0.0421	AACGAAATTGAAGAG
411	AAGGAACTTGAAGAA	MEME-1	EHI_124720	phenylalanyl-tRNA synthetase beta chain, putative	69	83	+	14.8036	3.45e-06	0.0402	AAAGAATTTGATGAA
412	AAGGAACTTGAAGAA	MEME-1	EHI_125340	hypothetical protein	97	111	+	14.9196	3.2e-06	0.0399	GAGGAAACAGAAGAA
413	AAGGAACTTGAAGAA	MEME-1	EHI_125680	exocyst complex component sec15, putative	341	355	+	13.1786	9.57e-06	0.0484	AATGATCTTGAAGCA
414	AAGGAACTTGAAGAA	MEME-1	EHI_125700	dTDP-D-glucose 4,6-dehydratase, putative	314	328	+	16.5804	1.11e-06	0.0313	AAGAATCTTGAAGAA
415	AAGGAACTTGAAGAA	MEME-1	EHI_125710	hypothetical protein	185	199	+	13.4196	8.26e-06	0.0473	AAGGAAGAAGAAGCA
416	AAGGAACTTGAAGAA	MEME-1	EHI_125930	protein kinase, putative	21	35	+	15.3839	2.37e-06	0.0359	AAGAAACAAGAAGAA
417	AAGGAACTTGAAGAA	MEME-1	EHI_125930	protein kinase, putative	121	135	+	15.3839	2.37e-06	0.0359	AAGAAACAAGAAGAA
418	AAGGAACTTGAAGAA	MEME-1	EHI_125930	protein kinase, putative	335	349	+	15.3839	2.37e-06	0.0359	AAGAAACAAGAAGAA
419	AAGGAACTTGAAGAA	MEME-1	EHI_125950	alcohol dehydrogenase, putative	195	209	+	18.0625	3.67e-07	0.0225	AAGGAAGTTGAAAAA
420	AAGGAACTTGAAGAA	MEME-1	EHI_126150	pre-mRNA-splicing factor cwc2, putative	42	56	+	13.3929	8.44e-06	0.0473	AAAGAACTTCAAAAA
421	AAGGAACTTGAAGAA	MEME-1	EHI_126250	ribosomal protein S29, putative	305	319	+	14.8929	3.23e-06	0.0399	CAAGAACTTGTAGAA
422	AAGGAACTTGAAGAA	MEME-1	EHI_126430	hypothetical protein	222	236	+	13.4643	8.1e-06	0.0472	AAAGAAAGAGAAGAA
423	AAGGAACTTGAAGAA	MEME-1	EHI_126860	hypothetical protein	189	203	+	14.4464	4.34e-06	0.0417	AATGAAAGTGAAGAA
424	AAGGAACTTGAAGAA	MEME-1	EHI_127040	Ras guanine nucleotide exchange factor, putative	323	337	+	17.4375	6.34e-07	0.0256	AAAGAACAAGAAGAA
425	AAGGAACTTGAAGAA	MEME-1	EHI_127120	hypothetical protein	210	224	+	17.5982	5.45e-07	0.0256	AAAGAACTCGAAGAA
426	AAGGAACTTGAAGAA	MEME-1	EHI_127380	Rab family GTPase	171	185	+	13.6964	6.95e-06	0.046	AAGAATGTTGAAGAA
427	AAGGAACTTGAAGAA	MEME-1	EHI_128160	RNA-binding protein, putative	110	124	+	14.2054	5.09e-06	0.0417	AAGAATCTAGAAGAA
428	AAGGAACTTGAAGAA	MEME-1	EHI_128440	cell division cycle protein 123 homolog, putative	126	140	+	13.5446	7.7e-06	0.047	AAAGAAATAGAAGGA
429	AAGGAACTTGAAGAA	MEME-1	EHI_128440	cell division cycle protein 123 homolog, putative	183	197	+	14.5536	4.03e-06	0.041	AAAGAAGAAGAAGAA
430	AAGGAACTTGAAGAA	MEME-1	EHI_128440	cell division cycle protein 123 homolog, putative	186	200	+	13.2143	9.35e-06	0.0484	GAAGAAGAAGAAGAA
431	AAGGAACTTGAAGAA	MEME-1	EHI_128440	cell division cycle protein 123 homolog, putative	216	230	+	13.8661	6.31e-06	0.0447	AAAGAAAAAGAAGAA
432	AAGGAACTTGAAGAA	MEME-1	EHI_129000	glycogenphosphorylase, putative	307	321	+	14.3571	4.59e-06	0.0417	GAAGAAGTTGGAGAA
433	AAGGAACTTGAAGAA	MEME-1	EHI_129330	Rab family GTPase	313	327	+	13.5536	7.67e-06	0.047	AAGAAATATGAAGAA
434	AAGGAACTTGAAGAA	MEME-1	EHI_129480	hypothetical protein	94	108	+	16.0714	1.51e-06	0.0322	AAGCAACTTGAAGAT
435	AAGGAACTTGAAGAA	MEME-1	EHI_130700	enolase, putative	361	375	+	13.8661	6.31e-06	0.0447	AAAGAAAAAGAAGAA
436	AAGGAACTTGAAGAA	MEME-1	EHI_130740	hypothetical protein	338	352	+	14.5714	3.99e-06	0.041	AAAAAAGTTGAAGAA
437	AAGGAACTTGAAGAA	MEME-1	EHI_130740	hypothetical protein	347	361	+	13.2143	9.35e-06	0.0484	GAAGAAGAAGAAGAA
438	AAGGAACTTGAAGAA	MEME-1	EHI_130880	hypothetical protein	316	330	+	18.8661	2.01e-07	0.0201	AAAGAAATTGAAGAA
439	AAGGAACTTGAAGAA	MEME-1	EHI_130950	hypothetical protein	116	130	+	17.5089	5.7e-07	0.0256	GAGGAAATTGAAGGA
440	AAGGAACTTGAAGAA	MEME-1	EHI_132540	heat shock protein70, hsp70A2, putative	65	79	+	14.1429	5.33e-06	0.0422	GAGGAAGTACAAGAA
441	AAGGAACTTGAAGAA	MEME-1	EHI_132860	DNA polymerase, putative	350	364	+	13.2232	9.31e-06	0.0484	AGAGAAATAGAAGAA
442	AAGGAACTTGAAGAA	MEME-1	EHI_134000	regulator of nonsense transcripts, putative	127	141	+	14.9911	3.06e-06	0.0399	AATGAACATGATGAA
443	AAGGAACTTGAAGAA	MEME-1	EHI_134610	DEAD/DEAH box helicase, putative	300	314	+	14.5536	4.03e-06	0.041	AAAGAAGAAGAAGAA
444	AAGGAACTTGAAGAA	MEME-1	EHI_134680	leucine-rich repeat containing protein	187	201	+	13.5625	7.61e-06	0.047	AAAGAACTTGAAAAT
445	AAGGAACTTGAAGAA	MEME-1	EHI_135140	hypothetical protein, conserved	371	385	+	13.2143	9.35e-06	0.0484	AAAGACATAGAAGAA
446	AAGGAACTTGAAGAA	MEME-1	EHI_135590	60S ribosome subunit biogenesis protein NIP7, putative	316	330	+	15.4911	2.17e-06	0.0355	GAAGAAATGGAAGAA
447	AAGGAACTTGAAGAA	MEME-1	EHI_135720	Sphingomyelin phosphodiesterase, putative	91	105	+	13.5625	7.61e-06	0.047	AAAGAACTTGAAAAT
448	AAGGAACTTGAAGAA	MEME-1	EHI_136150	adenylyl cyclase-associated protein, putative	201	215	+	13.5179	7.86e-06	0.0472	AAGGAACTTGAATTA
449	AAGGAACTTGAAGAA	MEME-1	EHI_136210	soluble NSF attachment protein gamma isoform, putative	129	143	+	13.4464	8.14e-06	0.0473	AAAGAAGCTGAAGGA
450	AAGGAACTTGAAGAA	MEME-1	EHI_137080	hypothetical protein	225	239	+	13.4107	8.31e-06	0.0473	AATGAACAAGAAGAG
451	AAGGAACTTGAAGAA	MEME-1	EHI_137470	deoxyuridine 5'-triphosphate nucleotidohydrolase, mitochondrial precursor, putative	233	247	+	13.4643	8.1e-06	0.0472	AAAGAAAGAGAAGAA
452	AAGGAACTTGAAGAA	MEME-1	EHI_137710	RNA recognition motif domain containing protein	299	313	+	14.1964	5.12e-06	0.0417	GATGAAGATGAAGAA
453	AAGGAACTTGAAGAA	MEME-1	EHI_137740	hypothetical protein	78	92	+	13.8661	6.31e-06	0.0447	AAAGAAAAAGAAGAA
454	AAGGAACTTGAAGAA	MEME-1	EHI_137760	leucine rich repeat / protein phosphatase 2C domain containing protein	227	241	+	16.0357	1.56e-06	0.0328	GAGGAAATTGAAAAA
455	AAGGAACTTGAAGAA	MEME-1	EHI_137830	hypothetical protein	393	407	+	13.8661	6.31e-06	0.0447	AAAGAAAAAGAAGAA
456	AAGGAACTTGAAGAA	MEME-1	EHI_137850	protein kinase, putative	258	272	+	16.1964	1.4e-06	0.0313	AAAGAATTGGAAGAA
457	AAGGAACTTGAAGAA	MEME-1	EHI_137880	hypothetical protein	283	297	+	13.375	8.52e-06	0.0473	ATAGAAGTTGAAGGA
458	AAGGAACTTGAAGAA	MEME-1	EHI_137980	protein kinase, putative	340	354	+	14.1696	5.25e-06	0.042	AAGGAAGTTGGAGAT
459	AAGGAACTTGAAGAA	MEME-1	EHI_138020	ribokinase, putative	334	348	+	13.3482	8.66e-06	0.0477	ATGGAATTTGTAGAA
460	AAGGAACTTGAAGAA	MEME-1	EHI_138450	hypothetical protein	101	115	+	15.7054	1.87e-06	0.0352	AAAGAAACTGAAGAA
461	AAGGAACTTGAAGAA	MEME-1	EHI_138970	hypothetical protein	220	234	+	14.2232	4.99e-06	0.0417	ATAAAACTTGAAGAA
462	AAGGAACTTGAAGAA	MEME-1	EHI_139020	hypothetical protein	378	392	+	15.4911	2.17e-06	0.0355	GAAGAAATGGAAGAA
463	AAGGAACTTGAAGAA	MEME-1	EHI_139020	hypothetical protein	384	398	+	14.25	4.88e-06	0.0417	ATGGAAGAAGAAGAA
464	AAGGAACTTGAAGAA	MEME-1	EHI_139030	syntaxin, putative	274	288	+	13.0982	9.95e-06	0.0489	AATGAACAAGAAGGA
465	AAGGAACTTGAAGAA	MEME-1	EHI_139340	ankyrin repeat protein, putative	98	112	+	15.375	2.39e-06	0.0359	AAGGAACTTAAAGTA
466	AAGGAACTTGAAGAA	MEME-1	EHI_139440	hypothetical protein, conserved	166	180	+	18.3571	2.93e-07	0.0225	AAGGAAATTGAGGAA
467	AAGGAACTTGAAGAA	MEME-1	EHI_140150	hypothetical protein, conserved	82	96	+	13.3839	8.49e-06	0.0473	AAAGAACTTGAAAAC
468	AAGGAACTTGAAGAA	MEME-1	EHI_140150	hypothetical protein, conserved	261	275	+	15.5268	2.13e-06	0.0355	AAGCAACAAGAAGAA
469	AAGGAACTTGAAGAA	MEME-1	EHI_140300	hypothetical protein, conserved	121	135	+	13.6607	7.12e-06	0.0467	CATGAACTTGAAAAA
470	AAGGAACTTGAAGAA	MEME-1	EHI_140300	hypothetical protein, conserved	173	187	+	16.3571	1.26e-06	0.0313	CAGGAAGCTGAAGAA
471	AAGGAACTTGAAGAA	MEME-1	EHI_140350	G protein alpha subunit, putative	353	367	+	15.9821	1.6e-06	0.0332	AAAGAACTGGAAAAA
472	AAGGAACTTGAAGAA	MEME-1	EHI_140520	hypothetical protein	202	216	+	13.9911	5.82e-06	0.0438	ATGGAAGATGAAGAG
473	AAGGAACTTGAAGAA	MEME-1	EHI_140610	hypothetical protein	478	492	+	13.5536	7.67e-06	0.047	GAAGAAGAGGAAGAA
474	AAGGAACTTGAAGAA	MEME-1	EHI_141350	phospholipid-transporting ATPase IA, putative	179	193	+	15.9643	1.63e-06	0.0334	AAGAAACTTGAAAAA
475	AAGGAACTTGAAGAA	MEME-1	EHI_141790	hypothetical protein	27	41	+	13.5357	7.76e-06	0.047	GAGAAAGATGAAGAA
476	AAGGAACTTGAAGAA	MEME-1	EHI_141970	hypothetical protein	209	223	+	15.8571	1.75e-06	0.0343	AAAGAATTAGAAGAA
477	AAGGAACTTGAAGAA	MEME-1	EHI_142050	hypothetical protein	120	134	+	13.1071	9.9e-06	0.0489	GAAGAAATTGAAAAA
478	AAGGAACTTGAAGAA	MEME-1	EHI_142100	hypothetical protein	348	362	+	13.1786	9.57e-06	0.0484	AAACAACTTGAAAAA
479	AAGGAACTTGAAGAA	MEME-1	EHI_142180	hypothetical protein	422	436	+	17.6696	5.25e-07	0.0256	GAAGAACTTGATGAA
480	AAGGAACTTGAAGAA	MEME-1	EHI_142760	protein kinase domain containing protein	226	240	+	14.9196	3.2e-06	0.0399	AAGCAAATGGAAGAA
481	AAGGAACTTGAAGAA	MEME-1	EHI_142900	hypothetical protein	82	96	+	14.0714	5.55e-06	0.0432	AAGGAACTTTAAAAA
482	AAGGAACTTGAAGAA	MEME-1	EHI_143440	calmodulin, putative	310	324	+	13.8839	6.24e-06	0.0447	AAAAAAATTGAAGAA
483	AAGGAACTTGAAGAA	MEME-1	EHI_143440	calmodulin, putative	406	420	+	14.1875	5.15e-06	0.0417	GAGCAACAAGAAGAA
484	AAGGAACTTGAAGAA	MEME-1	EHI_143570	hypothetical protein, conserved	241	255	+	14.125	5.37e-06	0.0424	GAGAAAGTGGAAGAA
485	AAGGAACTTGAAGAA	MEME-1	EHI_143630	hypothetical protein	270	284	+	13.1786	9.57e-06	0.0484	AAACAACTTGAAAAA
486	AAGGAACTTGAAGAA	MEME-1	EHI_143670	hypothetical protein	25	39	+	13.7679	6.68e-06	0.0456	AAAGAATTTGAAGTA
487	AAGGAACTTGAAGAA	MEME-1	EHI_143810	hypothetical protein	451	465	+	13.2321	9.28e-06	0.0484	GAAAAAGTTGAAGAA
488	AAGGAACTTGAAGAA	MEME-1	EHI_144170	hypothetical protein	197	211	+	13.4643	8.1e-06	0.0472	AAAGAAAGAGAAGAA
489	AAGGAACTTGAAGAA	MEME-1	EHI_145450	hypothetical protein	94	108	+	14.2679	4.83e-06	0.0417	GAAGAATATGAAGAA
490	AAGGAACTTGAAGAA	MEME-1	EHI_145450	hypothetical protein	148	162	+	13.3393	8.75e-06	0.0477	AAAGAAATTAAAGAA
491	AAGGAACTTGAAGAA	MEME-1	EHI_146360	hypothetical protein	95	109	+	13.8839	6.24e-06	0.0447	AAAAAAATTGAAGAA
492	AAGGAACTTGAAGAA	MEME-1	EHI_146580	hypothetical protein	478	492	+	16.3839	1.24e-06	0.0313	AAAGAACATGATGAA
493	AAGGAACTTGAAGAA	MEME-1	EHI_147490	pre-mRNA splicing factor, putative	190	204	+	13.6696	7.07e-06	0.0466	GAAGAAATTGGAGAA
494	AAGGAACTTGAAGAA	MEME-1	EHI_147530	DNA primase large subunit, putative	88	102	+	14.7857	3.5e-06	0.0402	AAGGAACAAGAAGGG
495	AAGGAACTTGAAGAA	MEME-1	EHI_148070	importin alpha, putative	356	370	+	14.5	4.17e-06	0.041	GAAGAAAGTGAAGAA
496	AAGGAACTTGAAGAA	MEME-1	EHI_148190	Ran family GTPase	288	302	+	14.9464	3.13e-06	0.0399	GAGGAACAGGAAAAA
497	AAGGAACTTGAAGAA	MEME-1	EHI_148360	hypothetical protein	114	128	+	13.6607	7.12e-06	0.0467	AATGAACTTGAATAA
498	AAGGAACTTGAAGAA	MEME-1	EHI_148490	hypothetical protein, conserved	205	219	+	13.3214	8.84e-06	0.0479	AAGGATATGGAAGAG
499	AAGGAACTTGAAGAA	MEME-1	EHI_148520	Mob1/phocein family protein	87	101	+	13.4732	8.05e-06	0.0472	AAGGAACTCGAAAAG
500	AAGGAACTTGAAGAA	MEME-1	EHI_148640	hypothetical protein	152	166	+	13.1161	9.83e-06	0.0488	AATAAACTTGAAGGA
501	AAGGAACTTGAAGAA	MEME-1	EHI_148720	hypothetical protein	314	328	+	14.2679	4.83e-06	0.0417	GAAGAATATGAAGAA
502	AAGGAACTTGAAGAA	MEME-1	EHI_149020	hypothetical protein	108	122	+	15.8393	1.76e-06	0.0343	AAAGAAAGTGAAGAA
503	AAGGAACTTGAAGAA	MEME-1	EHI_150550	EF-hand calcium-binding domain containing protein	22	36	+	14.2679	4.83e-06	0.0417	GAAGAATATGAAGAA
504	AAGGAACTTGAAGAA	MEME-1	EHI_151180	calcineurin catalytic subunit A, putative	69	83	+	14.4464	4.34e-06	0.0417	AAAGAAATTGAAAAA
505	AAGGAACTTGAAGAA	MEME-1	EHI_151200	hypothetical protein, conserved	240	254	+	14.8482	3.33e-06	0.0401	AATGAAAATGAAGAA
506	AAGGAACTTGAAGAA	MEME-1	EHI_151230	PQ loop repeat protein	79	93	+	14.7054	3.73e-06	0.041	GATGAACAAGAAGAA
507	AAGGAACTTGAAGAA	MEME-1	EHI_151340	hypothetical protein, conserved domain containing	108	122	+	13.1518	9.69e-06	0.0485	AAGCATATTGAAGAA
508	AAGGAACTTGAAGAA	MEME-1	EHI_151390	hypothetical protein	71	85	+	14.4018	4.49e-06	0.0417	AAAGAAATTGAAGTA
509	AAGGAACTTGAAGAA	MEME-1	EHI_151460	hypothetical protein	212	226	+	15.5982	2.04e-06	0.0355	AGAGAAATTGAAGAA
510	AAGGAACTTGAAGAA	MEME-1	EHI_151680	hypothetical protein	73	87	+	16.2321	1.38e-06	0.0313	AAAGAAATTGAAGAG
511	AAGGAACTTGAAGAA	MEME-1	EHI_151720	hypothetical protein	113	127	+	16.4911	1.18e-06	0.0313	AAAGAAATAGAAGAA
512	AAGGAACTTGAAGAA	MEME-1	EHI_151850	hypothetical protein, conserved	62	76	+	13.8125	6.51e-06	0.0451	AAAGAATTTGAAAAA
513	AAGGAACTTGAAGAA	MEME-1	EHI_151880	hypothetical protein	190	204	+	21.0446	3.91e-08	0.0107	AATGAACTTGAAGAA
514	AAGGAACTTGAAGAA	MEME-1	EHI_151950	casein kinase, putative	385	399	+	13.5	7.94e-06	0.0472	AATGAAGAGGAAGAA
515	AAGGAACTTGAAGAA	MEME-1	EHI_151990	RNA-binding protein, putative	334	348	+	13.4643	8.1e-06	0.0472	AAAGAAAGAGAAGAA
516	AAGGAACTTGAAGAA	MEME-1	EHI_152060	hypothetical protein	79	93	+	13.3393	8.75e-06	0.0477	AAAGAAATTAAAGAA
517	AAGGAACTTGAAGAA	MEME-1	EHI_152160	hypothetical protein, conserved	320	334	+	19.4107	1.3e-07	0.0201	AAAGAACGTGAAGAA
518	AAGGAACTTGAAGAA	MEME-1	EHI_152190	hypothetical protein	203	217	+	13.8839	6.24e-06	0.0447	AAAAAAATTGAAGAA
519	AAGGAACTTGAAGAA	MEME-1	EHI_152490	hypothetical protein, conserved	295	309	+	13.8661	6.31e-06	0.0447	AAAGAAAAAGAAGAA
520	AAGGAACTTGAAGAA	MEME-1	EHI_152540	protein kinase, putative	401	415	+	14.875	3.26e-06	0.0399	AAGAAAGATGAAGAA
521	AAGGAACTTGAAGAA	MEME-1	EHI_153150	RhoGAP domain containing protein	421	435	+	16.4911	1.18e-06	0.0313	AAAGAAATAGAAGAA
522	AAGGAACTTGAAGAA	MEME-1	EHI_153400	ubiquitin carboxyl-terminal hydrolase domain containing protein	254	268	+	16.8393	9.03e-07	0.03	AATGAATTTGAAGAA
523	AAGGAACTTGAAGAA	MEME-1	EHI_153550	hypothetical protein	308	322	+	13.5268	7.81e-06	0.0472	CAAGAAATAGAAGAA
524	AAGGAACTTGAAGAA	MEME-1	EHI_153760	hypothetical protein	134	148	+	14.1429	5.33e-06	0.0422	ATGGAAATTGAAAAA
525	AAGGAACTTGAAGAA	MEME-1	EHI_154440	hypothetical protein	343	357	+	15.1875	2.67e-06	0.0382	GAGGTACTTGAAAAA
526	AAGGAACTTGAAGAA	MEME-1	EHI_155060	chaperone clpB, putative	382	396	+	13.8125	6.51e-06	0.0451	AATGAATGTGAAGAA
527	AAGGAACTTGAAGAA	MEME-1	EHI_155260	hypothetical protein	185	199	+	13.1071	9.9e-06	0.0489	GAAGAAATTGAAAAA
528	AAGGAACTTGAAGAA	MEME-1	EHI_155260	hypothetical protein	293	307	+	16.4911	1.18e-06	0.0313	AAAGAAATAGAAGAA
529	AAGGAACTTGAAGAA	MEME-1	EHI_155290	actinin-like protein, putative	348	362	+	15.0357	2.97e-06	0.0399	AAGGAATTTGCAGAG
530	AAGGAACTTGAAGAA	MEME-1	EHI_155380	hypothetical protein	256	270	+	13.8661	6.31e-06	0.0447	AAAGAAAAAGAAGAA
531	AAGGAACTTGAAGAA	MEME-1	EHI_155470	hypothetical protein	76	90	+	16.9554	8.28e-07	0.03	AAGAAACTTGATGAA
532	AAGGAACTTGAAGAA	MEME-1	EHI_155550	hypothetical protein	336	350	+	15.5357	2.12e-06	0.0355	AATGAAGATGAAGAA
533	AAGGAACTTGAAGAA	MEME-1	EHI_155550	hypothetical protein	363	377	+	19.7054	1.02e-07	0.0196	GATGAACTTGAAGAA
534	AAGGAACTTGAAGAA	MEME-1	EHI_155570	glutamyl-tRNA synthetase, putative	305	319	+	16.5893	1.08e-06	0.0313	AGGGAAGATGAAGAA
535	AAGGAACTTGAAGAA	MEME-1	EHI_155900	hypothetical protein, conserved	19	33	+	15.4554	2.21e-06	0.0358	GAGGAAAAAGAAGAA
536	AAGGAACTTGAAGAA	MEME-1	EHI_155900	hypothetical protein, conserved	142	156	+	14.5536	4.03e-06	0.041	AAAGAAGAAGAAGAA
537	AAGGAACTTGAAGAA	MEME-1	EHI_155900	hypothetical protein, conserved	163	177	+	17.4375	6.34e-07	0.0256	AAAGAACAAGAAGAA
538	AAGGAACTTGAAGAA	MEME-1	EHI_156210	Ras GTPase-activating protein, putative	92	106	+	14.9643	3.11e-06	0.0399	AGAGAATTTGAAGAA
539	AAGGAACTTGAAGAA	MEME-1	EHI_156260	haloacid dehalogenase-like hydrolase domain-containing protein	58	72	+	13.9286	6.05e-06	0.0447	AAGAAACTGGAAAAA
540	AAGGAACTTGAAGAA	MEME-1	EHI_156560	heat shock protein, putative	363	377	+	13.8125	6.51e-06	0.0451	AATGAATGTGAAGAA
541	AAGGAACTTGAAGAA	MEME-1	EHI_156690	60S ribosomal protein L37	318	332	+	23.3304	2.35e-09	0.000807	AAGGAACTGGAAGAA
542	AAGGAACTTGAAGAA	MEME-1	EHI_157790	viral IAP-associated factor homolog, putative	112	126	+	17.3214	6.88e-07	0.027	GAGGACCTTGATGAA
543	AAGGAACTTGAAGAA	MEME-1	EHI_158060	RNA-binding protein, putative	84	98	+	14.4107	4.47e-06	0.0417	GAAGATGTTGAAGAA
544	AAGGAACTTGAAGAA	MEME-1	EHI_158100	hypothetical protein	168	182	+	15.4196	2.3e-06	0.0358	AAGGAACTTAAAAAA
545	AAGGAACTTGAAGAA	MEME-1	EHI_158140	high mobility group (HMG) box domain containing protein	371	385	+	13.7679	6.68e-06	0.0456	AGAGAACGAGAAGAA
546	AAGGAACTTGAAGAA	MEME-1	EHI_158150	LIM zinc finger domain containing protein	419	433	+	16.4643	1.2e-06	0.0313	ATGGAACTTGAACAA
547	AAGGAACTTGAAGAA	MEME-1	EHI_158170	GTP-binding protein EhRabX27, putative	216	230	+	16.0268	1.57e-06	0.0328	AAGGAAGTGGAAAAA
548	AAGGAACTTGAAGAA	MEME-1	EHI_158190	hypothetical protein	396	410	+	13.5536	7.67e-06	0.047	AAAGAACTTGAAATA
549	AAGGAACTTGAAGAA	MEME-1	EHI_158200	zinc finger domain containing protein	221	235	+	13.7321	6.82e-06	0.046	GAAGAATCTGAAGAA
550	AAGGAACTTGAAGAA	MEME-1	EHI_158210	hypothetical protein	166	180	+	19.8125	9.25e-08	0.0196	AAAGAACATGAAGAA
551	AAGGAACTTGAAGAA	MEME-1	EHI_158240	fatty acid elongase, putative	237	251	+	15.0089	2.99e-06	0.0399	AAAGAAATTGGAGAA
552	AAGGAACTTGAAGAA	MEME-1	EHI_158270	60S ribosomal protein L37	308	322	+	23.3304	2.35e-09	0.000807	AAGGAACTGGAAGAA
553	AAGGAACTTGAAGAA	MEME-1	EHI_159330	hypothetical protein	263	277	+	13.3929	8.44e-06	0.0473	AAAGAACTTCAAAAA
554	AAGGAACTTGAAGAA	MEME-1	EHI_159460	hypothetical protein	299	313	+	15.4464	2.22e-06	0.0358	ATGGATGTTGAAGAA
555	AAGGAACTTGAAGAA	MEME-1	EHI_159530	hypothetical protein	98	112	+	16.2589	1.35e-06	0.0313	AAGGAAACAGAAGAA
556	AAGGAACTTGAAGAA	MEME-1	EHI_159710	alanine aminotransferase, putative	419	433	+	18.8661	2.01e-07	0.0201	AAAGAAATTGAAGAA
557	AAGGAACTTGAAGAA	MEME-1	EHI_160440	rRNA biogenesis protein RRP5, putative	115	129	+	17.4286	6.36e-07	0.0256	GAGGAAAGTGAAGAA
558	AAGGAACTTGAAGAA	MEME-1	EHI_160570	26S protease regulatory subunit 8, putative	52	66	+	14.1429	5.33e-06	0.0422	GAGGAAGTACAAGAA
559	AAGGAACTTGAAGAA	MEME-1	EHI_161040	hypothetical protein	341	355	+	14.3125	4.68e-06	0.0417	AATGAAACTGAAGAA
560	AAGGAACTTGAAGAA	MEME-1	EHI_161640	hypothetical protein	398	412	+	13.375	8.52e-06	0.0473	GAACAAGTTGAAGAA
561	AAGGAACTTGAAGAA	MEME-1	EHI_162670	hypothetical protein	149	163	+	14.5536	4.03e-06	0.041	GTGGAATTGGAAGAA
562	AAGGAACTTGAAGAA	MEME-1	EHI_162800	hypothetical protein	287	301	+	14.25	4.88e-06	0.0417	ATGGAAGAAGAAGAA
563	AAGGAACTTGAAGAA	MEME-1	EHI_163230	hypothetical protein	136	150	+	15.0625	2.92e-06	0.0399	AAAGATATTGAAGAA
564	AAGGAACTTGAAGAA	MEME-1	EHI_163600	hypothetical protein	102	116	+	15.3839	2.37e-06	0.0359	AAAGAACTTGAAAAG
565	AAGGAACTTGAAGAA	MEME-1	EHI_163690	hypothetical protein	347	361	+	15.3839	2.37e-06	0.0359	AAAGAACTTGAAAAG
566	AAGGAACTTGAAGAA	MEME-1	EHI_164340	hypothetical protein	187	201	+	18.1607	3.45e-07	0.0225	AATGAAGTTGAAGAA
567	AAGGAACTTGAAGAA	MEME-1	EHI_164800	hypothetical protein	154	168	+	13.1071	9.9e-06	0.0489	GAAGAAATTGAAAAA
568	AAGGAACTTGAAGAA	MEME-1	EHI_165660	hypothetical protein	88	102	+	13.6964	6.95e-06	0.046	ATAGAAGATGAAGAA
569	AAGGAACTTGAAGAA	MEME-1	EHI_166400	competence protein ComEC, putative	385	399	+	13.7232	6.85e-06	0.046	ATGGAAGTTAAAGAA
570	AAGGAACTTGAAGAA	MEME-1	EHI_166400	competence protein ComEC, putative	394	408	+	13.8661	6.31e-06	0.0447	AAAGAAAAAGAAGAA
571	AAGGAACTTGAAGAA	MEME-1	EHI_166880	hypothetical protein	104	118	+	20.5268	5.65e-08	0.0135	AAGCAACTTGAAGAA
572	AAGGAACTTGAAGAA	MEME-1	EHI_166880	hypothetical protein	233	247	+	20.5268	5.65e-08	0.0135	AAGCAACTTGAAGAA
573	AAGGAACTTGAAGAA	MEME-1	EHI_167040	hypothetical protein, conserved	221	235	+	18.8661	2.01e-07	0.0201	AAAGAAATTGAAGAA
574	AAGGAACTTGAAGAA	MEME-1	EHI_167160	ankyrin repeat protein, putative	62	76	+	18.8661	2.01e-07	0.0201	AAAGAAATTGAAGAA
575	AAGGAACTTGAAGAA	MEME-1	EHI_167300	grainin 1	397	411	+	13.1786	9.57e-06	0.0484	AAAGAACTTCAAGAC
576	AAGGAACTTGAAGAA	MEME-1	EHI_167680	hypothetical protein	60	74	+	13.5625	7.61e-06	0.047	AAAGAACTTGAAAAT
577	AAGGAACTTGAAGAA	MEME-1	EHI_167940	hypothetical protein	96	110	+	14.9911	3.06e-06	0.0399	AATGAACATGATGAA
578	AAGGAACTTGAAGAA	MEME-1	EHI_167940	hypothetical protein	151	165	+	15.5893	2.05e-06	0.0355	GAAGAAGATGAAGAA
579	AAGGAACTTGAAGAA	MEME-1	EHI_168830	hypothetical protein	169	183	+	16.1607	1.45e-06	0.0313	GAGAAAGTTGAAGAA
580	AAGGAACTTGAAGAA	MEME-1	EHI_169210	coatomer subunit delta, putative	398	412	+	14.1607	5.28e-06	0.0421	AAAGAGCAAGAAGAA
581	AAGGAACTTGAAGAA	MEME-1	EHI_169330	hypothetical protein	202	216	+	14.6607	3.78e-06	0.041	ATGCAACTTGAAGAG
582	AAGGAACTTGAAGAA	MEME-1	EHI_169630	DEAD/DEAH box helicase, putative	122	136	+	14.2679	4.83e-06	0.0417	GAAGAATATGAAGAA
583	AAGGAACTTGAAGAA	MEME-1	EHI_169630	DEAD/DEAH box helicase, putative	134	148	+	14.9018	3.21e-06	0.0399	GAAGAAAATGAAGAA
584	AAGGAACTTGAAGAA	MEME-1	EHI_169630	DEAD/DEAH box helicase, putative	173	187	+	14.9018	3.21e-06	0.0399	GAAGAAAATGAAGAA
585	AAGGAACTTGAAGAA	MEME-1	EHI_169630	DEAD/DEAH box helicase, putative	185	199	+	14.9018	3.21e-06	0.0399	GAAGAAAATGAAGAA
586	AAGGAACTTGAAGAA	MEME-1	EHI_169630	DEAD/DEAH box helicase, putative	197	211	+	14.9018	3.21e-06	0.0399	GAAGAAAATGAAGAA
587	AAGGAACTTGAAGAA	MEME-1	EHI_169630	DEAD/DEAH box helicase, putative	209	223	+	14.9018	3.21e-06	0.0399	GAAGAAAATGAAGAA
588	AAGGAACTTGAAGAA	MEME-1	EHI_169670	hypothetical protein	336	350	+	13.8661	6.31e-06	0.0447	AAAGAAAAAGAAGAA
589	AAGGAACTTGAAGAA	MEME-1	EHI_169670	hypothetical protein	466	480	+	15.5714	2.07e-06	0.0355	GAAGAACTTAAAGAA
590	AAGGAACTTGAAGAA	MEME-1	EHI_169700	cysteinyl-tRNA synthetase, putative	409	423	+	14.9018	3.21e-06	0.0399	GAAGAAAATGAAGAA
591	AAGGAACTTGAAGAA	MEME-1	EHI_169700	cysteinyl-tRNA synthetase, putative	430	444	+	15.5893	2.05e-06	0.0355	AAAGACATTGAAGAA
592	AAGGAACTTGAAGAA	MEME-1	EHI_169820	SNF7 family protein	345	359	+	17.7143	5.12e-07	0.0256	ATGGAACTTGAAAAA
593	AAGGAACTTGAAGAA	MEME-1	EHI_170060	ubiquitin like protein	206	220	+	18.4911	2.7e-07	0.0225	AAGGAACTTTAAGAA
594	AAGGAACTTGAAGAA	MEME-1	EHI_170160	hypothetical protein	118	132	+	13.7946	6.57e-06	0.0451	GAAGAAGTTGAAAAA
595	AAGGAACTTGAAGAA	MEME-1	EHI_170480	chitin sythase, putative	187	201	+	17.8214	4.61e-07	0.0243	GAGGAAATTGAAGAG
596	AAGGAACTTGAAGAA	MEME-1	EHI_170590	hypothetical protein	168	182	+	13.125	9.8e-06	0.0487	AGAGAAGCTGAAGAA
597	AAGGAACTTGAAGAA	MEME-1	EHI_170630	vesicle-associated membrane protein, putative	158	172	+	15.4286	2.27e-06	0.0358	GAAGAACTTGAACAA
598	AAGGAACTTGAAGAA	MEME-1	EHI_170960	hypothetical protein	447	461	+	18.8661	2.01e-07	0.0201	AAAGAAATTGAAGAA
599	AAGGAACTTGAAGAA	MEME-1	EHI_171270	hypothetical protein	200	214	+	13.5625	7.61e-06	0.047	AAAGAACTTGAAAAT
600	AAGGAACTTGAAGAA	MEME-1	EHI_172740	hypothetical protein	384	398	+	13.1875	9.49e-06	0.0484	ATTGAACTTCAAGAA
601	AAGGAACTTGAAGAA	MEME-1	EHI_174110	hypothetical protein, conserved	218	232	+	13.8482	6.35e-06	0.0448	AAGGAGATGGAAGAG
602	AAGGAACTTGAAGAA	MEME-1	EHI_174640	glucosamine-6-phosphate isomerase, putative	195	209	+	16.6964	1.01e-06	0.0313	AAGGAATTTGAAGTA
603	AAGGAACTTGAAGAA	MEME-1	EHI_174650	hypothetical protein	324	338	+	17.7411	4.95e-07	0.0256	AACGAACATGAAGAA
604	AAGGAACTTGAAGAA	MEME-1	EHI_175020	peptidase, putative	370	384	+	17.4821	5.81e-07	0.0256	AAGGAAGAAGAAGAA
605	AAGGAACTTGAAGAA	MEME-1	EHI_175410	myo-inositol monophosphatase, putative	448	462	+	17.8304	4.59e-07	0.0243	GGAGAACTTGAAGAA
606	AAGGAACTTGAAGAA	MEME-1	EHI_175600	heat shock protein 70, mitochondrial, putative	30	44	+	14.2054	5.09e-06	0.0417	AAGGAATTAGTAGAA
607	AAGGAACTTGAAGAA	MEME-1	EHI_175720	hypothetical protein	166	180	+	14.8304	3.4e-06	0.0402	AGTGAACTTGAAGGA
608	AAGGAACTTGAAGAA	MEME-1	EHI_175720	hypothetical protein	356	370	+	13.5714	7.55e-06	0.047	CAGGAATTTCAAGAA
609	AAGGAACTTGAAGAA	MEME-1	EHI_176040	hypothetical protein	90	104	+	16.1607	1.45e-06	0.0313	GAGAAAGTTGAAGAA
610	AAGGAACTTGAAGAA	MEME-1	EHI_176970	cdc48-like protein, putative	348	362	+	16.7946	9.55e-07	0.0304	AAGGAAAAAGAAGAA
611	AAGGAACTTGAAGAA	MEME-1	EHI_177190	hypothetical protein, conserved	216	230	+	13.6339	7.26e-06	0.047	AAAGAGCTTAAAGAA
612	AAGGAACTTGAAGAA	MEME-1	EHI_177380	hypothetical protein	227	241	+	14.2857	4.79e-06	0.0417	AAAGAAATTGTAGAA
613	AAGGAACTTGAAGAA	MEME-1	EHI_177450	hypothetical protein, conserved	445	459	+	13.1786	9.57e-06	0.0484	AATAAAGTTGAAGAA
614	AAGGAACTTGAAGAA	MEME-1	EHI_177480	hypothetical protein	109	123	+	13.3929	8.44e-06	0.0473	AAAGAACTTCAAAAA
615	AAGGAACTTGAAGAA	MEME-1	EHI_177660	isoleucyl-tRNA synthetase, putative	233	247	+	13.8661	6.31e-06	0.0447	AAAGAAAAAGAAGAA
616	AAGGAACTTGAAGAA	MEME-1	EHI_178040	hypothetical protein	198	212	+	14.625	3.83e-06	0.041	GAGGAACTGGAAAGA
617	AAGGAACTTGAAGAA	MEME-1	EHI_178080	hypothetical protein	214	228	+	13.25	9.2e-06	0.0484	AAAAAATTTGAAGAA
618	AAGGAACTTGAAGAA	MEME-1	EHI_178230	heat shock protein 101, putative	363	377	+	13.8125	6.51e-06	0.0451	AATGAATGTGAAGAA
619	AAGGAACTTGAAGAA	MEME-1	EHI_178440	hypothetical protein	220	234	+	15.6429	1.93e-06	0.0355	AAAGTACTAGAAGAA
620	AAGGAACTTGAAGAA	MEME-1	EHI_179060	hypothetical protein	318	332	+	13.4286	8.23e-06	0.0473	AAGGCTCTTGAGGAA
621	AAGGAACTTGAAGAA	MEME-1	EHI_179800	hypothetical protein	167	181	+	15	3.04e-06	0.0399	ATAGAATTTGAAGAA
622	AAGGAACTTGAAGAA	MEME-1	EHI_179970	proteasome regulatory subunit, putative	163	177	+	15.2946	2.5e-06	0.0369	AAGGAAATGGAAGTA
623	AAGGAACTTGAAGAA	MEME-1	EHI_180170	cysteine protease, putative	111	125	+	13.1518	9.69e-06	0.0485	AAGCATATTGAAGAA
624	AAGGAACTTGAAGAA	MEME-1	EHI_180180	hypothetical protein	243	257	+	16.4911	1.18e-06	0.0313	AAAGAAATAGAAGAA
625	AAGGAACTTGAAGAA	MEME-1	EHI_180380	heat shock protein 70, putative	249	263	+	15.5982	2.04e-06	0.0355	AAAGAATTTGAAGAG
626	AAGGAACTTGAAGAA	MEME-1	EHI_181160	hypothetical protein	114	128	+	13.4643	8.1e-06	0.0472	GAAGAATTTGATGAA
627	AAGGAACTTGAAGAA	MEME-1	EHI_181290	syntaxin, putative	124	138	+	13.6518	7.18e-06	0.0469	AAAAATCTTGAAGAA
628	AAGGAACTTGAAGAA	MEME-1	EHI_181390	hypothetical protein, conserved	131	145	+	15.125	2.77e-06	0.0388	AAGAAAGTAGAAGAA
629	AAGGAACTTGAAGAA	MEME-1	EHI_181520	kinetochore protein Spc25 domain-containing protein	383	397	+	16.8393	9.03e-07	0.03	AGGGAAGTAGAAGAA
630	AAGGAACTTGAAGAA	MEME-1	EHI_181570	hypothetical protein	77	91	+	16.1786	1.43e-06	0.0313	AAGAAATTTGAAGAA
631	AAGGAACTTGAAGAA	MEME-1	EHI_182500	RhoGAP domain containing protein	193	207	+	19.4911	1.2e-07	0.0196	AAAGAACTTGAAGGA
632	AAGGAACTTGAAGAA	MEME-1	EHI_182530	hypothetical protein	57	71	+	14.8393	3.36e-06	0.0402	AAGGAACAAAAAGAA
633	AAGGAACTTGAAGAA	MEME-1	EHI_182670	enhancer binding protein-2, putative	417	431	+	13.5536	7.67e-06	0.047	AAGAAACTAGAAGAT
634	AAGGAACTTGAAGAA	MEME-1	EHI_182730	hypothetical protein	322	336	+	13.6607	7.12e-06	0.0467	GAGGAACTCAAAGAA
635	AAGGAACTTGAAGAA	MEME-1	EHI_182870	hypothetical protein	77	91	+	13.3929	8.44e-06	0.0473	AAAGAACTTCAAAAA
636	AAGGAACTTGAAGAA	MEME-1	EHI_182900	actin	113	127	+	17.8304	4.59e-07	0.0243	GGAGAACTTGAAGAA
637	AAGGAACTTGAAGAA	MEME-1	EHI_183060	pantothenate kinase 1, putative	256	270	+	13.8661	6.31e-06	0.0447	ATGGATCTTGAAGTA
638	AAGGAACTTGAAGAA	MEME-1	EHI_183080	rab-19, putative	445	459	+	13.9911	5.82e-06	0.0438	AATGAACTTGAAAAG
639	AAGGAACTTGAAGAA	MEME-1	EHI_183210	hypothetical protein	98	112	+	18.7857	2.1e-07	0.0205	AAGGAATTAGAAGAA
640	AAGGAACTTGAAGAA	MEME-1	EHI_183280	DnaJ family protein	370	384	+	15.375	2.39e-06	0.0359	AAAGAAATTGCAGAA
641	AAGGAACTTGAAGAA	MEME-1	EHI_183420	hypothetical protein	158	172	+	17.9286	4.33e-07	0.0238	ATGGAATTTGAAGAA
642	AAGGAACTTGAAGAA	MEME-1	EHI_183520	hypothetical protein	377	391	+	14.7768	3.52e-06	0.0402	AAGGAACGGAAAGAA
643	AAGGAACTTGAAGAA	MEME-1	EHI_184240	hypothetical protein	57	71	+	15.2054	2.64e-06	0.0382	AAAGAATGTGAAGAA
644	AAGGAACTTGAAGAA	MEME-1	EHI_184260	leucine rich repeat protein, BspA family	76	90	+	14.7321	3.65e-06	0.0409	AATGAAGTTGATGAA
645	AAGGAACTTGAAGAA	MEME-1	EHI_184530	helicase, putative	52	66	+	13.5357	7.76e-06	0.047	ATAGAACTTGAACAA
646	AAGGAACTTGAAGAA	MEME-1	EHI_184530	helicase, putative	254	268	+	13.5804	7.5e-06	0.047	ATGAAAATTGAAGAA
647	AAGGAACTTGAAGAA	MEME-1	EHI_186740	hypothetical protein	269	283	+	14.4375	4.37e-06	0.0417	AAGAAAATAGAAGAA
648	AAGGAACTTGAAGAA	MEME-1	EHI_186750	protein kinase, putative	289	303	+	16.7946	9.55e-07	0.0304	AAGGAAAAAGAAGAA
649	AAGGAACTTGAAGAA	MEME-1	EHI_186970	hypothetical protein, conserved	184	198	+	14.4375	4.37e-06	0.0417	AAGAAAATAGAAGAA
650	AAGGAACTTGAAGAA	MEME-1	EHI_187090	Rab family GTPase	442	456	+	13.25	9.2e-06	0.0484	AAAAAATTTGAAGAA
651	AAGGAACTTGAAGAA	MEME-1	EHI_187270	hypothetical protein	83	97	+	17.4554	6.25e-07	0.0256	AAAAAACTTGAAGAA
652	AAGGAACTTGAAGAA	MEME-1	EHI_187730	acetyltransferase, GNAT family	163	177	+	14.3482	4.61e-06	0.0417	GAGGAAGTAGAAAAA
653	AAGGAACTTGAAGAA	MEME-1	EHI_188030	hypothetical protein	291	305	+	13.75	6.72e-06	0.0456	AAAGAAGTAGATGAA
654	AAGGAACTTGAAGAA	MEME-1	EHI_188110	protein kinase, putative	268	282	+	13.5625	7.61e-06	0.047	AAAGAACTTGAAAAT
655	AAGGAACTTGAAGAA	MEME-1	EHI_188950	PH domain containing protein	190	204	+	15.9643	1.63e-06	0.0334	AAGAAACTTGAAAAA
656	AAGGAACTTGAAGAA	MEME-1	EHI_189110	hypothetical protein, conserved domain containing	55	69	+	14.9911	3.06e-06	0.0399	AATGAACATGATGAA
657	AAGGAACTTGAAGAA	MEME-1	EHI_189140	ARF GTPase activating protein, putative	202	216	+	16.8304	9.16e-07	0.03	AAAGAAATGGAAGAA
658	AAGGAACTTGAAGAA	MEME-1	EHI_189870	hypothetical protein	156	170	+	13.8929	6.16e-06	0.0447	AATGAATTTGAAGGA
659	AAGGAACTTGAAGAA	MEME-1	EHI_191530	60S ribosome subunit biogenesis protein NIP7, putative	387	401	+	15.4911	2.17e-06	0.0355	GAAGAAATGGAAGAA
660	AAGGAACTTGAAGAA	MEME-1	EHI_192030	hypothetical protein	259	273	+	13.5536	7.67e-06	0.047	GAAGAAGAGGAAGAA
661	AAGGAACTTGAAGAA	MEME-1	EHI_192100	inosine triphosphate pyrophosphatase, putative	221	235	+	13.9375	6.02e-06	0.0447	ATGGAAATTCAAGAA
662	AAGGAACTTGAAGAA	MEME-1	EHI_192270	hypothetical protein	104	118	+	14.6696	3.77e-06	0.041	ATGGAAGTTGTAGAA
663	AAGGAACTTGAAGAA	MEME-1	EHI_192460	formin homology 2 family protein	479	493	+	19.4911	1.2e-07	0.0196	AAAGAACTTGAAGGA
664	AAGGAACTTGAAGAA	MEME-1	EHI_192510	hypothetical protein	395	409	+	13.6071	7.35e-06	0.047	ATTGAATTTGAAGAA
665	AAGGAACTTGAAGAA	MEME-1	EHI_193330	60S ribosomal protein L23, putative	228	242	+	15.2768	2.52e-06	0.0369	GAGGAGCTGGAGGAA
666	AAGGAACTTGAAGAA	MEME-1	EHI_193370	hypothetical protein	270	284	+	13.6518	7.18e-06	0.0469	AAGAAAACTGAAGAA
667	AAGGAACTTGAAGAA	MEME-1	EHI_193370	hypothetical protein	279	293	+	17.6696	5.25e-07	0.0256	GAAGAACTTGATGAA
668	AAGGAACTTGAAGAA	MEME-1	EHI_193380	hypothetical protein	105	119	+	13.8929	6.16e-06	0.0447	AAGGAAATAAAAGAA
669	AAGGAACTTGAAGAA	MEME-1	EHI_193450	hypothetical protein	159	173	+	13.5536	7.67e-06	0.047	AAAGAACTTGAAATA
670	AAGGAACTTGAAGAA	MEME-1	EHI_193510	RNA-binding protein, putative	100	114	+	14.7768	3.52e-06	0.0402	AAGAAAATGGAAGAA
671	AAGGAACTTGAAGAA	MEME-1	EHI_194200	amino acid transporter, putative	363	377	+	16.4911	1.18e-06	0.0313	AAAGAAATAGAAGAA
672	AAGGAACTTGAAGAA	MEME-1	EHI_194600	molybdenum cofactor sulfurase, putative	429	443	+	13.8661	6.31e-06	0.0447	AAAGAAAAAGAAGAA
673	AAGGAACTTGAAGAA	MEME-1	EHI_194830	hypothetical protein	301	315	+	13.8571	6.33e-06	0.0448	AAAGAAATAGAAGAG
674	AAGGAACTTGAAGAA	MEME-1	EHI_195010	hypothetical protein	202	216	+	14	5.8e-06	0.0438	AATGAACATGAAAAA
675	AAGGAACTTGAAGAA	MEME-1	EHI_195020	hypothetical protein	413	427	+	14.7054	3.73e-06	0.041	AAGGAATTGGAAAAA
676	AAGGAACTTGAAGAA	MEME-1	EHI_196510	hypothetical protein	78	92	+	13.2143	9.35e-06	0.0484	GAAGAAGAAGAAGAA
677	AAGGAACTTGAAGAA	MEME-1	EHI_196510	hypothetical protein	81	95	+	13.2143	9.35e-06	0.0484	GAAGAAGAAGAAGAA
678	AAGGAACTTGAAGAA	MEME-1	EHI_196770	hypothetical protein	127	141	+	13.3393	8.75e-06	0.0477	AAAGAAATTAAAGAA
679	AAGGAACTTGAAGAA	MEME-1	EHI_196920	60S ribosomal protein L23, putative	160	174	+	15.2768	2.52e-06	0.0369	GAGGAGCTGGAGGAA
680	AAGGAACTTGAAGAA	MEME-1	EHI_196940	heat shock protein 90, putative	175	189	+	14.8929	3.23e-06	0.0399	AAAGAAGAGGAAGAA
681	AAGGAACTTGAAGAA	MEME-1	EHI_197000	phosphatidylinositol-3,4,5-trisphosphate3-phosphatase, putative	352	366	+	16.0357	1.56e-06	0.0328	GAGGAAATTGAAAAA
682	AAGGAACTTGAAGAA	MEME-1	EHI_197050	DnaJ domain containing protein	404	418	+	17.375	6.64e-07	0.0264	AAGGAAATTGAAAAA
683	AAGGAACTTGAAGAA	MEME-1	EHI_197160	sulfate adenylyltransferase, putative	257	271	+	16.5357	1.13e-06	0.0313	AAGGAATTTCAAGAA
684	AAGGAACTTGAAGAA	MEME-1	EHI_197160	sulfate adenylyltransferase, putative	333	347	+	16.8929	8.72e-07	0.03	GAAGAATTTGAAGAA
685	AAGGAACTTGAAGAA	MEME-1	EHI_197220	hypothetical protein	158	172	+	18.0179	3.93e-07	0.0225	AAAGAACTTGAAAAA
686	AAGGAACTTGAAGAA	MEME-1	EHI_197400	hypothetical protein	177	191	+	15.5179	2.15e-06	0.0355	AATGAACTTAAAGAA
687	AAGGAACTTGAAGAA	MEME-1	EHI_197790	PH domain containing protein kinase, putative	178	192	+	15.8393	1.76e-06	0.0343	GAAGAAGTAGAAGAA
688	AAGGAACTTGAAGAA	MEME-1	EHI_198590	hypothetical protein	43	57	+	17.4821	5.81e-07	0.0256	AAGGAAGAAGAAGAA
689	AAGGAACTTGAAGAA	MEME-1	EHI_198690	MAK16 protein, putative	158	172	+	13.6071	7.35e-06	0.047	ATTGAATTTGAAGAA
690	AAGGAACTTGAAGAA	MEME-1	EHI_198730	hypothetical protein	175	189	+	14.8482	3.33e-06	0.0401	AATGAAAATGAAGAA
691	AAGGAACTTGAAGAA	MEME-1	EHI_198810	protein kinase, putative	271	285	+	16.5268	1.15e-06	0.0313	AAGAAACTTGGAGAA
692	AAGGAACTTGAAGAA	MEME-1	EHI_198840	zinc finger protein, putative	80	94	+	16.5804	1.11e-06	0.0313	ATAGAACATGAAGAA
693	AAGGAACTTGAAGAA	MEME-1	EHI_199010	hypothetical protein	348	362	+	15.7857	1.8e-06	0.0347	AACGAACTTGTAGAA
694	AAGGAACTTGAAGAA	MEME-1	EHI_199010	hypothetical protein	383	397	+	16.6786	1.02e-06	0.0313	GAAGAACTTGAAAAA
695	AAGGAACTTGAAGAA	MEME-1	EHI_199130	hypothetical protein, conserved	51	65	+	15.4375	2.26e-06	0.0358	AAGGAAGATGAAAAA
696	AAGGAACTTGAAGAA	MEME-1	EHI_199150	hypothetical protein	440	454	+	13.2143	9.35e-06	0.0484	AAAGAGATAGAAGAA
697	AAGGAACTTGAAGAA	MEME-1	EHI_200210	bromodomain-containing protein	420	434	+	17.6696	5.25e-07	0.0256	GAAGAACTTGATGAA
698	AAGGAACTTGAAGAA	MEME-1	EHI_200220	proteasome regulatory subunit, putative	172	186	+	13.4018	8.35e-06	0.0473	AAAGAAATGGATGAA
699	AAGGAACTTGAAGAA	MEME-1	EHI_200240	hypothetical protein	311	325	+	18.8661	2.01e-07	0.0201	AAAGAAATTGAAGAA
700	AAGGAACTTGAAGAA	MEME-1	EHI_200450	hypothetical protein	88	102	+	13.6964	6.95e-06	0.046	ATAGAAGATGAAGAA
701	AAGGAACTTGAAGAA	MEME-1	EHI_200560	hypothetical protein, conserved	72	86	+	16.3929	1.24e-06	0.0313	AAGGAAAGAGAAGAA
702	AAGGAACTTGAAGAA	MEME-1	EHI_201270	protein tyrosine kinase domain-containing protein	250	264	+	13.9375	6.02e-06	0.0447	ATGGAAATTCAAGAA

## Sheet: EhrabB4
	motif_id	motif_alt_id	sequence_name	Product Description	start	stop	strand	score	p-value	q-value	matched_sequence
1	GTTCTTCAGTAAGAGAA	MEME-1	EHI_001290	P-glycoprotein-2, putative	220	236	+	13.2366	9.86e-06	0.227	TTGATTCAGAAAGTGAA
2	GTTCTTCAGTAAGAGAA	MEME-1	EHI_001635	sphingomyelinase C precursor, putative	360	376	+	17.7252	2.71e-07	0.0874	ATTCTTCAGATGGAGAA
3	GTTCTTCAGTAAGAGAA	MEME-1	EHI_004200	40S ribosomal protein S27, putative	77	93	+	15.2214	2.27e-06	0.163	TTTCTTCAGTAACAAAA
4	GTTCTTCAGTAAGAGAA	MEME-1	EHI_004630	hypothetical protein	328	344	+	19.6947	3.97e-08	0.0589	CTTCTTCAGTAAAAGAA
5	GTTCTTCAGTAAGAGAA	MEME-1	EHI_005000	hypothetical protein	128	144	+	13.4351	8.53e-06	0.222	GTTGTTGAGGAAAAGAA
6	GTTCTTCAGTAAGAGAA	MEME-1	EHI_005870	proteasome regulatory subunit, putative	316	332	+	13.8931	6.09e-06	0.203	TTGCTGCTGGAAGTGAA
7	GTTCTTCAGTAAGAGAA	MEME-1	EHI_005910	Rho guanine nucleotide exchange factor, putative	85	101	+	13.3588	9.02e-06	0.224	CTTCTTTTGTAAGAGAT
8	GTTCTTCAGTAAGAGAA	MEME-1	EHI_005910	Rho guanine nucleotide exchange factor, putative	168	184	+	14.5802	3.71e-06	0.193	GTGCTACTGTAGAAGAA
9	GTTCTTCAGTAAGAGAA	MEME-1	EHI_005910	Rho guanine nucleotide exchange factor, putative	367	383	+	13.3588	9.02e-06	0.224	CTTCTTTTGTAAGAGAT
10	GTTCTTCAGTAAGAGAA	MEME-1	EHI_006020	hypothetical protein	264	280	+	15.5878	1.67e-06	0.151	TTTATTCAGTGAGAGAA
11	GTTCTTCAGTAAGAGAA	MEME-1	EHI_006670	hypothetical protein	401	417	+	13.5725	7.72e-06	0.216	GTTCAGCAACAATAGAA
12	GTTCTTCAGTAAGAGAA	MEME-1	EHI_006950	hypothetical protein, conserved	149	165	+	15.145	2.41e-06	0.169	GTGCTTCAGTTATTGAA
13	GTTCTTCAGTAAGAGAA	MEME-1	EHI_009370	fatty acid elongase, putative	393	409	+	16.0076	1.17e-06	0.151	CATCTACAGTAGGAGAA
14	GTTCTTCAGTAAGAGAA	MEME-1	EHI_010590	Rho guanine nucleotide exchange factor, putative	22	38	+	13.3435	9.12e-06	0.225	CTTCTTCAAATTGAGAA
15	GTTCTTCAGTAAGAGAA	MEME-1	EHI_011230	endonuclease V, putative	133	149	+	15.5191	1.77e-06	0.151	GTACTTCAAATGGAGAA
16	GTTCTTCAGTAAGAGAA	MEME-1	EHI_012540	RhoGAP domain containing protein	211	227	+	14.145	5.09e-06	0.198	CTTCTTCAATTAAAGAA
17	GTTCTTCAGTAAGAGAA	MEME-1	EHI_014050	hypothetical protein, conserved	66	82	+	13.9542	5.82e-06	0.203	ATTCTTCTTTATGAGAA
18	GTTCTTCAGTAAGAGAA	MEME-1	EHI_014170	hypothetical protein	259	275	+	13.2214	9.97e-06	0.228	CTTCTTTAGAAGAAGAA
19	GTTCTTCAGTAAGAGAA	MEME-1	EHI_014200	hypothetical protein	289	305	+	14.3969	4.28e-06	0.198	TTTCTTAAGAAAAAGAA
20	GTTCTTCAGTAAGAGAA	MEME-1	EHI_015300	hypothetical protein, conserved	400	416	+	14.5267	3.87e-06	0.196	ATTCTTCAGTAGAACAA
21	GTTCTTCAGTAAGAGAA	MEME-1	EHI_020340	peptidyl-prolyl cis-trans isomerase, putative	199	215	+	19.687	4.06e-08	0.0589	GTTCTTCAATAAAAGAA
22	GTTCTTCAGTAAGAGAA	MEME-1	EHI_023370	hypothetical protein	369	385	+	15.9389	1.25e-06	0.151	ATTCTTCCATAAGAGAA
23	GTTCTTCAGTAAGAGAA	MEME-1	EHI_023420	hypothetical protein, conserved	192	208	+	13.7939	6.55e-06	0.206	GTGTTTCAGTATGACAA
24	GTTCTTCAGTAAGAGAA	MEME-1	EHI_024390	hypothetical protein	162	178	+	14.7176	3.35e-06	0.192	GTTCTTCATTTGTAGAA
25	GTTCTTCAGTAAGAGAA	MEME-1	EHI_024450	protein tyrosine phosphatase, putative	77	93	+	13.6412	7.34e-06	0.214	CTTCAAAAGTAAGAGAA
26	GTTCTTCAGTAAGAGAA	MEME-1	EHI_024600	hypothetical protein	38	54	+	13.4962	8.15e-06	0.219	GTTATTTAAAAAGAGAA
27	GTTCTTCAGTAAGAGAA	MEME-1	EHI_024660	chitinase Jessie, putative	384	400	+	14.1756	4.99e-06	0.198	ATTCTTCAGAAAGAATA
28	GTTCTTCAGTAAGAGAA	MEME-1	EHI_025260	hypothetical protein	355	371	+	16.6183	6.72e-07	0.112	GTTCTTCAGGAGGACAG
29	GTTCTTCAGTAAGAGAA	MEME-1	EHI_025700	serine-threonine-isoleucine rich protein, putative	47	63	+	13.374	8.91e-06	0.224	TCTTTTCAGAAGGAGAA
30	GTTCTTCAGTAAGAGAA	MEME-1	EHI_025850	hypothetical protein	185	201	+	13.5496	7.84e-06	0.216	TATCTTCAGTGAGACAA
31	GTTCTTCAGTAAGAGAA	MEME-1	EHI_027630	hypothetical membrane-spanning protein	213	229	+	15.3588	2.03e-06	0.156	GTACTTCAAAAAGAAAA
32	GTTCTTCAGTAAGAGAA	MEME-1	EHI_029590	protein kinase domain containing protein	201	217	+	15.1527	2.4e-06	0.169	TTGCATCAGAAAGTGAA
33	GTTCTTCAGTAAGAGAA	MEME-1	EHI_030170	26S proteasome non-ATPase regulatory subunit, putative	427	443	+	14.4122	4.22e-06	0.198	TTTCTGCACTTAGAGAA
34	GTTCTTCAGTAAGAGAA	MEME-1	EHI_030760	60S ribosomal protein L24, putative	262	278	+	13.9389	5.89e-06	0.203	ATTCTTCTATAAAAGAA
35	GTTCTTCAGTAAGAGAA	MEME-1	EHI_031220	DNA repair protein RAD51, putative	319	335	+	15.3511	2.04e-06	0.156	TTTCTTCAGAAAAAGAT
36	GTTCTTCAGTAAGAGAA	MEME-1	EHI_033860	endonuclease V, putative	133	149	+	15.5191	1.77e-06	0.151	GTACTTCAAATGGAGAA
37	GTTCTTCAGTAAGAGAA	MEME-1	EHI_035510	hypothetical protein	204	220	+	13.7176	6.93e-06	0.211	CTTCTTCATCAGAAGAA
38	GTTCTTCAGTAAGAGAA	MEME-1	EHI_035640	hypothetical protein	95	111	+	13.8015	6.51e-06	0.205	ATTCATCAGTTAGAAAA
39	GTTCTTCAGTAAGAGAA	MEME-1	EHI_035720	hypothetical protein	471	487	+	13.2443	9.8e-06	0.227	GAACTTCAAAAAAAGAA
40	GTTCTTCAGTAAGAGAA	MEME-1	EHI_036590	hypothetical protein	405	421	+	18.4504	1.52e-07	0.0874	ATTCTTCAAAAAGAGAA
41	GTTCTTCAGTAAGAGAA	MEME-1	EHI_038600	splicing factor 3A subunit 3, putative	292	308	+	17.3053	3.8e-07	0.104	GTTCTTCAAGAAGATAA
42	GTTCTTCAGTAAGAGAA	MEME-1	EHI_039470	pumilio family RNA-binding protein	190	206	+	13.9695	5.77e-06	0.203	GTTCAACAGAAAATGAA
43	GTTCTTCAGTAAGAGAA	MEME-1	EHI_042970	hypothetical protein	344	360	+	15.2748	2.17e-06	0.161	TTGCTTCAGAAAGATAA
44	GTTCTTCAGTAAGAGAA	MEME-1	EHI_044350	hypothetical protein	196	212	+	15.0458	2.6e-06	0.173	CTTCTTCATCAAAAGAA
45	GTTCTTCAGTAAGAGAA	MEME-1	EHI_044680	hypothetical protein	87	103	+	14.2748	4.66e-06	0.198	TTTCTTTAGCAAAAGAA
46	GTTCTTCAGTAAGAGAA	MEME-1	EHI_044780	hypothetical protein	239	255	+	13.8931	6.09e-06	0.203	GTTCTTCAAAAGGAACA
47	GTTCTTCAGTAAGAGAA	MEME-1	EHI_045110	hypothetical protein	163	179	+	16.3969	8.12e-07	0.124	CTTCATCAAAAAGAGAA
48	GTTCTTCAGTAAGAGAA	MEME-1	EHI_045240	hypothetical protein, conserved	33	49	+	14.1832	4.97e-06	0.198	GTTCTTAATAAAAAGAA
49	GTTCTTCAGTAAGAGAA	MEME-1	EHI_045240	hypothetical protein, conserved	309	325	+	14.1832	4.97e-06	0.198	GTTCTTAATAAAAAGAA
50	GTTCTTCAGTAAGAGAA	MEME-1	EHI_045300	60S ribosomal protein L6, putative	299	315	+	16.4427	7.82e-07	0.123	TTTCTTCAGTACAAGAA
51	GTTCTTCAGTAAGAGAA	MEME-1	EHI_046040	hypothetical protein	451	467	+	14.1374	5.12e-06	0.198	TTGCTTCAGCTAAAGAA
52	GTTCTTCAGTAAGAGAA	MEME-1	EHI_048210	splicing factor, arginine/serine-rich, putative	179	195	+	14.9771	2.74e-06	0.173	TTGCATCAGTTGGAGAA
53	GTTCTTCAGTAAGAGAA	MEME-1	EHI_048230	hypothetical protein	176	192	+	13.9237	5.95e-06	0.203	TTTCTTCTTTAAAAGAA
54	GTTCTTCAGTAAGAGAA	MEME-1	EHI_049780	myotubularin, putative	57	73	+	16.7328	6.14e-07	0.111	ATGCTTCAAAAAGAGAA
55	GTTCTTCAGTAAGAGAA	MEME-1	EHI_049850	hypothetical protein	42	58	+	13.374	8.91e-06	0.224	GTTCCACTAAAAGAGAA
56	GTTCTTCAGTAAGAGAA	MEME-1	EHI_051450	hypothetical protein	23	39	+	16.2137	9.69e-07	0.137	GTTCATCAAAAAAAGAA
57	GTTCTTCAGTAAGAGAA	MEME-1	EHI_051730	phosphoribulokinase/uridine kinase family protein	224	240	+	14.687	3.42e-06	0.192	GTTCTTCACAAAATGAA
58	GTTCTTCAGTAAGAGAA	MEME-1	EHI_051890	serine/threonine-protein phosphatase ppe1, putative	204	220	+	13.2824	9.53e-06	0.227	GTTTTACAGTAAAAGCA
59	GTTCTTCAGTAAGAGAA	MEME-1	EHI_053190	hypothetical protein, conserved	259	275	+	15.5725	1.69e-06	0.151	TTTCTTTAGTAAAAGAA
60	GTTCTTCAGTAAGAGAA	MEME-1	EHI_062550	hypothetical protein	216	232	+	13.8702	6.19e-06	0.203	TATCATCAGTTGGAGAA
61	GTTCTTCAGTAAGAGAA	MEME-1	EHI_063570	hypothetical protein, conserved	222	238	+	15.5038	1.79e-06	0.151	GTTCTTCAGTAAGTTAT
62	GTTCTTCAGTAAGAGAA	MEME-1	EHI_068070	cyclin-dependent kinase protein, putative	114	130	+	13.8015	6.51e-06	0.205	TTACATCAAAAAGAGAA
63	GTTCTTCAGTAAGAGAA	MEME-1	EHI_068120	Ras family GTPase	151	167	+	15.3588	2.03e-06	0.156	ATACTGCTGGAAGAGAA
64	GTTCTTCAGTAAGAGAA	MEME-1	EHI_068310	RhoGAP domain containing protein	277	293	+	15.3969	1.96e-06	0.156	GTTCAGCTGAAAAAGAA
65	GTTCTTCAGTAAGAGAA	MEME-1	EHI_071330	endonuclease V, putative	133	149	+	15.5191	1.77e-06	0.151	GTACTTCAAATGGAGAA
66	GTTCTTCAGTAAGAGAA	MEME-1	EHI_074140	hypothetical protein	107	123	+	14.0229	5.55e-06	0.201	GTTATTCATAAAAAGAA
67	GTTCTTCAGTAAGAGAA	MEME-1	EHI_074150	hypothetical protein	332	348	+	13.9466	5.85e-06	0.203	TTTCTGAAGTAAAAGAA
68	GTTCTTCAGTAAGAGAA	MEME-1	EHI_078730	hypothetical protein	24	40	+	13.7557	6.74e-06	0.208	TTTCTGATGAAAGAGAA
69	GTTCTTCAGTAAGAGAA	MEME-1	EHI_079060	1-O-acylceramide synthase precursor, putative	313	329	+	15.0305	2.63e-06	0.173	GTTCATTAGCAAAAGAA
70	GTTCTTCAGTAAGAGAA	MEME-1	EHI_081400	AP-2 complex protein, putative	234	250	+	14.0763	5.35e-06	0.2	TTGATACAGTAAGAGAA
71	GTTCTTCAGTAAGAGAA	MEME-1	EHI_083450	hypothetical protein	197	213	+	13.4809	8.25e-06	0.219	GTATTTCATCAGGAGAA
72	GTTCTTCAGTAAGAGAA	MEME-1	EHI_086380	hypothetical protein	28	44	+	13.5878	7.63e-06	0.216	TTGCTACAGAAACAGAA
73	GTTCTTCAGTAAGAGAA	MEME-1	EHI_087400	hypothetical protein, conserved	151	167	+	14.0229	5.55e-06	0.201	TTTCTTCAGAAGAAGAT
74	GTTCTTCAGTAAGAGAA	MEME-1	EHI_092300	protein kinase, putative	211	227	+	16.0153	1.16e-06	0.151	ATTCTTCATTAAAAGAA
75	GTTCTTCAGTAAGAGAA	MEME-1	EHI_093950	alpha-1,2-mannosyltransferase alg11, putative	285	301	+	17.2137	4.07e-07	0.104	GTTCTGCTGGAGGAGGA
76	GTTCTTCAGTAAGAGAA	MEME-1	EHI_096770	acetyltransferase, putative	274	290	+	15.5573	1.71e-06	0.151	GTTCTGCAGAAGGTAAA
77	GTTCTTCAGTAAGAGAA	MEME-1	EHI_098530	hypothetical protein	209	225	+	14.374	4.34e-06	0.198	GTTCTTCTGGAAATGCA
78	GTTCTTCAGTAAGAGAA	MEME-1	EHI_098550	ubiquitin-activating enzyme, putative	454	470	+	13.4504	8.44e-06	0.221	GAACTGCAGAAGAAGAA
79	GTTCTTCAGTAAGAGAA	MEME-1	EHI_099250	hypothetical protein	167	183	+	14.9466	2.81e-06	0.173	GTTATTCAATAACAGAA
80	GTTCTTCAGTAAGAGAA	MEME-1	EHI_099740	Flap nuclease, putative	429	445	+	15.8015	1.39e-06	0.151	TTTCTGCTGTAAGAGAT
81	GTTCTTCAGTAAGAGAA	MEME-1	EHI_101390	endonuclease V, putative	133	149	+	15.5191	1.77e-06	0.151	GTACTTCAAATGGAGAA
82	GTTCTTCAGTAAGAGAA	MEME-1	EHI_103410	WD domain containing protein	377	393	+	13.6641	7.21e-06	0.213	GTTCATCATTTATAGAA
83	GTTCTTCAGTAAGAGAA	MEME-1	EHI_104230	hypothetical protein	453	469	+	14.1374	5.12e-06	0.198	TTGCTTCAGCTAAAGAA
84	GTTCTTCAGTAAGAGAA	MEME-1	EHI_104690	zinc knuckle domain-containing protein	143	159	+	14.9695	2.76e-06	0.173	GTTCTTCAATAGAAGTA
85	GTTCTTCAGTAAGAGAA	MEME-1	EHI_104750	hypothetical protein	297	313	+	13.5802	7.67e-06	0.216	ACTCTTCAGTTAGACAA
86	GTTCTTCAGTAAGAGAA	MEME-1	EHI_104930	endonuclease V, putative	133	149	+	15.5191	1.77e-06	0.151	GTACTTCAAATGGAGAA
87	GTTCTTCAGTAAGAGAA	MEME-1	EHI_105080	zinc finger protein, putative	178	194	+	14.0153	5.58e-06	0.201	GTTGAGCAGAAAAAGAA
88	GTTCTTCAGTAAGAGAA	MEME-1	EHI_107150	ADP-ribosylation factor, putative	242	258	+	14.2748	4.66e-06	0.198	TTTCTTTAGCAAAAGAA
89	GTTCTTCAGTAAGAGAA	MEME-1	EHI_108680	hypothetical protein	139	155	+	18.8244	1.03e-07	0.0874	TTTCTTTAGTAAGAGAA
90	GTTCTTCAGTAAGAGAA	MEME-1	EHI_112870	fatty acid elongase, putative	93	109	+	13.2901	9.48e-06	0.227	TTTATTCAGTAGGAAAA
91	GTTCTTCAGTAAGAGAA	MEME-1	EHI_114810	hypothetical protein, conserved	400	416	+	14.5267	3.87e-06	0.196	ATTCTTCAGTAGAACAA
92	GTTCTTCAGTAAGAGAA	MEME-1	EHI_119790	hypothetical protein	306	322	+	16.0611	1.12e-06	0.151	GTACTTTAGGAAGTGAA
93	GTTCTTCAGTAAGAGAA	MEME-1	EHI_119890	hypothetical protein	430	446	+	13.8779	6.16e-06	0.203	GTTCTTCAACAGAAGAT
94	GTTCTTCAGTAAGAGAA	MEME-1	EHI_120350	hypothetical protein	177	193	+	13.9466	5.85e-06	0.203	GTTCATCAGATGGATAA
95	GTTCTTCAGTAAGAGAA	MEME-1	EHI_124350	hypothetical protein	418	434	+	16.0992	1.08e-06	0.149	ATTCTTCTAAAAGAGAA
96	GTTCTTCAGTAAGAGAA	MEME-1	EHI_125900	hypothetical protein	22	38	+	13.5038	8.11e-06	0.219	GTTTTTAAGAAAAAGAA
97	GTTCTTCAGTAAGAGAA	MEME-1	EHI_127680	hypothetical protein	8	24	+	14.3588	4.39e-06	0.198	CTTCTTCATAAATAGAA
98	GTTCTTCAGTAAGAGAA	MEME-1	EHI_130680	hypothetical protein	158	174	+	17.0382	4.74e-07	0.106	AGACTTCAGTAAGAGAA
99	GTTCTTCAGTAAGAGAA	MEME-1	EHI_130680	hypothetical protein	206	222	+	14.5954	3.67e-06	0.192	TATCATCAATAAGAGAA
100	GTTCTTCAGTAAGAGAA	MEME-1	EHI_130710	myb-like DNA-binding domain containing protein	484	500	+	14.4733	4.04e-06	0.197	ATTCTGCATTAAAAGAA
101	GTTCTTCAGTAAGAGAA	MEME-1	EHI_130950	hypothetical protein	262	278	+	13.542	7.88e-06	0.216	GTTTTTCAGCAAGAAAT
102	GTTCTTCAGTAAGAGAA	MEME-1	EHI_131050	hypothetical protein	89	105	+	13.7863	6.59e-06	0.206	GTTCTTTTTTTAGAGAA
103	GTTCTTCAGTAAGAGAA	MEME-1	EHI_133780	hypothetical protein	454	470	+	14.1374	5.12e-06	0.198	TTGCTTCAGCTAAAGAA
104	GTTCTTCAGTAAGAGAA	MEME-1	EHI_135070	RNA recognition motif domain containing protein	299	315	+	14.1298	5.15e-06	0.198	GTTATTCTGAAATAGAA
105	GTTCTTCAGTAAGAGAA	MEME-1	EHI_137090	TFIID subunit, putative	128	144	+	15.9466	1.24e-06	0.151	GTTCTTCATAATGAGCA
106	GTTCTTCAGTAAGAGAA	MEME-1	EHI_138470	hypothetical protein	313	329	+	13.3817	8.87e-06	0.224	GTTGTTCAATCAAAGAA
107	GTTCTTCAGTAAGAGAA	MEME-1	EHI_139970	Ras GTPase-activating protein, putative	287	303	+	14.2366	4.78e-06	0.198	ATTCTTCAGCAACAGTA
108	GTTCTTCAGTAAGAGAA	MEME-1	EHI_140170	40S ribosomal protein S20, putative	342	358	+	14.5573	3.79e-06	0.195	GTACTGAAGTAAAAGAA
109	GTTCTTCAGTAAGAGAA	MEME-1	EHI_140740	hypothetical protein	209	225	+	14.3817	4.32e-06	0.198	TTTCTTTATAAAGAGAA
110	GTTCTTCAGTAAGAGAA	MEME-1	EHI_141080	SP-RING zinc finger domain containing protein	158	174	+	14.6336	3.57e-06	0.192	GTTCTTCAAAAAAAAAA
111	GTTCTTCAGTAAGAGAA	MEME-1	EHI_141420	hypothetical protein	152	168	+	16.9008	5.33e-07	0.107	ATACTTCTGGAAGAGAA
112	GTTCTTCAGTAAGAGAA	MEME-1	EHI_141550	hypothetical protein	152	168	+	16.9008	5.33e-07	0.107	ATACTTCTGGAAGAGAA
113	GTTCTTCAGTAAGAGAA	MEME-1	EHI_141820	protein kinase, putative	130	146	+	14.8321	3.06e-06	0.185	ATTGTTTAGTAAGAGAA
114	GTTCTTCAGTAAGAGAA	MEME-1	EHI_142700	endonuclease V, putative	133	149	+	15.5191	1.77e-06	0.151	GTACTTCAAATGGAGAA
115	GTTCTTCAGTAAGAGAA	MEME-1	EHI_146550	phospholipase D, putative	193	209	+	15.0992	2.5e-06	0.173	GTTATTCAGTTATAGAA
116	GTTCTTCAGTAAGAGAA	MEME-1	EHI_148070	importin alpha, putative	342	358	+	13.8015	6.51e-06	0.205	GTACTTCATTTGGTGAA
117	GTTCTTCAGTAAGAGAA	MEME-1	EHI_148300	hypothetical protein	159	175	+	13.3664	8.97e-06	0.224	GTGCAGCAGAAAAAGCA
118	GTTCTTCAGTAAGAGAA	MEME-1	EHI_148580	choline/ethanolamine kinase, putative	323	339	+	14.5954	3.67e-06	0.192	GTTCATTAGGAATAGAA
119	GTTCTTCAGTAAGAGAA	MEME-1	EHI_148650	leucine rich repeat and phosphatase domain containing protein	290	306	+	15.9313	1.25e-06	0.151	GTTCTTCAAAAAAAGCA
120	GTTCTTCAGTAAGAGAA	MEME-1	EHI_151960	zinc finger domain containing protein	315	331	+	14.1069	5.23e-06	0.2	ATTTTTCAGAAAGAGTA
121	GTTCTTCAGTAAGAGAA	MEME-1	EHI_152970	hypothetical protein	469	485	+	14.9313	2.84e-06	0.173	TATTTTCAGAAAGAGAA
122	GTTCTTCAGTAAGAGAA	MEME-1	EHI_153120	protein kinase domain containing protein	326	342	+	15.7634	1.44e-06	0.151	GTTGTGAAGGAAGAGAA
123	GTTCTTCAGTAAGAGAA	MEME-1	EHI_153640	hypothetical protein	350	366	+	17.1603	4.28e-07	0.104	GTTCATTAGAAGGAGAA
124	GTTCTTCAGTAAGAGAA	MEME-1	EHI_154440	hypothetical protein	158	174	+	13.542	7.88e-06	0.216	GTTCTTCAATTTGAAAA
125	GTTCTTCAGTAAGAGAA	MEME-1	EHI_156680	hypothetical protein	179	195	+	13.5344	7.93e-06	0.216	TTACTTCAGATAAAGAA
126	GTTCTTCAGTAAGAGAA	MEME-1	EHI_158110	DNA replication licensing factor, putative	193	209	+	13.9237	5.95e-06	0.203	GTTCTTAATAAAGACAA
127	GTTCTTCAGTAAGAGAA	MEME-1	EHI_161010	anaerobic glycerol-3-phosphate dehydrogenase subunit A, putative	318	334	+	14.2748	4.66e-06	0.198	TTTCATTAGGAGGAGAA
128	GTTCTTCAGTAAGAGAA	MEME-1	EHI_161950	RhoGAP domain containing protein	32	48	+	14.0611	5.4e-06	0.201	GTTCTTTTATTAGAGAA
129	GTTCTTCAGTAAGAGAA	MEME-1	EHI_161950	RhoGAP domain containing protein	480	496	+	13.2366	9.86e-06	0.227	ACTCTTCAATAAAAGAA
130	GTTCTTCAGTAAGAGAA	MEME-1	EHI_163570	hypothetical protein	313	329	+	19.7939	3.66e-08	0.0589	AATCTTCAGTAAGAGAA
131	GTTCTTCAGTAAGAGAA	MEME-1	EHI_164340	hypothetical protein	204	220	+	13.7176	6.93e-06	0.211	GTTCAATAATAAGAGAA
132	GTTCTTCAGTAAGAGAA	MEME-1	EHI_168460	hypothetical protein, conserved	283	299	+	13.6718	7.17e-06	0.213	CCCCTACAGGAAGAGAA
133	GTTCTTCAGTAAGAGAA	MEME-1	EHI_169250	hypothetical protein	141	157	+	13.5267	7.98e-06	0.217	GTATTTCAGAAGGACAA
134	GTTCTTCAGTAAGAGAA	MEME-1	EHI_173420	hypothetical protein	81	97	+	16.2443	9.41e-07	0.137	GTTCTTAAGGAAGATAA
135	GTTCTTCAGTAAGAGAA	MEME-1	EHI_174260	hypothetical protein	1	17	+	13.771	6.66e-06	0.207	GTGCATTAGGAAAAGAA
136	GTTCTTCAGTAAGAGAA	MEME-1	EHI_175100	hypothetical protein	152	168	+	14.1374	5.12e-06	0.198	GTTGTTCATTAAGATAA
137	GTTCTTCAGTAAGAGAA	MEME-1	EHI_175280	hypothetical protein	390	406	+	18.4275	1.55e-07	0.0874	ATTCTTCATGAAGAGAA
138	GTTCTTCAGTAAGAGAA	MEME-1	EHI_175410	myo-inositol monophosphatase, putative	398	414	+	13.2824	9.53e-06	0.227	GTGATCCAGGACGAGAA
139	GTTCTTCAGTAAGAGAA	MEME-1	EHI_177010	serine/threonine- protein kinase 6 , putative	133	149	+	15.5191	1.77e-06	0.151	GTACTTCAAATGGAGAA
140	GTTCTTCAGTAAGAGAA	MEME-1	EHI_178620	hypothetical protein	300	316	+	14.9466	2.81e-06	0.173	GTTCTTCAAAAAGACTA
141	GTTCTTCAGTAAGAGAA	MEME-1	EHI_178880	serine/threonine-protein phosphatase ppe1, putative	295	311	+	13.2824	9.53e-06	0.227	GTTTTACAGTAAAAGCA
142	GTTCTTCAGTAAGAGAA	MEME-1	EHI_180800	hypothetical protein	278	294	+	14.084	5.32e-06	0.2	AATCTGCAAAAAGAGAA
143	GTTCTTCAGTAAGAGAA	MEME-1	EHI_182670	enhancer binding protein-2, putative	345	361	+	14.3511	4.42e-06	0.198	GTTCTTCCAGAATAGAA
144	GTTCTTCAGTAAGAGAA	MEME-1	EHI_182880	TFIIH basal transcription factor complex subunit, putative	23	39	+	15.2672	2.19e-06	0.161	TTTCATAAGAAAGAGAA
145	GTTCTTCAGTAAGAGAA	MEME-1	EHI_182900	actin	277	293	+	13.458	8.39e-06	0.221	GTTGTTCATTAGTAGAA
146	GTTCTTCAGTAAGAGAA	MEME-1	EHI_183160	hypothetical protein	365	381	+	18.9847	8.72e-08	0.0874	TGTCTTCAGGAAGAGAA
147	GTTCTTCAGTAAGAGAA	MEME-1	EHI_183880	hypothetical protein, conserved	83	99	+	14.3969	4.28e-06	0.198	ATTTTTCATGAAGAGAA
148	GTTCTTCAGTAAGAGAA	MEME-1	EHI_185440	hypothetical protein	36	52	+	13.2824	9.53e-06	0.227	GTTCTTCTAAATAAGAA
149	GTTCTTCAGTAAGAGAA	MEME-1	EHI_190880	Thioredoxin domain-containing protein 2, putative	445	461	+	13.4504	8.44e-06	0.221	CTTCATCAACAAGAGGA
150	GTTCTTCAGTAAGAGAA	MEME-1	EHI_192080	zinc finger protein, putative	306	322	+	13.2824	9.53e-06	0.227	GTTCTTTTATAAAAGAA
151	GTTCTTCAGTAAGAGAA	MEME-1	EHI_192780	hypothetical protein	58	74	+	13.5344	7.93e-06	0.216	GTTCTTCTATTGAAGAA
152	GTTCTTCAGTAAGAGAA	MEME-1	EHI_192780	hypothetical protein	400	416	+	13.5344	7.93e-06	0.216	GTTCTTCTATTGAAGAA
153	GTTCTTCAGTAAGAGAA	MEME-1	EHI_193360	histone H3, putative	159	175	+	13.542	7.88e-06	0.216	TTTCAACAAAAAGAGAA
154	GTTCTTCAGTAAGAGAA	MEME-1	EHI_193830	endonuclease V, putative	133	149	+	15.5191	1.77e-06	0.151	GTACTTCAAATGGAGAA
155	GTTCTTCAGTAAGAGAA	MEME-1	EHI_194190	hypothetical protein	310	326	+	13.2672	9.64e-06	0.227	GTTTTTCTGAAAGTGGA
156	GTTCTTCAGTAAGAGAA	MEME-1	EHI_194210	hypothetical protein	151	167	+	17.1908	4.15e-07	0.104	TTTCCTCTGTAAGAGAA
157	GTTCTTCAGTAAGAGAA	MEME-1	EHI_196960	RhoGAP domain containing protein	156	172	+	16.855	5.53e-07	0.107	GTTCTTCTGAAAGTGAT
158	GTTCTTCAGTAAGAGAA	MEME-1	EHI_197120	protein phosphatase, putative	317	333	+	13.374	8.91e-06	0.224	GTGCTCAAGGAAAAGAA
159	GTTCTTCAGTAAGAGAA	MEME-1	EHI_197540	protein kinase, putative	305	321	+	13.9008	6.06e-06	0.203	GTTCTGAAGTTAGAAAA
160	GTTCTTCAGTAAGAGAA	MEME-1	EHI_198650	cyclin, domain containing protein	232	248	+	14.9771	2.74e-06	0.173	TTTGTTCAAAAAGAGAA
161	GTTCTTCAGTAAGAGAA	MEME-1	EHI_198920	hypothetical protein	92	108	+	13.542	7.88e-06	0.216	GCTCATCAATAAGAAAA
162	GTTCTTCAGTAAGAGAA	MEME-1	EHI_199020	high-affinity potassium uptake transporter, putative	85	101	+	13.2519	9.75e-06	0.227	GTGTTTCATACAGAGAA
163	GTTCTTCAGTAAGAGAA	MEME-1	EHI_199570	RhoGAP domain containing protein	153	169	+	13.8473	6.29e-06	0.204	GATCTTCACATGGAGAA

## Sheet: EhrabB1
	motif_id	motif_alt_id	sequence_name	Product Description	stop	strand	score	p-value	q-value	matched_sequence
1	CTTCATTYCATGGTTTTTC	MEME-1	EHI_000500	hypothetical protein	126	144	+	18.8889	1.84e-07	0.0321	TTTCATTTGATGGTTCTTC
2	CTTCATTYCATGGTTTTTC	MEME-1	EHI_000920	MmpL efflux pump, putative	409	427	+	13.9167	5.47e-06	0.13	CTTCTTTGCTTTATTTTTC
3	CTTCATTYCATGGTTTTTC	MEME-1	EHI_001120	hypothetical protein, conserved	26	44	+	13.5972	6.67e-06	0.137	CTTCTTTTTCTTGTTTTTT
4	CTTCATTYCATGGTTTTTC	MEME-1	EHI_001780	hypothetical protein	17	35	+	13.75	6.06e-06	0.133	TATCATTTTATGTTTTTTC
5	CTTCATTYCATGGTTTTTC	MEME-1	EHI_003040	hypothetical protein	191	209	+	16.1389	1.29e-06	0.0864	CTTCTTTTCTTTTCTTTTC
6	CTTCATTYCATGGTTTTTC	MEME-1	EHI_006010	hypothetical protein, conserved	264	282	+	13.6111	6.61e-06	0.137	CTTCTTTTTATGTTTCTTT
7	CTTCATTYCATGGTTTTTC	MEME-1	EHI_006020	hypothetical protein	236	254	+	13.375	7.63e-06	0.141	CTTCAGTTCTTGTGTTTTT
8	CTTCATTYCATGGTTTTTC	MEME-1	EHI_006730	hypothetical protein	69	87	+	15.5278	1.94e-06	0.0947	CTTCTTCTCTTGGTTCTTT
9	CTTCATTYCATGGTTTTTC	MEME-1	EHI_007880	hypothetical protein	312	330	+	15.1667	2.46e-06	0.105	CTTAATTCCATTGCTTTTT
10	CTTCATTYCATGGTTTTTC	MEME-1	EHI_008760	hypothetical protein	420	438	+	19.6806	1e-07	0.0235	CTTCATTCAATGTTTTCTC
11	CTTCATTYCATGGTTTTTC	MEME-1	EHI_009250	Legume-like lectin family protein, membrane-bound	21	39	+	13.25	8.24e-06	0.142	CTTCATTTTTTTATTATTC
12	CTTCATTYCATGGTTTTTC	MEME-1	EHI_009470	RNA recognition motif domain containing protein	181	199	+	13.9444	5.37e-06	0.13	CACTAGTTCATGGTTTTTC
13	CTTCATTYCATGGTTTTTC	MEME-1	EHI_009860	hypothetical protein	140	158	+	13.375	7.63e-06	0.141	CTTCATTTCATTGTTAATT
14	CTTCATTYCATGGTTTTTC	MEME-1	EHI_009880	hypothetical protein, conserved	17	35	+	13.9306	5.42e-06	0.13	CTTCTTTTCTTAGTTCTTT
15	CTTCATTYCATGGTTTTTC	MEME-1	EHI_010030	hypothetical protein	190	208	+	15.4444	2.05e-06	0.0959	CTTCATTTCATAGTTATTA
16	CTTCATTYCATGGTTTTTC	MEME-1	EHI_010050	Rap/Ran GTPase-activating protein, putative	292	310	+	20.6944	4.52e-08	0.0188	CTTCCTATTAAGGTTTTTC
17	CTTCATTYCATGGTTTTTC	MEME-1	EHI_011390	Rho guanine nucleotide exchange factor, putative	94	112	+	17.5	5.06e-07	0.0526	CTTCATTCTTTTTTTCTTC
18	CTTCATTYCATGGTTTTTC	MEME-1	EHI_011540	hypothetical protein	154	172	+	14.9583	2.82e-06	0.112	CTTCTATTTCTTGTTTTTC
19	CTTCATTYCATGGTTTTTC	MEME-1	EHI_012160	ser/thr protein phosphatase family protein	93	111	+	17.375	5.52e-07	0.0538	TTTCTTTCCTCTGTTTTTC
20	CTTCATTYCATGGTTTTTC	MEME-1	EHI_012160	ser/thr protein phosphatase family protein	238	256	+	13.8472	5.71e-06	0.131	CTTCTTACTTTTGTTTTTA
21	CTTCATTYCATGGTTTTTC	MEME-1	EHI_012420	myb-like DNA-binding domain containing protein	259	277	+	16.3611	1.11e-06	0.0834	CTCCTTTCTTTGTTTCTTC
22	CTTCATTYCATGGTTTTTC	MEME-1	EHI_012600	metallo-beta-lactamase family protein	235	253	+	15.8194	1.6e-06	0.0932	CTCCCTTCCTTTCTTCTTC
23	CTTCATTYCATGGTTTTTC	MEME-1	EHI_013140	Ras guanine nucleotide exchange factor, putative	29	47	+	13.7361	6.12e-06	0.133	CTTCATTTTTGTGTTTTTT
24	CTTCATTYCATGGTTTTTC	MEME-1	EHI_013160	hypothetical protein	63	81	+	12.9444	9.91e-06	0.143	TTTGATTTTTAGGTTTTTC
25	CTTCATTYCATGGTTTTTC	MEME-1	EHI_013210	hypothetical protein	64	82	+	14.4583	3.89e-06	0.125	CTTCCTTCTATTTTTTTTA
26	CTTCATTYCATGGTTTTTC	MEME-1	EHI_014310	calcium-gated potassium channel protein, putative	166	184	+	13.4444	7.32e-06	0.14	CATCAATTTCTGGTATTTC
27	CTTCATTYCATGGTTTTTC	MEME-1	EHI_015290	C2 domain protein, putative	54	72	+	13.8333	5.75e-06	0.131	CTTCTTTTTTATTTTTTTC
28	CTTCATTYCATGGTTTTTC	MEME-1	EHI_015310	60S ribosomal protein L35a, putative	16	34	+	16.25	1.2e-06	0.0838	GTTCAGTTCAGGGTTTTAC
29	CTTCATTYCATGGTTTTTC	MEME-1	EHI_015550	retroviral aspartyl protease domain-containing protein	476	494	+	13.125	8.89e-06	0.142	CTTCCTTCTTTTGTTTATT
30	CTTCATTYCATGGTTTTTC	MEME-1	EHI_016380	P-glycoprotein-2	99	117	+	15.9444	1.47e-06	0.0883	CTTCCTATTAAGGTTTTTT
31	CTTCATTYCATGGTTTTTC	MEME-1	EHI_016490	leucine rich repeat protein, BspA family	371	389	+	13.1389	8.81e-06	0.142	TTTCTTTTCTTTGTTTTTT
32	CTTCATTYCATGGTTTTTC	MEME-1	EHI_017550	hypothetical protein	142	160	+	15.5139	1.96e-06	0.0947	CTTCCTTTTCTTGTTTCTC
33	CTTCATTYCATGGTTTTTC	MEME-1	EHI_017550	hypothetical protein	358	376	+	13.3056	7.96e-06	0.142	CTTCATATCATTCTTTTTA
34	CTTCATTYCATGGTTTTTC	MEME-1	EHI_017640	hypothetical protein	258	276	+	20.1528	6.98e-08	0.0188	CTTCTTATTAAGGTTTTTC
35	CTTCATTYCATGGTTTTTC	MEME-1	EHI_018840	leucine rich repeat protein, BspA family	379	397	+	13	9.59e-06	0.142	TTTCTTTTGATGTTATTTC
36	CTTCATTYCATGGTTTTTC	MEME-1	EHI_019190	hypothetical protein	383	401	+	12.9444	9.91e-06	0.143	CTTCTTTCTCTATTTATTC
37	CTTCATTYCATGGTTTTTC	MEME-1	EHI_019190	hypothetical protein	475	493	+	14.0694	4.97e-06	0.13	CTTCATTTTGTTGTTCATC
38	CTTCATTYCATGGTTTTTC	MEME-1	EHI_021580	hypothetical protein	325	343	+	14.25	4.43e-06	0.13	CTTCATATTCTTTTTTTTC
39	CTTCATTYCATGGTTTTTC	MEME-1	EHI_022280	protein kinase domain containing protein	228	246	+	13.9167	5.47e-06	0.13	CTTCTTTGCTTTATTTTTC
40	CTTCATTYCATGGTTTTTC	MEME-1	EHI_022280	protein kinase domain containing protein	243	261	+	16.7917	8.28e-07	0.0664	TTTCCTATTAAGGTTTTTC
41	CTTCATTYCATGGTTTTTC	MEME-1	EHI_022600	NADPH-dependent FMN reductase domain containing protein	100	118	+	13.0972	9.04e-06	0.142	TTTCATTTCATTGATTATC
42	CTTCATTYCATGGTTTTTC	MEME-1	EHI_022600	NADPH-dependent FMN reductase domain containing protein	346	364	+	14.6389	3.46e-06	0.119	CTTTTTATTAAGGTTTTTC
43	CTTCATTYCATGGTTTTTC	MEME-1	EHI_023000	hypothetical protein	199	217	+	15.3194	2.23e-06	0.098	CTTCTTTTCTTTTTTATTC
44	CTTCATTYCATGGTTTTTC	MEME-1	EHI_023010	protein kinase, putative	62	80	+	15.3194	2.23e-06	0.098	CTTCTTTTCTTTTTTATTC
45	CTTCATTYCATGGTTTTTC	MEME-1	EHI_023310	RING zinc finger protein, putative	221	239	+	15.25	2.33e-06	0.102	CCTCAATCAAGTGTTTTTC
46	CTTCATTYCATGGTTTTTC	MEME-1	EHI_023900	hypothetical protein, conserved	393	411	+	15	2.75e-06	0.111	CTTCCATCTTTCTTTTTTC
47	CTTCATTYCATGGTTTTTC	MEME-1	EHI_024610	hypothetical protein, conserved	135	153	+	18.1667	3.13e-07	0.0464	ATTCATTCAATGGTTATTC
48	CTTCATTYCATGGTTTTTC	MEME-1	EHI_025100	hypothetical protein, conserved	445	463	+	19.1111	1.56e-07	0.0289	CTTCTTTTCATTGTTTTTG
49	CTTCATTYCATGGTTTTTC	MEME-1	EHI_025400	START domain containing protein	11	29	+	13.9028	5.51e-06	0.13	CTTCTGTTTAGGTTATTTC
50	CTTCATTYCATGGTTTTTC	MEME-1	EHI_025590	60S ribosomal protein L35a, putative	16	34	+	16.25	1.2e-06	0.0838	GTTCAGTTCAGGGTTTTAC
51	CTTCATTYCATGGTTTTTC	MEME-1	EHI_025840	LSM domain containing protein	214	232	+	12.9861	9.67e-06	0.142	CTTTATTTTTTGTTTCTTC
52	CTTCATTYCATGGTTTTTC	MEME-1	EHI_026480	(2r)-phospho-3-sulfolactate synthase, putative	26	44	+	12.9722	9.75e-06	0.143	TTTCTTTTTTTGTTTCTTC
53	CTTCATTYCATGGTTTTTC	MEME-1	EHI_027760	DEAD/DEAH box helicase, putative	80	98	+	13.4167	7.44e-06	0.141	TTTCATCTCTCTGTTTTTC
54	CTTCATTYCATGGTTTTTC	MEME-1	EHI_029000	zinc finger domain containing protein	256	274	+	20.1528	6.98e-08	0.0188	CTTCTTATTAAGGTTTTTC
55	CTTCATTYCATGGTTTTTC	MEME-1	EHI_031210	hypothetical protein	81	99	+	13.4028	7.5e-06	0.141	TTTCTTACTATTGTGTTTC
56	CTTCATTYCATGGTTTTTC	MEME-1	EHI_031310	myotubularin, putative	389	407	+	14.75	3.23e-06	0.118	CTTTATTTTTTGTTTTTTC
57	CTTCATTYCATGGTTTTTC	MEME-1	EHI_035640	hypothetical protein	22	40	+	13.4722	7.19e-06	0.14	CTTCTTTTCTTTTTTTTTT
58	CTTCATTYCATGGTTTTTC	MEME-1	EHI_035920	regulator of nonsense transcripts, putative	220	238	+	13.2222	8.38e-06	0.142	TTGCATTACGTGGGTTTTC
59	CTTCATTYCATGGTTTTTC	MEME-1	EHI_036910	hypothetical protein	4	22	+	13.4444	7.32e-06	0.14	CTTCGTTCTATTACTTTTC
60	CTTCATTYCATGGTTTTTC	MEME-1	EHI_037440	hypothetical protein	179	197	+	14.5556	3.65e-06	0.121	CTTCTTACGATTGTAGTTC
61	CTTCATTYCATGGTTTTTC	MEME-1	EHI_038690	ubiquitin-activating enzyme E1 1, putative	49	67	+	13.2917	8.03e-06	0.142	CTTCCTTTTCTGATTTTTT
62	CTTCATTYCATGGTTTTTC	MEME-1	EHI_041470	leucine rich repeat protein, BspA family	10	28	+	13.7917	5.91e-06	0.132	CTTCATATTCTCCTTTTTC
63	CTTCATTYCATGGTTTTTC	MEME-1	EHI_042100	hypothetical protein	50	68	+	12.9583	9.83e-06	0.143	CTTCTTGTTTTTGCTTTTC
64	CTTCATTYCATGGTTTTTC	MEME-1	EHI_042230	leucine rich repeat / protein phosphatase 2C domain containing protein	315	333	+	14.2917	4.32e-06	0.128	CCTTATTTTTAGGTTTTTC
65	CTTCATTYCATGGTTTTTC	MEME-1	EHI_042940	hypothetical protein	5	23	+	13.3472	7.76e-06	0.142	GTTCCTTCTTTTTTTTTTC
66	CTTCATTYCATGGTTTTTC	MEME-1	EHI_043010	V-type ATPase, A subunit, putative	98	116	+	15.0972	2.58e-06	0.107	CTTCATATTGTTGTATTTC
67	CTTCATTYCATGGTTTTTC	MEME-1	EHI_044980	tumor suppressor candidate 4, putative	233	251	+	14.6389	3.46e-06	0.119	CTCCAATTCTTTGTATTTC
68	CTTCATTYCATGGTTTTTC	MEME-1	EHI_045110	hypothetical protein	204	222	+	18.5972	2.28e-07	0.0363	CTTCATTTCAAATTTTTTC
69	CTTCATTYCATGGTTTTTC	MEME-1	EHI_045210	TBC/Rab GTPase activating domain containing protein	48	66	+	15.3472	2.19e-06	0.098	TTTCATTTCATTTCTTTTC
70	CTTCATTYCATGGTTTTTC	MEME-1	EHI_045220	hypothetical protein	257	275	+	13.9167	5.47e-06	0.13	CTTCTTTGCTTTATTTTTC
71	CTTCATTYCATGGTTTTTC	MEME-1	EHI_046630	Rho family GTPase	187	205	+	20.1528	6.98e-08	0.0188	CTTCTTATTAAGGTTTTTC
72	CTTCATTYCATGGTTTTTC	MEME-1	EHI_047780	hypothetical protein	62	80	+	16.9861	7.24e-07	0.062	TTTCATACTTTCGTTTTTC
73	CTTCATTYCATGGTTTTTC	MEME-1	EHI_048170	Protein transport protein SEC61 gamma subunit, putative	96	114	+	14.8611	3e-06	0.114	TTGCAATCCTTGGTTTTTG
74	CTTCATTYCATGGTTTTTC	MEME-1	EHI_048700	ubiquitin-conjugating enzyme family protein	159	177	+	14.0139	5.14e-06	0.13	CTCCATTCCATATCTTCTC
75	CTTCATTYCATGGTTTTTC	MEME-1	EHI_049000	60S ribosomal protein L35a, putative	16	34	+	16.25	1.2e-06	0.0838	GTTCAGTTCAGGGTTTTAC
76	CTTCATTYCATGGTTTTTC	MEME-1	EHI_049700	beta-amylase, putative	338	356	+	14	5.19e-06	0.13	CTTCACTTGATGATATTTC
77	CTTCATTYCATGGTTTTTC	MEME-1	EHI_050340	hypothetical protein, conserved	233	251	+	14.6389	3.46e-06	0.119	CTCCAATTCTTTGTATTTC
78	CTTCATTYCATGGTTTTTC	MEME-1	EHI_050990	RIO1 family protein	314	332	+	16.7361	8.61e-07	0.0681	CAACCTTCTTTGGTTTTTC
79	CTTCATTYCATGGTTTTTC	MEME-1	EHI_051090	GTP-binding protein, putative	136	154	+	16.3472	1.12e-06	0.0834	TTTCATTCTTTGCTTCTTC
80	CTTCATTYCATGGTTTTTC	MEME-1	EHI_052410	hypothetical protein	33	51	+	20.1528	6.98e-08	0.0188	CTTCTTATTAAGGTTTTTC
81	CTTCATTYCATGGTTTTTC	MEME-1	EHI_052750	hypothetical protein	61	79	+	14.2778	4.36e-06	0.129	TTTCCTTCTTTTTTTTTTC
82	CTTCATTYCATGGTTTTTC	MEME-1	EHI_052760	hypothetical protein	258	276	+	13.5417	6.9e-06	0.138	CCTTATCCTTAGGTTTTTC
83	CTTCATTYCATGGTTTTTC	MEME-1	EHI_053010	hypothetical protein, conserved	118	136	+	18.5	2.45e-07	0.0373	CTTCATTTCTTATTTTTTC
84	CTTCATTYCATGGTTTTTC	MEME-1	EHI_053200	glutamic acid-rich protein, putative	356	374	+	15.7222	1.71e-06	0.0939	CTACATTTCTTCTTTTTTC
85	CTTCATTYCATGGTTTTTC	MEME-1	EHI_056460	hypothetical protein, conserved	45	63	+	14.1944	4.59e-06	0.13	CTTTTTTCCAGCATTTTTC
86	CTTCATTYCATGGTTTTTC	MEME-1	EHI_057850	40S ribosomal protein S4, putative	18	36	+	13.2778	8.1e-06	0.142	CTTTTTTTTTTTGTTTTTC
87	CTTCATTYCATGGTTTTTC	MEME-1	EHI_058080	60S ribosomal protein L31, putative	286	304	+	12.9306	9.99e-06	0.144	TTTGTTTCCCTGGTTTTTT
88	CTTCATTYCATGGTTTTTC	MEME-1	EHI_059870	hypothetical protein	233	251	+	13.3889	7.57e-06	0.141	CTTCTTTCATTGGTAGTGC
89	CTTCATTYCATGGTTTTTC	MEME-1	EHI_060210	hypothetical protein	74	92	+	14	5.19e-06	0.13	CTTCATTTCTTCATAATTC
90	CTTCATTYCATGGTTTTTC	MEME-1	EHI_060210	hypothetical protein	275	293	+	13.0139	9.5e-06	0.142	CTTCTTTTTCTTTTTCTTC
91	CTTCATTYCATGGTTTTTC	MEME-1	EHI_060210	hypothetical protein	308	326	+	12.9861	9.67e-06	0.142	CTTTATTTTTTGTTTCTTC
92	CTTCATTYCATGGTTTTTC	MEME-1	EHI_060870	hypothetical protein	113	131	+	12.9306	9.99e-06	0.144	CTTTCTTCCTTCGTTCTTT
93	CTTCATTYCATGGTTTTTC	MEME-1	EHI_062740	hypothetical protein	58	76	+	14.625	3.5e-06	0.119	TTTCTTTTCATTGTTTTTT
94	CTTCATTYCATGGTTTTTC	MEME-1	EHI_062810	tyrosine- protein kinase 2, putative	202	220	+	14.1389	4.75e-06	0.13	GTTCATTTTATGACTTTTC
95	CTTCATTYCATGGTTTTTC	MEME-1	EHI_064100	hypothetical protein	135	153	+	14.5278	3.72e-06	0.121	CTTCATTTCTTGATTTATG
96	CTTCATTYCATGGTTTTTC	MEME-1	EHI_065500	tyrosin kinase, putative	80	98	+	14	5.19e-06	0.13	CTTCATTTCTTCATAATTC
97	CTTCATTYCATGGTTTTTC	MEME-1	EHI_065500	tyrosin kinase, putative	283	301	+	13.0139	9.5e-06	0.142	CTTCTTTTTCTTTTTCTTC
98	CTTCATTYCATGGTTTTTC	MEME-1	EHI_065500	tyrosin kinase, putative	316	334	+	12.9861	9.67e-06	0.142	CTTTATTTTTTGTTTCTTC
99	CTTCATTYCATGGTTTTTC	MEME-1	EHI_065700	hypothetical protein	97	115	+	13.2778	8.1e-06	0.142	CTTCTGTTCTGTGTTTTTT
100	CTTCATTYCATGGTTTTTC	MEME-1	EHI_065720	hypothetical protein, conserved	264	282	+	13.6111	6.61e-06	0.137	CTTCTTTTTATGTTTCTTT
101	CTTCATTYCATGGTTTTTC	MEME-1	EHI_066300	hypothetical protein	12	30	+	13.3056	7.96e-06	0.142	CTTCATATCATTCTTTTTA
102	CTTCATTYCATGGTTTTTC	MEME-1	EHI_067730	AIG1 family protein	150	168	+	20.9167	3.8e-08	0.0188	CTTCATTCTTTGTTTCTTC
103	CTTCATTYCATGGTTTTTC	MEME-1	EHI_069520	protein kinase domain containing protein	409	427	+	13.7917	5.91e-06	0.132	CTTCATATTCTCCTTTTTC
104	CTTCATTYCATGGTTTTTC	MEME-1	EHI_072100	hypothetical protein	34	52	+	13.1389	8.81e-06	0.142	TTTCTTTTCTTTGTTTTTT
105	CTTCATTYCATGGTTTTTC	MEME-1	EHI_072250	hypothetical protein	108	126	+	19.1667	1.5e-07	0.0289	TTTCATTCCTTTGTTGTTC
106	CTTCATTYCATGGTTTTTC	MEME-1	EHI_073670	hypothetical protein	404	422	+	13.7361	6.12e-06	0.133	TTTCTTTCTTTTTTTTTTC
107	CTTCATTYCATGGTTTTTC	MEME-1	EHI_074550	hypothetical protein	143	161	+	14.3889	4.06e-06	0.127	CTTCATTCCTCAATTATTC
108	CTTCATTYCATGGTTTTTC	MEME-1	EHI_075670	hypothetical protein	330	348	+	16.3056	1.16e-06	0.0838	CTTTCTTTCAAGGATTTTC
109	CTTCATTYCATGGTTTTTC	MEME-1	EHI_077490	hypothetical protein	130	148	+	13.6528	6.44e-06	0.135	CTTCATTCCTTCATTTCTT
110	CTTCATTYCATGGTTTTTC	MEME-1	EHI_077750	hypothetical protein	442	460	+	14.2083	4.55e-06	0.13	ATTCATTCGATGGTATTTT
111	CTTCATTYCATGGTTTTTC	MEME-1	EHI_082490	hypothetical protein	398	416	+	15.4583	2.04e-06	0.0958	CTTCTTCTCTTCGTTTCTC
112	CTTCATTYCATGGTTTTTC	MEME-1	EHI_082520	hypothetical protein	30	48	+	13.8056	5.85e-06	0.132	CTTCTTTTTATTTTTATTC
113	CTTCATTYCATGGTTTTTC	MEME-1	EHI_082530	acetyl-coA carboxylase, putative	188	206	+	14.0833	4.92e-06	0.13	CTTCTCTTTTAGGTTATTC
114	CTTCATTYCATGGTTTTTC	MEME-1	EHI_082580	hypothetical protein	48	66	+	14.1806	4.63e-06	0.13	CTTTATTTCTTGCTTATTC
115	CTTCATTYCATGGTTTTTC	MEME-1	EHI_083270	ubiquitin, putative	405	423	+	16.0417	1.38e-06	0.0864	CTTCTCTTCTTGTTTCTTC
116	CTTCATTYCATGGTTTTTC	MEME-1	EHI_083410	ubiquitin, putative	405	423	+	16.0417	1.38e-06	0.0864	CTTCTCTTCTTGTTTCTTC
117	CTTCATTYCATGGTTTTTC	MEME-1	EHI_083570	nuclear complex protein 4, putative	51	69	+	13.8472	5.71e-06	0.131	CCTTTTCCCTTGGTATTTC
118	CTTCATTYCATGGTTTTTC	MEME-1	EHI_083630	Mob1/phocein family protein	284	302	+	14.625	3.5e-06	0.119	CTTCTTTTCTTTATTATTC
119	CTTCATTYCATGGTTTTTC	MEME-1	EHI_084160	leucine rich repeat protein, BspA family	100	118	+	13.6806	6.33e-06	0.135	CTTCTTTTCTATATATTTC
120	CTTCATTYCATGGTTTTTC	MEME-1	EHI_084730	multidrug resistance-associated protein, putative	164	182	+	17.5833	4.76e-07	0.0514	TTCCATTCCATTGTTATTC
121	CTTCATTYCATGGTTTTTC	MEME-1	EHI_085160	hypothetical protein	294	312	+	14.75	3.23e-06	0.118	TTTAATTCCAAGGTATTCC
122	CTTCATTYCATGGTTTTTC	MEME-1	EHI_087380	prefoldin, alpha subunit	205	223	+	16.0556	1.37e-06	0.0864	CTTCATTTCTTGTTATTTT
123	CTTCATTYCATGGTTTTTC	MEME-1	EHI_087610	hypothetical protein	5	23	+	14.1667	4.67e-06	0.13	GTTCATTTTATTGTTATTC
124	CTTCATTYCATGGTTTTTC	MEME-1	EHI_087830	cyclin, domain containing protein	121	139	+	15.5	1.98e-06	0.0947	CTTATTTTTTAGGTTTTTC
125	CTTCATTYCATGGTTTTTC	MEME-1	EHI_087880	pro protein convertase subtilisin/kexinType 5 precursor, putative	165	183	+	13.2778	8.1e-06	0.142	TTTCATTCCCACATTGTTC
126	CTTCATTYCATGGTTTTTC	MEME-1	EHI_091540	hypothetical protein, conserved	156	174	+	16.9722	7.31e-07	0.062	CCTCTTTCCAAGGTTATTA
127	CTTCATTYCATGGTTTTTC	MEME-1	EHI_092280	GPI-anchor transamidase, putative	129	147	+	13.0139	9.5e-06	0.142	CTTCTTTTTCTTTTTCTTC
128	CTTCATTYCATGGTTTTTC	MEME-1	EHI_092280	GPI-anchor transamidase, putative	162	180	+	12.9861	9.67e-06	0.142	CTTTATTTTTTGTTTCTTC
129	CTTCATTYCATGGTTTTTC	MEME-1	EHI_092460	hypothetical protein	125	143	+	14.6944	3.34e-06	0.119	TTTCTTCTTCTGGTTTTTC
130	CTTCATTYCATGGTTTTTC	MEME-1	EHI_092680	hypothetical protein, conserved	45	63	+	14.8889	2.95e-06	0.114	TTTCTTTTTTTTGTTTTTC
131	CTTCATTYCATGGTTTTTC	MEME-1	EHI_092730	ADP-ribosylation factor 1, putative	14	32	+	13.8611	5.66e-06	0.131	CTTCTTTCTAATTTTTATC
132	CTTCATTYCATGGTTTTTC	MEME-1	EHI_092730	ADP-ribosylation factor 1, putative	97	115	+	14.75	3.23e-06	0.118	CTTCTCTACCTTGTTTTTC
133	CTTCATTYCATGGTTTTTC	MEME-1	EHI_092730	ADP-ribosylation factor 1, putative	194	212	+	13.8611	5.66e-06	0.131	CTTCTTTCTAATTTTTATC
134	CTTCATTYCATGGTTTTTC	MEME-1	EHI_093340	WD repeat protein	95	113	+	13.0139	9.5e-06	0.142	CTTCAAATAAAGATTTTTC
135	CTTCATTYCATGGTTTTTC	MEME-1	EHI_093710	CXXC-rich protein	34	52	+	14.0417	5.05e-06	0.13	CTTCTTTTTTTTGTTTTTT
136	CTTCATTYCATGGTTTTTC	MEME-1	EHI_093810	histone H3, putative	46	64	+	13.1389	8.81e-06	0.142	CTTCTTTTTTTTTCTTTTC
137	CTTCATTYCATGGTTTTTC	MEME-1	EHI_094100	galactokinase, putative	85	103	+	16.1806	1.26e-06	0.0864	TTTCAATCTATGATTTTTC
138	CTTCATTYCATGGTTTTTC	MEME-1	EHI_094130	hypothetical protein	27	45	+	13.4722	7.19e-06	0.14	CATTCTTCCAATGTTCTTC
139	CTTCATTYCATGGTTTTTC	MEME-1	EHI_096760	hypothetical protein	9	27	+	15.6944	1.74e-06	0.0939	CTTAATTCTAAGTTTCTTC
140	CTTCATTYCATGGTTTTTC	MEME-1	EHI_098190	hypothetical protein	371	389	+	13	9.59e-06	0.142	ATTCTTTCCTTTTCTTTTC
141	CTTCATTYCATGGTTTTTC	MEME-1	EHI_098460	hypothetical protein	150	168	+	13.0833	9.11e-06	0.142	CTTCCTTTCCATTCTCTTC
142	CTTCATTYCATGGTTTTTC	MEME-1	EHI_099200	START domain containing protein	49	67	+	14.0139	5.14e-06	0.13	CTTCCTTTCTTTTTTTTTT
143	CTTCATTYCATGGTTTTTC	MEME-1	EHI_099320	hypothetical protein	351	369	+	13.5417	6.9e-06	0.138	CTTAATTCCTTCATTTTCC
144	CTTCATTYCATGGTTTTTC	MEME-1	EHI_099670	hypothetical protein, conserved	316	334	+	16.25	1.2e-06	0.0838	TTTCTTATTAAGGTTTTTC
145	CTTCATTYCATGGTTTTTC	MEME-1	EHI_100140	Rho guanine nucleotide exchange factor, putative	204	222	+	17.7361	4.28e-07	0.0514	CTTCTTTTCTTCATTTTTC
146	CTTCATTYCATGGTTTTTC	MEME-1	EHI_100490	hypothetical protein, conserved	256	274	+	21.6944	2.01e-08	0.0188	CTTCATTTCATGGTATTTG
147	CTTCATTYCATGGTTTTTC	MEME-1	EHI_101730	surface antigen ariel1, putative	118	136	+	13.0278	9.42e-06	0.142	TTTCATTTTGGGATTTTTC
148	CTTCATTYCATGGTTTTTC	MEME-1	EHI_102380	leucine rich repeat protein, BspA family	21	39	+	13.6528	6.44e-06	0.135	CTTCTTTTCATTATAATTC
149	CTTCATTYCATGGTTTTTC	MEME-1	EHI_102380	leucine rich repeat protein, BspA family	248	266	+	20.9167	3.8e-08	0.0188	CTTCATTCTTTGTTTCTTC
150	CTTCATTYCATGGTTTTTC	MEME-1	EHI_103240	protein kinase domain containing protein	314	332	+	13.5694	6.78e-06	0.137	TTTCATACTCTTGTTGTTC
151	CTTCATTYCATGGTTTTTC	MEME-1	EHI_103260	NADPH-dependent FMN reductase domain containing protein	97	115	+	13.0972	9.04e-06	0.142	TTTCATTTCATTGATTATC
152	CTTCATTYCATGGTTTTTC	MEME-1	EHI_103310	60S ribosomal protein L7a, putative	102	120	+	15.0833	2.6e-06	0.107	CTTCATTTCATCCATCTTC
153	CTTCATTYCATGGTTTTTC	MEME-1	EHI_103350	hypothetical protein	19	37	+	13.1111	8.96e-06	0.142	ATTCATTTCTTTGTTTTTT
154	CTTCATTYCATGGTTTTTC	MEME-1	EHI_103500	hypothetical protein	81	99	+	17.6389	4.58e-07	0.0514	CCTCATTTCCTCGTTATTC
155	CTTCATTYCATGGTTTTTC	MEME-1	EHI_103790	tubulin interacting protein, putative	7	25	+	14.4167	3.99e-06	0.126	CTTCTTTCGTTTTTATTTC
156	CTTCATTYCATGGTTTTTC	MEME-1	EHI_105180	40S ribosomal protein S26, putative	391	409	+	17.0556	6.9e-07	0.0611	CTGCAGTCCGTGATATTTC
157	CTTCATTYCATGGTTTTTC	MEME-1	EHI_105190	hypothetical protein	194	212	+	13.2361	8.31e-06	0.142	CTTCTCTCCCTTCTATTTC
158	CTTCATTYCATGGTTTTTC	MEME-1	EHI_105970	diacylglycerol cholinephosphotransferase, putative	233	251	+	13.3056	7.96e-06	0.142	CCTCATTTCTTGATATTTG
159	CTTCATTYCATGGTTTTTC	MEME-1	EHI_106310	hypothetical protein, conserved	40	58	+	13.6389	6.5e-06	0.135	CTTCATTTCATCATATTTT
160	CTTCATTYCATGGTTTTTC	MEME-1	EHI_107090	hypothetical protein	181	199	+	15.7639	1.66e-06	0.0939	CTTCATTTTAATGTTTTTT
161	CTTCATTYCATGGTTTTTC	MEME-1	EHI_107540	hypothetical protein, conserved	193	211	+	20.9167	3.8e-08	0.0188	CTTCATTCTTTGTTTCTTC
162	CTTCATTYCATGGTTTTTC	MEME-1	EHI_108750	Rap/Ran GTPase activating protein, putative	256	274	+	20.6944	4.52e-08	0.0188	CTTCCTATTAAGGTTTTTC
163	CTTCATTYCATGGTTTTTC	MEME-1	EHI_109920	hypothetical protein	440	458	+	13.2222	8.38e-06	0.142	CTTCCTTACTTTACTTTTC
164	CTTCATTYCATGGTTTTTC	MEME-1	EHI_109990	hypothetical protein	148	166	+	15.1389	2.51e-06	0.105	CTTCAATTTATTGTTTCTC
165	CTTCATTYCATGGTTTTTC	MEME-1	EHI_110620	zinc finger domain containing protein	127	145	+	13.1806	8.59e-06	0.142	ATTATTTCCTTGTTTTTTC
166	CTTCATTYCATGGTTTTTC	MEME-1	EHI_110650	tyrosine kinase, putative	324	342	+	20.6944	4.52e-08	0.0188	CTTCCTATTAAGGTTTTTC
167	CTTCATTYCATGGTTTTTC	MEME-1	EHI_110810	unconventional myosin IB	263	281	+	13.9167	5.47e-06	0.13	CTTCTTTGCTTTATTTTTC
168	CTTCATTYCATGGTTTTTC	MEME-1	EHI_110820	hypothetical protein	179	197	+	14.5278	3.72e-06	0.121	CTTCATTTCTTGATTTATG
169	CTTCATTYCATGGTTTTTC	MEME-1	EHI_110990	hypothetical protein	52	70	+	13.3611	7.69e-06	0.142	TTTTATTCCATCGTTTTTT
170	CTTCATTYCATGGTTTTTC	MEME-1	EHI_111070	hypothetical protein	287	305	+	20.1528	6.98e-08	0.0188	CTTCTTATTAAGGTTTTTC
171	CTTCATTYCATGGTTTTTC	MEME-1	EHI_112390	hypothetical protein	150	168	+	14.2361	4.47e-06	0.13	CATCTTTCATTTGTTCTTC
172	CTTCATTYCATGGTTTTTC	MEME-1	EHI_113940	hypothetical protein	70	88	+	13.4306	7.38e-06	0.141	CTTCAATCAAAGTCTGTTC
173	CTTCATTYCATGGTTTTTC	MEME-1	EHI_113950	hypothetical protein, conserved	125	143	+	16.5417	9.84e-07	0.0749	ATTCTTTCGTTGGTTCTTC
174	CTTCATTYCATGGTTTTTC	MEME-1	EHI_114340	acetylornithine deacetylase, putative	81	99	+	17.4444	5.26e-07	0.0528	CTTCTTCCTCTGTTTTTTC
175	CTTCATTYCATGGTTTTTC	MEME-1	EHI_114340	acetylornithine deacetylase, putative	135	153	+	13.125	8.89e-06	0.142	TTTCTTTCTTTGTATTTTC
176	CTTCATTYCATGGTTTTTC	MEME-1	EHI_115510	hypothetical protein	113	131	+	16.9722	7.31e-07	0.062	CTTCTTTCCTTCTTTTATC
177	CTTCATTYCATGGTTTTTC	MEME-1	EHI_117570	serine/threonine protein phosphatase, putative	232	250	+	14.25	4.43e-06	0.13	CTTCTTTCTCTCATATTTC
178	CTTCATTYCATGGTTTTTC	MEME-1	EHI_117620	WD repeat protein	72	90	+	14.7778	3.17e-06	0.118	CTTAATTCTTAAGTTTTTC
179	CTTCATTYCATGGTTTTTC	MEME-1	EHI_117980	hypothetical protein	73	91	+	14.3472	4.17e-06	0.128	TTTCCATTATTGGTTTTTC
180	CTTCATTYCATGGTTTTTC	MEME-1	EHI_118490	hypothetical protein	283	301	+	14.9167	2.9e-06	0.114	TTTCCTTTCATTGCTTTCC
181	CTTCATTYCATGGTTTTTC	MEME-1	EHI_118740	hypothetical protein	35	53	+	17.7083	4.36e-07	0.0514	CTTCCTTTTATAGTTCTTC
182	CTTCATTYCATGGTTTTTC	MEME-1	EHI_118740	hypothetical protein	457	475	+	13.0972	9.04e-06	0.142	TTTCCTTCTTTTGTTTTTT
183	CTTCATTYCATGGTTTTTC	MEME-1	EHI_118890	hypothetical protein	258	276	+	15.6389	1.81e-06	0.0947	CTACTTTTCATGATATTTC
184	CTTCATTYCATGGTTTTTC	MEME-1	EHI_119320	histone deacetylase, putative	464	482	+	13.5694	6.78e-06	0.137	CTTCATTACTTGTTTGTTG
185	CTTCATTYCATGGTTTTTC	MEME-1	EHI_121060	hypothetical protein, conserved	39	57	+	14.5278	3.72e-06	0.121	CTTCATTTCTTGATTTATG
186	CTTCATTYCATGGTTTTTC	MEME-1	EHI_121470	DNA methyltransferase, putative	241	259	+	14.2917	4.32e-06	0.128	CTACCTTTTGTTGTTTTTC
187	CTTCATTYCATGGTTTTTC	MEME-1	EHI_122000	hypothetical protein	255	273	+	13.1111	8.96e-06	0.142	ATTCATTTCTTTGTTTTTT
188	CTTCATTYCATGGTTTTTC	MEME-1	EHI_124370	RNA pseudouridylate synthase, putative	52	70	+	13.125	8.89e-06	0.142	CTTTTTTTTTTGTTTTTTC
189	CTTCATTYCATGGTTTTTC	MEME-1	EHI_124510	hypothetical protein	286	304	+	14.2917	4.32e-06	0.128	CCTTATTTTTAGGTTTTTC
190	CTTCATTYCATGGTTTTTC	MEME-1	EHI_124850	40S ribosomal protein S11, putative	37	55	+	13.875	5.61e-06	0.131	CTTCTTTTTTTATTTTTTC
191	CTTCATTYCATGGTTTTTC	MEME-1	EHI_125920	ubiquitin fusion degradation protein 1 homolog, putative	110	128	+	13.5	7.07e-06	0.14	TTACCTACCGTGTTTTTTC
192	CTTCATTYCATGGTTTTTC	MEME-1	EHI_126070	formin homology 2 family protein	92	110	+	16.1528	1.28e-06	0.0864	CTTCTTTCTTACGTTTATC
193	CTTCATTYCATGGTTTTTC	MEME-1	EHI_126170	cysteine protease, putative	104	122	+	13.3056	7.96e-06	0.142	CTTCGAGCCATGGGATTTC
194	CTTCATTYCATGGTTTTTC	MEME-1	EHI_127190	NLI interacting factor-like phosphatase domain-containing protein	128	146	+	14.0972	4.88e-06	0.13	ATTCATTCCATTGTTTTCT
195	CTTCATTYCATGGTTTTTC	MEME-1	EHI_128140	hypothetical protein, conserved	5	23	+	17.625	4.63e-07	0.0514	CTTCATTCTTTTGTTTTTA
196	CTTCATTYCATGGTTTTTC	MEME-1	EHI_128140	hypothetical protein, conserved	307	325	+	14.3611	4.13e-06	0.128	CTTTAATCCATCATTTTTC
197	CTTCATTYCATGGTTTTTC	MEME-1	EHI_129100	hypothetical protein	198	216	+	17.6667	4.49e-07	0.0514	TTTAATTCCAAGGTATTTC
198	CTTCATTYCATGGTTTTTC	MEME-1	EHI_130710	myb-like DNA-binding domain containing protein	145	163	+	15.5	1.98e-06	0.0947	CTTCATTTTTTATTTTTTC
199	CTTCATTYCATGGTTTTTC	MEME-1	EHI_132030	long-chain-fatty-acid--CoA ligase, putative	420	438	+	13.9167	5.47e-06	0.13	CTTCTTTGCTTTATTTTTC
200	CTTCATTYCATGGTTTTTC	MEME-1	EHI_132030	long-chain-fatty-acid--CoA ligase, putative	435	453	+	16.7917	8.28e-07	0.0664	TTTCCTATTAAGGTTTTTC
201	CTTCATTYCATGGTTTTTC	MEME-1	EHI_134780	hypothetical protein, conserved	325	343	+	15.0694	2.63e-06	0.107	TTTCTTTCTTTGTCTTTTC
202	CTTCATTYCATGGTTTTTC	MEME-1	EHI_135420	glucosidase 2 subunit beta precursor, putative	433	451	+	17.0694	6.83e-07	0.0611	TTTCATTCAATGTCTTTTC
203	CTTCATTYCATGGTTTTTC	MEME-1	EHI_135480	leucine-rich repeat containing protein	22	40	+	13.2083	8.45e-06	0.142	GTTCTTTCAGTAGTTTTTC
204	CTTCATTYCATGGTTTTTC	MEME-1	EHI_137020	hypothetical protein	25	43	+	13.875	5.61e-06	0.131	CTTCTTCTCTTTGTTTTTT
205	CTTCATTYCATGGTTTTTC	MEME-1	EHI_138180	hypothetical protein	4	22	+	15.6944	1.74e-06	0.0939	CTTCTTTCTTTAGTTTTTG
206	CTTCATTYCATGGTTTTTC	MEME-1	EHI_138330	hypothetical protein	108	126	+	23.0556	6.24e-09	0.0188	CTTCATTCCATTATTTTTC
207	CTTCATTYCATGGTTTTTC	MEME-1	EHI_138750	tyrosine kinase, putative	417	435	+	15.9028	1.52e-06	0.0899	CTTCATAGCATTGTGTTTC
208	CTTCATTYCATGGTTTTTC	MEME-1	EHI_140680	hypothetical protein	27	45	+	15.5278	1.94e-06	0.0947	CTTTTTTTCATGTCTTTTC
209	CTTCATTYCATGGTTTTTC	MEME-1	EHI_141120	helicase, putative	9	27	+	13.6389	6.5e-06	0.135	TATCTTTTCTTGTTTTTTC
210	CTTCATTYCATGGTTTTTC	MEME-1	EHI_144600	Rho family GTPase	245	263	+	16.7917	8.28e-07	0.0664	TTTCCTATTAAGGTTTTTC
211	CTTCATTYCATGGTTTTTC	MEME-1	EHI_145290	hypothetical protein	240	258	+	13.0417	9.35e-06	0.142	CTTCTATTTCTGTTTCTTC
212	CTTCATTYCATGGTTTTTC	MEME-1	EHI_147440	hypothetical protein, conserved	282	300	+	14.4861	3.82e-06	0.124	TTTCTTTCCTTGGATTTTA
213	CTTCATTYCATGGTTTTTC	MEME-1	EHI_147480	hypothetical protein	109	127	+	13.3889	7.57e-06	0.141	CATCATTTCAATTTATTTC
214	CTTCATTYCATGGTTTTTC	MEME-1	EHI_148390	tyrosyl-DNA phosphodiesterase, putative	115	133	+	17.5833	4.76e-07	0.0514	CTTCTTTCTTTGTTTTTAC
215	CTTCATTYCATGGTTTTTC	MEME-1	EHI_148530	leucine rich repeat protein, BspA family	315	333	+	15.5	1.98e-06	0.0947	CTTATTTTTTAGGTTTTTC
216	CTTCATTYCATGGTTTTTC	MEME-1	EHI_148540	hypothetical protein, conserved	160	178	+	14.875	2.98e-06	0.114	CAACTATTCATGGTTTTTC
217	CTTCATTYCATGGTTTTTC	MEME-1	EHI_148890	calmodulin, putative	46	64	+	15.0417	2.68e-06	0.109	CTTCATTTTTTAGATTTTC
218	CTTCATTYCATGGTTTTTC	MEME-1	EHI_148910	interaptin, putative	25	43	+	13.3472	7.76e-06	0.142	TTTCTTTTTTAGTTTTTTC
219	CTTCATTYCATGGTTTTTC	MEME-1	EHI_150400	hypothetical protein	346	364	+	13	9.59e-06	0.142	CTTCAATAATTGTTTTTTC
220	CTTCATTYCATGGTTTTTC	MEME-1	EHI_151460	hypothetical protein	90	108	+	15.5	1.98e-06	0.0947	CTTATTTTTTAGGTTTTTC
221	CTTCATTYCATGGTTTTTC	MEME-1	EHI_151820	eukaryotic translation initiation factor 4E, putative	89	107	+	13.9722	5.28e-06	0.13	CTTCATTAGTTGGTATATC
222	CTTCATTYCATGGTTTTTC	MEME-1	EHI_152260	hypothetical protein	37	55	+	14.7361	3.26e-06	0.118	CTTCGTTCTTTTTTTTTTC
223	CTTCATTYCATGGTTTTTC	MEME-1	EHI_152390	protein kinase domain containing protein	389	407	+	14	5.19e-06	0.13	CATCATTCCTTTATTTTAC
224	CTTCATTYCATGGTTTTTC	MEME-1	EHI_152740	hypothetical protein	93	111	+	15.4861	2e-06	0.0949	CTTCTTTCAATAGTTTTTT
225	CTTCATTYCATGGTTTTTC	MEME-1	EHI_153660	tetratricopeptide repeat domain containing protein	7	25	+	14.4167	3.99e-06	0.126	CTTCTTTCGTTTTTATTTC
226	CTTCATTYCATGGTTTTTC	MEME-1	EHI_153680	carbohydrate degrading enzyme, putative	181	199	+	13.9722	5.28e-06	0.13	GTTCATTCTTTTGATTTTC
227	CTTCATTYCATGGTTTTTC	MEME-1	EHI_154440	hypothetical protein	8	26	+	14.6111	3.53e-06	0.119	TTTCATTTCTTGTTTTTTT
228	CTTCATTYCATGGTTTTTC	MEME-1	EHI_154440	hypothetical protein	29	47	+	15.1528	2.49e-06	0.105	CTTTATTTCATTCTTTTTC
229	CTTCATTYCATGGTTTTTC	MEME-1	EHI_154580	hypothetical protein	143	161	+	19.1528	1.51e-07	0.0289	CTTCATTCCTCGATTATTC
230	CTTCATTYCATGGTTTTTC	MEME-1	EHI_155210	hypothetical protein	281	299	+	13.7639	6.01e-06	0.133	CTTTTTTCATTGCTTTTTC
231	CTTCATTYCATGGTTTTTC	MEME-1	EHI_155380	hypothetical protein	191	209	+	15.7639	1.66e-06	0.0939	TTTCTTTTTATGGATTTTC
232	CTTCATTYCATGGTTTTTC	MEME-1	EHI_155390	hypothetical protein	107	125	+	15.7639	1.66e-06	0.0939	TTTCTTTTTATGGATTTTC
233	CTTCATTYCATGGTTTTTC	MEME-1	EHI_155650	hypothetical protein	308	326	+	14.2917	4.32e-06	0.128	CCTTATTTTTAGGTTTTTC
234	CTTCATTYCATGGTTTTTC	MEME-1	EHI_155670	hypothetical protein	9	27	+	13.2083	8.45e-06	0.142	GTTCTTTTCCAGTTTCTTC
235	CTTCATTYCATGGTTTTTC	MEME-1	EHI_155670	hypothetical protein	44	62	+	13.1528	8.74e-06	0.142	TTTCATTTTTTCTTTTTTC
236	CTTCATTYCATGGTTTTTC	MEME-1	EHI_155680	hypothetical protein	57	75	+	16.7083	8.77e-07	0.0685	CTTCATTTCATCCTTTTTG
237	CTTCATTYCATGGTTTTTC	MEME-1	EHI_156210	Ras GTPase-activating protein, putative	114	132	+	13.1528	8.74e-06	0.142	TTTCATTCCTTTTTTTTTA
238	CTTCATTYCATGGTTTTTC	MEME-1	EHI_156230	transporter, major facilitator family	350	368	+	15.9444	1.47e-06	0.0883	CTTCCTATTAAGGTTTTTT
239	CTTCATTYCATGGTTTTTC	MEME-1	EHI_156330	hypothetical protein	374	392	+	20.1528	6.98e-08	0.0188	CTTCTTATTAAGGTTTTTC
240	CTTCATTYCATGGTTTTTC	MEME-1	EHI_156910	hypothetical protein	277	295	+	14	5.19e-06	0.13	CTTCATTTCTTCATAATTC
241	CTTCATTYCATGGTTTTTC	MEME-1	EHI_156910	hypothetical protein	479	497	+	13.0139	9.5e-06	0.142	CTTCTTTTTCTTTTTCTTC
242	CTTCATTYCATGGTTTTTC	MEME-1	EHI_158140	high mobility group (HMG) box domain containing protein	146	164	+	13.8056	5.85e-06	0.132	GTTCTTTTTTTGTTTTTTC
243	CTTCATTYCATGGTTTTTC	MEME-1	EHI_158320	peptidase T, putative	393	411	+	15.0972	2.58e-06	0.107	CTTCATTTCTTTTTTTTTT
244	CTTCATTYCATGGTTTTTC	MEME-1	EHI_158550	40S ribosomal protein S26, putative	326	344	+	15.9722	1.45e-06	0.0883	CTGCCGTCCGTGATATTTC
245	CTTCATTYCATGGTTTTTC	MEME-1	EHI_159330	hypothetical protein	5	23	+	14.1667	4.67e-06	0.13	GTTCATTTTATTGTTATTC
246	CTTCATTYCATGGTTTTTC	MEME-1	EHI_159480	pore-forming peptide ameobapore A precursor, putative	259	277	+	13.9167	5.47e-06	0.13	CTTCTTTGCTTTATTTTTC
247	CTTCATTYCATGGTTTTTC	MEME-1	EHI_159480	pore-forming peptide ameobapore A precursor, putative	274	292	+	16.7917	8.28e-07	0.0664	TTTCCTATTAAGGTTTTTC
248	CTTCATTYCATGGTTTTTC	MEME-1	EHI_159770	hypothetical protein	37	55	+	14.0278	5.09e-06	0.13	TTTCATTCTTTGTTTTTTT
249	CTTCATTYCATGGTTTTTC	MEME-1	EHI_159870	galactose-inhibitable lectin small subunit, putative	18	36	+	17.6389	4.58e-07	0.0514	CTTCTTTCTTTTTTTTTTC
250	CTTCATTYCATGGTTTTTC	MEME-1	EHI_161970	leucyl-tRNA synthetase, putative	95	113	+	13.4583	7.25e-06	0.14	CATCTTTTCTTTCTTTTTC
251	CTTCATTYCATGGTTTTTC	MEME-1	EHI_163680	hypothetical protein	42	60	+	19.5139	1.15e-07	0.0252	CTTCATTTTAGGGTTTATC
252	CTTCATTYCATGGTTTTTC	MEME-1	EHI_164320	syntaxin, putative	19	37	+	14.5972	3.56e-06	0.119	CTCCTTCTCATGCTTCTTC
253	CTTCATTYCATGGTTTTTC	MEME-1	EHI_164420	protein phosphatase domain-containing protein	109	127	+	16.0556	1.37e-06	0.0864	CTTCATTTCTTGTTATTTT
254	CTTCATTYCATGGTTTTTC	MEME-1	EHI_165280	hypothetical protein	16	34	+	12.9861	9.67e-06	0.142	CTTCTTTCTAATTTTTTTT
255	CTTCATTYCATGGTTTTTC	MEME-1	EHI_166470	protein kinase domain containing protein	221	239	+	14.3611	4.13e-06	0.128	CCTGATGCTAAGGTTTTTC
256	CTTCATTYCATGGTTTTTC	MEME-1	EHI_166590	S1 RNA binding domain-containing protein	170	188	+	14	5.19e-06	0.13	CTTCATTTCTTCATAATTC
257	CTTCATTYCATGGTTTTTC	MEME-1	EHI_166590	S1 RNA binding domain-containing protein	372	390	+	13.0139	9.5e-06	0.142	CTTCTTTTTCTTTTTCTTC
258	CTTCATTYCATGGTTTTTC	MEME-1	EHI_166590	S1 RNA binding domain-containing protein	405	423	+	12.9861	9.67e-06	0.142	CTTTATTTTTTGTTTCTTC
259	CTTCATTYCATGGTTTTTC	MEME-1	EHI_167510	calcineurin catalytic subunit A, putative	167	185	+	14.0556	5.01e-06	0.13	CTTCTTTGTATGATTCTTC
260	CTTCATTYCATGGTTTTTC	MEME-1	EHI_168210	protein kinase domain containing protein	134	152	+	17.3472	5.63e-07	0.0538	CTTAATTTCATGTCTTTTC
261	CTTCATTYCATGGTTTTTC	MEME-1	EHI_169220	hypothetical protein	244	262	+	17.5833	4.76e-07	0.0514	TTCCATTCCATTGTTATTC
262	CTTCATTYCATGGTTTTTC	MEME-1	EHI_169330	hypothetical protein	11	29	+	13.4722	7.19e-06	0.14	CTTGATTTTTTAGTTTTTC
263	CTTCATTYCATGGTTTTTC	MEME-1	EHI_169910	RNA recognition motif domain containing protein	160	178	+	13.125	8.89e-06	0.142	TTTCATTCTAGGTTTTTTA
264	CTTCATTYCATGGTTTTTC	MEME-1	EHI_171320	hypothetical protein	62	80	+	14.1389	4.75e-06	0.13	CTTCTTTCTTTTGTTATTG
265	CTTCATTYCATGGTTTTTC	MEME-1	EHI_172170	hypothetical protein	138	156	+	15.5139	1.96e-06	0.0947	CTTCATTCTAATTCTCTTC
266	CTTCATTYCATGGTTTTTC	MEME-1	EHI_173070	hypothetical protein	72	90	+	12.9861	9.67e-06	0.142	CCTCCTTCAACTTTTTTTC
267	CTTCATTYCATGGTTTTTC	MEME-1	EHI_174190	hypothetical protein	21	39	+	13.2361	8.31e-06	0.142	CTTCTTTTTATTTTTTTAC
268	CTTCATTYCATGGTTTTTC	MEME-1	EHI_174880	hypothetical protein	227	245	+	15.5	1.98e-06	0.0947	CTTATTTTTTAGGTTTTTC
269	CTTCATTYCATGGTTTTTC	MEME-1	EHI_175500	magnesium and cobalt transport protein CorA, putative	75	93	+	14.4028	4.03e-06	0.126	TTTTCTTTCATTGTTTTTC
270	CTTCATTYCATGGTTTTTC	MEME-1	EHI_176280	AIG1 family protein	339	357	+	20.9167	3.8e-08	0.0188	CTTCATTCTTTGTTTCTTC
271	CTTCATTYCATGGTTTTTC	MEME-1	EHI_177550	Rab family GTPase	302	320	+	15.1528	2.49e-06	0.105	CTCCATTTCTTTTTTCTTC
272	CTTCATTYCATGGTTTTTC	MEME-1	EHI_178510	hypothetical protein	166	184	+	13.4444	7.32e-06	0.14	CCTTTTTCCTTGTTATTTC
273	CTTCATTYCATGGTTTTTC	MEME-1	EHI_178550	hypothetical protein	38	56	+	13.0972	9.04e-06	0.142	CTTCACTCCAAAGTTATTT
274	CTTCATTYCATGGTTTTTC	MEME-1	EHI_178580	ATP-binding cassette protein, putative	464	482	+	13.4444	7.32e-06	0.14	CCTTTTTCCTTGTTATTTC
275	CTTCATTYCATGGTTTTTC	MEME-1	EHI_178680	Rho family GTPase	159	177	+	13.0556	9.27e-06	0.142	TTTCTGTTTTTTGTTTTTC
276	CTTCATTYCATGGTTTTTC	MEME-1	EHI_179090	hypothetical protein	74	92	+	13.4167	7.44e-06	0.141	CTTCTTTTCTAAGTTCATC
277	CTTCATTYCATGGTTTTTC	MEME-1	EHI_179340	HMG box protein	200	218	+	19.2361	1.42e-07	0.0289	CTTCTTTCAGTGTTTTTTC
278	CTTCATTYCATGGTTTTTC	MEME-1	EHI_179700	hypothetical protein	424	442	+	13.3889	7.57e-06	0.141	CTTCATTTCTTTCATCTTC
279	CTTCATTYCATGGTTTTTC	MEME-1	EHI_180450	structural maintenance of chromosomes protein	263	281	+	15.5	1.98e-06	0.0947	CTTATTTTTTAGGTTTTTC
280	CTTCATTYCATGGTTTTTC	MEME-1	EHI_181540	hypothetical protein	165	183	+	18.5833	2.3e-07	0.0363	CTTCCTTCTGTTGTATTTC
281	CTTCATTYCATGGTTTTTC	MEME-1	EHI_181710	NADPH-dependent FMN reductase domain containing protein	100	118	+	13.0972	9.04e-06	0.142	TTTCATTTCATTGATTATC
282	CTTCATTYCATGGTTTTTC	MEME-1	EHI_182700	hypothetical protein, conserved	444	462	+	14.6528	3.43e-06	0.119	CTTCATTTTTTGCTTTGTC
283	CTTCATTYCATGGTTTTTC	MEME-1	EHI_183290	hypothetical protein	65	83	+	13.2361	8.31e-06	0.142	CTTCTGTTTATTGTTTTTA
284	CTTCATTYCATGGTTTTTC	MEME-1	EHI_188000	hypothetical protein	151	169	+	12.9722	9.75e-06	0.143	CTTCCTTCTTTTGATTTTT
285	CTTCATTYCATGGTTTTTC	MEME-1	EHI_188040	hypothetical protein	196	214	+	14.2917	4.32e-06	0.128	CCTTATTTTTAGGTTTTTC
286	CTTCATTYCATGGTTTTTC	MEME-1	EHI_188590	long-chain-fatty-acid--CoA ligase, putative	257	275	+	15.5	1.98e-06	0.0947	CTTATTTTTTAGGTTTTTC
287	CTTCATTYCATGGTTTTTC	MEME-1	EHI_188610	heat shock protein 70, putative	464	482	+	14.5556	3.65e-06	0.121	CTTCTTTTCTTCTTTTATC
288	CTTCATTYCATGGTTTTTC	MEME-1	EHI_189090	leucine rich repeat protein, BspA family	440	458	+	14.875	2.98e-06	0.114	CTTCATACCCTCTCTTTCC
289	CTTCATTYCATGGTTTTTC	MEME-1	EHI_189550	hypothetical protein	20	38	+	13.5694	6.78e-06	0.137	CTTCTTTCTTTTGTTTTAG
290	CTTCATTYCATGGTTTTTC	MEME-1	EHI_191800	hypothetical protein	355	373	+	13.0139	9.5e-06	0.142	TTTCCTTCGATGGTACTTT
291	CTTCATTYCATGGTTTTTC	MEME-1	EHI_192780	hypothetical protein	126	144	+	13.5556	6.84e-06	0.138	CTTATTTCCTTTTTTCTTC
292	CTTCATTYCATGGTTTTTC	MEME-1	EHI_193360	histone H3, putative	58	76	+	13.4861	7.13e-06	0.14	TTTCATTTCTTTTTATTTC
293	CTTCATTYCATGGTTTTTC	MEME-1	EHI_193430	hypothetical protein	249	267	+	14.4167	3.99e-06	0.126	TTTCATTCTATTCTTCTTC
294	CTTCATTYCATGGTTTTTC	MEME-1	EHI_194870	hypothetical protein, conserved	279	297	+	15.5	1.98e-06	0.0947	CTTATTTTTTAGGTTTTTC
295	CTTCATTYCATGGTTTTTC	MEME-1	EHI_195100	hypothetical protein, conserved	217	235	+	20.6944	4.52e-08	0.0188	CTTCCTATTAAGGTTTTTC
296	CTTCATTYCATGGTTTTTC	MEME-1	EHI_195130	transporter, auxin efflux carrier (AEC) family	168	186	+	13.6944	6.27e-06	0.135	CTTTATTTGAGTGTTTTTC
297	CTTCATTYCATGGTTTTTC	MEME-1	EHI_196930	hypothetical protein	141	159	+	13.4722	7.19e-06	0.14	CTTCTTTTCTTTTTTTTTT
298	CTTCATTYCATGGTTTTTC	MEME-1	EHI_197060	ser/thr protein phosphatase family protein	365	383	+	13.9306	5.42e-06	0.13	CTTCACTTCTATATTTTTC
299	CTTCATTYCATGGTTTTTC	MEME-1	EHI_197240	hypothetical protein	206	224	+	13.9167	5.47e-06	0.13	CTTCTTTGCTTTATTTTTC
300	CTTCATTYCATGGTTTTTC	MEME-1	EHI_198850	hypothetical protein	31	49	+	15.375	2.15e-06	0.0974	TTTCTTTTTTCGGTTTTTC
301	CTTCATTYCATGGTTTTTC	MEME-1	EHI_198920	hypothetical protein	460	478	+	14.2222	4.51e-06	0.13	CTGCAGTAAATGGTATTTC
302	CTTCATTYCATGGTTTTTC	MEME-1	EHI_198940	hypothetical protein	340	358	+	17.1528	6.45e-07	0.0598	CTTCATTTTGTCGTTGTTC
303	CTTCATTYCATGGTTTTTC	MEME-1	EHI_199270	leucine rich repeat protein, BspA family	56	74	+	12.9861	9.67e-06	0.142	CTTTATTTTTTGTTTCTTC

## Sheet: EhrabB5
	motif_id	motif_alt_id	sequence_name	Product Description	start	stop	strand	score	p-value	q-value	matched_sequence
1	TTCTACAAAAAGAA	MEME-1	EHI_000300	N-ethylmaleimide-sensitive factor attachment protein, alpha, putative	37	50	+	13.5479	8.82e-06	0.141	TTTTTCAAAAAGAA
2	TTCTACAAAAAGAA	MEME-1	EHI_000530	hypothetical protein	133	146	+	16.2123	1.16e-06	0.11	TTCTACAAAAAGAT
3	TTCTACAAAAAGAA	MEME-1	EHI_000650	hypothetical protein	91	104	+	20.226	4.18e-08	0.0358	TTCTACAAAAAGAA
4	TTCTACAAAAAGAA	MEME-1	EHI_001740	hypothetical protein	133	146	+	13.9589	6e-06	0.132	ATCCACAAGAAGAA
5	TTCTACAAAAAGAA	MEME-1	EHI_003000	hypothetical protein, conserved	473	486	+	13.911	6.3e-06	0.133	TTCAACAGGAAGAA
6	TTCTACAAAAAGAA	MEME-1	EHI_004340	serine-threonine-isoleucine rich protein, putative	65	78	+	14.8767	3.08e-06	0.123	TTCTACAAGAAGGA
7	TTCTACAAAAAGAA	MEME-1	EHI_007150	mitochondrial-type heat shock protein 70	136	149	+	15.7877	1.51e-06	0.11	TTCAACAAAATGAA
8	TTCTACAAAAAGAA	MEME-1	EHI_007270	hypothetical protein, conserved domain containing	307	320	+	15.1918	2.54e-06	0.122	TTCAAAAAAAAGAA
9	TTCTACAAAAAGAA	MEME-1	EHI_008000	hypothetical protein, conserved	231	244	+	15.0274	2.92e-06	0.122	GTCTTCAAAAAGAA
10	TTCTACAAAAAGAA	MEME-1	EHI_008140	hypothetical protein	139	152	+	16.2192	1.12e-06	0.11	TTCTTCAAGAAGAA
11	TTCTACAAAAAGAA	MEME-1	EHI_008140	hypothetical protein	142	155	+	13.7808	7.29e-06	0.137	TTCAAGAAGAAGAA
12	TTCTACAAAAAGAA	MEME-1	EHI_008150	hypothetical protein	283	296	+	14.1849	5.57e-06	0.132	TTATTCAAAAAGAA
13	TTCTACAAAAAGAA	MEME-1	EHI_008410	serine/threonine protein kinase, putative	342	355	+	16.8699	5.62e-07	0.11	TTCTGCAAAAAGAA
14	TTCTACAAAAAGAA	MEME-1	EHI_008670	hypothetical protein	115	128	+	13.7808	7.29e-06	0.137	TTCAAGAAGAAGAA
15	TTCTACAAAAAGAA	MEME-1	EHI_009020	beta-amylase, putative	34	47	+	19.0822	8.35e-08	0.0358	TTCAACAAAAAGAA
16	TTCTACAAAAAGAA	MEME-1	EHI_009520	alpha-1,2-mannosidase, putative	439	452	+	15.726	1.63e-06	0.11	TTCAAGAAAAAGAA
17	TTCTACAAAAAGAA	MEME-1	EHI_009820	myb-like DNA-binding domain containing protein	311	324	+	13.3288	9.93e-06	0.144	TACAAGAAAAAGAA
18	TTCTACAAAAAGAA	MEME-1	EHI_010390	hypothetical protein	223	236	+	13.7466	7.49e-06	0.139	ACCAACAAAAAGAA
19	TTCTACAAAAAGAA	MEME-1	EHI_012380	Rab family GTPase	188	201	+	14.6849	3.46e-06	0.124	CTCAACAAGAAGAA
20	TTCTACAAAAAGAA	MEME-1	EHI_013150	phosphoesterase, putative	167	180	+	14.5137	3.93e-06	0.125	TTCAACAAAAAAAA
21	TTCTACAAAAAGAA	MEME-1	EHI_013760	heat shock protein 70, mitochondrial, putative	196	209	+	15.7877	1.51e-06	0.11	TTCAACAAAATGAA
22	TTCTACAAAAAGAA	MEME-1	EHI_014170	hypothetical protein	216	229	+	14.1918	5.4e-06	0.132	AACAACAAAAAGAA
23	TTCTACAAAAAGAA	MEME-1	EHI_019190	hypothetical protein	111	124	+	14.5068	4e-06	0.126	TTCCAAAAAAAGAA
24	TTCTACAAAAAGAA	MEME-1	EHI_020290	WD domain containing protein	311	324	+	14.3151	4.71e-06	0.129	TGCTACAAAGAGAA
25	TTCTACAAAAAGAA	MEME-1	EHI_020930	hypothetical protein	65	78	+	15.0411	2.9e-06	0.122	TTCCAGAAAAAGAA
26	TTCTACAAAAAGAA	MEME-1	EHI_021260	villidin, putative	60	73	+	14.8699	3.12e-06	0.123	TTCTTCAAAATGAA
27	TTCTACAAAAAGAA	MEME-1	EHI_021310	receptor protein kinase, putative	407	420	+	14.3493	4.63e-06	0.129	TTCAACATAAAGAA
28	TTCTACAAAAAGAA	MEME-1	EHI_021540	hypothetical protein	92	105	+	14.5137	3.93e-06	0.125	TTCAACAAAAAAAA
29	TTCTACAAAAAGAA	MEME-1	EHI_024660	chitinase Jessie, putative	385	398	+	14.9384	3.03e-06	0.123	TTCTTCAGAAAGAA
30	TTCTACAAAAAGAA	MEME-1	EHI_025220	hypothetical protein	187	200	+	16	1.33e-06	0.11	TTCAACAAAAGGAA
31	TTCTACAAAAAGAA	MEME-1	EHI_027550	thioredoxin, putative	159	172	+	13.6507	8.04e-06	0.141	TTCTAGCAAAAGAA
32	TTCTACAAAAAGAA	MEME-1	EHI_027630	hypothetical membrane-spanning protein	214	227	+	15.7671	1.55e-06	0.11	TACTTCAAAAAGAA
33	TTCTACAAAAAGAA	MEME-1	EHI_027660	hypothetical protein	223	236	+	16	1.33e-06	0.11	TTCAACAAAAGGAA
34	TTCTACAAAAAGAA	MEME-1	EHI_027730	WD repeat protein	42	55	+	16.6301	6.83e-07	0.11	CTCAACAAAAAGAA
35	TTCTACAAAAAGAA	MEME-1	EHI_027910	hypothetical protein, conserved	225	238	+	14.7397	3.4e-06	0.124	TACAACAAGAAGAA
36	TTCTACAAAAAGAA	MEME-1	EHI_029080	FHA domain protein, putative	77	90	+	13.7123	7.74e-06	0.141	TTCTACAAGAAAAA
37	TTCTACAAAAAGAA	MEME-1	EHI_029930	hypothetical protein	92	105	+	13.5	9.19e-06	0.141	TGATACAAAAAGAA
38	TTCTACAAAAAGAA	MEME-1	EHI_035950	protein kinase domain containing protein	93	106	+	14.1507	5.7e-06	0.132	TTCTTCAAAAAGAT
39	TTCTACAAAAAGAA	MEME-1	EHI_036590	hypothetical protein	406	419	+	15.0753	2.83e-06	0.122	TTCTTCAAAAAGAG
40	TTCTACAAAAAGAA	MEME-1	EHI_036840	hypothetical protein	55	68	+	13.5479	8.82e-06	0.141	GACAACAAAAAGAA
41	TTCTACAAAAAGAA	MEME-1	EHI_037810	hypothetical protein	332	345	+	14.6096	3.63e-06	0.125	TTCTTCAAATAGAA
42	TTCTACAAAAAGAA	MEME-1	EHI_038140	hypothetical protein	228	241	+	16.3356	9.17e-07	0.11	TTCTAAAAAAAGAA
43	TTCTACAAAAAGAA	MEME-1	EHI_038280	hypothetical protein	326	339	+	14.1849	5.57e-06	0.132	TTATTCAAAAAGAA
44	TTCTACAAAAAGAA	MEME-1	EHI_038850	hypothetical protein	269	282	+	13.5068	9.12e-06	0.141	ATCAACAAAAGGAA
45	TTCTACAAAAAGAA	MEME-1	EHI_038970	hypothetical protein	442	455	+	15.6575	1.84e-06	0.115	TTCTACAAAAAAAA
46	TTCTACAAAAAGAA	MEME-1	EHI_039080	hypothetical protein	83	96	+	15.1918	2.54e-06	0.122	TTCAAAAAAAAGAA
47	TTCTACAAAAAGAA	MEME-1	EHI_039710	hypothetical protein	174	187	+	14.6438	3.53e-06	0.124	ATCAACAAGAAGAA
48	TTCTACAAAAAGAA	MEME-1	EHI_040640	hypothetical protein	16	29	+	15.3356	2.34e-06	0.122	AACTACAAAAAGAA
49	TTCTACAAAAAGAA	MEME-1	EHI_044780	hypothetical protein	240	253	+	15.0822	2.8e-06	0.122	TTCTTCAAAAGGAA
50	TTCTACAAAAAGAA	MEME-1	EHI_045020	hypothetical protein	17	30	+	15.3356	2.34e-06	0.122	TTCTATAAAAAGAA
51	TTCTACAAAAAGAA	MEME-1	EHI_045110	hypothetical protein	164	177	+	13.9315	6.26e-06	0.133	TTCATCAAAAAGAG
52	TTCTACAAAAAGAA	MEME-1	EHI_045130	hypothetical protein	90	103	+	14.4589	4.26e-06	0.126	TTCAACAAAAACAA
53	TTCTACAAAAAGAA	MEME-1	EHI_045230	hypothetical protein	47	60	+	13.3288	9.93e-06	0.144	TACAGCAAAAAGAA
54	TTCTACAAAAAGAA	MEME-1	EHI_045460	hypothetical protein	272	285	+	13.3904	9.68e-06	0.143	TACAACAAAATGAA
55	TTCTACAAAAAGAA	MEME-1	EHI_045540	hypothetical protein	457	470	+	13.5479	8.82e-06	0.141	TTTTTCAAAAAGAA
56	TTCTACAAAAAGAA	MEME-1	EHI_045570	CDP-alcohol phosphatidyltransferase family protein	60	73	+	13.5959	8.4e-06	0.141	TTCTTCAAAAAAAA
57	TTCTACAAAAAGAA	MEME-1	EHI_047760	ATP-binding cassette protein, putative	225	238	+	15.7123	1.64e-06	0.11	CTCTTCAAAAAGAA
58	TTCTACAAAAAGAA	MEME-1	EHI_048215	hypothetical protein, conserved	409	422	+	15.6575	1.84e-06	0.115	TTCTACAAAAAAAA
59	TTCTACAAAAAGAA	MEME-1	EHI_048290	hypothetical protein	455	468	+	13.5068	9.12e-06	0.141	ATCAACAAAAGGAA
60	TTCTACAAAAAGAA	MEME-1	EHI_048660	leucine rich repeat protein, BspA family	397	410	+	14	5.93e-06	0.132	GTCAACAAGAAGAA
61	TTCTACAAAAAGAA	MEME-1	EHI_049610	guanine nucleotide exchange factor	355	368	+	14.6918	3.45e-06	0.124	GACTACAAAAAGAA
62	TTCTACAAAAAGAA	MEME-1	EHI_050350	hypothetical protein	233	246	+	15.137	2.64e-06	0.122	TTGAACAAAAAGAA
63	TTCTACAAAAAGAA	MEME-1	EHI_052110	hypothetical protein	332	345	+	14.6096	3.63e-06	0.125	TTCTTCAAATAGAA
64	TTCTACAAAAAGAA	MEME-1	EHI_053610	apyrase, putative	222	235	+	16.0548	1.22e-06	0.11	TTCAACAACAAGAA
65	TTCTACAAAAAGAA	MEME-1	EHI_054940	hypothetical protein	308	321	+	13.5068	9.12e-06	0.141	AACCACAAAAAGAA
66	TTCTACAAAAAGAA	MEME-1	EHI_055690	hypothetical protein	358	371	+	14.0342	5.9e-06	0.132	ATCACCAAAAAGAA
67	TTCTACAAAAAGAA	MEME-1	EHI_057430	surface antigen ariel1, putative	258	271	+	16.589	7.25e-07	0.11	ATCAACAAAAAGAA
68	TTCTACAAAAAGAA	MEME-1	EHI_059870	hypothetical protein	437	450	+	15.4932	2.12e-06	0.122	TTCTACATAAAGAA
69	TTCTACAAAAAGAA	MEME-1	EHI_060870	hypothetical protein	290	303	+	16.3356	9.17e-07	0.11	TTCTAAAAAAAGAA
70	TTCTACAAAAAGAA	MEME-1	EHI_062510	hypothetical protein	10	23	+	15.6096	1.98e-06	0.115	TTTTACAAAAAGAA
71	TTCTACAAAAAGAA	MEME-1	EHI_062510	hypothetical protein	315	328	+	15.6096	1.98e-06	0.115	TTTTACAAAAAGAA
72	TTCTACAAAAAGAA	MEME-1	EHI_062740	hypothetical protein	91	104	+	14.1849	5.57e-06	0.132	TTATTCAAAAAGAA
73	TTCTACAAAAAGAA	MEME-1	EHI_062830	hypothetical protein	109	122	+	14.4178	4.41e-06	0.128	TTACACAAAAAGAA
74	TTCTACAAAAAGAA	MEME-1	EHI_063580	hypothetical protein	31	44	+	13.8288	6.95e-06	0.135	TTCCACAAAAAAAA
75	TTCTACAAAAAGAA	MEME-1	EHI_065220	hypothetical protein	189	202	+	16.2397	1.11e-06	0.11	TCCAACAAAAAGAA
76	TTCTACAAAAAGAA	MEME-1	EHI_065830	Density-regulated protein, putative	97	110	+	13.9452	6.04e-06	0.132	TTCTTCAATAAGAA
77	TTCTACAAAAAGAA	MEME-1	EHI_067260	hypothetical protein	363	376	+	15.3219	2.35e-06	0.122	TCCTTCAAAAAGAA
78	TTCTACAAAAAGAA	MEME-1	EHI_068360	Rab GTPase activating protein, putative	114	127	+	15.0822	2.8e-06	0.122	TTCTTCAAAAGGAA
79	TTCTACAAAAAGAA	MEME-1	EHI_069470	SP-RING zinc finger domain containing protein	248	261	+	13.4658	9.33e-06	0.141	TACAACCAAAAGAA
80	TTCTACAAAAAGAA	MEME-1	EHI_070450	heat shock protein70, mitochondrial, putative	107	120	+	15.7877	1.51e-06	0.11	TTCAACAAAATGAA
81	TTCTACAAAAAGAA	MEME-1	EHI_070690	hypothetical protein	59	72	+	13.5068	9.12e-06	0.141	AACCACAAAAAGAA
82	TTCTACAAAAAGAA	MEME-1	EHI_074930	hypothetical protein	106	119	+	13.9589	6e-06	0.132	ATCCACAAGAAGAA
83	TTCTACAAAAAGAA	MEME-1	EHI_075660	CAAX prenyl protease, putative	195	208	+	15.137	2.64e-06	0.122	TTGAACAAAAAGAA
84	TTCTACAAAAAGAA	MEME-1	EHI_075670	hypothetical protein	279	292	+	15.6096	1.98e-06	0.115	TTTTACAAAAAGAA
85	TTCTACAAAAAGAA	MEME-1	EHI_076000	hypothetical protein	123	136	+	13.4932	9.23e-06	0.141	TCCTAAAAAAAGAA
86	TTCTACAAAAAGAA	MEME-1	EHI_077240	transcription initiation factor TFIID family protein	99	112	+	14.5137	3.93e-06	0.125	TTCAACAAAAAAAA
87	TTCTACAAAAAGAA	MEME-1	EHI_078200	protein kinase, putative	87	100	+	13.8425	6.87e-06	0.135	ATCTAAAAAAAGAA
88	TTCTACAAAAAGAA	MEME-1	EHI_078540	hypothetical protein	92	105	+	13.5	9.19e-06	0.141	TGATACAAAAAGAA
89	TTCTACAAAAAGAA	MEME-1	EHI_078740	Rho guanine nucleotide exchange factor, putative	243	256	+	15.7603	1.56e-06	0.11	TTCAACAAAACGAA
90	TTCTACAAAAAGAA	MEME-1	EHI_079985	hypothetical protein	209	222	+	13.8493	6.65e-06	0.135	TAATACAAAAAGAA
91	TTCTACAAAAAGAA	MEME-1	EHI_080380	hypothetical protein	180	193	+	14.6849	3.46e-06	0.124	CTCAACAAGAAGAA
92	TTCTACAAAAAGAA	MEME-1	EHI_083570	nuclear complex protein 4, putative	249	262	+	13.6096	8.18e-06	0.141	TACTACAATAAGAA
93	TTCTACAAAAAGAA	MEME-1	EHI_086100	hypothetical protein, conserved	80	93	+	14.1507	5.7e-06	0.132	TTCTTCAAAAAGAT
94	TTCTACAAAAAGAA	MEME-1	EHI_091070	ruvB-like DNA helicase, putative	6	19	+	14.8082	3.31e-06	0.124	TTCTTGAAAAAGAA
95	TTCTACAAAAAGAA	MEME-1	EHI_091070	ruvB-like DNA helicase, putative	144	157	+	15.6096	1.98e-06	0.115	TTTTACAAAAAGAA
96	TTCTACAAAAAGAA	MEME-1	EHI_091510	PH domain containing protein	264	277	+	13.4658	9.33e-06	0.141	TTCATCAAATAGAA
97	TTCTACAAAAAGAA	MEME-1	EHI_092700	myb-like DNA-binding domain containing protein	422	435	+	14.5685	3.68e-06	0.125	CTCATCAAAAAGAA
98	TTCTACAAAAAGAA	MEME-1	EHI_094050	hypothetical protein	16	29	+	20.226	4.18e-08	0.0358	TTCTACAAAAAGAA
99	TTCTACAAAAAGAA	MEME-1	EHI_095040	mRNA capping methyltransferase, putative	413	426	+	14.1918	5.4e-06	0.132	AACAACAAAAAGAA
100	TTCTACAAAAAGAA	MEME-1	EHI_095090	hypothetical protein	85	98	+	14.274	4.97e-06	0.131	TTCTTAAAAAAGAA
101	TTCTACAAAAAGAA	MEME-1	EHI_095180	hypothetical protein	197	210	+	16.5274	7.37e-07	0.11	TTCACCAAAAAGAA
102	TTCTACAAAAAGAA	MEME-1	EHI_095840	retroviral aspartyl protease domain-containing protein	117	130	+	16.8699	5.62e-07	0.11	TTCTAGAAAAAGAA
103	TTCTACAAAAAGAA	MEME-1	EHI_096240	hypothetical protein	297	310	+	14.0479	5.87e-06	0.132	TTCAACAAGAAGAG
104	TTCTACAAAAAGAA	MEME-1	EHI_097890	hypothetical protein	28	41	+	20.226	4.18e-08	0.0358	TTCTACAAAAAGAA
105	TTCTACAAAAAGAA	MEME-1	EHI_097970	Ser/Thr protein phosphatase family protein	175	188	+	13.8493	6.65e-06	0.135	TAATACAAAAAGAA
106	TTCTACAAAAAGAA	MEME-1	EHI_098000	hypothetical protein	479	492	+	17.0205	4.15e-07	0.11	TTCATCAAAAAGAA
107	TTCTACAAAAAGAA	MEME-1	EHI_098240	protein kinase, putative	103	116	+	16.3356	9.17e-07	0.11	TTCTAAAAAAAGAA
108	TTCTACAAAAAGAA	MEME-1	EHI_098860	hypothetical protein	214	227	+	14.3288	4.68e-06	0.129	TTCTCCACAAAGAA
109	TTCTACAAAAAGAA	MEME-1	EHI_100080	acid sphingomyelinase-like phosphodiesterase, putative	12	25	+	14.1986	5.22e-06	0.132	TTCTACAAAAATAA
110	TTCTACAAAAAGAA	MEME-1	EHI_100130	hypothetical protein	329	342	+	19.0822	8.35e-08	0.0358	TTCAACAAAAAGAA
111	TTCTACAAAAAGAA	MEME-1	EHI_101120	heat shock protein 70, mitochondrial, putative	136	149	+	15.7877	1.51e-06	0.11	TTCAACAAAATGAA
112	TTCTACAAAAAGAA	MEME-1	EHI_102490	hypothetical protein	62	75	+	14.4589	4.26e-06	0.126	TTCAACAAAAACAA
113	TTCTACAAAAAGAA	MEME-1	EHI_103820	Sec7 domain containing protein	299	312	+	16.2397	1.11e-06	0.11	TCCAACAAAAAGAA
114	TTCTACAAAAAGAA	MEME-1	EHI_103830	tRNA (cytosine-5-)-methyltransferase, putative	316	329	+	17.137	3.48e-07	0.11	TTCAACAAGAAGAA
115	TTCTACAAAAAGAA	MEME-1	EHI_103880	hypothetical protein	143	156	+	15.7877	1.51e-06	0.11	TTCAACAAAATGAA
116	TTCTACAAAAAGAA	MEME-1	EHI_105160	hypothetical protein	177	190	+	14.274	4.97e-06	0.131	TTCTTAAAAAAGAA
117	TTCTACAAAAAGAA	MEME-1	EHI_107090	hypothetical protein	156	169	+	13.5959	8.4e-06	0.141	TTCTTCAAAAAAAA
118	TTCTACAAAAAGAA	MEME-1	EHI_107310	hypothetical protein	59	72	+	13.5548	8.62e-06	0.141	CTCTACAATAAGAA
119	TTCTACAAAAAGAA	MEME-1	EHI_108780	hypothetical protein	110	123	+	14.3493	4.63e-06	0.129	TTCTCCAAAACGAA
120	TTCTACAAAAAGAA	MEME-1	EHI_109850	hypothetical protein	181	194	+	14.1849	5.57e-06	0.132	TTATTCAAAAAGAA
121	TTCTACAAAAAGAA	MEME-1	EHI_109970	protein kinase domain containing protein	193	206	+	15.1027	2.79e-06	0.122	TTAAACAAAAAGAA
122	TTCTACAAAAAGAA	MEME-1	EHI_110180	myosin heavy chain	56	69	+	13.8151	7.01e-06	0.135	TACTACAAAAAGAT
123	TTCTACAAAAAGAA	MEME-1	EHI_113960	hypothetical protein	375	388	+	15.726	1.63e-06	0.11	TTCAAGAAAAAGAA
124	TTCTACAAAAAGAA	MEME-1	EHI_114330	hypothetical protein	205	218	+	13.7808	7.29e-06	0.137	TTCAAGAAGAAGAA
125	TTCTACAAAAAGAA	MEME-1	EHI_114370	RhoGAP domain containing protein	105	118	+	14.4658	4.22e-06	0.126	TTTAACAAAAAGAA
126	TTCTACAAAAAGAA	MEME-1	EHI_117890	Rab family GTPase	140	153	+	14.6438	3.53e-06	0.124	ATCAACAAGAAGAA
127	TTCTACAAAAAGAA	MEME-1	EHI_118090	hypothetical protein	445	458	+	14.7397	3.4e-06	0.124	TACAACAAGAAGAA
128	TTCTACAAAAAGAA	MEME-1	EHI_119360	hypothetical protein	132	145	+	14.2192	5.08e-06	0.132	TTGTTCAAAAAGAA
129	TTCTACAAAAAGAA	MEME-1	EHI_120350	hypothetical protein	113	126	+	13.3904	9.68e-06	0.143	TACAACAAAATGAA
130	TTCTACAAAAAGAA	MEME-1	EHI_124600	ubiquitin-protein ligase, putative	247	260	+	15.1918	2.54e-06	0.122	TTCAAAAAAAAGAA
131	TTCTACAAAAAGAA	MEME-1	EHI_125180	glutamine synthetase, putative	248	261	+	16.3356	9.17e-07	0.11	TTCTAAAAAAAGAA
132	TTCTACAAAAAGAA	MEME-1	EHI_126010	ribosome biogenesis protein, putative	246	259	+	13.3904	9.68e-06	0.143	TTCTATAAGAAGAA
133	TTCTACAAAAAGAA	MEME-1	EHI_127350	hypothetical protein	32	45	+	13.5479	8.82e-06	0.141	TTTTTCAAAAAGAA
134	TTCTACAAAAAGAA	MEME-1	EHI_127700	heat shock protein 70, mitochondrial, putative	61	74	+	15.7877	1.51e-06	0.11	TTCAACAAAATGAA
135	TTCTACAAAAAGAA	MEME-1	EHI_128430	protein tyrosine kinase domain-containing protein	274	287	+	14.9863	3e-06	0.123	TTCAACAAAAAGTA
136	TTCTACAAAAAGAA	MEME-1	EHI_128470	hypothetical protein	396	409	+	13.8425	6.87e-06	0.135	ATCTAAAAAAAGAA
137	TTCTACAAAAAGAA	MEME-1	EHI_130930	purine nucleoside phosphorylase, putative	111	124	+	13.589	8.47e-06	0.141	TGCTAAAAAAAGAA
138	TTCTACAAAAAGAA	MEME-1	EHI_131080	DEAD/DEAH box helicase, putative	241	254	+	14.1918	5.4e-06	0.132	AACAACAAAAAGAA
139	TTCTACAAAAAGAA	MEME-1	EHI_131140	hypothetical protein, conserved	398	411	+	16.6849	6.29e-07	0.11	TACAACAAAAAGAA
140	TTCTACAAAAAGAA	MEME-1	EHI_134720	ankyrin repeat protein, putative	428	441	+	14.0274	5.91e-06	0.132	TCCTGCAAAAAGAA
141	TTCTACAAAAAGAA	MEME-1	EHI_135170	TBC domain containing protein	256	269	+	15.1986	2.4e-06	0.122	TTCTACAAGAGGAA
142	TTCTACAAAAAGAA	MEME-1	EHI_135210	Sec1 family protein	242	255	+	14.3767	4.58e-06	0.129	ATCTAGAAAAAGAA
143	TTCTACAAAAAGAA	MEME-1	EHI_136450	SAC3/GANP family protein	238	251	+	15.6575	1.84e-06	0.115	TTCTACAAAAAAAA
144	TTCTACAAAAAGAA	MEME-1	EHI_137830	hypothetical protein	372	385	+	13.5068	9.12e-06	0.141	ATCTACTAAAAGAA
145	TTCTACAAAAAGAA	MEME-1	EHI_137980	protein kinase, putative	114	127	+	14.5137	3.93e-06	0.125	TTCAACAAAAAAAA
146	TTCTACAAAAAGAA	MEME-1	EHI_137980	protein kinase, putative	359	372	+	14.274	4.97e-06	0.131	TTCTTAAAAAAGAA
147	TTCTACAAAAAGAA	MEME-1	EHI_138000	hypothetical protein	18	31	+	14.6233	3.57e-06	0.124	TACATCAAAAAGAA
148	TTCTACAAAAAGAA	MEME-1	EHI_138060	hypothetical protein, conserved domain containing	400	413	+	13.7329	7.57e-06	0.14	GTCTAGAAAAAGAA
149	TTCTACAAAAAGAA	MEME-1	EHI_140580	hypothetical protein	66	79	+	13.4658	9.33e-06	0.141	TACAACCAAAAGAA
150	TTCTACAAAAAGAA	MEME-1	EHI_141080	SP-RING zinc finger domain containing protein	159	172	+	13.5959	8.4e-06	0.141	TTCTTCAAAAAAAA
151	TTCTACAAAAAGAA	MEME-1	EHI_141790	hypothetical protein	165	178	+	15.7671	1.55e-06	0.11	TACTTCAAAAAGAA
152	TTCTACAAAAAGAA	MEME-1	EHI_142890	hypothetical protein	411	424	+	15.863	1.43e-06	0.11	TTCAACCAAAAGAA
153	TTCTACAAAAAGAA	MEME-1	EHI_146540	hypothetical protein	268	281	+	14.1918	5.4e-06	0.132	AACAACAAAAAGAA
154	TTCTACAAAAAGAA	MEME-1	EHI_147530	DNA primase large subunit, putative	196	209	+	13.5068	9.12e-06	0.141	AACCACAAAAAGAA
155	TTCTACAAAAAGAA	MEME-1	EHI_147560	hypothetical protein	234	247	+	13.3288	9.93e-06	0.144	TACAAGAAAAAGAA
156	TTCTACAAAAAGAA	MEME-1	EHI_148690	hypothetical protein	463	476	+	13.8836	6.47e-06	0.135	CGCAACAAAAAGAA
157	TTCTACAAAAAGAA	MEME-1	EHI_151250	hypothetical protein, conserved	110	123	+	14.3493	4.63e-06	0.129	TTCTCCAAAACGAA
158	TTCTACAAAAAGAA	MEME-1	EHI_151670	protein kinase, putative	80	93	+	15.863	1.43e-06	0.11	TTCAACCAAAAGAA
159	TTCTACAAAAAGAA	MEME-1	EHI_151840	hypothetical protein	184	197	+	13.4452	9.44e-06	0.141	TTCACCAAAAGGAA
160	TTCTACAAAAAGAA	MEME-1	EHI_151910	hypothetical protein	66	79	+	16.6849	6.29e-07	0.11	TACAACAAAAAGAA
161	TTCTACAAAAAGAA	MEME-1	EHI_152170	chitinase Jessie 3, putative	59	72	+	14.3493	4.63e-06	0.129	TTCTCCAAAACGAA
162	TTCTACAAAAAGAA	MEME-1	EHI_153030	hypothetical protein	12	25	+	14.3356	4.66e-06	0.129	TTGTACAAGAAGAA
163	TTCTACAAAAAGAA	MEME-1	EHI_153030	hypothetical protein	182	195	+	15.137	2.64e-06	0.122	TTGAACAAAAAGAA
164	TTCTACAAAAAGAA	MEME-1	EHI_153250	hypothetical protein	267	280	+	13.5479	8.82e-06	0.141	TTCTAGAAAACGAA
165	TTCTACAAAAAGAA	MEME-1	EHI_153440	diacylglycerol kinase, putative	110	123	+	14.1986	5.22e-06	0.132	TTCTACAAAAATAA
166	TTCTACAAAAAGAA	MEME-1	EHI_153510	Rho guanine nucleotide exchange factor, putative	169	182	+	14.1849	5.57e-06	0.132	TTATTCAAAAAGAA
167	TTCTACAAAAAGAA	MEME-1	EHI_153820	hypothetical protein	170	183	+	13.6575	8.01e-06	0.141	TACAACAACAAGAA
168	TTCTACAAAAAGAA	MEME-1	EHI_154330	hypothetical protein	452	465	+	14.6918	3.45e-06	0.124	GACTACAAAAAGAA
169	TTCTACAAAAAGAA	MEME-1	EHI_155230	hypothetical protein	118	131	+	15.7877	1.51e-06	0.11	TTCAACAAAATGAA
170	TTCTACAAAAAGAA	MEME-1	EHI_156350	TLD domain containing protein	245	258	+	13.9452	6.04e-06	0.132	TTCTTCAATAAGAA
171	TTCTACAAAAAGAA	MEME-1	EHI_157890	Rab family GTPase	182	195	+	14.9247	3.06e-06	0.123	TTCTAGAAGAAGAA
172	TTCTACAAAAAGAA	MEME-1	EHI_158060	RNA-binding protein, putative	196	209	+	13.8288	6.95e-06	0.135	CTGTACAAAAAGAA
173	TTCTACAAAAAGAA	MEME-1	EHI_159310	hypothetical protein	429	442	+	14.1849	5.57e-06	0.132	TTATTCAAAAAGAA
174	TTCTACAAAAAGAA	MEME-1	EHI_159320	hypothetical protein	220	233	+	13.5479	8.82e-06	0.141	TTTTTCAAAAAGAA
175	TTCTACAAAAAGAA	MEME-1	EHI_159780	hypothetical protein	449	462	+	14.1918	5.4e-06	0.132	TTCAATAAAAAGAA
176	TTCTACAAAAAGAA	MEME-1	EHI_159880	inositol polyphosphate 5-phosphatase, putative	134	147	+	14.3904	4.5e-06	0.129	TTCCTCAAGAAGAA
177	TTCTACAAAAAGAA	MEME-1	EHI_160850	hypothetical protein	424	437	+	14.5274	3.78e-06	0.125	ATCATCAAAAAGAA
178	TTCTACAAAAAGAA	MEME-1	EHI_162540	vacuolar protein sorting 26	214	227	+	15.1027	2.79e-06	0.122	TTAAACAAAAAGAA
179	TTCTACAAAAAGAA	MEME-1	EHI_162550	vesicular integral membrane protein VIP36, putative	325	338	+	16.8699	5.62e-07	0.11	TTCTAGAAAAAGAA
180	TTCTACAAAAAGAA	MEME-1	EHI_163360	hypothetical protein	196	209	+	15.9041	1.41e-06	0.11	ATCCACAAAAAGAA
181	TTCTACAAAAAGAA	MEME-1	EHI_164190	DNA polymerase, putative	411	424	+	13.5	9.19e-06	0.141	TGATACAAAAAGAA
182	TTCTACAAAAAGAA	MEME-1	EHI_166050	mitochondrial-typeheat shock protein70, putative	61	74	+	15.7877	1.51e-06	0.11	TTCAACAAAATGAA
183	TTCTACAAAAAGAA	MEME-1	EHI_167290	leucine rich repeat / protein phosphatase 2C domain containing protein	432	445	+	16.4521	7.41e-07	0.11	TTCCACAAGAAGAA
184	TTCTACAAAAAGAA	MEME-1	EHI_168190	hypothetical protein	222	235	+	13.911	6.3e-06	0.133	TTCAACAGGAAGAA
185	TTCTACAAAAAGAA	MEME-1	EHI_168230	hypothetical protein	313	326	+	14.3151	4.71e-06	0.129	TTCTCGAAAAAGAA
186	TTCTACAAAAAGAA	MEME-1	EHI_169330	hypothetical protein	269	282	+	13.363	9.81e-06	0.144	TACAACAAAACGAA
187	TTCTACAAAAAGAA	MEME-1	EHI_169980	hypothetical protein	328	341	+	14.5137	3.93e-06	0.125	TTCAACAAAAAAAA
188	TTCTACAAAAAGAA	MEME-1	EHI_170450	hypothetical protein	106	119	+	13.8425	6.87e-06	0.135	TTCTAGAACAAGAA
189	TTCTACAAAAAGAA	MEME-1	EHI_174060	hypothetical protein	88	101	+	14.1233	5.74e-06	0.132	TGCTAGAAAAAGAA
190	TTCTACAAAAAGAA	MEME-1	EHI_174210	serine/threonine-protein kinase, putative	324	337	+	14.1301	5.72e-06	0.132	TACACCAAAAAGAA
191	TTCTACAAAAAGAA	MEME-1	EHI_174620	hypothetical protein	134	147	+	13.9589	6e-06	0.132	ATCCACAAGAAGAA
192	TTCTACAAAAAGAA	MEME-1	EHI_175280	hypothetical protein	31	44	+	14.411	4.43e-06	0.128	ATCTACAAAACGAA
193	TTCTACAAAAAGAA	MEME-1	EHI_175280	hypothetical protein	239	252	+	13.6644	7.97e-06	0.141	TTCATGAAAAAGAA
194	TTCTACAAAAAGAA	MEME-1	EHI_175920	protein kinase, putative	171	184	+	14.8425	3.23e-06	0.124	TTCTTCAAAACGAA
195	TTCTACAAAAAGAA	MEME-1	EHI_177160	signal peptide peptidase family protein	76	89	+	13.8493	6.65e-06	0.135	TAATACAAAAAGAA
196	TTCTACAAAAAGAA	MEME-1	EHI_177640	hypothetical protein	102	115	+	14.4658	4.22e-06	0.126	TTTAACAAAAAGAA
197	TTCTACAAAAAGAA	MEME-1	EHI_177990	leucine-rich repeat containing protein	435	448	+	13.5822	8.5e-06	0.141	TTCAACAAGTAGAA
198	TTCTACAAAAAGAA	MEME-1	EHI_178620	hypothetical protein	301	314	+	14.3219	4.69e-06	0.129	TTCTTCAAAAAGAC
199	TTCTACAAAAAGAA	MEME-1	EHI_179800	hypothetical protein	57	70	+	14.4178	4.41e-06	0.128	TTACACAAAAAGAA
200	TTCTACAAAAAGAA	MEME-1	EHI_179890	protein kinase domain containing protein	111	124	+	14.8699	3.12e-06	0.123	TTCTTCAAAATGAA
201	TTCTACAAAAAGAA	MEME-1	EHI_180000	eukaryotic translation initiation factor 4E, putative	468	481	+	13.8425	6.87e-06	0.135	ATCCTCAAAAAGAA
202	TTCTACAAAAAGAA	MEME-1	EHI_180330	hypothetical protein	195	208	+	19.0822	8.35e-08	0.0358	TTCAACAAAAAGAA
203	TTCTACAAAAAGAA	MEME-1	EHI_180770	hypothetical protein	254	267	+	13.4658	9.33e-06	0.141	TTCATCAAATAGAA
204	TTCTACAAAAAGAA	MEME-1	EHI_181240	Rab B GTPase	245	258	+	20.226	4.18e-08	0.0358	TTCTACAAAAAGAA
205	TTCTACAAAAAGAA	MEME-1	EHI_183240	RNA recognition motif domain containing protein	120	133	+	13.3699	9.78e-06	0.144	ATCAACCAAAAGAA
206	TTCTACAAAAAGAA	MEME-1	EHI_183290	hypothetical protein	76	89	+	15.0411	2.9e-06	0.122	TTCCAGAAAAAGAA
207	TTCTACAAAAAGAA	MEME-1	EHI_183290	hypothetical protein	358	371	+	15.0411	2.9e-06	0.122	TTCCAGAAAAAGAA
208	TTCTACAAAAAGAA	MEME-1	EHI_183520	hypothetical protein	122	135	+	14.5342	3.74e-06	0.125	TACTACAAAATGAA
209	TTCTACAAAAAGAA	MEME-1	EHI_184250	hypothetical protein	156	169	+	13.5068	9.12e-06	0.141	ATCAACAAAAGGAA
210	TTCTACAAAAAGAA	MEME-1	EHI_184500	hypothetical protein, conserved	6	19	+	14.1849	5.57e-06	0.132	TTATTCAAAAAGAA
211	TTCTACAAAAAGAA	MEME-1	EHI_185610	rodhanase-like domain containing protein	183	196	+	14.0479	5.87e-06	0.132	TTCAACAAGAAGAG
212	TTCTACAAAAAGAA	MEME-1	EHI_186990	tyrosine kinase, putative	483	496	+	15.0411	2.9e-06	0.122	TTCCAGAAAAAGAA
213	TTCTACAAAAAGAA	MEME-1	EHI_187050	hypothetical protein	147	160	+	14.4658	4.22e-06	0.126	TTTAACAAAAAGAA
214	TTCTACAAAAAGAA	MEME-1	EHI_188100	hypothetical protein	234	247	+	15.1918	2.54e-06	0.122	TTCTACAAGAAGAG
215	TTCTACAAAAAGAA	MEME-1	EHI_188900	hypothetical protein	114	127	+	14.1918	5.4e-06	0.132	AACAACAAAAAGAA
216	TTCTACAAAAAGAA	MEME-1	EHI_189420	deoxyuridine 5'-triphosphate nucleotidohydrolase, putative	214	227	+	14.8082	3.31e-06	0.124	TTCTTGAAAAAGAA
217	TTCTACAAAAAGAA	MEME-1	EHI_191740	hypothetical protein	219	232	+	19.0822	8.35e-08	0.0358	TTCAACAAAAAGAA
218	TTCTACAAAAAGAA	MEME-1	EHI_191740	hypothetical protein	389	402	+	13.7877	7.17e-06	0.137	ATGTACAAAAAGAA
219	TTCTACAAAAAGAA	MEME-1	EHI_191800	hypothetical protein	8	21	+	16.589	7.25e-07	0.11	ATCAACAAAAAGAA
220	TTCTACAAAAAGAA	MEME-1	EHI_193080	60S ribosomal protein L9, putative	441	454	+	16.589	7.25e-07	0.11	ATCAACAAAAAGAA
221	TTCTACAAAAAGAA	MEME-1	EHI_193360	histone H3, putative	160	173	+	15.9932	1.34e-06	0.11	TTCAACAAAAAGAG
222	TTCTACAAAAAGAA	MEME-1	EHI_195030	hypothetical protein	184	197	+	14.4589	4.26e-06	0.126	TTCAACAAAAACAA
223	TTCTACAAAAAGAA	MEME-1	EHI_195270	AIG1 family protein, putative	58	71	+	14.4589	4.26e-06	0.126	TTCAACAAAAACAA
224	TTCTACAAAAAGAA	MEME-1	EHI_196520	hypothetical protein	156	169	+	15.9452	1.38e-06	0.11	GTCAACAAAAAGAA
225	TTCTACAAAAAGAA	MEME-1	EHI_196590	RNA recognition motif domain containing protein	387	400	+	13.4041	9.56e-06	0.143	TCATACAAAAAGAA
226	TTCTACAAAAAGAA	MEME-1	EHI_197030	40S ribosomal protein S10, putative	93	106	+	14.7397	3.4e-06	0.124	TACAACAAGAAGAA
227	TTCTACAAAAAGAA	MEME-1	EHI_197860	heat shock protein 70, putative	264	277	+	15.1918	2.54e-06	0.122	TTCAAAAAAAAGAA
228	TTCTACAAAAAGAA	MEME-1	EHI_197980	Myb family DNA-binding protein, SHAQKYF family	235	248	+	18.1644	1.51e-07	0.0559	TTCTTCAAAAAGAA
229	TTCTACAAAAAGAA	MEME-1	EHI_198440	hypothetical protein	24	37	+	14.6849	3.46e-06	0.124	CTCAACAAGAAGAA
230	TTCTACAAAAAGAA	MEME-1	EHI_198990	formate/nitrite transporter family protein, putative	355	368	+	14.1918	5.4e-06	0.132	AACAACAAAAAGAA
231	TTCTACAAAAAGAA	MEME-1	EHI_199060	hypothetical protein	470	483	+	15.863	1.43e-06	0.11	TTCAACCAAAAGAA
232	TTCTACAAAAAGAA	MEME-1	EHI_201270	protein tyrosine kinase domain-containing protein	199	212	+	13.7808	7.29e-06	0.137	TTCTCAAAAAAGAA
233	TTCTACAAAAAGAA	MEME-1	EHI_201280	hypothetical protein	347	360	+	15.1027	2.79e-06	0.122	TTAAACAAAAAGAA
234	TTCTACAAAAAGAA	MEME-1	EHI_201420	predicted protein	404	417	+	15.1027	2.79e-06	0.122	TTAAACAAAAAGAA

## Sheet: Ehmlbp
motif_id	motif_alt_id	Gene ID	Gene ID	Product Description	start	stop	strand	score	p-value	q-value	matched_sequence
1	AGAAGAACTAATAACTGAAAATTATAATTTC	EHI_000670	EHI_000670	hypothetical protein	174	204	+	-80.5806	5.61e-06	0.349	AGATGAACTAAAAAATAATAATTAAAAATGG
2	AGAAGAACTAATAACTGAAAATTATAATTTC	EHI_000710	EHI_000710	hypothetical protein	214	244	+	-96.6129	4.12e-05	0.404	AAAAATACTTAGAAATGAAAAATCTATTTTA
3	AGAAGAACTAATAACTGAAAATTATAATTTC	EHI_001100	EHI_001100	hypothetical protein	134	164	+	-96.6129	4.12e-05	0.404	AAATAAAAAAAAAACTAAAAGTAATAAGTTC
4	AGAAGAACTAATAACTGAAAATTATAATTTC	EHI_001120	EHI_001120	hypothetical protein, conserved	64	94	+	-98.3387	4.98e-05	0.404	AAAAGAAATACTAAATAAAAATAGTTATTAG
5	AGAAGAACTAATAACTGAAAATTATAATTTC	EHI_001120	EHI_001120	hypothetical protein, conserved	183	213	+	-107.468	6.55e-05	0.427	AGTTGTATTAAGAACTGATAATACTGTTTTA
6	AGAAGAACTAATAACTGAAAATTATAATTTC	EHI_001940	EHI_001940	hypothetical protein	209	239	+	-93.1613	1.47e-05	0.381	TGAAGAAATTGAAAATGACAATGATGCTTTC
7	AGAAGAACTAATAACTGAAAATTATAATTTC	EHI_002000	EHI_002000	hypothetical protein, conserved	139	169	+	-82.3065	8.43e-06	0.349	AAAAAAACTATTAATTATAATTTACATTTTC
8	AGAAGAACTAATAACTGAAAATTATAATTTC	EHI_002000	EHI_002000	hypothetical protein, conserved	286	316	+	-107.468	6.55e-05	0.427	TGAAAAACCATCAACAGGAACATATAATATT
9	AGAAGAACTAATAACTGAAAATTATAATTTC	EHI_003580	EHI_003580	hypothetical protein	97	127	+	-96.6129	4.12e-05	0.404	AGAAATAAGAAAAATTGAAAATTATTTTTAT
10	AGAAGAACTAATAACTGAAAATTATAATTTC	EHI_004190	EHI_004190	AAA family ATPase, putative	64	94	+	-94.8871	2.61e-05	0.404	AAATAAACTAAGAAAAGAACTTTTAAATTTC
11	AGAAGAACTAATAACTGAAAATTATAATTTC	EHI_004190	EHI_004190	AAA family ATPase, putative	190	220	+	-98.3387	4.98e-05	0.404	GAAAAAATTAATAAATGAAAATATTATTGTT
12	AGAAGAACTAATAACTGAAAATTATAATTTC	EHI_004380	EHI_004380	Rab family GTPase	76	106	+	-96.6129	4.12e-05	0.404	AAAATAACTAATAACTAAAATTCAAACTGGA
13	AGAAGAACTAATAACTGAAAATTATAATTTC	EHI_004630	EHI_004630	hypothetical protein	265	295	+	-94.8871	2.61e-05	0.404	ATAAGAACTTAAAAATAAAACTCAAGATGTC
14	AGAAGAACTAATAACTGAAAATTATAATTTC	EHI_004750	EHI_004750	signal recognition particle protein SRP54, putative	205	235	+	-68	1.46e-06	0.293	AAAAAAATAAATAACTGAAAATTAGTATTGG
15	AGAAGAACTAATAACTGAAAATTATAATTTC	EHI_004855	EHI_004855	hypothetical protein, conserved	40	70	+	-96.6129	4.12e-05	0.404	ATAAGAAAATATTAATAAAAATTAGAATCAC
16	AGAAGAACTAATAACTGAAAATTATAATTTC	EHI_006140	EHI_006140	Rho guanine nucleotide exchange factor, putative	354	384	+	-96.6129	4.12e-05	0.404	AAAAGTGCTAATAAATCAAAAATTAAATCTA
17	AGAAGAACTAATAACTGAAAATTATAATTTC	EHI_006540	EHI_006540	hypothetical protein	189	219	+	-96.6129	4.12e-05	0.404	AGTAGTAATAATAATTAAATAATAGTATTTA
18	AGAAGAACTAATAACTGAAAATTATAATTTC	EHI_006710	EHI_006710	hypothetical protein, conserved	56	86	+	-96.6129	4.12e-05	0.404	ACAATTACAAATAACAAAAAAGTAGAATTGA
19	AGAAGAACTAATAACTGAAAATTATAATTTC	EHI_006930	EHI_006930	hypothetical protein	16	46	+	-107.468	6.55e-05	0.427	AAAAGGACAATTTACAGAAATTAATAAGTCA
20	AGAAGAACTAATAACTGAAAATTATAATTTC	EHI_007030	EHI_007030	hypothetical protein, conserved	213	243	+	-98.3387	4.98e-05	0.404	AGAATAAGAAAGAAGTTATAATAATATTTTA
21	AGAAGAACTAATAACTGAAAATTATAATTTC	EHI_007470	EHI_007470	hypothetical protein	106	136	+	-96.6129	4.12e-05	0.404	AAACGAAATGATAATAAAAAGTTGTTATTTC
22	AGAAGAACTAATAACTGAAAATTATAATTTC	EHI_007970	EHI_007970	hypothetical protein, conserved	77	107	+	-107.468	6.55e-05	0.427	AGAAGAACTTAGAATTGCAAAGAAGAACAAA
23	AGAAGAACTAATAACTGAAAATTATAATTTC	EHI_008150	EHI_008150	hypothetical protein	80	110	+	-68	1.46e-06	0.293	AAAAAAATATAAAACTCAAAATTATAAATTC
24	AGAAGAACTAATAACTGAAAATTATAATTTC	EHI_008180	EHI_008180	hypothetical protein	272	302	+	-96.6129	4.12e-05	0.404	AGATTAGTTAAGAATTAGAAAATATACTTTC
25	AGAAGAACTAATAACTGAAAATTATAATTTC	EHI_008360	EHI_008360	ankyrin repeat protein, putative	81	111	+	-98.3387	4.98e-05	0.404	AAAAAAACTAATAAAAAGTAATAATAATTAA
26	AGAAGAACTAATAACTGAAAATTATAATTTC	EHI_008610	EHI_008610	hypothetical protein, conserved	175	205	+	-82.3065	8.43e-06	0.349	AAAATAACTAAATAATGAGAAATATATTTTA
27	AGAAGAACTAATAACTGAAAATTATAATTTC	EHI_008610	EHI_008610	hypothetical protein, conserved	349	379	+	-100.065	5.14e-05	0.404	ACAAAAAAAAATAAAAAAAAATAATAATTAA
28	AGAAGAACTAATAACTGAAAATTATAATTTC	EHI_008610	EHI_008610	hypothetical protein, conserved	397	427	+	-98.3387	4.98e-05	0.404	ACAAAAAAGAAGAACTTAAAAATGTAATATT
29	AGAAGAACTAATAACTGAAAATTATAATTTC	EHI_008620	EHI_008620	ribosomal protein L17, putative	101	131	+	-94.8871	2.61e-05	0.404	AGAAGAATTATAAAATAAAAATTGCTATAAC
30	AGAAGAACTAATAACTGAAAATTATAATTTC	EHI_008740	EHI_008740	hypothetical protein	326	356	+	-94.8871	2.61e-05	0.404	ATAAGACTTATTATTAGTGAATTGTAATTTC
31	AGAAGAACTAATAACTGAAAATTATAATTTC	EHI_008750	EHI_008750	hypothetical protein	305	335	+	-96.6129	4.12e-05	0.404	TGAAGAAGTATTAAACAAAAAATATTGTTTT
32	AGAAGAACTAATAACTGAAAATTATAATTTC	EHI_008760	EHI_008760	hypothetical protein	66	96	+	-96.6129	4.12e-05	0.404	AGATAGATTAATAATCAAAAATAAAAATCTC
33	AGAAGAACTAATAACTGAAAATTATAATTTC	EHI_008800	EHI_008800	ser/thr protein phosphatase family protein	135	165	+	-94.8871	2.61e-05	0.404	AGAAGAAATAATGAGTAAAAACTTCAAACAC
34	AGAAGAACTAATAACTGAAAATTATAATTTC	EHI_009450	EHI_009450	hypothetical protein	190	220	+	-107.468	6.55e-05	0.427	AGAAGGAATCTTTTATGAAGATTATATCTCC
35	AGAAGAACTAATAACTGAAAATTATAATTTC	EHI_009620	EHI_009620	hypothetical protein	142	172	+	-96.6129	4.12e-05	0.404	TAAAGAAAAAATAAAGGAAAATTAAGGTTTA
36	AGAAGAACTAATAACTGAAAATTATAATTTC	EHI_009660	EHI_009660	DENN domain protein	204	234	+	-93.1613	1.47e-05	0.381	TGAAGCAAAATTAACTGAAGAATGTCATTTT
37	AGAAGAACTAATAACTGAAAATTATAATTTC	EHI_009830	EHI_009830	hypothetical protein	173	203	+	-96.6129	4.12e-05	0.404	CAAAAAAAAAATGACTGAAATTTATAAATAA
38	AGAAGAACTAATAACTGAAAATTATAATTTC	EHI_010130	EHI_010130	hypothetical protein	285	315	+	-96.6129	4.12e-05	0.404	AGAACACTTATTAAAAGAAAATGACATTTTT
39	AGAAGAACTAATAACTGAAAATTATAATTTC	EHI_011180	EHI_011180	protein kinase domain containing protein	94	124	+	-93.1613	1.47e-05	0.381	AATTAATCTAATAACTGATATGAATAATGTC
40	AGAAGAACTAATAACTGAAAATTATAATTTC	EHI_011520	EHI_011520	WD domain containing protein	287	317	+	-94.8871	2.61e-05	0.404	TGAAAAACTACAAAAAAAAAACAATAAATTC
41	AGAAGAACTAATAACTGAAAATTATAATTTC	EHI_011880	EHI_011880	hypothetical protein	438	468	+	-100.065	5.14e-05	0.404	AAACTAAGTAATAATTTTAATATATAATTTT
42	AGAAGAACTAATAACTGAAAATTATAATTTC	EHI_012060	EHI_012060	hypothetical protein	272	302	+	-82.3065	8.43e-06	0.349	AGAATTATTATTAACTAAGAATTATTATTAA
43	AGAAGAACTAATAACTGAAAATTATAATTTC	EHI_012130	EHI_012130	hypothetical protein	455	485	+	-96.6129	4.12e-05	0.404	CTAAGAAATAATAAATGATTCTTTTATTTTA
44	AGAAGAACTAATAACTGAAAATTATAATTTC	EHI_012180	EHI_012180	hypothetical protein	173	203	+	-80.5806	5.61e-06	0.349	TGAAGACATAAAAAATAAAATTCATCATTTC
45	AGAAGAACTAATAACTGAAAATTATAATTTC	EHI_012340	EHI_012340	hypothetical protein	400	430	+	-94.8871	2.61e-05	0.404	AAATGAAAAAATAACAGATAAATATAGTATG
46	AGAAGAACTAATAACTGAAAATTATAATTTC	EHI_012370	EHI_012370	hypothetical protein	19	49	+	-96.6129	4.12e-05	0.404	AAAAGAATTAATAACAAGAAACAATGATTAA
47	AGAAGAACTAATAACTGAAAATTATAATTTC	EHI_012980	EHI_012980	dihydropyrimidine dehydrogenase, putative	97	127	+	-105.742	5.31e-05	0.407	TGAAGAACTTTTCACAGAAAAATTTATTAGA
48	AGAAGAACTAATAACTGAAAATTATAATTTC	EHI_013160	EHI_013160	hypothetical protein	193	223	+	-94.8871	2.61e-05	0.404	AGAAGAACCAAGTATTTAACATAATTTTTTA
49	AGAAGAACTAATAACTGAAAATTATAATTTC	EHI_013910	EHI_013910	hypothetical protein	307	337	+	-96.6129	4.12e-05	0.404	ATTAAGTCAAATATATAAAAATTATAATGTC
50	AGAAGAACTAATAACTGAAAATTATAATTTC	EHI_013960	EHI_013960	DEAD/DEAH box helicase, putative	204	234	+	-94.8871	2.61e-05	0.404	AGAACAAATTAATACAGAAATTAATAAATTT
51	AGAAGAACTAATAACTGAAAATTATAATTTC	EHI_017030	EHI_017030	hypothetical protein, conserved	79	109	+	-98.3387	4.98e-05	0.404	ATAATTAATAATAAATTTATTTTATAATATC
52	AGAAGAACTAATAACTGAAAATTATAATTTC	EHI_017590	EHI_017590	hypothetical protein, conserved	164	194	+	-98.3387	4.98e-05	0.404	ATATAAACAAGTAAAGAAAAAATATAATTTA
53	AGAAGAACTAATAACTGAAAATTATAATTTC	EHI_017670	EHI_017670	hypothetical protein	457	487	+	-82.3065	8.43e-06	0.349	AGAATTATTATTAACTAAGAATTATTATTAA
54	AGAAGAACTAATAACTGAAAATTATAATTTC	EHI_020230	EHI_020230	hypothetical protein	117	147	+	-94.8871	2.61e-05	0.404	AGAATCATTAATTACTGATATGTATAACATA
55	AGAAGAACTAATAACTGAAAATTATAATTTC	EHI_020870	EHI_020870	hypothetical protein	124	154	+	-94.8871	2.61e-05	0.404	AAAAAAACAAATAACAGAAAAATGAAGTTAA
56	AGAAGAACTAATAACTGAAAATTATAATTTC	EHI_020950	EHI_020950	hypothetical protein	11	41	+	-107.468	6.55e-05	0.427	AGATGAACTGATTAATTCATAATATGAGTGC
57	AGAAGAACTAATAACTGAAAATTATAATTTC	EHI_020950	EHI_020950	hypothetical protein	228	258	+	-94.8871	2.61e-05	0.404	AGAAGTAGTAAAAACTTTAATTCCTAATTAA
58	AGAAGAACTAATAACTGAAAATTATAATTTC	EHI_021190	EHI_021190	hypothetical protein	305	335	+	-94.8871	2.61e-05	0.404	AGAAGAACTAAAAAATAAAAAACTAAAAATA
59	AGAAGAACTAATAACTGAAAATTATAATTTC	EHI_021360	EHI_021360	hypothetical protein, conserved	314	344	+	-94.8871	2.61e-05	0.404	ACACTCACTAATAACTAAAAATTAAATACAC
60	AGAAGAACTAATAACTGAAAATTATAATTTC	EHI_021410	EHI_021410	hypothetical protein	428	458	+	-107.468	6.55e-05	0.427	AACTGAACTAAAAAATGAAATGGAACAATTC
61	AGAAGAACTAATAACTGAAAATTATAATTTC	EHI_021420	EHI_021420	hypothetical protein	311	341	+	-105.742	5.31e-05	0.407	AGAAGATCCAATCAAAGAAATAAATTTGTTC
62	AGAAGAACTAATAACTGAAAATTATAATTTC	EHI_021560	EHI_021560	thioredoxin, putative	215	245	+	-96.6129	4.12e-05	0.404	TTCAAAAATAATTATAGAAAATTCTATTTTC
63	AGAAGAACTAATAACTGAAAATTATAATTTC	EHI_023130	EHI_023130	hypothetical protein, conserved	170	200	+	-69.7258	1.6e-06	0.301	ATAAAAAATAGTTAATTAAAATTAGAATTTC
64	AGAAGAACTAATAACTGAAAATTATAATTTC	EHI_023340	EHI_023340	leucine-rich repeat containing protein	171	201	+	-100.065	5.14e-05	0.404	AAAAAAAATAAAAAATAAAACTTAAAATGTT
65	AGAAGAACTAATAACTGAAAATTATAATTTC	EHI_023410	EHI_023410	hypothetical protein, conserved	300	330	+	-96.6129	4.12e-05	0.404	AAAATGAAAAATAACAGAGAATAATAATGTG
66	AGAAGAACTAATAACTGAAAATTATAATTTC	EHI_024360	EHI_024360	hypothetical protein	107	137	+	-107.468	6.55e-05	0.427	AGAAAAACTGAAAACTAATAAGATTTGATTC
67	AGAAGAACTAATAACTGAAAATTATAATTTC	EHI_024450	EHI_024450	protein tyrosine phosphatase, putative	79	109	+	-78.8548	2.97e-06	0.349	GGAAGAACTAAGAAATGCAATGTCTGATTTT
68	AGAAGAACTAATAACTGAAAATTATAATTTC	EHI_024460	EHI_024460	HEAT repeat domain containing protein	58	88	+	-98.3387	4.98e-05	0.404	AGAAAAATAAAAAAAAAATAATTATAACTTT
69	AGAAGAACTAATAACTGAAAATTATAATTTC	EHI_024600	EHI_024600	hypothetical protein	65	95	+	-107.468	6.55e-05	0.427	AGATGAACTAATAAAGTTGAAATGGCATTAC
70	AGAAGAACTAATAACTGAAAATTATAATTTC	EHI_024620	EHI_024620	hypothetical protein	43	73	+	-96.6129	4.12e-05	0.404	AGAAAAAAAAACAAAAAAAAAATATTATTCC
71	AGAAGAACTAATAACTGAAAATTATAATTTC	EHI_025390	EHI_025390	inositol polyphosphate kinase, putative	328	358	+	-94.8871	2.61e-05	0.404	AAAGGAACTTAAAAAAAATAATTATATTTAC
72	AGAAGAACTAATAACTGAAAATTATAATTTC	EHI_025710	EHI_025710	iron-sulfur flavoprotein, putative	20	50	+	-96.6129	4.12e-05	0.404	ATAAGTATTAACAAAAGAAAATTAAAAATAA
73	AGAAGAACTAATAACTGAAAATTATAATTTC	EHI_026390	EHI_026390	cation transporter, putative	34	64	+	-100.065	5.14e-05	0.404	AAAAAAAATAGTAAATTATAATTTTAATTAT
74	AGAAGAACTAATAACTGAAAATTATAATTTC	EHI_027560	EHI_027560	pre-mRNA-splicing factor PRP46, putative	372	402	+	-96.6129	4.12e-05	0.404	AGAATAAAAGAAAAATGAAGAATATAAATTT
75	AGAAGAACTAATAACTGAAAATTATAATTTC	EHI_027800	EHI_027800	galactose binding lectin 35 kDa subunit, putative	305	335	+	-96.6129	4.12e-05	0.404	ATAGGAAATAATAAGAGAATATTATGAATGA
76	AGAAGAACTAATAACTGAAAATTATAATTTC	EHI_029380	EHI_029380	thioredoxin, putative	105	135	+	-98.3387	4.98e-05	0.404	AATAGAAATAATAATTATAATTAATAGTTTT
77	AGAAGAACTAATAACTGAAAATTATAATTTC	EHI_029500	EHI_029500	hypothetical protein	74	104	+	-96.6129	4.12e-05	0.404	ATATGAAATAATAAATGAAATAAATAATGAA
78	AGAAGAACTAATAACTGAAAATTATAATTTC	EHI_030100	EHI_030100	hypothetical protein	298	328	+	-96.6129	4.12e-05	0.404	AGAAGTAATAATAAAGAAAAATATTATTCTG
79	AGAAGAACTAATAACTGAAAATTATAATTTC	EHI_030850	EHI_030850	hypothetical protein	103	133	+	-96.6129	4.12e-05	0.404	ATAACAACTCATAAATAATTATACTAATATC
80	AGAAGAACTAATAACTGAAAATTATAATTTC	EHI_031630	EHI_031630	hypothetical protein, conserved	221	251	+	-107.468	6.55e-05	0.427	GAAAGTGCTAAAAACTGAAGTCTTCAATTTT
81	AGAAGAACTAATAACTGAAAATTATAATTTC	EHI_033350	EHI_033350	RNA-binding protein, putative	5	35	+	-107.468	6.55e-05	0.427	AGAAGTACTAAATAAACACTAATACAAATTC
82	AGAAGAACTAATAACTGAAAATTATAATTTC	EHI_033710	EHI_033710	cysteine proteinase 2	214	244	+	-96.6129	4.12e-05	0.404	AGAAGTATTAAATAGTTAAAAACCTAATTTT
83	AGAAGAACTAATAACTGAAAATTATAATTTC	EHI_034010	EHI_034010	hypothetical protein, conserved	160	190	+	-93.1613	1.47e-05	0.381	AGAAGAGAAAAGAGCTATGAATTGTAATCTC
84	AGAAGAACTAATAACTGAAAATTATAATTTC	EHI_035430	EHI_035430	hypothetical protein	189	219	+	-94.8871	2.61e-05	0.404	AAAAGAACCAGAATCTTAAAAATCTAATTAA
85	AGAAGAACTAATAACTGAAAATTATAATTTC	EHI_035500	EHI_035500	protein kinase, putative	432	462	+	-93.1613	1.47e-05	0.381	AGAGATACTAACAACTGAACTATATAAATAG
86	AGAAGAACTAATAACTGAAAATTATAATTTC	EHI_035510	EHI_035510	hypothetical protein	15	45	+	-98.3387	4.98e-05	0.404	AAAAGAAATTATAATTTATTAATAAAATTTA
87	AGAAGAACTAATAACTGAAAATTATAATTTC	EHI_038540	EHI_038540	hypothetical protein, conserved	322	352	+	-82.3065	8.43e-06	0.349	ACAGGAAATAAAAATTGCAAATTATCAATTG
88	AGAAGAACTAATAACTGAAAATTATAATTTC	EHI_038880	EHI_038880	WD repeat protein	168	198	+	-98.3387	4.98e-05	0.404	AAAAAAAGTGAAAACTAAAAAAAATAAATTG
89	AGAAGAACTAATAACTGAAAATTATAATTTC	EHI_038930	EHI_038930	hypothetical protein, conserved domain containing	304	334	+	-94.8871	2.61e-05	0.404	ACAAGAACTATCAGATGAAAAATACAATAAA
90	AGAAGAACTAATAACTGAAAATTATAATTTC	EHI_039010	EHI_039010	40S ribosomal protein S26, putative	198	228	+	-100.065	5.14e-05	0.404	ACCATTATTATTAAATTAAATTTATAATTTA
91	AGAAGAACTAATAACTGAAAATTATAATTTC	EHI_039040	EHI_039040	hypothetical protein	378	408	+	-96.6129	4.12e-05	0.404	ATAAAAACTAAAAACTCAAAAAAGTAAATGG
92	AGAAGAACTAATAACTGAAAATTATAATTTC	EHI_039050	EHI_039050	hypothetical protein, conserved	181	211	+	-98.3387	4.98e-05	0.404	AAACCAATAAATAACAAAAAATAACAATTTG
93	AGAAGAACTAATAACTGAAAATTATAATTTC	EHI_039490	EHI_039490	hypothetical protein	107	137	+	-98.3387	4.98e-05	0.404	AAAACGATTCAAAAATGATAATTCTAATTTT
94	AGAAGAACTAATAACTGAAAATTATAATTTC	EHI_040600	EHI_040600	Acid sphingomyelinase-like phosphodiesterase, putative	245	275	+	-80.5806	5.61e-06	0.349	TTAAAAACAAAAACCTTAAAATTTTAAATTC
95	AGAAGAACTAATAACTGAAAATTATAATTTC	EHI_041920	EHI_041920	protein kinase domain containing protein	11	41	+	-98.3387	4.98e-05	0.404	AAAAAAGATAACATCTAAAAATTTTTATTTT
96	AGAAGAACTAATAACTGAAAATTATAATTTC	EHI_042110	EHI_042110	hypothetical protein	39	69	+	-96.6129	4.12e-05	0.404	AGAAAAAGAGAAAACTTAAAATGATTATTAG
97	AGAAGAACTAATAACTGAAAATTATAATTTC	EHI_042180	EHI_042180	hypothetical protein	292	322	+	-98.3387	4.98e-05	0.404	AGAATAGTTGATCATTTAAAATTATATATTT
98	AGAAGAACTAATAACTGAAAATTATAATTTC	EHI_042250	EHI_042250	Rab family GTPase	77	107	+	-82.3065	8.43e-06	0.349	ATAAGAACTAAAAATATAATATTATGATATA
99	AGAAGAACTAATAACTGAAAATTATAATTTC	EHI_042250	EHI_042250	Rab family GTPase	193	223	+	-64.5484	5.45e-07	0.28	AGAAGTTTTTATAACTAAAAATAATAATCGC
100	AGAAGAACTAATAACTGAAAATTATAATTTC	EHI_042690	EHI_042690	high mobility group (HMG) box domain containing protein	382	412	+	-107.468	6.55e-05	0.427	AGAAGAAGTTAAAGCTGCCAACCCTGATTTG
101	AGAAGAACTAATAACTGAAAATTATAATTTC	EHI_042870	EHI_042870	cell surface protease gp63, putative	146	176	+	-93.1613	1.47e-05	0.381	AGAAGCAGTATTTCCTGAAACATATACTATT
102	AGAAGAACTAATAACTGAAAATTATAATTTC	EHI_043540	EHI_043540	hypothetical protein	185	215	+	-84.0323	9.7e-06	0.349	AGAATTATTAATAAATAATAATTATAAAATA
103	AGAAGAACTAATAACTGAAAATTATAATTTC	EHI_044740	EHI_044740	UMP-CMP kinase, putative	470	500	+	-96.6129	4.12e-05	0.404	ATTAAATTTAATAAATGATTATTATAAATAC
104	AGAAGAACTAATAACTGAAAATTATAATTTC	EHI_044820	EHI_044820	calmodulin, putative	150	180	+	-94.8871	2.61e-05	0.404	AAAAAACAAAAAAACAGAAAATAAAAAATTC
105	AGAAGAACTAATAACTGAAAATTATAATTTC	EHI_044940	EHI_044940	T-complex protein 1 subunit eta, putative	122	152	+	-98.3387	4.98e-05	0.404	ACAACAAATAGGAAAAGAAAGATATAATTTA
106	AGAAGAACTAATAACTGAAAATTATAATTTC	EHI_045030	EHI_045030	trans-2,3-enoyl-CoA reductase, putative	173	203	+	-107.468	6.55e-05	0.427	GGAAGGAATAATAACAGATAATTGTTACGAA
107	AGAAGAACTAATAACTGAAAATTATAATTTC	EHI_045060	EHI_045060	hypothetical protein, conserved	76	106	+	-84.0323	9.7e-06	0.349	ACAAAAATAAATAACAAAAAATTATCTTTTT
108	AGAAGAACTAATAACTGAAAATTATAATTTC	EHI_045070	EHI_045070	hypothetical protein	11	41	+	-96.6129	4.12e-05	0.404	AATTGAAATTATATCTTAAAAAGATAATTTT
109	AGAAGAACTAATAACTGAAAATTATAATTTC	EHI_045120	EHI_045120	transitional endoplasmic reticulum ATPase, putative	218	248	+	-93.1613	1.47e-05	0.381	GGAAGAACTAAGAAAGTCAATTTATTATGGC
110	AGAAGAACTAATAACTGAAAATTATAATTTC	EHI_045180	EHI_045180	hypothetical protein	234	264	+	-107.468	6.55e-05	0.427	AGAAAAACCAATCACTGAGGAAGATGTTATT
111	AGAAGAACTAATAACTGAAAATTATAATTTC	EHI_045260	EHI_045260	DIM1 family protein, putative	159	189	+	-107.468	6.55e-05	0.427	AGTAGATTTAGGAACAGGAAATAATAATAAA
112	AGAAGAACTAATAACTGAAAATTATAATTTC	EHI_045310	EHI_045310	PH domain containing protein	252	282	+	-96.6129	4.12e-05	0.404	AAAAGAAATAATGAATAGACATTATTTTATC
113	AGAAGAACTAATAACTGAAAATTATAATTTC	EHI_045360	EHI_045360	importin alpha subunit, putative	129	159	+	-94.8871	2.61e-05	0.404	TGATGAAATAAAAATTGAATATTTTATATTT
114	AGAAGAACTAATAACTGAAAATTATAATTTC	EHI_045420	EHI_045420	hypothetical protein	151	181	+	-98.3387	4.98e-05	0.404	ATGAGAAGTAATAAATAAAATATGTAATTAT
115	AGAAGAACTAATAACTGAAAATTATAATTTC	EHI_045490	EHI_045490	SP-RING zinc finger domain containing protein	430	460	+	-98.3387	4.98e-05	0.404	ACAAAAACTAATTAATAAAAAATGAAAATTT
116	AGAAGAACTAATAACTGAAAATTATAATTTC	EHI_045820	EHI_045820	hypothetical protein	131	161	+	-107.468	6.55e-05	0.427	AGCATGACAACTAACTCCAATATCTAATTGC
117	AGAAGAACTAATAACTGAAAATTATAATTTC	EHI_047620	EHI_047620	hypothetical protein	36	66	+	-93.1613	1.47e-05	0.381	AGAAGAAATAAAACCCGAAAATGAAATGATT
118	AGAAGAACTAATAACTGAAAATTATAATTTC	EHI_047620	EHI_047620	hypothetical protein	81	111	+	-96.6129	4.12e-05	0.404	AGAAGAAGGAATAAACCAATATTATGCTTCA
119	AGAAGAACTAATAACTGAAAATTATAATTTC	EHI_048280	EHI_048280	nucleosome assembly protein, putative	206	236	+	-94.8871	2.61e-05	0.404	AGAACAACAACAAATAGAACTTAATAATTTA
120	AGAAGAACTAATAACTGAAAATTATAATTTC	EHI_048550	EHI_048550	dual specificity protein phosphatase, putative	104	134	+	-94.8871	2.61e-05	0.404	AGAATATTAAATAACTAAAAATATTAAAAAC
121	AGAAGAACTAATAACTGAAAATTATAATTTC	EHI_048670	EHI_048670	WH2 motif domain contaning protein	250	280	+	-107.468	6.55e-05	0.427	CGATGATCAACTTATTTAAATTTATATCTTC
122	AGAAGAACTAATAACTGAAAATTATAATTTC	EHI_049460	EHI_049460	hypothetical protein	129	159	+	-107.468	6.55e-05	0.427	ACAAGAAATAATTACTGAAGAAATATTTTAC
123	AGAAGAACTAATAACTGAAAATTATAATTTC	EHI_049470	EHI_049470	hypothetical protein	119	149	+	-94.8871	2.61e-05	0.404	AGTTGTATTAATACTTGAAAATTCTAATGAA
124	AGAAGAACTAATAACTGAAAATTATAATTTC	EHI_049490	EHI_049490	bromodomain-containing protein	444	474	+	-96.6129	4.12e-05	0.404	AAAAGAATATATAACATGAATTTATATTTTT
125	AGAAGAACTAATAACTGAAAATTATAATTTC	EHI_049610	EHI_049610	guanine nucleotide exchange factor	327	357	+	-107.468	6.55e-05	0.427	AAAAGGACAAGTTTCTATAAATTAAAATGAC
126	AGAAGAACTAATAACTGAAAATTATAATTTC	EHI_049780	EHI_049780	myotubularin, putative	68	98	+	-96.6129	4.12e-05	0.404	AGAGAAAAAAATAACAAAAATTAATTATTTT
127	AGAAGAACTAATAACTGAAAATTATAATTTC	EHI_049900	EHI_049900	cell division control protein 45 CDC45, putative	270	300	+	-96.6129	4.12e-05	0.404	AGAAGAAAAAAGAAATTTAAAAAAGAATTTT
128	AGAAGAACTAATAACTGAAAATTATAATTTC	EHI_049930	EHI_049930	hypothetical protein	73	103	+	-96.6129	4.12e-05	0.404	AAAAGAATTGATAAGTCAAAAAGAAAAGGTC
129	AGAAGAACTAATAACTGAAAATTATAATTTC	EHI_050570	EHI_050570	cysteine proteinase, putative	371	401	+	-107.468	6.55e-05	0.427	CAAAGAACTAATTTCATTCATGTTTAATTTC
130	AGAAGAACTAATAACTGAAAATTATAATTTC	EHI_050630	EHI_050630	hypothetical protein	397	427	+	-107.468	6.55e-05	0.427	AGAAGAACCTAAAATTGGACATTTTCTATTT
131	AGAAGAACTAATAACTGAAAATTATAATTTC	EHI_050690	EHI_050690	hypothetical protein	184	214	+	-82.3065	8.43e-06	0.349	AGAAAAAATAATAACAAAAAAAAAATATTTT
132	AGAAGAACTAATAACTGAAAATTATAATTTC	EHI_050690	EHI_050690	hypothetical protein	295	325	+	-66.2742	1.04e-06	0.293	AAAAGAATTTAAAACAGAAAATAATGATTTA
133	AGAAGAACTAATAACTGAAAATTATAATTTC	EHI_050750	EHI_050750	leucine rich repeat / protein phosphatase 2C domain containing protein	297	327	+	-107.468	6.55e-05	0.427	AGAAAAACTAAAAAAAGAACACAAAACTGAC
134	AGAAGAACTAATAACTGAAAATTATAATTTC	EHI_050880	EHI_050880	hypothetical protein	181	211	+	-94.8871	2.61e-05	0.404	ATATGATCTAATAATTGATCTTTTTAATTAA
135	AGAAGAACTAATAACTGAAAATTATAATTTC	EHI_051790	EHI_051790	hypothetical protein	325	355	+	-107.468	6.55e-05	0.427	AAAAGATCTTAGTTCTGAACTTTAAAATATA
136	AGAAGAACTAATAACTGAAAATTATAATTTC	EHI_051800	EHI_051800	hypothetical protein	73	103	+	-96.6129	4.12e-05	0.404	ACTTGAAAAAAAAATAGAAAATAATAATTTA
137	AGAAGAACTAATAACTGAAAATTATAATTTC	EHI_052050	EHI_052050	26S protease regulatory subunit, putative	49	79	+	-94.8871	2.61e-05	0.404	TGAAGTTTTAACAAAAGAAAAGAATAATTTA
138	AGAAGAACTAATAACTGAAAATTATAATTTC	EHI_052050	EHI_052050	26S protease regulatory subunit, putative	246	276	+	-105.742	5.31e-05	0.407	TGCAGACCTTGCAACAGAAATACATAATTTA
139	AGAAGAACTAATAACTGAAAATTATAATTTC	EHI_053860	EHI_053860	hypothetical protein	155	185	+	-96.6129	4.12e-05	0.404	AGAACAATTAATAAATCAACAATGAATTGTC
140	AGAAGAACTAATAACTGAAAATTATAATTTC	EHI_053860	EHI_053860	hypothetical protein	294	324	+	-93.1613	1.47e-05	0.381	TAAAGAACAATTTACAGAATATTTTAATTAA
141	AGAAGAACTAATAACTGAAAATTATAATTTC	EHI_054180	EHI_054180	GTP-binding protein, putative	112	142	+	-96.6129	4.12e-05	0.404	AAAGAAAGGAAAAAAGGAAAATTATTAGTTC
142	AGAAGAACTAATAACTGAAAATTATAATTTC	EHI_054250	EHI_054250	hypothetical protein, conserved	82	112	+	-94.8871	2.61e-05	0.404	TGAAGAAAAAACAACTAACAATTATGTTTCA
143	AGAAGAACTAATAACTGAAAATTATAATTTC	EHI_055390	EHI_055390	hypothetical protein, conserved	52	82	+	-94.8871	2.61e-05	0.404	ACTCTAACTTGTAAAGGAAAATAATACTTTC
144	AGAAGAACTAATAACTGAAAATTATAATTTC	EHI_055700	EHI_055700	zinc finger protein, putative	406	436	+	-96.6129	4.12e-05	0.404	AAAATAAGAAACATCATAAAATTATTAGTTC
145	AGAAGAACTAATAACTGAAAATTATAATTTC	EHI_056240	EHI_056240	hypothetical protein	140	170	+	-96.6129	4.12e-05	0.404	AGAAGAAAAGATAAATAAAAAAAATTATTGT
146	AGAAGAACTAATAACTGAAAATTATAATTTC	EHI_056380	EHI_056380	enhancer binding protein 2 (EBP2), putative	35	65	+	-96.6129	4.12e-05	0.404	CTAAGAATTAAAAACAAAAAAATATAAAATT
147	AGAAGAACTAATAACTGAAAATTATAATTTC	EHI_056390	EHI_056390	V-type ATPase, D subunit, putative	341	371	+	-107.468	6.55e-05	0.427	AGAAGAACTACAAAGCCAGTTGTAAAATGTC
148	AGAAGAACTAATAACTGAAAATTATAATTTC	EHI_057430	EHI_057430	surface antigen ariel1, putative	164	194	+	-96.6129	4.12e-05	0.404	AGAATAACAAATATATTAACAACATAATATA
149	AGAAGAACTAATAACTGAAAATTATAATTTC	EHI_058090	EHI_058090	Ras family GTPase	406	436	+	-84.0323	9.7e-06	0.349	AGAAAAAAAAATAATTTAAAAATAAAATTAA
150	AGAAGAACTAATAACTGAAAATTATAATTTC	EHI_058510	EHI_058510	hypothetical protein	106	136	+	-107.468	6.55e-05	0.427	AAAATGTCTAATTACTGTTTATTAGCTTTTC
151	AGAAGAACTAATAACTGAAAATTATAATTTC	EHI_059680	EHI_059680	hypothetical protein	210	240	+	-94.8871	2.61e-05	0.404	AAAAGAACTTAAAACTAAAAAAAAATATATT
152	AGAAGAACTAATAACTGAAAATTATAATTTC	EHI_059850	EHI_059850	hypothetical protein	202	232	+	-82.3065	8.43e-06	0.349	AGAAGAATAAACAAATAACTATTATTATTTT
153	AGAAGAACTAATAACTGAAAATTATAATTTC	EHI_060360	EHI_060360	hypothetical protein	212	242	+	-84.0323	9.7e-06	0.349	AGAACAATAAATAAATAAAAATACTTATTTA
154	AGAAGAACTAATAACTGAAAATTATAATTTC	EHI_061020	EHI_061020	hypothetical protein	446	476	+	-96.6129	4.12e-05	0.404	AAAAGAAATACTCATTGAAAGTGATTATTCA
155	AGAAGAACTAATAACTGAAAATTATAATTTC	EHI_062330	EHI_062330	hypothetical protein	228	258	+	-94.8871	2.61e-05	0.404	AGAAGTAGTAAAAACTTTAATTCCTAATTAA
156	AGAAGAACTAATAACTGAAAATTATAATTTC	EHI_062670	EHI_062670	hypothetical protein	199	229	+	-107.468	6.55e-05	0.427	AGAGGAATGAATAACTGACTATATTTACTGT
157	AGAAGAACTAATAACTGAAAATTATAATTTC	EHI_063000	EHI_063000	hypothetical protein, conserved	122	152	+	-94.8871	2.61e-05	0.404	AAATGAACTAAGAACTAATAAGTCATATTTT
158	AGAAGAACTAATAACTGAAAATTATAATTTC	EHI_063340	EHI_063340	prefoldin, alpha subunit	402	432	+	-96.6129	4.12e-05	0.404	AAAAGAAACTGTAAATGAATATTAACATTTA
159	AGAAGAACTAATAACTGAAAATTATAATTTC	EHI_064470	EHI_064470	heat shock protein 70, putative	114	144	+	-98.3387	4.98e-05	0.404	ATAATAATAAATTATTAAAAATTAAAATGAC
160	AGAAGAACTAATAACTGAAAATTATAATTTC	EHI_064530	EHI_064530	type A flavoprotein, putative	339	369	+	-96.6129	4.12e-05	0.404	AAAAGGATATATAACTTAAAATTAATTTTTA
161	AGAAGAACTAATAACTGAAAATTATAATTTC	EHI_064640	EHI_064640	hypothetical protein	25	55	+	-98.3387	4.98e-05	0.404	AATAGAAAGAATAATTAAATAATATAATTAT
162	AGAAGAACTAATAACTGAAAATTATAATTTC	EHI_064660	EHI_064660	Sec24 protein, putative	114	144	+	-94.8871	2.61e-05	0.404	AGAAGAACTAAGAAATATAAACAATCAATAA
163	AGAAGAACTAATAACTGAAAATTATAATTTC	EHI_065270	EHI_065270	40S ribosomal protein S3a, putative	245	275	+	-93.1613	1.47e-05	0.381	TGACAAATAAATATCAGAAAATAATTATTAC
164	AGAAGAACTAATAACTGAAAATTATAATTTC	EHI_065310	EHI_065310	Skp1 family protein	57	87	+	-96.6129	4.12e-05	0.404	TTAAAAACTAAAAACTTAAAAATTAAATTAA
165	AGAAGAACTAATAACTGAAAATTATAATTTC	EHI_065480	EHI_065480	hypothetical protein	457	487	+	-66.2742	1.04e-06	0.293	TGACAAACTGAAAAGATAAAATTATAATTTC
166	AGAAGAACTAATAACTGAAAATTATAATTTC	EHI_065880	EHI_065880	hypothetical protein	116	146	+	-91.4355	1.06e-05	0.366	AGAAGAAATAAGTACTGATATTGAGATAATC
167	AGAAGAACTAATAACTGAAAATTATAATTTC	EHI_066190	EHI_066190	hypothetical protein	321	351	+	-96.6129	4.12e-05	0.404	AAAAGAACTAATAAATTACAAGTAACATAAT
168	AGAAGAACTAATAACTGAAAATTATAATTTC	EHI_066740	EHI_066740	hypothetical protein, conserved	137	167	+	-94.8871	2.61e-05	0.404	AGAAGAAAAAAGAACTTGGAATTTTGTTTTT
169	AGAAGAACTAATAACTGAAAATTATAATTTC	EHI_067380	EHI_067380	hypothetical protein	92	122	+	-96.6129	4.12e-05	0.404	AGAAATACTGATAAGTTAAAACTCACATTTG
170	AGAAGAACTAATAACTGAAAATTATAATTTC	EHI_067550	EHI_067550	hypothetical protein	295	325	+	-96.6129	4.12e-05	0.404	AAAAGTATAAATAAAAGAAAATTAACATTAG
171	AGAAGAACTAATAACTGAAAATTATAATTTC	EHI_068140	EHI_068140	hypothetical protein	326	356	+	-105.742	5.31e-05	0.407	AGAAGTCCAAGAAAATGAAAAGAAAAATAAC
172	AGAAGAACTAATAACTGAAAATTATAATTTC	EHI_068300	EHI_068300	hypothetical protein	201	231	+	-64.5484	5.45e-07	0.28	AGAAGCTTTAATAACTTAAAACAACAATGTC
173	AGAAGAACTAATAACTGAAAATTATAATTTC	EHI_068510	EHI_068510	hypothetical protein	376	406	+	-93.1613	1.47e-05	0.381	AGTAGAAAGAATAACTGAAGAATAATTTTGG
174	AGAAGAACTAATAACTGAAAATTATAATTTC	EHI_069170	EHI_069170	RhoGAP domain containing protein	314	344	+	-96.6129	4.12e-05	0.404	AGTTTGAGTAAAAAATTAAAGTTATAAATTC
175	AGAAGAACTAATAACTGAAAATTATAATTTC	EHI_069200	EHI_069200	hypothetical protein	33	63	+	-85.7581	9.88e-06	0.349	AAAAAAATTGATAAAATAAAATTATTATTTG
176	AGAAGAACTAATAACTGAAAATTATAATTTC	EHI_069330	EHI_069330	hypothetical protein	253	283	+	-96.6129	4.12e-05	0.404	AGAATTACAAATATTTAAAAATTGTAGTTCA
177	AGAAGAACTAATAACTGAAAATTATAATTTC	EHI_069380	EHI_069380	phospholipase B, putative	113	143	+	-66.2742	1.04e-06	0.293	AAAAGAACTAATAAAAGTATGTTATATTTTG
178	AGAAGAACTAATAACTGAAAATTATAATTTC	EHI_069410	EHI_069410	DEAD/DEAH box helicase, putative	83	113	+	-98.3387	4.98e-05	0.404	AAAATAAATAATAAAAGAAAATAATAAAAGA
179	AGAAGAACTAATAACTGAAAATTATAATTTC	EHI_072010	EHI_072010	hypothetical protein	150	180	+	-96.6129	4.12e-05	0.404	AGAAGATTTAACCCAACCAAATTATAATTTA
180	AGAAGAACTAATAACTGAAAATTATAATTTC	EHI_072090	EHI_072090	hypothetical protein	239	269	+	-107.468	6.55e-05	0.427	GGAAGACTTAAAAATTGGAAATGTACATATC
181	AGAAGAACTAATAACTGAAAATTATAATTTC	EHI_073370	EHI_073370	lipid phosphate phosphatase, putative	216	246	+	-96.6129	4.12e-05	0.404	AGAATGAATATTAAATGAATATCATTACTTA
182	AGAAGAACTAATAACTGAAAATTATAATTTC	EHI_073380	EHI_073380	carbonic anhydrase, putative	194	224	+	-94.8871	2.61e-05	0.404	AGAAGAATAAAGAAATGTAAAATAGAATAAG
183	AGAAGAACTAATAACTGAAAATTATAATTTC	EHI_073440	EHI_073440	ADP ribosylation factor, putative	195	225	+	-98.3387	4.98e-05	0.404	TTAAAAAGAAACAAATGAATATTTTAATTTG
184	AGAAGAACTAATAACTGAAAATTATAATTTC	EHI_073510	EHI_073510	hypothetical protein	206	236	+	-98.3387	4.98e-05	0.404	ATAATAAACAATAATAAAAAATACCAATTTC
185	AGAAGAACTAATAACTGAAAATTATAATTTC	EHI_073660	EHI_073660	tyrosine kinase, putative	442	472	+	-96.6129	4.12e-05	0.404	TGAAAAATTTATAAATTAAAATTTTGGTATC
186	AGAAGAACTAATAACTGAAAATTATAATTTC	EHI_074040	EHI_074040	hypothetical protein	74	104	+	-82.3065	8.43e-06	0.349	AGAAAAACTTAAAAATAAAAATAATTAATTT
187	AGAAGAACTAATAACTGAAAATTATAATTTC	EHI_074590	EHI_074590	hypothetical protein	11	41	+	-107.468	6.55e-05	0.427	AGATGAACTGATTAATTCATAATATGAGTGC
188	AGAAGAACTAATAACTGAAAATTATAATTTC	EHI_074590	EHI_074590	hypothetical protein	228	258	+	-94.8871	2.61e-05	0.404	AGAAGTAGTAAAAACTTTAATTCCTAATTAA
189	AGAAGAACTAATAACTGAAAATTATAATTTC	EHI_074750	EHI_074750	Ras family GTPase	301	331	+	-94.8871	2.61e-05	0.404	AGAAGAAATTATTAACTTAAAATAGAAATTC
190	AGAAGAACTAATAACTGAAAATTATAATTTC	EHI_074750	EHI_074750	Ras family GTPase	381	411	+	-107.468	6.55e-05	0.427	CGATGAACTAATACATTTATTTCATTAATTC
191	AGAAGAACTAATAACTGAAAATTATAATTTC	EHI_076840	EHI_076840	LSM domain containing protein	1	31	+	-82.3065	8.43e-06	0.349	TAAAGAAATATTAGATGAAACTAATAATTTA
192	AGAAGAACTAATAACTGAAAATTATAATTTC	EHI_077530	EHI_077530	hypothetical protein	399	429	+	-96.6129	4.12e-05	0.404	AGAACAATAAACAATATAAAGTTATAATGAC
193	AGAAGAACTAATAACTGAAAATTATAATTTC	EHI_078200	EHI_078200	protein kinase, putative	133	163	+	-107.468	6.55e-05	0.427	AGTTGAACTTAAAATCAAAAATTTGTATTAC
194	AGAAGAACTAATAACTGAAAATTATAATTTC	EHI_078220	EHI_078220	hypothetical protein	150	180	+	-107.468	6.55e-05	0.427	AGAAGAACAAATAAATGATAAAGAAATGAAA
195	AGAAGAACTAATAACTGAAAATTATAATTTC	EHI_078290	EHI_078290	hypothetical protein	261	291	+	-93.1613	1.47e-05	0.381	AGAAGAGTTAAGTAGTGAACAAGAAACTTTC
196	AGAAGAACTAATAACTGAAAATTATAATTTC	EHI_078420	EHI_078420	hypothetical protein	225	255	+	-94.8871	2.61e-05	0.404	AGAACAAACAATGACAGATTATAATAAATTT
197	AGAAGAACTAATAACTGAAAATTATAATTTC	EHI_078580	EHI_078580	hypothetical protein	231	261	+	-80.5806	5.61e-06	0.349	AGAAGAACTTATAAATCATAAATAAAATAAT
198	AGAAGAACTAATAACTGAAAATTATAATTTC	EHI_078730	EHI_078730	hypothetical protein	164	194	+	-100.065	5.14e-05	0.404	ATAAAAAAAAATTATTTTAAATTATTATTTT
199	AGAAGAACTAATAACTGAAAATTATAATTTC	EHI_079270	EHI_079270	hypothetical protein	209	239	+	-98.3387	4.98e-05	0.404	CAAAGAAAAACTAAATAAAAATTATTTTTTA
200	AGAAGAACTAATAACTGAAAATTATAATTTC	EHI_081680	EHI_081680	hypothetical protein	105	135	+	-82.3065	8.43e-06	0.349	AAAAGAATTAATAAATGAAGTTAATAACATA
201	AGAAGAACTAATAACTGAAAATTATAATTTC	EHI_081920	EHI_081920	hypothetical protein	48	78	+	-94.8871	2.61e-05	0.404	AGAATAAATTTGAAATGAAAGTTTTAATAAC
202	AGAAGAACTAATAACTGAAAATTATAATTTC	EHI_082260	EHI_082260	CXXC-rich protein	275	305	+	-107.468	6.55e-05	0.427	AGTTGTTATAATAACTGATCTTTTTAATGTA
203	AGAAGAACTAATAACTGAAAATTATAATTTC	EHI_082700	EHI_082700	hypothetical protein	4	34	+	-96.6129	4.12e-05	0.404	AAATAAACAAATAAATAAGAATAAAAATGTC
204	AGAAGAACTAATAACTGAAAATTATAATTTC	EHI_083570	EHI_083570	nuclear complex protein 4, putative	363	393	+	-94.8871	2.61e-05	0.404	AGAAGAACAAAAATGTCTGAATAATATTTTA
205	AGAAGAACTAATAACTGAAAATTATAATTTC	EHI_083590	EHI_083590	coronin, putative	221	251	+	-98.3387	4.98e-05	0.404	AAAACAAAAAAAAATTATAAATTTTAAGTTC
206	AGAAGAACTAATAACTGAAAATTATAATTTC	EHI_083600	EHI_083600	hypothetical protein	182	212	+	-96.6129	4.12e-05	0.404	AGAAAAAGTAATAAAAGAAGAATAAAATAAA
207	AGAAGAACTAATAACTGAAAATTATAATTTC	EHI_083630	EHI_083630	Mob1/phocein family protein	109	139	+	-105.742	5.31e-05	0.407	AGTAGATCTAATAACAAAGTAGCTTTTTTTC
208	AGAAGAACTAATAACTGAAAATTATAATTTC	EHI_084660	EHI_084660	hypothetical protein, conserved	243	273	+	-93.1613	1.47e-05	0.381	AAATGAACTGATAACTGAATTTTTTATAATA
209	AGAAGAACTAATAACTGAAAATTATAATTTC	EHI_084680	EHI_084680	4-alpha-glucanotransferase, putative	172	202	+	-98.3387	4.98e-05	0.404	ACAAACATTGATAATTGATAAGAATAATTTG
210	AGAAGAACTAATAACTGAAAATTATAATTTC	EHI_085830	EHI_085830	Sec1 family protein	127	157	+	-94.8871	2.61e-05	0.404	AAAAGATCTTTTAATTGGAACTTAAAATTGA
211	AGAAGAACTAATAACTGAAAATTATAATTTC	EHI_086030	EHI_086030	hypothetical protein	215	245	+	-96.6129	4.12e-05	0.404	AGAATAAATCAAATTTAAACAATAAAATTTC
212	AGAAGAACTAATAACTGAAAATTATAATTTC	EHI_086210	EHI_086210	hypothetical protein	29	59	+	-98.3387	4.98e-05	0.404	AAATAAATGAATAACTAAAACTTATAATACA
213	AGAAGAACTAATAACTGAAAATTATAATTTC	EHI_086220	EHI_086220	hypothetical protein	158	188	+	-107.468	6.55e-05	0.427	CTTGGAATTAAAAACCGAAAATGATAACAAC
214	AGAAGAACTAATAACTGAAAATTATAATTTC	EHI_087330	EHI_087330	topoisomerase, putative	444	474	+	-107.468	6.55e-05	0.427	AGAAGAACTTTTAACAAAATACTCAAAAATA
215	AGAAGAACTAATAACTGAAAATTATAATTTC	EHI_087410	EHI_087410	high mobility group (HMG) box domain containing protein	385	415	+	-93.1613	1.47e-05	0.381	AGAAGAAGTAAAAGCTGCTAATCCAGATTTA
216	AGAAGAACTAATAACTGAAAATTATAATTTC	EHI_087430	EHI_087430	hypothetical protein	142	172	+	-96.6129	4.12e-05	0.404	AGAATATTTTTTCATTTAAAATTATAAGATC
217	AGAAGAACTAATAACTGAAAATTATAATTTC	EHI_087600	EHI_087600	protein kinase, putative	51	81	+	-94.8871	2.61e-05	0.404	AGAAGAATAATAAACTTAAAAATATTAAATA
218	AGAAGAACTAATAACTGAAAATTATAATTTC	EHI_087630	EHI_087630	heat shock transcription factor, putative	324	354	+	-93.1613	1.47e-05	0.381	AAAAGAAGATATGACAGACTATGACAATTTC
219	AGAAGAACTAATAACTGAAAATTATAATTTC	EHI_087650	EHI_087650	hypothetical protein	208	238	+	-107.468	6.55e-05	0.427	AGATGATAAAATGTCAGAAATGTATAGTTTA
220	AGAAGAACTAATAACTGAAAATTATAATTTC	EHI_087900	EHI_087900	protein phosphatase family protein	231	261	+	-91.4355	1.06e-05	0.366	AGAAGAACCAACATCTGAAACTACTTTTATT
221	AGAAGAACTAATAACTGAAAATTATAATTTC	EHI_088040	EHI_088040	hypothetical protein, conserved	224	254	+	-107.468	6.55e-05	0.427	AACAATACTCACAACTGGACATTATTTATTC
222	AGAAGAACTAATAACTGAAAATTATAATTTC	EHI_088110	EHI_088110	PH domain containing protein kinase, putative	99	129	+	-96.6129	4.12e-05	0.404	AGAACAAGTGGTTTATGAAAATTATGATATA
223	AGAAGAACTAATAACTGAAAATTATAATTTC	EHI_089460	EHI_089460	hypothetical protein	231	261	+	-98.3387	4.98e-05	0.404	ATTTTATTTAATAAATGAAAATGATAATATT
224	AGAAGAACTAATAACTGAAAATTATAATTTC	EHI_092360	EHI_092360	hypothetical protein	60	90	+	-96.6129	4.12e-05	0.404	AAAAGAAGAAATAAAAGAAAAAGAGAAGTTA
225	AGAAGAACTAATAACTGAAAATTATAATTTC	EHI_092420	EHI_092420	Ras guanine nucleotide exchange factor, putative	97	127	+	-98.3387	4.98e-05	0.404	ATACTAAATAATTTCTTAAGATTTTAATTTT
226	AGAAGAACTAATAACTGAAAATTATAATTTC	EHI_092570	EHI_092570	hypothetical protein	467	497	+	-80.5806	5.61e-06	0.349	AGATGAACTAAAAAATAATAATTAAAAATGG
227	AGAAGAACTAATAACTGAAAATTATAATTTC	EHI_092930	EHI_092930	hypothetical protein	13	43	+	-82.3065	8.43e-06	0.349	AGAAGAATTATTAAATCAAAAAGCTACTTTT
228	AGAAGAACTAATAACTGAAAATTATAATTTC	EHI_093360	EHI_093360	5'-3' exonuclease domain containing protein	42	72	+	-98.3387	4.98e-05	0.404	AGAATAAATAATAAATTGAAATTAGATATAA
229	AGAAGAACTAATAACTGAAAATTATAATTTC	EHI_093740	EHI_093740	hypothetical protein	124	154	+	-51.9677	1.62e-07	0.13	TAAAGAACTTAAAACTAAAATTTATAATTTA
230	AGAAGAACTAATAACTGAAAATTATAATTTC	EHI_094040	EHI_094040	hypothetical protein	383	413	+	-105.742	5.31e-05	0.407	AGAAGCACAAAAAACAGTAAAGTTATATGTA
231	AGAAGAACTAATAACTGAAAATTATAATTTC	EHI_094360	EHI_094360	hypothetical protein	27	57	+	-107.468	6.55e-05	0.427	TTATGAAAAAAAAACTGCCAATTTTCTTTTC
232	AGAAGAACTAATAACTGAAAATTATAATTTC	EHI_096270	EHI_096270	hypothetical protein	182	212	+	-98.3387	4.98e-05	0.404	ACAATAAACTAGAAATTAAATTGATAATTTC
233	AGAAGAACTAATAACTGAAAATTATAATTTC	EHI_096400	EHI_096400	F-box domain containing membrane protein, putative	354	384	+	-94.8871	2.61e-05	0.404	AGAAGATATAAAATGAAAGAACTAAAATTTC
234	AGAAGAACTAATAACTGAAAATTATAATTTC	EHI_096470	EHI_096470	RhoGAP domain containing protein	412	442	+	-96.6129	4.12e-05	0.404	ATAAGAAATATAAAGATGAAATTATTATTAC
235	AGAAGAACTAATAACTGAAAATTATAATTTC	EHI_096770	EHI_096770	acetyltransferase, putative	173	203	+	-93.1613	1.47e-05	0.381	AGAACATCGAACGAATGAAAATTTAAAAATC
236	AGAAGAACTAATAACTGAAAATTATAATTTC	EHI_096780	EHI_096780	zinc finger protein, putative	240	270	+	-94.8871	2.61e-05	0.404	CAAAGAAATAAAAGCAGAAAACTAAAATTAT
237	AGAAGAACTAATAACTGAAAATTATAATTTC	EHI_097910	EHI_097910	hypothetical protein	216	246	+	-96.6129	4.12e-05	0.404	AAAAGTAATAATAACTTCATTTTCTAATATT
238	AGAAGAACTAATAACTGAAAATTATAATTTC	EHI_097930	EHI_097930	muT/nudix family protein	211	241	+	-78.8548	2.97e-06	0.349	AGAAGAACTAAATACTAAAAAAAAGATTTAA
239	AGAAGAACTAATAACTGAAAATTATAATTTC	EHI_097960	EHI_097960	hypothetical protein	221	251	+	-96.6129	4.12e-05	0.404	AGAAAAAAAAACAAATGATATTTAGAATTAT
240	AGAAGAACTAATAACTGAAAATTATAATTTC	EHI_098330	EHI_098330	hypothetical protein	23	53	+	-98.3387	4.98e-05	0.404	CCAAAAATAATTAAATGAAAATTATGAGTTT
241	AGAAGAACTAATAACTGAAAATTATAATTTC	EHI_099340	EHI_099340	hypothetical protein	291	321	+	-107.468	6.55e-05	0.427	AGAAAGACTTTTAACAGAAATAAAAAATATA
242	AGAAGAACTAATAACTGAAAATTATAATTTC	EHI_099360	EHI_099360	hypothetical protein	339	369	+	-96.6129	4.12e-05	0.404	ATAAGAAATATTAAGAAGAAAATAAAAATTC
243	AGAAGAACTAATAACTGAAAATTATAATTTC	EHI_099370	EHI_099370	hypothetical protein	112	142	+	-94.8871	2.61e-05	0.404	ATATGTTGAAAAAACAAAACATTATAATTTC
244	AGAAGAACTAATAACTGAAAATTATAATTTC	EHI_099370	EHI_099370	hypothetical protein	298	328	+	-96.6129	4.12e-05	0.404	AGAAAAATTAAAAACTAATAAAACTAAATTT
245	AGAAGAACTAATAACTGAAAATTATAATTTC	EHI_099670	EHI_099670	hypothetical protein, conserved	28	58	+	-94.8871	2.61e-05	0.404	TAAAGAATTAAAAACTGAGATTGACAATGTT
246	AGAAGAACTAATAACTGAAAATTATAATTTC	EHI_099800	EHI_099800	lipase, putative	165	195	+	-93.1613	1.47e-05	0.381	TGTAGAATTTAAAACAGAAGAATTTAATTTA
247	AGAAGAACTAATAACTGAAAATTATAATTTC	EHI_100270	EHI_100270	calmodulin, putative	94	124	+	-96.6129	4.12e-05	0.404	AAAAATTATACTAACAGAAAATTAGAACTTA
248	AGAAGAACTAATAACTGAAAATTATAATTTC	EHI_100380	EHI_100380	hypothetical protein	202	232	+	-93.1613	1.47e-05	0.381	AGAAGATTTTATAACAACAAAAAATAATAAC
249	AGAAGAACTAATAACTGAAAATTATAATTTC	EHI_100450	EHI_100450	hypothetical protein	351	381	+	-94.8871	2.61e-05	0.404	AAAAGAAATTTTATTTGAAAAAGATAAAATC
250	AGAAGAACTAATAACTGAAAATTATAATTTC	EHI_102270	EHI_102270	heat shock protein 90, putative	175	205	+	-48.5161	4.01e-08	0.0376	AGAAGAAGAAATGACTGAAACATATCAATTC
251	AGAAGAACTAATAACTGAAAATTATAATTTC	EHI_103360	EHI_103360	hypothetical protein	18	48	+	-96.6129	4.12e-05	0.404	AGAAAAGAAAAAAAAAGAAAAATATAATATT
252	AGAAGAACTAATAACTGAAAATTATAATTTC	EHI_103360	EHI_103360	hypothetical protein	304	334	+	-96.6129	4.12e-05	0.404	AGAAAAGAAAAAAAAAGAAAAATATAATATT
253	AGAAGAACTAATAACTGAAAATTATAATTTC	EHI_103440	EHI_103440	hypothetical protein	313	343	+	-94.8871	2.61e-05	0.404	AAAAAATCGAATAACTGAAGACAATAACTAT
254	AGAAGAACTAATAACTGAAAATTATAATTTC	EHI_103560	EHI_103560	COP9 signalosome complex subunit 3, putative	364	394	+	-84.0323	9.7e-06	0.349	AAAAAAATAAATAAATCAAAGTTAGATTTTC
255	AGAAGAACTAATAACTGAAAATTATAATTTC	EHI_103700	EHI_103700	hypothetical protein	22	52	+	-94.8871	2.61e-05	0.404	AAAAAATCGAATAACTGAAGACAATAACTAT
256	AGAAGAACTAATAACTGAAAATTATAATTTC	EHI_103740	EHI_103740	hypothetical protein	3	33	+	-96.6129	4.12e-05	0.404	AGCAAAAAAAATTAATGAAAATTCAATTTTT
257	AGAAGAACTAATAACTGAAAATTATAATTTC	EHI_103770	EHI_103770	hypothetical protein	401	431	+	-96.6129	4.12e-05	0.404	AGAAAAAGAAAGTATTGAAAGTAATTATTTA
258	AGAAGAACTAATAACTGAAAATTATAATTTC	EHI_104210	EHI_104210	hypothetical protein	307	337	+	-93.1613	1.47e-05	0.381	TAAAGAACAATTTACAGAATATTTTAATTGA
259	AGAAGAACTAATAACTGAAAATTATAATTTC	EHI_104500	EHI_104500	hypothetical protein	55	85	+	-96.6129	4.12e-05	0.404	AGAATAAACAAAAATAGAAAAATAAATTTTT
260	AGAAGAACTAATAACTGAAAATTATAATTTC	EHI_104580	EHI_104580	hypothetical protein	258	288	+	-96.6129	4.12e-05	0.404	AAAAGAGTTAAGAAATGAAAATATTATTTAT
261	AGAAGAACTAATAACTGAAAATTATAATTTC	EHI_104590	EHI_104590	apyrase, putative	338	368	+	-94.8871	2.61e-05	0.404	AGAAAAAAGAATAACTAGAATTTAATAAATC
262	AGAAGAACTAATAACTGAAAATTATAATTTC	EHI_104630	EHI_104630	filamin 2, putative	129	159	+	-93.1613	1.47e-05	0.381	AGTTGAACTATATAATGAAAACTACAATCTA
263	AGAAGAACTAATAACTGAAAATTATAATTTC	EHI_105160	EHI_105160	hypothetical protein	57	87	+	-66.2742	1.04e-06	0.293	AAAATATCAAATAACTAAATAACATAATTTC
264	AGAAGAACTAATAACTGAAAATTATAATTTC	EHI_105190	EHI_105190	hypothetical protein	127	157	+	-96.6129	4.12e-05	0.404	AGAAGAAATAATAATAAATAATAATGTATTT
265	AGAAGAACTAATAACTGAAAATTATAATTTC	EHI_105260	EHI_105260	hypothetical protein	114	144	+	-100.065	5.14e-05	0.404	TCAATAAGTTATAAATAAGAAGTATAATTTA
266	AGAAGAACTAATAACTGAAAATTATAATTTC	EHI_105270	EHI_105270	Receptor mediated endocytosis protein, putative	250	280	+	-107.468	6.55e-05	0.427	AGAAGAAACAAAAACCACAAATGGACACTTC
267	AGAAGAACTAATAACTGAAAATTATAATTTC	EHI_105340	EHI_105340	hypothetical protein	177	207	+	-96.6129	4.12e-05	0.404	TAAATAAGTAAAAACAGAAAATTAGAAGTAA
268	AGAAGAACTAATAACTGAAAATTATAATTTC	EHI_105340	EHI_105340	hypothetical protein	336	366	+	-96.6129	4.12e-05	0.404	AGAAGAAGAATCTATTAAAAATTTTAATATA
269	AGAAGAACTAATAACTGAAAATTATAATTTC	EHI_105770	EHI_105770	hypothetical protein	356	386	+	-107.468	6.55e-05	0.427	AAAAGATCTTAGTTCTGAACTTTAAAATATA
270	AGAAGAACTAATAACTGAAAATTATAATTTC	EHI_106800	EHI_106800	hypothetical protein	47	77	+	-107.468	6.55e-05	0.427	AGGAAGAATGACAACAGAAGAATATAATGAC
271	AGAAGAACTAATAACTGAAAATTATAATTTC	EHI_107240	EHI_107240	hypothetical protein	356	386	+	-78.8548	2.97e-06	0.349	AGTAAAAATAATATCAGAAAAATAAAAATGC
272	AGAAGAACTAATAACTGAAAATTATAATTTC	EHI_107260	EHI_107260	protein phosphatase, putative	308	338	+	-84.0323	9.7e-06	0.349	AAAACAAAAAAAAAATGAAAATTATATTTCT
273	AGAAGAACTAATAACTGAAAATTATAATTTC	EHI_107660	EHI_107660	hypothetical protein, conserved	3	33	+	-96.6129	4.12e-05	0.404	AGAATAATAAAAGAATGAAAATGATAAATAA
274	AGAAGAACTAATAACTGAAAATTATAATTTC	EHI_108350	EHI_108350	hypothetical transmembrane protein	55	85	+	-94.8871	2.61e-05	0.404	AGAAGAAATAATGAATAAACAAGAAAATAAC
275	AGAAGAACTAATAACTGAAAATTATAATTTC	EHI_109240	EHI_109240	hypothetical protein	76	106	+	-94.8871	2.61e-05	0.404	AGAAGAAATAAAAAGTGTATTTTTTATTGTA
276	AGAAGAACTAATAACTGAAAATTATAATTTC	EHI_109470	EHI_109470	hypothetical protein	105	135	+	-82.3065	8.43e-06	0.349	AGAAGAAAAAATAATTAATAGATATTATTTT
277	AGAAGAACTAATAACTGAAAATTATAATTTC	EHI_109690	EHI_109690	hypothetical protein, conserved	97	127	+	-98.3387	4.98e-05	0.404	AAAAGAAAAAATCATTAAAAATATTAAATTA
278	AGAAGAACTAATAACTGAAAATTATAATTTC	EHI_110190	EHI_110190	hypothetical protein, conserved	360	390	+	-100.065	5.14e-05	0.404	AAAATAAATTATAATAAAATTTTATAATTTA
279	AGAAGAACTAATAACTGAAAATTATAATTTC	EHI_110220	EHI_110220	hypothetical protein	41	71	+	-96.6129	4.12e-05	0.404	AAAAAAACTAAAAACTAAAAAAAAGATTATA
280	AGAAGAACTAATAACTGAAAATTATAATTTC	EHI_110340	EHI_110340	60S ribosomal protein L19, putative	64	94	+	-93.1613	1.47e-05	0.381	TGATAAACTATTAACTTAATAATAAAAATAC
281	AGAAGAACTAATAACTGAAAATTATAATTTC	EHI_110380	EHI_110380	hypothetical protein	245	275	+	-94.8871	2.61e-05	0.404	AGAAGAAATAAAAACTATAAAAGAGATATTA
282	AGAAGAACTAATAACTGAAAATTATAATTTC	EHI_110410	EHI_110410	hypothetical protein	76	106	+	-94.8871	2.61e-05	0.404	TGAAGGTTAAATTAATGAAAGTTATTATTTA
283	AGAAGAACTAATAACTGAAAATTATAATTTC	EHI_110760	EHI_110760	leucine rich repeat protein, BspA family	3	33	+	-84.0323	9.7e-06	0.349	AATACAATTAACAATTGAAAATTATTTTTTA
284	AGAAGAACTAATAACTGAAAATTATAATTTC	EHI_110780	EHI_110780	hypothetical protein	153	183	+	-107.468	6.55e-05	0.427	TGAATTACTGATTAAAGAAAATGAATAATTC
285	AGAAGAACTAATAACTGAAAATTATAATTTC	EHI_110960	EHI_110960	hypothetical protein, conserved	73	103	+	-82.3065	8.43e-06	0.349	AAAATGCAAAATAACTTAAAATCATACTTTC
286	AGAAGAACTAATAACTGAAAATTATAATTTC	EHI_111200	EHI_111200	hypothetical protein	19	49	+	-98.3387	4.98e-05	0.404	AAATAATTAAATAAATTAAAATAATAATGTC
287	AGAAGAACTAATAACTGAAAATTATAATTTC	EHI_111210	EHI_111210	hypothetical protein	145	175	+	-96.6129	4.12e-05	0.404	AAATGAATTAAATTATGAAGATTTTAATTTA
288	AGAAGAACTAATAACTGAAAATTATAATTTC	EHI_111990	EHI_111990	CXXC-rich protein	380	410	+	-93.1613	1.47e-05	0.381	AGAAGAGGAAGGAACTAAGAATTAAAAAATC
289	AGAAGAACTAATAACTGAAAATTATAATTTC	EHI_112040	EHI_112040	hypothetical protein	410	440	+	-78.8548	2.97e-06	0.349	TGAAGGACTAAAAACTAAATATAATTGTTTA
290	AGAAGAACTAATAACTGAAAATTATAATTTC	EHI_112390	EHI_112390	hypothetical protein	227	257	+	-98.3387	4.98e-05	0.404	AAAATAACTTATAGTTCAAATTTATAGTATT
291	AGAAGAACTAATAACTGAAAATTATAATTTC	EHI_112490	EHI_112490	serine-rich 25 kDa antigen protein, putative	11	41	+	-107.468	6.55e-05	0.427	AGAAGAACTAATTAGAAATAAACAACGATTC
292	AGAAGAACTAATAACTGAAAATTATAATTTC	EHI_112870	EHI_112870	fatty acid elongase, putative	250	280	+	-96.6129	4.12e-05	0.404	AAAAGAAGTGAAAAATGATAATTTCAATTCG
293	AGAAGAACTAATAACTGAAAATTATAATTTC	EHI_113560	EHI_113560	hypothetical protein	72	102	+	-96.6129	4.12e-05	0.404	TCAACAATTTGTAACCAAAAATTATTATTAC
294	AGAAGAACTAATAACTGAAAATTATAATTTC	EHI_113960	EHI_113960	hypothetical protein	334	364	+	-35.9355	1.24e-08	0.0174	AGAAGAACAAATAAAAGAAAATCATATTTTA
295	AGAAGAACTAATAACTGAAAATTATAATTTC	EHI_114770	EHI_114770	hypothetical protein	275	305	+	-96.6129	4.12e-05	0.404	AATAGTATTTAAATAAGAAAATTATAATTTT
296	AGAAGAACTAATAACTGAAAATTATAATTTC	EHI_114920	EHI_114920	60S ribosomal protein L35a, putative	83	113	+	-107.468	6.55e-05	0.427	AGAAGAACTAAAAAAAAAAGTAAAGGGTTTC
297	AGAAGAACTAATAACTGAAAATTATAATTTC	EHI_115350	EHI_115350	chromodomain-helicase-DNA-binding protein, putative	259	289	+	-94.8871	2.61e-05	0.404	AAAAAAACTGAGAATTGATAATTTAAATAGC
298	AGAAGAACTAATAACTGAAAATTATAATTTC	EHI_115370	EHI_115370	RNA 3'-terminal phosphate cyclase, putative	420	450	+	-84.0323	9.7e-06	0.349	AAAATAAAAAATATCACAAAATTAAAATTTT
299	AGAAGAACTAATAACTGAAAATTATAATTTC	EHI_115400	EHI_115400	hypothetical protein	379	409	+	-96.6129	4.12e-05	0.404	AAAAGAAATACTACCTAAAAAATAATTTTTA
300	AGAAGAACTAATAACTGAAAATTATAATTTC	EHI_115710	EHI_115710	calmodulin-dependent calcineurin A subunit,gamma isoform, putative	313	343	+	-96.6129	4.12e-05	0.404	AAAAGAAAGAAAAGGATAAAATTATTCTTTC
301	AGAAGAACTAATAACTGAAAATTATAATTTC	EHI_117790	EHI_117790	hypothetical protein	383	413	+	-107.468	6.55e-05	0.427	ATTTGAGACAATTACTGAAAAGTCTAAAATC
302	AGAAGAACTAATAACTGAAAATTATAATTTC	EHI_118030	EHI_118030	WD repeat protein	4	34	+	-94.8871	2.61e-05	0.404	ATAAGATCTGTTAATTGAATTTTAGACTTTT
303	AGAAGAACTAATAACTGAAAATTATAATTTC	EHI_118690	EHI_118690	F-box/WD domain containing protein	235	265	+	-96.6129	4.12e-05	0.404	AAAAGAATTAATAGCTAAAAAAGATAAACGA
304	AGAAGAACTAATAACTGAAAATTATAATTTC	EHI_119540	EHI_119540	eukaryotic translation elongation factor 1 gamma, putative	128	158	+	-91.4355	1.06e-05	0.366	AGAAGACCTACAAACTGAAACTATACATTAA
305	AGAAGAACTAATAACTGAAAATTATAATTTC	EHI_121490	EHI_121490	WD repeat protein	236	266	+	-98.3387	4.98e-05	0.404	AAAATAATTTATAACTAAAATTCAAAATGTT
306	AGAAGAACTAATAACTGAAAATTATAATTTC	EHI_121500	EHI_121500	hypothetical protein	68	98	+	-98.3387	4.98e-05	0.404	ATTAGAAATAAAATGTCAAAATTATAATGAA
307	AGAAGAACTAATAACTGAAAATTATAATTTC	EHI_121740	EHI_121740	hypothetical protein	95	125	+	-96.6129	4.12e-05	0.404	AATATTTATAAGAACTGAAAATTAATATTTA
308	AGAAGAACTAATAACTGAAAATTATAATTTC	EHI_121830	EHI_121830	cyclin family protein	288	318	+	-96.6129	4.12e-05	0.404	AATAGAAAAAAAAACTATAAATTATAATAAA
309	AGAAGAACTAATAACTGAAAATTATAATTTC	EHI_122800	EHI_122800	actin-binding protein, putative	99	129	+	-105.742	5.31e-05	0.407	AGAAGAACTAGAAAAGGATAAAAATAGAAAC
310	AGAAGAACTAATAACTGAAAATTATAATTTC	EHI_124310	EHI_124310	hypothetical protein	162	192	+	-94.8871	2.61e-05	0.404	AGAACATCTGTTAAATGAAAAATATAGTGGG
311	AGAAGAACTAATAACTGAAAATTATAATTTC	EHI_124310	EHI_124310	hypothetical protein	211	241	+	-82.3065	8.43e-06	0.349	ACATTAACTAATAAGAGATAATTATAACATT
312	AGAAGAACTAATAACTGAAAATTATAATTTC	EHI_124360	EHI_124360	hypothetical protein	138	168	+	-107.468	6.55e-05	0.427	AGAAGAAACAACTGAAGCAATCTCTAATTTC
313	AGAAGAACTAATAACTGAAAATTATAATTTC	EHI_124900	EHI_124900	importin alpha-1 subunit, putative	319	349	+	-96.6129	4.12e-05	0.404	CAAATAATTAAAATATGAAAATAAGAAGTTC
314	AGAAGAACTAATAACTGAAAATTATAATTTC	EHI_125380	EHI_125380	hypothetical protein	206	236	+	-96.6129	4.12e-05	0.404	ATAATCATTAATAACAAAAATATTTTATTTC
315	AGAAGAACTAATAACTGAAAATTATAATTTC	EHI_125690	EHI_125690	hypothetical protein	206	236	+	-82.3065	8.43e-06	0.349	ACAACAACTAATAACAAAAAAATATACCATT
316	AGAAGAACTAATAACTGAAAATTATAATTTC	EHI_125700	EHI_125700	dTDP-D-glucose 4,6-dehydratase, putative	325	355	+	-107.468	6.55e-05	0.427	AGAAATCCAAGATGCTCCAAATTATAAATTC
317	AGAAGAACTAATAACTGAAAATTATAATTTC	EHI_125810	EHI_125810	hypothetical protein	134	164	+	-78.8548	2.97e-06	0.349	TGAAGAACTTATAAACGAAAATGATTATCAA
318	AGAAGAACTAATAACTGAAAATTATAATTTC	EHI_127040	EHI_127040	Ras guanine nucleotide exchange factor, putative	160	190	+	-98.3387	4.98e-05	0.404	AAAAGTAAAAAAAAATTAAAAGTATAAATTA
319	AGAAGAACTAATAACTGAAAATTATAATTTC	EHI_127120	EHI_127120	hypothetical protein	3	33	+	-98.3387	4.98e-05	0.404	AAAAAAAATATTAACTCATAATAATGTTTTG
320	AGAAGAACTAATAACTGAAAATTATAATTTC	EHI_127420	EHI_127420	cell division control protein CDC24, putative	169	199	+	-107.468	6.55e-05	0.427	AGAAATGGTTAAAACAGAAGATGATTATGTC
321	AGAAGAACTAATAACTGAAAATTATAATTTC	EHI_128070	EHI_128070	protein kinase, putative	57	87	+	-94.8871	2.61e-05	0.404	AGAAGATTAAAAACACTAAAATTACAATTAC
322	AGAAGAACTAATAACTGAAAATTATAATTTC	EHI_128120	EHI_128120	hypothetical protein	105	135	+	-107.468	6.55e-05	0.427	AGAAACACCAATAACATAAGACAATCAGCTC
323	AGAAGAACTAATAACTGAAAATTATAATTTC	EHI_128470	EHI_128470	hypothetical protein	213	243	+	-68	1.46e-06	0.293	ATAAGAAGTAATATATACATATTATACTTTC
324	AGAAGAACTAATAACTGAAAATTATAATTTC	EHI_128490	EHI_128490	hypothetical protein	58	88	+	-107.468	6.55e-05	0.427	ATGTGAACTAATAACTCACTTTATTTGTTTC
325	AGAAGAACTAATAACTGAAAATTATAATTTC	EHI_129640	EHI_129640	hypothetical protein, conserved	35	65	+	-82.3065	8.43e-06	0.349	AAAAAAACTATTAATTATAATTTACATTTTC
326	AGAAGAACTAATAACTGAAAATTATAATTTC	EHI_129640	EHI_129640	hypothetical protein, conserved	182	212	+	-107.468	6.55e-05	0.427	TGAAAAACCATCAACAGGAACATATAATATT
327	AGAAGAACTAATAACTGAAAATTATAATTTC	EHI_130520	EHI_130520	hypothetical protein	228	258	+	-94.8871	2.61e-05	0.404	AGAAGTAGTAAAAACTTTAATTCCTAATTAA
328	AGAAGAACTAATAACTGAAAATTATAATTTC	EHI_130700	EHI_130700	enolase, putative	461	491	+	-105.742	5.31e-05	0.407	AGTAGAAATTACTACTGGAAAAGGTATGTTC
329	AGAAGAACTAATAACTGAAAATTATAATTTC	EHI_130860	EHI_130860	longevity-assurance family protein	91	121	+	-107.468	6.55e-05	0.427	AGAAGCAGTTTTAAATGGAAATAAACTTGTC
330	AGAAGAACTAATAACTGAAAATTATAATTTC	EHI_131050	EHI_131050	hypothetical protein	134	164	+	-96.6129	4.12e-05	0.404	ATAAAAATAATCATCTTAAAATTTTAAATTC
331	AGAAGAACTAATAACTGAAAATTATAATTTC	EHI_131120	EHI_131120	ELL complex EAP30 subunit, putative	337	367	+	-96.6129	4.12e-05	0.404	GAAGAAACCAAGAACTAAAAATTAAAAATTA
332	AGAAGAACTAATAACTGAAAATTATAATTTC	EHI_131120	EHI_131120	ELL complex EAP30 subunit, putative	344	374	+	-96.6129	4.12e-05	0.404	CCAAGAACTAAAAATTAAAAATTAAAAAAAT
333	AGAAGAACTAATAACTGAAAATTATAATTTC	EHI_131200	EHI_131200	hypothetical protein	155	185	+	-96.6129	4.12e-05	0.404	AAAAGAAGACTTAAATGAAATTTATAAAATA
334	AGAAGAACTAATAACTGAAAATTATAATTTC	EHI_131500	EHI_131500	hypothetical protein	106	136	+	-78.8548	2.97e-06	0.349	AGAAGAACTTAAAAATGATAATTACACAATG
335	AGAAGAACTAATAACTGAAAATTATAATTTC	EHI_131520	EHI_131520	hypothetical protein	362	392	+	-94.8871	2.61e-05	0.404	AGAAGAAGACAAAACTAAAAAATAGAATAAA
336	AGAAGAACTAATAACTGAAAATTATAATTTC	EHI_131560	EHI_131560	hypothetical protein	52	82	+	-96.6129	4.12e-05	0.404	AGAAAAAAGAAAAACTTAAAATAGTAAATAA
337	AGAAGAACTAATAACTGAAAATTATAATTTC	EHI_131660	EHI_131660	protein kinase domain containing protein	396	426	+	-78.8548	2.97e-06	0.349	AGAAGAACAATTAAAAGCAATTGAAAATTTA
338	AGAAGAACTAATAACTGAAAATTATAATTTC	EHI_132000	EHI_132000	hypothetical protein	367	397	+	-82.3065	8.43e-06	0.349	GAAAGAAGTAATAACAATAAAATATAATCTA
339	AGAAGAACTAATAACTGAAAATTATAATTTC	EHI_132010	EHI_132010	hypothetical protein	168	198	+	-94.8871	2.61e-05	0.404	AGAAGAACAAATAAATCAAAGAAAGAAAATT
340	AGAAGAACTAATAACTGAAAATTATAATTTC	EHI_132860	EHI_132860	DNA polymerase, putative	236	266	+	-78.8548	2.97e-06	0.349	AGAAAAACAAATAACTTAAAGAAAACATTAC
341	AGAAGAACTAATAACTGAAAATTATAATTTC	EHI_134010	EHI_134010	transporter, major facilitator family	293	323	+	-94.8871	2.61e-05	0.404	AAAAGAACTTAAATATTTCATTTGTAATTTC
342	AGAAGAACTAATAACTGAAAATTATAATTTC	EHI_135050	EHI_135050	hypothetical protein	140	170	+	-32.4839	2.6e-09	0.00489	AGAAGAACCATCAACCGAAAATTTTAAGTTC
343	AGAAGAACTAATAACTGAAAATTATAATTTC	EHI_135450	EHI_135450	Rho family GTPase	407	437	+	-94.8871	2.61e-05	0.404	AGAAGCAAAAGAAGGGGCAAATTATAATTTA
344	AGAAGAACTAATAACTGAAAATTATAATTTC	EHI_135730	EHI_135730	tyrosine kinase, putative	419	449	+	-96.6129	4.12e-05	0.404	AGAATAATAAAAAACACAAAAATAAAATCTT
345	AGAAGAACTAATAACTGAAAATTATAATTTC	EHI_136190	EHI_136190	Ser/Thr protein phosphatase, putative	175	205	+	-96.6129	4.12e-05	0.404	ACAATTATTAAAACCTAATAATTAAAAATTC
346	AGAAGAACTAATAACTGAAAATTATAATTTC	EHI_136390	EHI_136390	hypothetical protein	198	228	+	-96.6129	4.12e-05	0.404	TGAAAAAATAAAAAGAAAAAAATTTAATATC
347	AGAAGAACTAATAACTGAAAATTATAATTTC	EHI_137050	EHI_137050	hypothetical protein	219	249	+	-98.3387	4.98e-05	0.404	AGAATGAATAGAAATTAAATATGATAATTTA
348	AGAAGAACTAATAACTGAAAATTATAATTTC	EHI_137080	EHI_137080	hypothetical protein	3	33	+	-94.8871	2.61e-05	0.404	TGAAGAACTTTAAATTCAACATTTTATTTTT
349	AGAAGAACTAATAACTGAAAATTATAATTTC	EHI_137270	EHI_137270	hypothetical protein	226	256	+	-96.6129	4.12e-05	0.404	AAAAAAACAGATAAAGAAATATTACCATTTC
350	AGAAGAACTAATAACTGAAAATTATAATTTC	EHI_137700	EHI_137700	Ras family GTPase	288	318	+	-94.8871	2.61e-05	0.404	TGATGAGCTTATAAATAAAAATCAAAATATA
351	AGAAGAACTAATAACTGAAAATTATAATTTC	EHI_137770	EHI_137770	hypothetical protein	258	288	+	-77.129	1.84e-06	0.325	TGAACAACTTGTAACAGAAATTAATAATGAC
352	AGAAGAACTAATAACTGAAAATTATAATTTC	EHI_137790	EHI_137790	hypothetical protein	211	241	+	-98.3387	4.98e-05	0.404	AAAAAAAGTAAAAACTATAAATAATAATAAA
353	AGAAGAACTAATAACTGAAAATTATAATTTC	EHI_137820	EHI_137820	hypothetical protein	58	88	+	-94.8871	2.61e-05	0.404	AGTAGATCTAAGAAACAAACATTTTAAGTTT
354	AGAAGAACTAATAACTGAAAATTATAATTTC	EHI_137830	EHI_137830	hypothetical protein	177	207	+	-82.3065	8.43e-06	0.349	CAAACAAATCAAAAATGAAAAGTATAATTGC
355	AGAAGAACTAATAACTGAAAATTATAATTTC	EHI_137840	EHI_137840	hypothetical protein	67	97	+	-82.3065	8.43e-06	0.349	CAAACAAATCAAAAATGAAAAGTATAATTGC
356	AGAAGAACTAATAACTGAAAATTATAATTTC	EHI_137920	EHI_137920	hypothetical protein, conserved	174	204	+	-94.8871	2.61e-05	0.404	ACAAGAACCAATAACTTGTAATTAAAAAGAA
357	AGAAGAACTAATAACTGAAAATTATAATTTC	EHI_137960	EHI_137960	hypothetical protein	287	317	+	-107.468	6.55e-05	0.427	AGATGAACTGCAAAAAGAAAATATCAAATTG
358	AGAAGAACTAATAACTGAAAATTATAATTTC	EHI_138430	EHI_138430	hypothetical protein	233	263	+	-96.6129	4.12e-05	0.404	AAAAAAACTATAAATGAAAATTTATTACTTC
359	AGAAGAACTAATAACTGAAAATTATAATTTC	EHI_138470	EHI_138470	hypothetical protein	200	230	+	-84.0323	9.7e-06	0.349	AAAATAAAAAAGAACTTAAAATTATTATATT
360	AGAAGAACTAATAACTGAAAATTATAATTTC	EHI_138480	EHI_138480	iron-sulfur flavoprotein, putative	339	369	+	-107.468	6.55e-05	0.427	GGAAGGAATTAATACTGAAATTTATCAACTT
361	AGAAGAACTAATAACTGAAAATTATAATTTC	EHI_139040	EHI_139040	hypothetical protein, conserved	168	198	+	-107.468	6.55e-05	0.427	TGAAAAATGAAAATCAGAAAATTGAAAAATC
362	AGAAGAACTAATAACTGAAAATTATAATTTC	EHI_139300	EHI_139300	hypothetical protein	455	485	+	-93.1613	1.47e-05	0.381	AGATGAACTAACATTGTGAAATAAGAATGTC
363	AGAAGAACTAATAACTGAAAATTATAATTTC	EHI_139330	EHI_139330	hypothetical protein	39	69	+	-94.8871	2.61e-05	0.404	AGGAAAAATAAAAAATGGACATTCTACATTC
364	AGAAGAACTAATAACTGAAAATTATAATTTC	EHI_139380	EHI_139380	hypothetical protein	164	194	+	-80.5806	5.61e-06	0.349	AAAAGAACTAAAAAATGAATATTTATATTAG
365	AGAAGAACTAATAACTGAAAATTATAATTTC	EHI_139390	EHI_139390	leucine rich repeat protein, BspA family	211	241	+	-105.742	5.31e-05	0.407	TGAGGTAATTAAAACTGATAGCAAGAATTTC
366	AGAAGAACTAATAACTGAAAATTATAATTTC	EHI_140130	EHI_140130	phospholipid-transporting P-type ATPase, putative	5	35	+	-98.3387	4.98e-05	0.404	TGAACTAATTATAGTTTATAATTATAATTTT
367	AGAAGAACTAATAACTGAAAATTATAATTTC	EHI_140140	EHI_140140	gtpase activating protein, putative	298	328	+	-96.6129	4.12e-05	0.404	TAAAGAAATAAAAAATGAAAATAACATTGTA
368	AGAAGAACTAATAACTGAAAATTATAATTTC	EHI_140160	EHI_140160	hypothetical protein	349	379	+	-84.0323	9.7e-06	0.349	ACTACAACTAATTAATTAAAATTCAAATTTT
369	AGAAGAACTAATAACTGAAAATTATAATTTC	EHI_140230	EHI_140230	kinesin, putative	250	280	+	-80.5806	5.61e-06	0.349	TGAAGAATTAAAAGGAGAAAGTTTTAATTTT
370	AGAAGAACTAATAACTGAAAATTATAATTTC	EHI_140380	EHI_140380	hypothetical protein	447	477	+	-96.6129	4.12e-05	0.404	TTAAAAACTAACACCAAAAAAATATAACTTA
371	AGAAGAACTAATAACTGAAAATTATAATTTC	EHI_141030	EHI_141030	hypothetical protein, conserved	223	253	+	-107.468	6.55e-05	0.427	TGATGAACAAGGAAATGAAAAATATTATGGG
372	AGAAGAACTAATAACTGAAAATTATAATTTC	EHI_141380	EHI_141380	leucine-rich repeat containing protein	109	139	+	-80.5806	5.61e-06	0.349	AAAAAAAAGAAAAACTGAAAATGATACTGAC
373	AGAAGAACTAATAACTGAAAATTATAATTTC	EHI_142940	EHI_142940	TPR repeat protein	207	237	+	-94.8871	2.61e-05	0.404	TGAGAAAGAAATAACTGACAAAAATAAATTT
374	AGAAGAACTAATAACTGAAAATTATAATTTC	EHI_143080	EHI_143080	hypothetical protein	470	500	+	-98.3387	4.98e-05	0.404	ATATTTATTAATAACTAATAAATATAATTAT
375	AGAAGAACTAATAACTGAAAATTATAATTTC	EHI_143440	EHI_143440	calmodulin, putative	459	489	+	-107.468	6.55e-05	0.427	AGAAGTTCCAATAAAAGAAGATGGAACTTTT
376	AGAAGAACTAATAACTGAAAATTATAATTTC	EHI_144710	EHI_144710	hypothetical protein	53	83	+	-100.065	5.14e-05	0.404	TTAAAAATTATGAAATTAAAATTATAATTAG
377	AGAAGAACTAATAACTGAAAATTATAATTTC	EHI_144730	EHI_144730	hypothetical protein	60	90	+	-100.065	5.14e-05	0.404	ATAATAAATAATAAATAAATATTCTAATAAA
378	AGAAGAACTAATAACTGAAAATTATAATTTC	EHI_144730	EHI_144730	hypothetical protein	161	191	+	-96.6129	4.12e-05	0.404	TAAAGAAATGAAAGTTGAAATTAATAATTTT
379	AGAAGAACTAATAACTGAAAATTATAATTTC	EHI_145340	EHI_145340	hypothetical protein	2	32	+	-96.6129	4.12e-05	0.404	AGAATAACTAGTAAACAAAGTTAATAATTCT
380	AGAAGAACTAATAACTGAAAATTATAATTTC	EHI_145730	EHI_145730	Rho guanine nucleotide exchange factor, putative	95	125	+	-82.3065	8.43e-06	0.349	AAAAAAAGAAATTTCTTAAAAATATAAATTC
381	AGAAGAACTAATAACTGAAAATTATAATTTC	EHI_146180	EHI_146180	Rho family GTPase	41	71	+	-98.3387	4.98e-05	0.404	AATAGAAATAATAAATTAAAATGATTAACTT
382	AGAAGAACTAATAACTGAAAATTATAATTTC	EHI_146370	EHI_146370	60S ribosomal protein L27, putative	304	334	+	-107.468	6.55e-05	0.427	CAAGGAACTAAAGACAGAAAATATGGATTTG
383	AGAAGAACTAATAACTGAAAATTATAATTTC	EHI_146390	EHI_146390	hypothetical protein	349	379	+	-107.468	6.55e-05	0.427	AGAAGGAATAATGGCTGACGATATGGATTTA
384	AGAAGAACTAATAACTGAAAATTATAATTTC	EHI_146510	EHI_146510	Rab family GTPase	128	158	+	-107.468	6.55e-05	0.427	AGAAGAACTATAAACTTAATAAGTTTAAATA
385	AGAAGAACTAATAACTGAAAATTATAATTTC	EHI_146580	EHI_146580	hypothetical protein	255	285	+	-94.8871	2.61e-05	0.404	TGACGAATTAATAATAGAAATTAATAATAGA
386	AGAAGAACTAATAACTGAAAATTATAATTTC	EHI_147480	EHI_147480	hypothetical protein	128	158	+	-93.1613	1.47e-05	0.381	AGATGAACGAATAACTAAAACATTATATTAT
387	AGAAGAACTAATAACTGAAAATTATAATTTC	EHI_147480	EHI_147480	hypothetical protein	163	193	+	-98.3387	4.98e-05	0.404	TAAAACCAAAATAAAAAAAAATTATAATTTC
388	AGAAGAACTAATAACTGAAAATTATAATTTC	EHI_147490	EHI_147490	pre-mRNA splicing factor, putative	201	231	+	-94.8871	2.61e-05	0.404	AGAAGAAACATTTAATGAAGATAATAATCAA
389	AGAAGAACTAATAACTGAAAATTATAATTTC	EHI_147520	EHI_147520	hypothetical protein	148	178	+	-96.6129	4.12e-05	0.404	AGAAAAACAAATATTTTTATATTATGTTTTT
390	AGAAGAACTAATAACTGAAAATTATAATTTC	EHI_148050	EHI_148050	hypothetical protein, conserved	166	196	+	-100.065	5.14e-05	0.404	ATAATAAAGAATTATTCAAAACAATAATTTT
391	AGAAGAACTAATAACTGAAAATTATAATTTC	EHI_148110	EHI_148110	hypothetical protein	95	125	+	-105.742	5.31e-05	0.407	AGAAGAAATGATAACAGTAGAAGAAACATCC
392	AGAAGAACTAATAACTGAAAATTATAATTTC	EHI_148350	EHI_148350	transcription initiation protein SPT4, putative	108	138	+	-94.8871	2.61e-05	0.404	AGAAAAACTACAAAAAAAAATATAAATTTTC
393	AGAAGAACTAATAACTGAAAATTATAATTTC	EHI_148400	EHI_148400	hypothetical protein	223	253	+	-94.8871	2.61e-05	0.404	AGAAGAAGTAATAAAAATATTAAATAATATC
394	AGAAGAACTAATAACTGAAAATTATAATTTC	EHI_148420	EHI_148420	hypothetical protein	209	239	+	-82.3065	8.43e-06	0.349	AGATAAAATAATATCTAAAAATCAAATTTTG
395	AGAAGAACTAATAACTGAAAATTATAATTTC	EHI_148440	EHI_148440	serine/threonine-protein kinase, putative	277	307	+	-94.8871	2.61e-05	0.404	TTTAGATTTGATATAAGAAAATTATATTTTC
396	AGAAGAACTAATAACTGAAAATTATAATTTC	EHI_148630	EHI_148630	SEC-24 protein, putative	117	147	+	-96.6129	4.12e-05	0.404	AAAAAAAATAAGAACTTAAAATTAGTAAAAC
397	AGAAGAACTAATAACTGAAAATTATAATTTC	EHI_148690	EHI_148690	hypothetical protein	208	238	+	-100.065	5.14e-05	0.404	AAAACTATTGATAATAAAAAATTCTAATTTA
398	AGAAGAACTAATAACTGAAAATTATAATTTC	EHI_149530	EHI_149530	hypothetical protein	153	183	+	-98.3387	4.98e-05	0.404	AAAATCATTAATAAATGAAAATTATTTTAAT
399	AGAAGAACTAATAACTGAAAATTATAATTTC	EHI_151320	EHI_151320	hypothetical protein	64	94	+	-82.3065	8.43e-06	0.349	ATAATAAAGATTAACTAAAAATAATAATACC
400	AGAAGAACTAATAACTGAAAATTATAATTTC	EHI_151410	EHI_151410	hypothetical protein	132	162	+	-107.468	6.55e-05	0.427	AGGTGAAAATAAAGCAGGAAATTCTAATTTA
401	AGAAGAACTAATAACTGAAAATTATAATTTC	EHI_151480	EHI_151480	serine/threonine-protein phosphatase 4 catalytic subunit, putative	105	135	+	-96.6129	4.12e-05	0.404	AGAAAAACTAAAAAATAAAAGAGATGAGTTT
402	AGAAGAACTAATAACTGAAAATTATAATTTC	EHI_151490	EHI_151490	acetyltransferase, GNAT family	178	208	+	-104.016	5.15e-05	0.404	AGAAGAACAACCATCTGACTATGAAGAAATC
403	AGAAGAACTAATAACTGAAAATTATAATTTC	EHI_151720	EHI_151720	hypothetical protein	74	104	+	-96.6129	4.12e-05	0.404	AAAGGATTTAATCAATATAAAATATTATTTC
404	AGAAGAACTAATAACTGAAAATTATAATTTC	EHI_151970	EHI_151970	hypothetical protein	315	345	+	-94.8871	2.61e-05	0.404	ATAAGAATAAAAATCAGAGAATTAAAATGTT
405	AGAAGAACTAATAACTGAAAATTATAATTTC	EHI_152320	EHI_152320	hypothetical protein	222	252	+	-107.468	6.55e-05	0.427	AGAAGAAGTAAATACTTTGATTATGAAATTC
406	AGAAGAACTAATAACTGAAAATTATAATTTC	EHI_152470	EHI_152470	hypothetical protein, conserved	442	472	+	-66.2742	1.04e-06	0.293	AAAAGAAATAAGAACTGAAAATTATTAACAT
407	AGAAGAACTAATAACTGAAAATTATAATTTC	EHI_152540	EHI_152540	protein kinase, putative	399	429	+	-94.8871	2.61e-05	0.404	AGAAGAAAGATGAAGAAGAACTTATCATTTC
408	AGAAGAACTAATAACTGAAAATTATAATTTC	EHI_152800	EHI_152800	hypothetical protein	266	296	+	-82.3065	8.43e-06	0.349	ATAAAATAAAAAAACTATAAATTATAATATC
409	AGAAGAACTAATAACTGAAAATTATAATTTC	EHI_152820	EHI_152820	hypothetical protein	335	365	+	-96.6129	4.12e-05	0.404	AAAAGACTTACTAAATAAAGTTACTAATTTC
410	AGAAGAACTAATAACTGAAAATTATAATTTC	EHI_153200	EHI_153200	hypothetical protein, conserved	177	207	+	-96.6129	4.12e-05	0.404	ATAAAAACTAACACCACAAAATTATTTTCTA
411	AGAAGAACTAATAACTGAAAATTATAATTTC	EHI_153200	EHI_153200	hypothetical protein, conserved	230	260	+	-98.3387	4.98e-05	0.404	GCTATTAATATTAAGTGAAACTTATAATTTT
412	AGAAGAACTAATAACTGAAAATTATAATTTC	EHI_153320	EHI_153320	hypothetical protein	74	104	+	-100.065	5.14e-05	0.404	AAAATAAAAAATAAAAAAAAATGAAAATTTA
413	AGAAGAACTAATAACTGAAAATTATAATTTC	EHI_153450	EHI_153450	transporter, major facilitator family	35	65	+	-107.468	6.55e-05	0.427	AGATGAAAAAATCTCTACAAAATAACTTTTC
414	AGAAGAACTAATAACTGAAAATTATAATTTC	EHI_154190	EHI_154190	hypothetical protein	391	421	+	-80.5806	5.61e-06	0.349	AGATGCATTAATAAAAGAAAATAATAATAAG
415	AGAAGAACTAATAACTGAAAATTATAATTTC	EHI_154240	EHI_154240	Ras family GTPase	289	319	+	-96.6129	4.12e-05	0.404	AGAAAAAAATATAAATGAATAGTATTAATTA
416	AGAAGAACTAATAACTGAAAATTATAATTTC	EHI_154330	EHI_154330	hypothetical protein	424	454	+	-107.468	6.55e-05	0.427	AAAAGGACAAGTTTCTATAAATTAAAATGAC
417	AGAAGAACTAATAACTGAAAATTATAATTTC	EHI_154730	EHI_154730	hypothetical protein	228	258	+	-94.8871	2.61e-05	0.404	AGAAGTAGTAAAAACTTTAATTCCTAATTAA
418	AGAAGAACTAATAACTGAAAATTATAATTTC	EHI_155210	EHI_155210	hypothetical protein	77	107	+	-96.6129	4.12e-05	0.404	AAAAGAAAAAAAAACTTTATAATTTAATTTA
419	AGAAGAACTAATAACTGAAAATTATAATTTC	EHI_155530	EHI_155530	chromosome partition protein, putative	82	112	+	-98.3387	4.98e-05	0.404	AATATAAGACAGAACTTAAAATTATATTTTT
420	AGAAGAACTAATAACTGAAAATTATAATTTC	EHI_156280	EHI_156280	BRAC1 domain containing protein	134	164	+	-94.8871	2.61e-05	0.404	AAAAGAACTTATAAAATTAATTGATGAATTC
421	AGAAGAACTAATAACTGAAAATTATAATTTC	EHI_157360	EHI_157360	AIG1 family protein, putative	189	219	+	-94.8871	2.61e-05	0.404	AGAAGAAGGAATAAATGGAATTGTTATTGTT
422	AGAAGAACTAATAACTGAAAATTATAATTTC	EHI_158020	EHI_158020	transcription initiation factor IIIB chain BRF, putative	121	151	+	-107.468	6.55e-05	0.427	AGAATATCTTGCAACTGACCATAATGGTTTT
423	AGAAGAACTAATAACTGAAAATTATAATTTC	EHI_158230	EHI_158230	hypothetical protein	413	443	+	-93.1613	1.47e-05	0.381	ATAAGAACGAAAAACTGTTATTAATCACTTT
424	AGAAGAACTAATAACTGAAAATTATAATTTC	EHI_158580	EHI_158580	ubiquitin carboxyl-terminal hydrolase domain containing protein	128	158	+	-98.3387	4.98e-05	0.404	ACAATAACTAAAAAATCAAAAGAATAAATGG
425	AGAAGAACTAATAACTGAAAATTATAATTTC	EHI_159300	EHI_159300	RhoGAP domain containing protein	188	218	+	-107.468	6.55e-05	0.427	GAAAGAAATAAAAACAGAAATAGAAAATCCC
426	AGAAGAACTAATAACTGAAAATTATAATTTC	EHI_159830	EHI_159830	hypothetical protein	192	222	+	-82.3065	8.43e-06	0.349	AAAAGAAAAAAGAACTTAAAATTATTTTATA
427	AGAAGAACTAATAACTGAAAATTATAATTTC	EHI_159840	EHI_159840	hypothetical protein	111	141	+	-82.3065	8.43e-06	0.349	AAAAGAAAAAAGAACTTAAAATTATTTTATA
428	AGAAGAACTAATAACTGAAAATTATAATTTC	EHI_160970	EHI_160970	hypothetical protein	279	309	+	-93.1613	1.47e-05	0.381	ATTGGGACTAATAACTGAGATTAATAATCAA
429	AGAAGAACTAATAACTGAAAATTATAATTTC	EHI_163570	EHI_163570	hypothetical protein	47	77	+	-96.6129	4.12e-05	0.404	AAAAGAACTTATAATTTTAATTAATTATTAT
430	AGAAGAACTAATAACTGAAAATTATAATTTC	EHI_164340	EHI_164340	hypothetical protein	117	147	+	-96.6129	4.12e-05	0.404	AAAAGAACTTAAAATTAAATATTTTAATGAA
431	AGAAGAACTAATAACTGAAAATTATAATTTC	EHI_164770	EHI_164770	hypothetical protein	178	208	+	-93.1613	1.47e-05	0.381	AGAAGAACTATTAATGGTAAATGATTAAAAT
432	AGAAGAACTAATAACTGAAAATTATAATTTC	EHI_164770	EHI_164770	hypothetical protein	356	386	+	-93.1613	1.47e-05	0.381	AGTCAAACAATTAACAGAAAATTATAAAAAT
433	AGAAGAACTAATAACTGAAAATTATAATTTC	EHI_164800	EHI_164800	hypothetical protein	209	239	+	-93.1613	1.47e-05	0.381	TGAACATCTAAAAACTGAAAAATACAGATAA
434	AGAAGAACTAATAACTGAAAATTATAATTTC	EHI_166390	EHI_166390	hypothetical protein	83	113	+	-98.3387	4.98e-05	0.404	AAAAAATAAAAACACTAGAAATTATAATTTA
435	AGAAGAACTAATAACTGAAAATTATAATTTC	EHI_166990	EHI_166990	hypothetical protein	87	117	+	-96.6129	4.12e-05	0.404	ATAACAAAAAAAAACTTTTAATTTTTATTTC
436	AGAAGAACTAATAACTGAAAATTATAATTTC	EHI_167060	EHI_167060	rab GDP dissociation inhibitor alpha, putative	1	31	+	-96.6129	4.12e-05	0.404	AGAAAAAAAAATACGTTTTAATTATAATAAC
437	AGAAGAACTAATAACTGAAAATTATAATTTC	EHI_167450	EHI_167450	hypothetical protein	72	102	+	-96.6129	4.12e-05	0.404	ATAAGAAGTAAAAACTTAAAGTTAATTTCTA
438	AGAAGAACTAATAACTGAAAATTATAATTTC	EHI_167490	EHI_167490	hypothetical protein	77	107	+	-98.3387	4.98e-05	0.404	TAAGTAAAAAAAAAATGAAAATTAAAATTTA
439	AGAAGAACTAATAACTGAAAATTATAATTTC	EHI_168040	EHI_168040	hypothetical protein	151	181	+	-98.3387	4.98e-05	0.404	AAAAGAAATAATGAATATAAAATATTATTGG
440	AGAAGAACTAATAACTGAAAATTATAATTTC	EHI_168230	EHI_168230	hypothetical protein	71	101	+	-98.3387	4.98e-05	0.404	ATAACATTTAATAATCAAAAATTATAAAACC
441	AGAAGAACTAATAACTGAAAATTATAATTTC	EHI_169250	EHI_169250	hypothetical protein	99	129	+	-96.6129	4.12e-05	0.404	AACAAAACTAATAATTGAGAATAAATAATTA
442	AGAAGAACTAATAACTGAAAATTATAATTTC	EHI_169650	EHI_169650	hypothetical protein	461	491	+	-105.742	5.31e-05	0.407	AGGTGATCTTACACCTGAAGAAACTAATTTA
443	AGAAGAACTAATAACTGAAAATTATAATTTC	EHI_169670	EHI_169670	hypothetical protein	244	274	+	-107.468	6.55e-05	0.427	AGAATAGCTTATTATTGTTAATCAAATATTC
444	AGAAGAACTAATAACTGAAAATTATAATTTC	EHI_170190	EHI_170190	hypothetical protein	368	398	+	-94.8871	2.61e-05	0.404	AGAAGAACTTAAAAATAAGTATTATTTTATG
445	AGAAGAACTAATAACTGAAAATTATAATTTC	EHI_170330	EHI_170330	RIO1 family protein	377	407	+	-84.0323	9.7e-06	0.349	ATTAGAATTAATAATTCAAATTTCTAAATTA
446	AGAAGAACTAATAACTGAAAATTATAATTTC	EHI_170590	EHI_170590	hypothetical protein	198	228	+	-107.468	6.55e-05	0.427	AGAAAAACAAATCTCTGAATATCAAGAAATT
447	AGAAGAACTAATAACTGAAAATTATAATTTC	EHI_171990	EHI_171990	hypothetical protein	27	57	+	-96.6129	4.12e-05	0.404	TGAATAACTAATCAATTAAAAGTTTAAACTT
448	AGAAGAACTAATAACTGAAAATTATAATTTC	EHI_172960	EHI_172960	ARP2/3 complex 21 kDa subunit, putative	466	496	+	-93.1613	1.47e-05	0.381	AGAAGAACAAATATCTAAACACAATCTGTTT
449	AGAAGAACTAATAACTGAAAATTATAATTTC	EHI_173480	EHI_173480	hypothetical protein	287	317	+	-93.1613	1.47e-05	0.381	ATATGAACCGATAGTTGAAAAAAAGAATTAC
450	AGAAGAACTAATAACTGAAAATTATAATTTC	EHI_174200	EHI_174200	hypothetical protein	309	339	+	-98.3387	4.98e-05	0.404	AGATATTATAATAAATTATAATAATAATTTA
451	AGAAGAACTAATAACTGAAAATTATAATTTC	EHI_174920	EHI_174920	hypothetical protein	88	118	+	-98.3387	4.98e-05	0.404	AGAAAAAAAAATAATTTAAAAATAAAAATGA
452	AGAAGAACTAATAACTGAAAATTATAATTTC	EHI_174990	EHI_174990	glutamine cyclotransferase, putative	32	62	+	-96.6129	4.12e-05	0.404	AATAAAAAAACAAACTAAAAAATATAATATC
453	AGAAGAACTAATAACTGAAAATTATAATTTC	EHI_177310	EHI_177310	hypothetical protein	28	58	+	-93.1613	1.47e-05	0.381	AGGAGAAGGAATAACATTTTATTAAATTTTC
454	AGAAGAACTAATAACTGAAAATTATAATTTC	EHI_177470	EHI_177470	ribosomal protein S25, putative	286	316	+	-98.3387	4.98e-05	0.404	ATTAAAACTAATAAAAAATAATTAACATTTA
455	AGAAGAACTAATAACTGAAAATTATAATTTC	EHI_178480	EHI_178480	histone H3, putative	360	390	+	-96.6129	4.12e-05	0.404	AAATAAACTGATTATTGAAAATATTCATTTA
456	AGAAGAACTAATAACTGAAAATTATAATTTC	EHI_178570	EHI_178570	chaperonin 1 60 kDa	335	365	+	-94.8871	2.61e-05	0.404	ATGAGAATAAATAACTGGAAATATTCATTGA
457	AGAAGAACTAATAACTGAAAATTATAATTTC	EHI_178570	EHI_178570	chaperonin 1 60 kDa	410	440	+	-82.3065	8.43e-06	0.349	ATAAGAAATAAGAAATAAAAAGAATAAAATC
458	AGAAGAACTAATAACTGAAAATTATAATTTC	EHI_178590	EHI_178590	histone RNA hairpin-binding protein, putative	167	197	+	-96.6129	4.12e-05	0.404	ATAAGAAAAAAAAACTATACTTTATAGTTTT
459	AGAAGAACTAATAACTGAAAATTATAATTTC	EHI_178590	EHI_178590	histone RNA hairpin-binding protein, putative	450	480	+	-96.6129	4.12e-05	0.404	ACAAAAACTATAAAAGGAAAAACAAAATTTT
460	AGAAGAACTAATAACTGAAAATTATAATTTC	EHI_178630	EHI_178630	hypothetical protein	79	109	+	-96.6129	4.12e-05	0.404	ATAAGATTCAATTAATGAAACTTTTATTTTT
461	AGAAGAACTAATAACTGAAAATTATAATTTC	EHI_178690	EHI_178690	brefeldin a-inhibited guanine nucleotide-exchange protein, putative	91	121	+	-107.468	6.55e-05	0.427	TGAAAAACAAAAAACAGAAAATATGAATGAA
462	AGAAGAACTAATAACTGAAAATTATAATTTC	EHI_178940	EHI_178940	methyltransferase, putative	61	91	+	-105.742	5.31e-05	0.407	AGAACATCAAACAACAGAACATTCACATAAC
463	AGAAGAACTAATAACTGAAAATTATAATTTC	EHI_179810	EHI_179810	phosphomannomutase, putative	51	81	+	-98.3387	4.98e-05	0.404	AAAATAAAAAAGAACTTAAAAATTTTATTTA
464	AGAAGAACTAATAACTGAAAATTATAATTTC	EHI_180940	EHI_180940	hypothetical protein	308	338	+	-80.5806	5.61e-06	0.349	AAAAGAACTAACAAACAAAAAAGAGAATATC
465	AGAAGAACTAATAACTGAAAATTATAATTTC	EHI_181170	EHI_181170	hypothetical protein	4	34	+	-82.3065	8.43e-06	0.349	AGAATAGATTATATCTCAAATTTATATTTTT
466	AGAAGAACTAATAACTGAAAATTATAATTTC	EHI_181240	EHI_181240	Rab B GTPase	161	191	+	-82.3065	8.43e-06	0.349	AAGACAAAAAATAACTGAAAATAAGAAGTTT
467	AGAAGAACTAATAACTGAAAATTATAATTTC	EHI_182590	EHI_182590	Ribosomal protein S30, putative	220	250	+	-93.1613	1.47e-05	0.381	AGAAAAAGTAGATACTGGAAAGAAGAAATTC
468	AGAAGAACTAATAACTGAAAATTATAATTTC	EHI_182830	EHI_182830	UBA/TS-N domain-containing protein	125	155	+	-98.3387	4.98e-05	0.404	CCAACAATTAATAATAGTAAATGATCATTTA
469	AGAAGAACTAATAACTGAAAATTATAATTTC	EHI_182830	EHI_182830	UBA/TS-N domain-containing protein	254	284	+	-96.6129	4.12e-05	0.404	ATAAGAAATTATAAATTTAAAGTAACAGTTC
470	AGAAGAACTAATAACTGAAAATTATAATTTC	EHI_182880	EHI_182880	TFIIH basal transcription factor complex subunit, putative	74	104	+	-98.3387	4.98e-05	0.404	TTTTAAAATAAAAACTAAAAATTACAATTTT
471	AGAAGAACTAATAACTGAAAATTATAATTTC	EHI_182900	EHI_182900	actin	287	317	+	-93.1613	1.47e-05	0.381	AGTAGAACTATTACTTGACAAATATTATAGA
472	AGAAGAACTAATAACTGAAAATTATAATTTC	EHI_183080	EHI_183080	rab-19, putative	432	462	+	-96.6129	4.12e-05	0.404	AAAAGAAATAAAAAATGAACTTGAAAAGTTA
473	AGAAGAACTAATAACTGAAAATTATAATTTC	EHI_183100	EHI_183100	RNA recognition motif domain containing protein	296	326	+	-107.468	6.55e-05	0.427	AGTAGAACTAATGAACGAAGAGAACGATATA
474	AGAAGAACTAATAACTGAAAATTATAATTTC	EHI_183200	EHI_183200	hypothetical protein	224	254	+	-94.8871	2.61e-05	0.404	AATAGAAGTAATAAATGGAAGGAGAAATTTC
475	AGAAGAACTAATAACTGAAAATTATAATTTC	EHI_183400	EHI_183400	galactose-inhibitable lectin 35 kDa subunit precursor, putative	61	91	+	-96.6129	4.12e-05	0.404	ATAGGAAATAATAAGAGAATATTATGAATGA
476	AGAAGAACTAATAACTGAAAATTATAATTTC	EHI_183500	EHI_183500	hypothetical protein	245	275	+	-68	1.46e-06	0.293	ATTAGAATTAAAAAAAGAAAATTATGATTTT
477	AGAAGAACTAATAACTGAAAATTATAATTTC	EHI_183570	EHI_183570	hypothetical protein	235	265	+	-107.468	6.55e-05	0.427	AGAAGAACTTATCAATGAAGCTAAAGAGATG
478	AGAAGAACTAATAACTGAAAATTATAATTTC	EHI_185260	EHI_185260	hypothetical protein	261	291	+	-96.6129	4.12e-05	0.404	TGAAATAGTAATAACTTACAATAAAGATTTA
479	AGAAGAACTAATAACTGAAAATTATAATTTC	EHI_186720	EHI_186720	40S ribosomal protein S12, putative	173	203	+	-80.5806	5.61e-06	0.349	AAAAGAATTAACAAATGAACAATAAAATAAC
480	AGAAGAACTAATAACTGAAAATTATAATTTC	EHI_186730	EHI_186730	acetyltransferase, GNAT family	103	133	+	-84.0323	9.7e-06	0.349	ATAAAAATAAATAAATGAAAGTAATCATTTA
481	AGAAGAACTAATAACTGAAAATTATAATTTC	EHI_186730	EHI_186730	acetyltransferase, GNAT family	444	474	+	-84.0323	9.7e-06	0.349	ATAAAAATAAATAAATGAAAGTAATCATTTA
482	AGAAGAACTAATAACTGAAAATTATAATTTC	EHI_186740	EHI_186740	hypothetical protein	277	307	+	-94.8871	2.61e-05	0.404	AGAAGAACTAAGTAATTAAAAAGAAAGTTAA
483	AGAAGAACTAATAACTGAAAATTATAATTTC	EHI_186750	EHI_186750	protein kinase, putative	91	121	+	-100.065	5.14e-05	0.404	AAAAAAAACAACAAATAAGAAATATAATTTA
484	AGAAGAACTAATAACTGAAAATTATAATTTC	EHI_186820	EHI_186820	protein kinase domain containing protein	128	158	+	-93.1613	1.47e-05	0.381	AGAAGAACTATTATTTTACAAAGATGAAGTC
485	AGAAGAACTAATAACTGAAAATTATAATTTC	EHI_186840	EHI_186840	actin-binding protein, cofilin/tropomyosin family	268	298	+	-107.468	6.55e-05	0.427	TGAAGTAGAAATTGTTGAAAAAGAGAAATTC
486	AGAAGAACTAATAACTGAAAATTATAATTTC	EHI_186980	EHI_186980	hypothetical protein	186	216	+	-94.8871	2.61e-05	0.404	AGAACAAAAAGAAAATGAAGATAATAATGAC
487	AGAAGAACTAATAACTGAAAATTATAATTTC	EHI_187080	EHI_187080	hypothetical protein	104	134	+	-96.6129	4.12e-05	0.404	AGAATAAATTGTTTTTGAACATTTTAATTTT
488	AGAAGAACTAATAACTGAAAATTATAATTTC	EHI_187800	EHI_187800	hypothetical protein, conserved	196	226	+	-96.6129	4.12e-05	0.404	AGAAAAAAAAAGAAAACAAAATGATTTTTTC
489	AGAAGAACTAATAACTGAAAATTATAATTTC	EHI_188020	EHI_188020	LSM domain containing protein	180	210	+	-100.065	5.14e-05	0.404	AAAAAAAAAAATAAAACATAATAATAATTTT
490	AGAAGAACTAATAACTGAAAATTATAATTTC	EHI_188030	EHI_188030	hypothetical protein	40	70	+	-100.065	5.14e-05	0.404	AAAAAAAAAAATAAAACATAATAATAATTTT
491	AGAAGAACTAATAACTGAAAATTATAATTTC	EHI_188120	EHI_188120	hypothetical protein	53	83	+	-66.2742	1.04e-06	0.293	AAATGTAATAAATACTAAAAATTATCATTTC
492	AGAAGAACTAATAACTGAAAATTATAATTTC	EHI_188170	EHI_188170	hypothetical protein	264	294	+	-98.3387	4.98e-05	0.404	AGAATAAATACAAAATAAAAATTATTCTTAA
493	AGAAGAACTAATAACTGAAAATTATAATTTC	EHI_188170	EHI_188170	hypothetical protein	343	373	+	-93.1613	1.47e-05	0.381	ACAAGAAATACTAACAGAAGAAAGAATTTTC
494	AGAAGAACTAATAACTGAAAATTATAATTTC	EHI_188980	EHI_188980	hypothetical protein	55	85	+	-98.3387	4.98e-05	0.404	AAAAAAAAGAATCATTGAAAATTATTCTTAT
495	AGAAGAACTAATAACTGAAAATTATAATTTC	EHI_190880	EHI_190880	Thioredoxin domain-containing protein 2, putative	120	150	+	-100.065	5.14e-05	0.404	AAAATAATTAAAAAGTTATAATATTAATTTG
496	AGAAGAACTAATAACTGAAAATTATAATTTC	EHI_191770	EHI_191770	hypothetical protein, conserved	445	475	+	-107.468	6.55e-05	0.427	AGAAGAAAATAATGATGAAGATGATGAATTC
497	AGAAGAACTAATAACTGAAAATTATAATTTC	EHI_191780	EHI_191780	IBR domain containing protein	65	95	+	-80.5806	5.61e-06	0.349	AGAAGAACTTATAATGAAAAAGGATATTTGA
498	AGAAGAACTAATAACTGAAAATTATAATTTC	EHI_192130	EHI_192130	Rab family GTPase	19	49	+	-98.3387	4.98e-05	0.404	AAAAAAACAAAAAAATAAAATTTATAATAAA
499	AGAAGAACTAATAACTGAAAATTATAATTTC	EHI_192400	EHI_192400	hypothetical protein	21	51	+	-98.3387	4.98e-05	0.404	TCATTAACCAATAAATCAATATTATAAGTTA
500	AGAAGAACTAATAACTGAAAATTATAATTTC	EHI_192460	EHI_192460	formin homology 2 family protein	346	376	+	-98.3387	4.98e-05	0.404	AAAAAAAAAAAGAACTAAAAACTAAAAATTA
501	AGAAGAACTAATAACTGAAAATTATAATTTC	EHI_192460	EHI_192460	formin homology 2 family protein	353	383	+	-23.3548	2.09e-09	0.00489	AAAAGAACTAAAAACTAAAAATTATAATATT
502	AGAAGAACTAATAACTGAAAATTATAATTTC	EHI_192480	EHI_192480	scavenger mRNA decapping enzyme, putative	74	104	+	-98.3387	4.98e-05	0.404	ATAAAAACTAATTATTAAAATATAAAATTGT
503	AGAAGAACTAATAACTGAAAATTATAATTTC	EHI_192620	EHI_192620	hypothetical protein	278	308	+	-94.8871	2.61e-05	0.404	AGAAGAGTTAATGAAAGAATATTATATAATT
504	AGAAGAACTAATAACTGAAAATTATAATTTC	EHI_192810	EHI_192810	small GTPase Rab7A	264	294	+	-107.468	6.55e-05	0.427	TTGAGAACTGAAAACTGAATAATACAATAGA
505	AGAAGAACTAATAACTGAAAATTATAATTTC	EHI_192950	EHI_192950	WD domain containing protein	164	194	+	-107.468	6.55e-05	0.427	AAAAGAATTAAAAACAGATGAATAGAAAAGC
506	AGAAGAACTAATAACTGAAAATTATAATTTC	EHI_193080	EHI_193080	60S ribosomal protein L9, putative	142	172	+	-98.3387	4.98e-05	0.404	AGAAAAATTAAGAAATAAAAACTATAAGAAA
507	AGAAGAACTAATAACTGAAAATTATAATTTC	EHI_193320	EHI_193320	hypothetical protein	291	321	+	-107.468	6.55e-05	0.427	TGAAGAAAAAACACCTGAAGAATATTTTATT
508	AGAAGAACTAATAACTGAAAATTATAATTTC	EHI_193390	EHI_193390	heat shock protein, Hsp20 family, putative	93	123	+	-96.6129	4.12e-05	0.404	AAAAAAACTATTAATAGATACTTTTCATTTT
509	AGAAGAACTAATAACTGAAAATTATAATTTC	EHI_194500	EHI_194500	ADP-ribosylation factor, putative	353	383	+	-98.3387	4.98e-05	0.404	TCAAAAAGAAACAAATGAATATTTTAATTTG
510	AGAAGAACTAATAACTGAAAATTATAATTTC	EHI_194550	EHI_194550	hypothetical protein	116	146	+	-82.3065	8.43e-06	0.349	ATAAGAACTAATAATTCTTAATTCTTCTTTA
511	AGAAGAACTAATAACTGAAAATTATAATTTC	EHI_194830	EHI_194830	hypothetical protein	96	126	+	-96.6129	4.12e-05	0.404	AAAAGATCTTATAAGTAAAGATAATAATGAA
512	AGAAGAACTAATAACTGAAAATTATAATTTC	EHI_195070	EHI_195070	hypothetical protein	17	47	+	-82.3065	8.43e-06	0.349	AAAAGGAATTTTAAATTAAAAAAATAATTTC
513	AGAAGAACTAATAACTGAAAATTATAATTTC	EHI_196370	EHI_196370	hypothetical protein	351	381	+	-98.3387	4.98e-05	0.404	AATATAAGACAGAACTTAAAATTATATTTTT
514	AGAAGAACTAATAACTGAAAATTATAATTTC	EHI_196540	EHI_196540	IBR domain containing protein	312	342	+	-96.6129	4.12e-05	0.404	AAAAGACACAATCTTTAAAAATTATATTATC
515	AGAAGAACTAATAACTGAAAATTATAATTTC	EHI_196940	EHI_196940	heat shock protein 90, putative	6	36	+	-107.468	6.55e-05	0.427	AGAGGAGAGAAAAACAAAAAAAAACAAGTTC
516	AGAAGAACTAATAACTGAAAATTATAATTTC	EHI_196940	EHI_196940	heat shock protein 90, putative	348	378	+	-48.5161	4.01e-08	0.0376	AGAAGAAGAAATGACTGAAACATATCAATTC
517	AGAAGAACTAATAACTGAAAATTATAATTTC	EHI_197160	EHI_197160	sulfate adenylyltransferase, putative	412	442	+	-93.1613	1.47e-05	0.381	AGAATAACTAAAAAATGACAAATGAGCATTC
518	AGAAGAACTAATAACTGAAAATTATAATTTC	EHI_197220	EHI_197220	hypothetical protein	47	77	+	-96.6129	4.12e-05	0.404	GATAGAACTAAAAAATTAAAACTAAAAATTA
519	AGAAGAACTAATAACTGAAAATTATAATTTC	EHI_197850	EHI_197850	DNA repair helicase, putative	118	148	+	-107.468	6.55e-05	0.427	ATGAGAAAGAACAACAGAGTATCATATTTAC
520	AGAAGAACTAATAACTGAAAATTATAATTTC	EHI_197990	EHI_197990	DEAD-box ATP-dependent RNA helicase 42, putative	192	222	+	-94.8871	2.61e-05	0.404	AGAAGAAAAAAAAACCAAAAATCAACCTTTT
521	AGAAGAACTAATAACTGAAAATTATAATTTC	EHI_198620	EHI_198620	hypothetical protein	184	214	+	-107.468	6.55e-05	0.427	AGAAGAGATATTAAAAGAATAAAAATTTTTC
522	AGAAGAACTAATAACTGAAAATTATAATTTC	EHI_198815	EHI_198815	hypothetical protein, conserved	399	429	+	-96.6129	4.12e-05	0.404	AGAAGAAGAACAAAAAAAAAATTATTATTAA
523	AGAAGAACTAATAACTGAAAATTATAATTTC	EHI_198830	EHI_198830	hypothetical protein	28	58	+	-98.3387	4.98e-05	0.404	AAAATAAATGATATAAAATAATTATAGTTTC
524	AGAAGAACTAATAACTGAAAATTATAATTTC	EHI_198850	EHI_198850	hypothetical protein	114	144	+	-107.468	6.55e-05	0.427	AGATGAACAGACAATTGTACATAAAAGTTTG
525	AGAAGAACTAATAACTGAAAATTATAATTTC	EHI_199060	EHI_199060	hypothetical protein	257	287	+	-96.6129	4.12e-05	0.404	AAAAGAACTAAAATATAAAAATGAAAATAGT
526	AGAAGAACTAATAACTGAAAATTATAATTTC	EHI_199090	EHI_199090	RhoGAP domain containing protein	104	134	+	-94.8871	2.61e-05	0.404	TGAAGAATCAAAATAATAAAATTATCATTAC
527	AGAAGAACTAATAACTGAAAATTATAATTTC	EHI_199100	EHI_199100	SAC3/GANP family protein	145	175	+	-84.0323	9.7e-06	0.349	ATTATAAAAAATAACTAAAAAATACAATTTA
528	AGAAGAACTAATAACTGAAAATTATAATTTC	EHI_199110	EHI_199110	lysozyme, putative	330	360	+	-100.065	5.14e-05	0.404	AAAATATATAATAATTTATAATTTTAATTAT
529	AGAAGAACTAATAACTGAAAATTATAATTTC	EHI_199120	EHI_199120	Ser/Thr protein phosphatase, putative	248	278	+	-96.6129	4.12e-05	0.404	ATAAGAAGTTATTAAAAAAAATTAAAATAAC
530	AGAAGAACTAATAACTGAAAATTATAATTTC	EHI_200040	EHI_200040	hypothetical protein	264	294	+	-105.742	5.31e-05	0.407	AGAAGGACTAGATACAGAAAATGGAATATTA
531	AGAAGAACTAATAACTGAAAATTATAATTTC	EHI_200240	EHI_200240	hypothetical protein	319	349	+	-80.5806	5.61e-06	0.349	TGAAGAATTAAATAATGAAAATTTAAAATTA
