# Supplementary material for: Screening and Structural Characterization of Heat Shock Response Elements (HSEs) in Entamoeba histolytica Promoters
Source: Int J Mol Sci. 2024 Jan 21;25(2):1319. doi: 10.3390/ijms25021319 (PMC10815948; doi:10.3390/ijms25021319)
Supplement: Supplementary file 1 [file ijms-25-01319-s001.zip › Supplementary Table S2.xlsx]

## Sheet: Hoja1
		Position -1 -100						Position -101 -200						Position -201 -300						Position -301 -400						Position -401 -500
	ID	Sequence_name	start	stop			ID	Sequence_name	start	stop			ID	Sequence_name	start	stop			ID	Sequence_name	start	stop			ID	Sequence_name	start	stop
1	EHI_096180	Ras family protein	1	16		217	EHI_084260	1-Cys peroxiredoxin, putative	93	108		524	EHI_050430	Meiotic recombination protein DMC1, putative	193	208		805	EHI_177470	ribosomal protein S25, putative	286	316		1039	EHI_166400	competence protein ComEC, putative	394	408
2	EHI_102270	heat shock protein 90, putative	2	16		218	EHI_112870	fatty acid elongase, putative	93	109		525	EHI_151210	TBC domain containing protein	193	208		806	EHI_182900	actin	287	317		1040	EHI_009370	fatty acid elongase, putative	393	409
3	EHI_091070	ruvB-like DNA helicase, putative	6	19		219	EHI_126070	formin homology 2 family protein	92	110		526	EHI_062810	tyrosine- protein kinase 2, putative	194	208		807	EHI_011520	WD domain containing protein	287	317		1041	EHI_156240	competence protein ComEC, putative	394	409
4	EHI_002130	phenylalanyl-tRNA synthetase beta subunit, putative	6	21		220	EHI_012160	ser/thr protein phosphatase family protein	93	111		527	EHI_146550	phospholipase D, putative	193	209		808	EHI_178880	serine/threonine-protein phosphatase ppe1, putative	295	311		1042	EHI_068380	WD domain containing protein	394	409
5	EHI_103790	tubulin interacting protein, putative	7	25		221	EHI_076840	LSM domain containing protein	95	110		528	EHI_158110	DNA replication licensing factor, putative	193	209		809	EHI_121830	cyclin family protein	288	318		1043	EHI_158320	peptidase T, putative	393	411
6	EHI_153660	tetratricopeptide repeat domain containing protein	7	25		222	EHI_011390	Rho guanine nucleotide exchange factor, putative	94	112		529	EHI_075660	CAAX prenyl protease, putative	195	208		810	EHI_137700	Ras family GTPase	288	318		1044	EHI_137470	deoxyuridine 5'-triphosphate nucleotidohydrolase, mitochondrial precursor, putative	395	410
7	EHI_076840	LSM domain containing protein	1	31		223	EHI_152680	EH-domain containing protein, putative	96	111		530	EHI_125950	alcohol dehydrogenase, putative	195	209		811	EHI_006810	14-3-3 protein 3	296	311		1045	EHI_062460	RER1 protein, putative	396	410
8	EHI_167060	rab GDP dissociation inhibitor alpha, putative	1	31		224	EHI_110730	nucleoside transporter, putative	96	111		531	EHI_174640	glucosamine-6-phosphate isomerase, putative	195	209		812	EHI_137930	acetyltransferase, GNAT family	296	311		1046	EHI_048660	leucine rich repeat protein, BspA family	397	410
9	EHI_159560	cyclin C, putative	9	24		225	EHI_065830	Density-regulated protein, putative	97	110		532	EHI_108480	Sec1 family protein	195	209		813	EHI_101120	heat shock protein 70, mitochondrial, putative	297	311		1047	EHI_167300	grainin 1	397	411
10	EHI_006160	Signal recognition particle 19 kDa protein, putative	10	25		226	EHI_093340	WD repeat protein	95	113		533	EHI_021570	serine acetyltransferase 1	195	209		814	EHI_154240	Ras family GTPase	289	319		1048	EHI_169210	coatomer subunit delta, putative	398	412
11	EHI_141120	helicase, putative	9	27		227	EHI_161970	leucyl-tRNA synthetase, putative	95	113		534	EHI_012090	leucine rich repeat protein, BspA family	195	210		815	EHI_044760	Rho guanine nucleotide exchange factor, putative	297	312		1049	EHI_099280	importin alpha, putative	398	412
12	EHI_110760	leucine rich repeat protein, BspA family	3	33		228	EHI_139340	ankyrin repeat protein, putative	98	112		535	EHI_151990	RNA-binding protein, putative	195	210		816	EHI_028950	chitobiosyldiphosphodolichol beta-mannosyltransferase, putative	298	313		1050	EHI_059860	C2 domain containing protein	398	413
13	EHI_100080	acid sphingomyelinase-like phosphodiesterase, putative	12	25		229	EHI_050780	U1snRNP-specific protein, putative	98	112		536	EHI_013760	heat shock protein 70, mitochondrial, putative	196	209		817	EHI_153950	leucine rich repeat protein, BspA family	298	313		1051	EHI_175410	myo-inositol monophosphatase, putative	398	414
14	EHI_041470	leucine rich repeat protein, BspA family	10	28		230	EHI_048170	Protein transport protein SEC61 gamma subunit, putative	96	114		537	EHI_147530	DNA primase large subunit, putative	196	209		818	EHI_024410	lipid phosphate phosphatase, putative	298	313		1052	EHI_139080	longevity-assurance family protein	399	414
15	EHI_118030	WD repeat protein	4	34		231	EHI_077240	transcription initiation factor TFIID family protein	99	112		538	EHI_158060	RNA-binding protein, putative	196	209		819	EHI_103820	Sec7 domain containing protein	299	312		1053	EHI_152540	protein kinase, putative	401	415
16	EHI_004190	AAA family ATPase, putative	12	27		232	EHI_092730	ADP-ribosylation factor 1, putative	97	115		539	EHI_092730	ADP-ribosylation factor 1, putative	194	212		820	EHI_122860	DNA repair protein RAD51C, putative	299	313		1054	EHI_201420	predicted protein	404	417
17	EHI_025400	START domain containing protein	11	29		233	EHI_103260	NADPH-dependent FMN reductase domain containing protein	97	115		540	EHI_159300	RhoGAP domain containing protein	188	218		821	EHI_137710	RNA recognition motif domain containing protein	299	313		1055	EHI_197050	DnaJ domain containing protein	404	418
18	EHI_140130	phospholipid-transporting P-type ATPase, putative	5	35		234	EHI_178690	brefeldin a-inhibited guanine nucleotide-exchange protein, putative	91	121		541	EHI_070230	leucine rich repeat protein, BspA family	196	211		822	EHI_033670	S1 RNA binding domain-containing protein	299	313		1056	EHI_131660	protein kinase domain containing protein	396	426
19	EHI_033350	RNA-binding protein, putative	5	35		235	EHI_130860	longevity-assurance family protein	91	121		542	EHI_169630	DEAD/DEAH box helicase, putative	197	211		823	EHI_124060	unspecified product	299	313		1057	EHI_014350	protein kinase domain containing protein	405	420
20	EHI_196940	heat shock protein 90, putative	6	36		236	EHI_186750	protein kinase, putative	91	121		543	EHI_066510	protein kinase, putative	197	211		824	EHI_052160	WD domain containing protein	299	313		1058	EHI_143440	calmodulin, putative	406	420
21	EHI_151400	cysteine proteinase, putative	14	29		237	EHI_193510	RNA-binding protein, putative	100	114		544	EHI_157360	AIG1 family protein, putative	189	219		825	EHI_002120	leucine rich repeat protein, BspA family	299	314		1059	EHI_021310	receptor protein kinase, putative	407	420
22	EHI_022490	AIG family protein	15	29		238	EHI_043010	V-type ATPase, A subunit, putative	98	116		545	EHI_066620	leucine rich repeat protein, BspA family	198	212		826	EHI_006310	leucine rich repeat protein, BspA family	299	314		1060	EHI_083270	ubiquitin, putative	405	423
23	EHI_092730	ADP-ribosylation factor 1, putative	14	32		239	EHI_016380	P-glycoprotein-2	99	117		546	EHI_004190	AAA family ATPase, putative	190	220		827	EHI_134610	DEAD/DEAH box helicase, putative	300	314		1061	EHI_083410	ubiquitin, putative	405	423
24	EHI_008220	protein kinase domain containing protein	17	32		240	EHI_193390	heat shock protein, Hsp20 family, putative	93	123		547	EHI_159690	eukaryotic translation initiation factor 4E, putative	198	213		828	EHI_045300	60S ribosomal protein L6, putative	299	315		1062	EHI_166590	S1 RNA binding domain-containing protein	405	423
25	EHI_015310	60S ribosomal protein L35a, putative	16	34		241	EHI_119330	serine protease inhibitor, putative	101	116		548	EHI_153710	methylene-fatty-acyl-phospholipid synthase, putative	198	213		829	EHI_135070	RNA recognition motif domain containing protein	299	315		1063	EHI_152540	protein kinase, putative	399	429
26	EHI_025590	60S ribosomal protein L35a, putative	16	34		242	EHI_022600	NADPH-dependent FMN reductase domain containing protein	100	118		549	EHI_201270	protein tyrosine kinase domain-containing protein	199	212		830	EHI_004960	bystin, putative	301	315		1064	EHI_020320	amino acid-polyamine transporter, putative	408	422
27	EHI_049000	60S ribosomal protein L35a, putative	16	34		243	EHI_084160	leucine rich repeat protein, BspA family	100	118		550	EHI_120340	nucleosome assembly protein, putative	199	213		831	EHI_134010	transporter, major facilitator family	293	323		1065	EHI_169700	cysteinyl-tRNA synthetase, putative	409	423
28	EHI_092410	tRNA intron endonuclease, putative	19	33		244	EHI_181710	NADPH-dependent FMN reductase domain containing protein	100	118		551	EHI_020340	peptidyl-prolyl cis-trans isomerase, putative	199	215		832	EHI_159600	cysteine protease inhibitor 1 (EhICP1)	301	316		1066	EHI_063340	prefoldin, alpha subunit	402	432
29	EHI_041920	protein kinase domain containing protein	11	41		245	EHI_100270	calmodulin, putative	94	124		552	EHI_197990	DEAD-box ATP-dependent RNA helicase 42, putative	192	222		833	EHI_088230	DNA-directed RNA polymerases I, II, and III 23 kDa, putative	302	317		1067	EHI_164190	DNA polymerase, putative	411	424
30	EHI_112490	serine-rich 25 kDa antigen protein, putative	11	41		246	EHI_011180	protein kinase domain containing protein	94	124		553	EHI_136150	adenylyl cyclase-associated protein, putative	201	215		834	EHI_034710	heat shock protein, putative	302	317		1068	EHI_000920	MmpL efflux pump, putative	409	427
31	EHI_048590	calcineurin catalytic subunit A, putative	19	34		247	EHI_079910	Rap/Ran GTPase-activating protein, putative	102	117		554	EHI_042250	Rab family GTPase	193	223		835	EHI_084680	4-alpha-glucanotransferase, putative	303	318		1069	EHI_069520	protein kinase domain containing protein	409	427
32	EHI_147450	vacuolar sorting protein 26, putative	19	34		248	EHI_010590	Rho guanine nucleotide exchange factor, putative	102	117		555	EHI_159630	Mob1/phocein family protein	201	216		836	EHI_135470	adenylate kinase	303	318		1070	EHI_161960	protein kinase, putative	412	427
33	EHI_057850	40S ribosomal protein S4, putative	18	36		249	EHI_098240	protein kinase, putative	103	116		556	EHI_040850	protein kinase domain containing protein	201	216		837	EHI_177550	Rab family GTPase	302	320		1071	EHI_095040	mRNA capping methyltransferase, putative	413	426
34	EHI_159870	galactose-inhibitable lectin small subunit, putative	18	36		250	EHI_060350	splicing factor Prp8, putative	103	117		557	EHI_189140	ARF GTPase activating protein, putative	202	216		838	EHI_183100	RNA recognition motif domain containing protein	296	326		1072	EHI_159620	TolA protein, putative	413	428
35	EHI_096600	WD domain containing protein	20	35		251	EHI_145730	Rho guanine nucleotide exchange factor, putative	95	125		558	EHI_066510	protein kinase, putative	202	216		839	EHI_155570	glutamyl-tRNA synthetase, putative	305	319		1073	EHI_058090	Ras family GTPase	406	436
36	EHI_125930	protein kinase, putative	21	35		252	EHI_120320	IBR domain containing protein	103	118		559	EHI_029590	protein kinase domain containing protein	201	217		840	EHI_126250	ribosomal protein S29, putative	305	319		1074	EHI_055700	zinc finger protein, putative	406	436
37	EHI_164320	syntaxin, putative	19	37		253	EHI_103310	60S ribosomal protein L7a, putative	102	120		560	EHI_179340	HMG box protein	200	218		841	EHI_050750	leucine rich repeat / protein phosphatase 2C domain containing protein	297	327		1075	EHI_135450	Rho family GTPase	407	437
38	EHI_083590	coronin, putative	21	36		254	EHI_114370	RhoGAP domain containing protein	105	118		561	EHI_073380	carbonic anhydrase, putative	194	224		842	EHI_197540	protein kinase, putative	305	321		1076	EHI_182670	enhancer binding protein-2, putative	417	431
39	EHI_044760	Rho guanine nucleotide exchange factor, putative	21	36		255	EHI_012980	dihydropyrimidine dehydrogenase, putative	97	127		562	EHI_073440	ADP ribosylation factor, putative	195	225		843	EHI_140140	gtpase activating protein, putative	298	328		1077	EHI_178570	chaperonin 1 60 kDa	410	440
40	EHI_150550	EF-hand calcium-binding domain containing protein	22	36		256	EHI_092420	Ras guanine nucleotide exchange factor, putative	97	127		563	EHI_145840	peroxiredoxin	203	218		844	EHI_148170	protein phosphatase regulatory subunit, putative	306	321		1078	EHI_159710	alanine aminotransferase, putative	419	433
41	EHI_010590	Rho guanine nucleotide exchange factor, putative	22	38		257	EHI_126170	cysteine protease, putative	104	122		564	EHI_098380	Orn/Arg/Lys decarboxylase, putative	204	218		845	EHI_129000	glycogenphosphorylase, putative	307	321		1079	EHI_158150	LIM zinc finger domain containing protein	419	433
42	EHI_009250	Legume-like lectin family protein, membrane-bound	21	39		258	EHI_193390	heat shock protein, Hsp20 family, putative	106	121		565	EHI_036880	RhoGAP domain containing protein	204	218		846	EHI_192080	zinc finger protein, putative	306	322		1080	EHI_070720	L-myo-inositol-1-phosphate synthase	419	433
43	EHI_102380	leucine rich repeat protein, BspA family	21	39		259	EHI_030830	Plasma membrane calcium-transporting ATPase, putative	106	121		566	EHI_062810	tyrosine- protein kinase 2, putative	202	220		847	EHI_158270	60S ribosomal protein L37	308	322		1081	EHI_138750	tyrosine kinase, putative	417	435
44	EHI_019640	caldesmon, putative	23	38		260	EHI_070450	heat shock protein70, mitochondrial, putative	107	120		567	EHI_152340	choline/ethanolamine kinase, putative	204	219		848	EHI_074750	Ras family GTPase	301	331		1082	EHI_180660	protein kinase domain containing protein	419	434
45	EHI_182880	TFIIH basal transcription factor complex subunit, putative	23	39		261	EHI_122800	actin-binding protein, putative	99	129		568	EHI_147530	DNA primase large subunit, putative	204	219		849	EHI_143440	calmodulin, putative	310	324		1083	EHI_200210	bromodomain-containing protein	420	434
46	EHI_135480	leucine-rich repeat containing protein	22	40		262	EHI_088110	PH domain containing protein kinase, putative	99	129		569	EHI_137090	TFIID subunit, putative	204	219		850	EHI_046650	Gal/GalNAc lectin heavy subunit, putative	310	324		1084	EHI_096470	RhoGAP domain containing protein	412	442
47	EHI_055630	ATP-binding cassette, sub-family C, putative	24	39		263	EHI_065330	Gal/GalNAc lectin subunit Igl2	108	123		570	EHI_051890	serine/threonine-protein phosphatase ppe1, putative	204	220		851	EHI_009820	myb-like DNA-binding domain containing protein	311	324		1085	EHI_197160	sulfate adenylyltransferase, putative	412	442
48	EHI_053060	protein kinase, putative	24	39		264	EHI_008620	ribosomal protein L17, putative	101	131		571	EHI_122790	helicase, putative	205	220		852	EHI_020290	WD domain containing protein	311	324		1086	EHI_153150	RhoGAP domain containing protein	421	435
49	EHI_148910	interaptin, putative	25	43		265	EHI_153440	diacylglycerol kinase, putative	110	123		572	EHI_042690	high mobility group (HMG) box domain containing protein	205	220		853	EHI_017350	heat shock protein, putative	311	325		1087	EHI_021260	villidin, putative	421	435
50	EHI_192130	Rab family GTPase	19	49		266	EHI_128160	RNA-binding protein, putative	110	124		573	EHI_006160	Signal recognition particle 19 kDa protein, putative	205	220		854	EHI_146370	60S ribosomal protein L27, putative	304	334		1088	EHI_092700	myb-like DNA-binding domain containing protein	422	435
51	EHI_026480	(2r)-phospho-3-sulfolactate synthase, putative	26	44		267	EHI_118170	ribosomal protein S4, putative	110	125		574	EHI_170060	ubiquitin like protein	206	220		855	EHI_196390	kinesin motor domain-containing protein	312	327		1089	EHI_132030	long-chain-fatty-acid--CoA ligase, putative	420	438
52	EHI_025710	iron-sulfur flavoprotein, putative	20	50		268	EHI_130930	purine nucleoside phosphorylase, putative	111	124		575	EHI_100140	Rho guanine nucleotide exchange factor, putative	204	222		856	EHI_129330	Rab family GTPase	313	327		1090	EHI_030830	Plasma membrane calcium-transporting ATPase, putative	423	437
53	EHI_117970	DNA replication licensing factor	29	44		269	EHI_179890	protein kinase domain containing protein	111	124		576	EHI_039010	40S ribosomal protein S26, putative	198	228		857	EHI_027800	galactose binding lectin 35 kDa subunit, putative	305	335		1091	EHI_130700	enolase, putative	423	438
54	EHI_100430	ornithine decarboxylase, putative	29	44		270	EHI_180170	cysteine protease, putative	111	125		577	EHI_193480	serine/threonine protein phosphatase PP2A catalytic subunit, putative	206	221		858	EHI_017650	RhoGAP domain containing protein	313	328		1092	EHI_003900	protein kinase domain containing protein	423	438
55	EHI_182680	WD domain containing protein	29	44		271	EHI_164420	protein phosphatase domain-containing protein	109	127		578	EHI_087380	prefoldin, alpha subunit	205	223		859	EHI_125700	dTDP-D-glucose 4,6-dehydratase, putative	314	328		1093	EHI_139410	RNA-directed RNA polymerase, putative	424	439
56	EHI_015750	chitinase Jessie3, putative	30	44		272	EHI_186730	acetyltransferase, GNAT family	103	133		579	EHI_148070	importin alpha, putative	207	222		860	EHI_079060	1-O-acylceramide synthase precursor, putative	313	329		1094	EHI_107120	RNA recognition motif domain containing protein	425	439
57	EHI_175600	heat shock protein 70, mitochondrial, putative	30	44		273	EHI_009020	beta-amylase, putative	111	126		580	EHI_169630	DEAD/DEAH box helicase, putative	209	223		861	EHI_103830	tRNA (cytosine-5-)-methyltransferase, putative	316	329		1095	EHI_086120	ribosomal protein S18, putative	426	440
58	EHI_140350	G protein alpha subunit, putative	30	45		274	EHI_188230	DNA repair and recombination protein RAD52, putative	111	126		581	EHI_027700	molybdenum cofactor sulfurase, putative	209	223		862	EHI_017890	60S ribosome subunit biogenesis protein NIP7, putative	316	330		1096	EHI_135730	tyrosine kinase, putative	419	449
59	EHI_092470	60S ribosomal protein L40, putative	31	45		275	EHI_157790	viral IAP-associated factor homolog, putative	112	126		582	EHI_147490	pre-mRNA splicing factor, putative	201	231		863	EHI_135590	60S ribosome subunit biogenesis protein NIP7, putative	316	330		1097	EHI_134720	ankyrin repeat protein, putative	428	441
60	EHI_013140	Ras guanine nucleotide exchange factor, putative	29	47		276	EHI_125920	ubiquitin fusion degradation protein 1 homolog, putative	110	128		583	EHI_044620	DNA-directed RNA polymerase I subunit 13, putative	209	224		864	EHI_151960	zinc finger domain containing protein	315	331		1098	EHI_030170	26S proteasome non-ATPase regulatory subunit, putative	427	443
61	EHI_115380	aminopeptidase, putative	32	46		277	EHI_048550	dual specificity protein phosphatase, putative	104	134		584	EHI_137900	DNA-directed RNA polymerase I subunit 13, putative	209	224		865	EHI_050990	RIO1 family protein	314	332		1099	EHI_115370	RNA 3'-terminal phosphate cyclase, putative	420	450
62	EHI_009405	cyclin-dependent kinase regulatory subunit, putative	32	46		278	EHI_199090	RhoGAP domain containing protein	104	134		585	EHI_012540	RhoGAP domain containing protein	211	227		866	EHI_103240	protein kinase domain containing protein	314	332		1100	EHI_093720	cell cycle control protein, putative	429	443
63	EHI_058680	splicing factor, putative	32	46		279	EHI_165060	RhoGAP domain containing protein	112	127		586	EHI_092300	protein kinase, putative	211	227		867	EHI_107260	protein phosphatase, putative	308	338		1101	EHI_194600	molybdenum cofactor sulfurase, putative	429	443
64	EHI_100290	Rap/Ran GTPase-activating protein, putative	32	47		280	EHI_182900	actin	113	127		587	EHI_013960	DEAD/DEAH box helicase, putative	204	234		868	EHI_005870	proteasome regulatory subunit, putative	316	332		1102	EHI_015320	60S ribosomal protein L37	430	444
65	EHI_161950	RhoGAP domain containing protein	32	48		281	EHI_151480	serine/threonine-protein phosphatase 4 catalytic subunit, putative	105	135		588	EHI_009660	DENN domain protein	204	234		869	EHI_042230	leucine rich repeat / protein phosphatase 2C domain containing protein	315	333		1103	EHI_048990	60S ribosomal protein L37	430	444
66	EHI_009020	beta-amylase, putative	34	47		282	EHI_029380	thioredoxin, putative	105	135		589	EHI_124450	lipid phosphate phosphatase, putative	212	227		870	EHI_148530	leucine rich repeat protein, BspA family	315	333		1104	EHI_169700	cysteinyl-tRNA synthetase, putative	430	444
67	EHI_023010	protein kinase, putative	34	48		283	EHI_067930	replication factor A, putative	113	128		590	EHI_099730	ribosomal protein L13, putative	213	227		871	EHI_200200	ABC transporter ATP-binding protein, putative	317	332		1105	EHI_099740	Flap nuclease, putative	429	445
68	EHI_104390	actin binding protein, putative	34	49		284	EHI_068360	Rab GTPase activating protein, putative	114	127		591	EHI_105130	tyrosin kinase, putative	213	227		872	EHI_156690	60S ribosomal protein L37	318	332		1106	EHI_167290	leucine rich repeat / protein phosphatase 2C domain containing protein	432	445
69	EHI_093710	CXXC-rich protein	34	52		285	EHI_137980	protein kinase, putative	114	127		592	EHI_004750	signal recognition particle protein SRP54, putative	205	235		873	EHI_074770	proteasome regulatory subunit, putative	318	332		1107	EHI_164190	DNA polymerase, putative	432	447
70	EHI_000300	N-ethylmaleimide-sensitive factor attachment protein, alpha, putative	37	50		286	EHI_160440	rRNA biogenesis protein RRP5, putative	115	129		593	EHI_183050	DnaJ domain containing protein	213	228		874	EHI_197120	protein phosphatase, putative	317	333		1108	EHI_154290	Sec1 family protein	433	448
71	EHI_100080	acid sphingomyelinase-like phosphodiesterase, putative	37	52		287	EHI_068070	cyclin-dependent kinase protein, putative	114	130		594	EHI_162540	vacuolar protein sorting 26	214	227		875	EHI_065500	tyrosin kinase, putative	316	334		1109	EHI_177990	leucine-rich repeat containing protein	435	448
72	EHI_124850	40S ribosomal protein S11, putative	37	55		288	EHI_038800	actin binding protein, putative	115	130		595	EHI_189420	deoxyuridine 5'-triphosphate nucleotidohydrolase, putative	214	227		876	EHI_076480	heat shock protein 101, putative	318	333		1110	EHI_009370	fatty acid elongase, putative	435	449
73	EHI_146330	calpain large subunit domain III containing protein	39	54		289	EHI_165070	estradiol 17-beta-dehydrogenase, putative	115	130		596	EHI_096780	zinc finger protein, putative	214	228		877	EHI_012090	leucine rich repeat protein, BspA family	318	333		1111	EHI_135420	glucosidase 2 subunit beta precursor, putative	433	451
74	EHI_174990	glutamine cyclotransferase, putative	32	62		290	EHI_156210	Ras GTPase-activating protein, putative	114	132		597	EHI_048280	nucleosome assembly protein, putative	206	236		878	EHI_161010	anaerobic glycerol-3-phosphate dehydrogenase subunit A, putative	318	334		1112	EHI_009940	clathrin adaptor complex small chain, putative	435	450
75	EHI_027730	WD repeat protein	42	55		291	EHI_148350	transcription initiation protein SPT4, putative	108	138		598	EHI_187240	AAA family ATPase, putative	214	229		879	EHI_008030	phosphate transporter, putative	319	334		1113	EHI_184260	leucine rich repeat protein, BspA family	435	450
76	EHI_126150	pre-mRNA-splicing factor cwc2, putative	42	56		292	EHI_109890	chitinase, putative	116	131		599	EHI_033700	RecF/RecN/SMC domain containing protein	214	229		880	EHI_040320	3' exoribonuclease family protein	320	334		1114	EHI_107200	PQ loop repeat protein	435	450
77	EHI_026390	cation transporter, putative	34	64		293	EHI_105820	serine/threonine kinase, putative	116	131		600	EHI_103780	defender against cell death protein, putative	215	229		881	EHI_031220	DNA repair protein RAD51, putative	319	335		1115	EHI_132030	long-chain-fatty-acid--CoA ligase, putative	435	453
78	EHI_056380	enhancer binding protein 2 (EBP2), putative	35	65		294	EHI_095840	retroviral aspartyl protease domain-containing protein	117	130		601	EHI_111810	heat shock protein STI1, putative	215	229		882	EHI_196540	IBR domain containing protein	312	342		1116	EHI_087780	myotubularin, putative	438	452
79	EHI_153450	transporter, major facilitator family	35	65		295	EHI_148390	tyrosyl-DNA phosphodiesterase, putative	115	133		602	EHI_142940	TPR repeat protein	207	237		883	EHI_006130	phosphatidylinositol 3-kinase, putative	320	335		1117	EHI_045490	SP-RING zinc finger domain containing protein	430	460
80	EHI_122800	actin-binding protein, putative	43	58		296	EHI_141380	leucine-rich repeat containing protein	109	139		603	EHI_035800	Ras GTPase activating protein, putative	215	230		884	EHI_115710	calmodulin-dependent calcineurin A subunit,gamma isoform, putative	313	343		1118	EHI_003930	I/LWEQ domain protein	438	453
81	EHI_148660	Rab family GTPase	44	59		297	EHI_083630	Mob1/phocein family protein	109	139		604	EHI_051710	60S ribosomal protein L23, putative	216	230		885	EHI_069170	RhoGAP domain containing protein	314	344		1119	EHI_009520	alpha-1,2-mannosidase, putative	439	452
82	EHI_051700	transporter, major facilitator family	45	59		298	EHI_198860	protein phosphatase domain-containing protein	117	132		605	EHI_128440	cell division cycle protein 123 homolog, putative	216	230		886	EHI_034710	heat shock protein, putative	323	337		1120	EHI_035500	protein kinase, putative	432	462
83	EHI_068050	Rho guanine nucleotide exchange factor, putative	45	60		299	EHI_055350	SH3 domain containing protein	118	133		606	EHI_158170	GTP-binding protein EhRabX27, putative	216	230		887	EHI_127040	Ras guanine nucleotide exchange factor, putative	323	337		1121	EHI_183080	rab-19, putative	432	462
84	EHI_015340	serine/threonine protein phosphatase PP1, putative	45	60		300	EHI_183240	RNA recognition motif domain containing protein	120	133		607	EHI_025840	LSM domain containing protein	214	232		888	EHI_127420	cell division control protein CDC24, putative	323	338		1122	EHI_193080	60S ribosomal protein L9, putative	441	454
85	EHI_005100	eukaryotic translation initiation factor 2 alpha subunit, putative	46	61		301	EHI_101730	surface antigen ariel1, putative	118	136		608	EHI_081370	vesicle-associated membrane protein, putative	218	232		889	EHI_015110	Rho guanine nucleotide exchange factor, putative	323	338		1123	EHI_187090	Rab family GTPase	442	456
86	EHI_023610	protein kinase, putative	47	61		302	EHI_054180	GTP-binding protein, putative	112	142		609	EHI_139390	leucine rich repeat protein, BspA family	211	241		890	EHI_174210	serine/threonine-protein kinase, putative	324	337		1124	EHI_098550	ubiquitin-activating enzyme, putative	442	456
87	EHI_182780	Ras GTPase-activating protein, putative	47	62		303	EHI_125930	protein kinase, putative	121	135		610	EHI_097930	muT/nudix family protein	211	241		891	EHI_148580	choline/ethanolamine kinase, putative	323	339		1125	EHI_189090	leucine rich repeat protein, BspA family	440	458
88	EHI_053480	deoxycytidyl transferase, putative	48	62		304	EHI_069380	phospholipase B, putative	113	143		611	EHI_167620	protein phosphatase domain-containing protein	219	234		892	EHI_162550	vesicular integral membrane protein VIP36, putative	325	338		1126	EHI_013330	pre-mRNA-splicing factor, putative	442	457
89	EHI_124060	unspecified product	48	62		305	EHI_035770	protein with RhoGEF and ArfGAP domains	121	136		612	EHI_152720	small-conductance mechanosensitive ion channel, putative	220	235		893	EHI_112790	acetyltransferase, putative	325	340		1127	EHI_019640	caldesmon, putative	445	459
90	EHI_025700	serine-threonine-isoleucine rich protein, putative	47	63		306	EHI_169630	DEAD/DEAH box helicase, putative	122	136		613	EHI_192100	inosine triphosphate pyrophosphatase, putative	221	235		894	EHI_120320	IBR domain containing protein	326	340		1128	EHI_183080	rab-19, putative	445	459
91	EHI_093810	histone H3, putative	46	64		307	EHI_064470	heat shock protein 70, putative	114	144		614	EHI_158200	zinc finger domain containing protein	221	235		895	EHI_110650	tyrosine kinase, putative	324	342		1129	EHI_164190	DNA polymerase, putative	445	460
92	EHI_148890	calmodulin, putative	46	64		308	EHI_064660	Sec24 protein, putative	114	144		615	EHI_001290	P-glycoprotein-2, putative	220	236		896	EHI_153120	protein kinase domain containing protein	326	342		1130	EHI_190880	Thioredoxin domain-containing protein 2, putative	445	461
93	EHI_146180	Rho family GTPase	41	71		309	EHI_153270	Ras GTPase-activating protein, putative	122	137		616	EHI_053610	apyrase, putative	222	235		897	EHI_124900	importin alpha-1 subunit, putative	319	349		1131	EHI_175410	myo-inositol monophosphatase, putative	448	462
94	EHI_155240	casein kinase, putative	49	64		310	EHI_087830	cyclin, domain containing protein	121	139		617	EHI_035920	regulator of nonsense transcripts, putative	220	238		898	EHI_158550	40S ribosomal protein S26, putative	326	344		1132	EHI_103730	threonyl-tRNA synthetase, putative	450	464
95	EHI_166020	TBC domain containing protein	49	64		311	EHI_181290	syntaxin, putative	124	138		618	EHI_033710	cysteine proteinase 2	214	244		899	EHI_025390	inositol polyphosphate kinase, putative	329	343		1133	EHI_073660	tyrosine kinase, putative	442	472
96	EHI_002010	mannose-6-phosphate isomerase, putative	50	64		312	EHI_122740	nucleolar protein Nop56, putative	125	139		619	EHI_178090	ankyrin repeat protein, putative	222	237		900	EHI_124570	Rap/Ran GTPase-activating protein, putative	331	345		1134	EHI_194290	leucine rich repeat protein, BspA family	450	465
97	EHI_045210	TBC/Rab GTPase activating domain containing protein	48	66		313	EHI_148630	SEC-24 protein, putative	117	147		620	EHI_025390	inositol polyphosphate kinase, putative	222	237		901	EHI_073390	Fe-hydrogenase, putative	331	346		1135	EHI_070450	heat shock protein70, mitochondrial, putative	452	466
98	EHI_093360	5'-3' exonuclease domain containing protein	42	72		314	EHI_159180	protein arginine N-methyltransferase, putative	125	140		621	EHI_100700	leucine rich repeat protein, BspA family	222	237		902	EHI_120320	IBR domain containing protein	332	346		1136	EHI_035570	protein kinase, putative	452	466
99	EHI_036880	RhoGAP domain containing protein	50	65		315	EHI_198950	WD-repeat protein	125	140		622	EHI_048250	Rab family GTPase	222	237		903	EHI_062790	thioredoxin, putative	332	346		1137	EHI_186730	acetyltransferase, GNAT family	444	474
100	EHI_038690	ubiquitin-activating enzyme E1 1, putative	49	67		316	EHI_128440	cell division cycle protein 123 homolog, putative	126	140		623	EHI_148290	thiamine pyrophosphokinase, putative	222	237		904	EHI_052160	WD domain containing protein	332	346		1138	EHI_049490	bromodomain-containing protein	444	474
101	EHI_099200	START domain containing protein	49	67		317	EHI_197850	DNA repair helicase, putative	118	148		624	EHI_023310	RING zinc finger protein, putative	221	239		905	EHI_087630	heat shock transcription factor, putative	324	354		1139	EHI_087330	topoisomerase, putative	444	474
102	EHI_160570	26S protease regulatory subunit 8, putative	52	66		318	EHI_129950	DNA mismatch repair protein MLH1, putative	126	141		625	EHI_166470	protein kinase domain containing protein	221	239		906	EHI_040260	HEAT repeat domain containing protein	333	347		1140	EHI_118640	CBF/NF-Y transcription factor domain protein	452	467
103	EHI_184530	helicase, putative	52	66		319	EHI_010560	acyl-CoA synthetase, putative	127	141		626	EHI_021560	thioredoxin, putative	215	245		907	EHI_197160	sulfate adenylyltransferase, putative	333	347		1141	EHI_188080	3' exoribonuclease family protein	453	468
104	EHI_098300	U2 snRNP auxiliary factor large subunit, putative	52	66		320	EHI_134000	regulator of nonsense transcripts, putative	127	141		627	EHI_060330	peptidase S54 (rhomboid) family protein	223	238		908	EHI_125700	dTDP-D-glucose 4,6-dehydratase, putative	325	355		1142	EHI_104590	apyrase, putative	453	468
105	EHI_083570	nuclear complex protein 4, putative	51	69		321	EHI_006530	nucleosome assembly protein 1-like 1, putative	128	142		628	EHI_002130	phenylalanyl-tRNA synthetase beta subunit, putative	223	238		909	EHI_182720	dipeptidyl-peptidase, putative	333	348		1143	EHI_176480	leucine rich repeat protein, BspA family	453	468
106	EHI_124370	RNA pseudouridylate synthase, putative	52	70		322	EHI_190880	Thioredoxin domain-containing protein 2, putative	120	150		629	EHI_017620	nitroreductase family protein	224	238		910	EHI_138020	ribokinase, putative	334	348		1144	EHI_059820	dual specificity protein phosphatase, putative	454	469
107	EHI_197980	Myb family DNA-binding protein, SHAQKYF family	54	69		323	EHI_117920	pleckstrin homology (PH) domain containing protein	128	143		630	EHI_073370	lipid phosphate phosphatase, putative	216	246		911	EHI_151990	RNA-binding protein, putative	334	348		1145	EHI_098550	ubiquitin-activating enzyme, putative	454	470
108	EHI_081390	WD domain containing protein	55	69		324	EHI_118410	tyrosine kinase, putative	128	143		631	EHI_184530	helicase, putative	224	239		912	EHI_013550	heat shock protein 101, putative	334	349		1146	EHI_107290	actin, putative	457	471
109	EHI_074020	vacuolar proton ATPase subunit, putative	55	70		325	EHI_136210	soluble NSF attachment protein gamma isoform, putative	129	143		632	EHI_047760	ATP-binding cassette protein, putative	225	238		913	EHI_022620	heat shock protein, putative	334	349		1147	EHI_178590	histone RNA hairpin-binding protein, putative	450	480
110	EHI_110180	myosin heavy chain	56	69		326	EHI_137090	TFIID subunit, putative	128	144		633	EHI_051730	phosphoribulokinase/uridine kinase family protein	224	240		914	EHI_125930	protein kinase, putative	335	349		1148	EHI_052170	TBC/Rab GTPase activating domain containing protein	462	477
111	EHI_015290	C2 domain protein, putative	54	72		327	EHI_110620	zinc finger domain containing protein	127	145		634	EHI_142760	protein kinase domain containing protein	226	240		915	EHI_049610	guanine nucleotide exchange factor	327	357		1149	EHI_103140	leucine rich repeat protein, BspA family	463	478
112	EHI_052050	26S protease regulatory subunit, putative	49	79		328	EHI_158020	transcription initiation factor IIIB chain BRF, putative	121	151		635	EHI_045120	transitional endoplasmic reticulum ATPase, putative	218	248		916	EHI_025390	inositol polyphosphate kinase, putative	328	358		1150	EHI_119320	histone deacetylase, putative	464	482
113	EHI_195270	AIG1 family protein, putative	58	71		329	EHI_127190	NLI interacting factor-like phosphatase domain-containing protein	128	146		636	EHI_098320	SP-RING zinc finger domain containing protein	226	241		917	EHI_082380	transketolase, chloroplast, putative	338	352		1151	EHI_178580	ATP-binding cassette protein, putative	464	482
114	EHI_156260	haloacid dehalogenase-like hydrolase domain-containing protein	58	72		330	EHI_044940	T-complex protein 1 subunit eta, putative	122	152		637	EHI_137760	leucine rich repeat / protein phosphatase 2C domain containing protein	227	241		918	EHI_199110	lysozyme, putative	330	360		1152	EHI_188610	heat shock protein 70, putative	464	482
115	EHI_049780	myotubularin, putative	57	73		331	EHI_141820	protein kinase, putative	130	146		638	EHI_109570	serine/threonine- protein phosphatase 2B catalytic subunit, putative	227	241		919	EHI_130980	AAA family ATPase, putative	338	353		1153	EHI_143440	calmodulin, putative	459	489
116	EHI_199270	leucine rich repeat protein, BspA family	56	74		332	EHI_092280	GPI-anchor transamidase, putative	129	147		639	EHI_118160	WD repeat protein	227	241		920	EHI_044210	hydrolase, alpha/beta fold family domain containing protein	338	353		1154	EHI_180000	eukaryotic translation initiation factor 4E, putative	468	481
117	EHI_152170	chitinase Jessie 3, putative	59	72		333	EHI_012490	ARF GTPase activating protein, putative	132	147		640	EHI_108700	Rap/Ran GTPase activating protein, putative	227	242		921	EHI_076480	heat shock protein 101, putative	339	353		1155	EHI_045120	transitional endoplasmic reticulum ATPase, putative	468	482
118	EHI_179810	phosphomannomutase, putative	51	81		334	EHI_140720	myosin heavy chain	132	147		641	EHI_193330	60S ribosomal protein L23, putative	228	242		922	EHI_137980	protein kinase, putative	340	354		1156	EHI_130700	enolase, putative	461	491
119	EHI_087600	protein kinase, putative	51	81		335	EHI_182830	UBA/TS-N domain-containing protein	125	155		642	EHI_182590	Ribosomal protein S30, putative	220	250		923	EHI_049700	beta-amylase, putative	338	356		1157	EHI_105090	importin alpha, putative	469	484
120	EHI_021260	villidin, putative	60	73		336	EHI_159880	inositol polyphosphate 5-phosphatase, putative	134	147		643	EHI_083590	coronin, putative	221	251		924	EHI_125680	exocyst complex component sec15, putative	341	355		1158	EHI_176480	leucine rich repeat protein, BspA family	471	486
121	EHI_045570	CDP-alcohol phosphatidyltransferase family protein	60	73		337	EHI_169630	DEAD/DEAH box helicase, putative	134	148		644	EHI_103810	protein kinase, putative	229	244		925	EHI_176280	AIG1 family protein	339	357		1159	EHI_075150	NAD-specific glutamate dehydrogenase, putative	474	488
122	EHI_193360	histone H3, putative	58	76		338	EHI_011230	endonuclease V, putative	133	149		645	EHI_022280	protein kinase domain containing protein	228	246		926	EHI_008410	serine/threonine protein kinase, putative	342	355		1160	EHI_172960	ARP2/3 complex 21 kDa subunit, putative	466	496
123	EHI_127700	heat shock protein 70, mitochondrial, putative	61	74		339	EHI_033860	endonuclease V, putative	133	149		646	EHI_009240	tyrosyl-tRNA synthetase, putative	231	245		927	EHI_010700	A/G-specific adenine glycosylase, putative	342	356		1161	EHI_015550	retroviral aspartyl protease domain-containing protein	476	494
124	EHI_166050	mitochondrial-typeheat shock protein70, putative	61	74		340	EHI_071330	endonuclease V, putative	133	149		647	EHI_000590	40S ribosomal protein S6, putative	232	246		928	EHI_156560	heat shock protein, putative	342	357		1162	EHI_044740	UMP-CMP kinase, putative	470	500
125	EHI_025700	serine-threonine-isoleucine rich protein, putative	61	75		341	EHI_101390	endonuclease V, putative	133	149		648	EHI_137470	deoxyuridine 5'-triphosphate nucleotidohydrolase, mitochondrial precursor, putative	233	247		929	EHI_110320	protein phosphatase, putative	343	357		1163	EHI_192460	formin homology 2 family protein	479	493
126	EHI_167160	ankyrin repeat protein, putative	62	76		342	EHI_104930	endonuclease V, putative	133	149		649	EHI_177660	isoleucyl-tRNA synthetase, putative	233	247		930	EHI_140170	40S ribosomal protein S20, putative	342	358		1164	EHI_161950	RhoGAP domain containing protein	480	496
127	EHI_068470	Mov34/MPN/PAD-1 family protein	62	77		343	EHI_142700	endonuclease V, putative	133	149		650	EHI_198650	cyclin, domain containing protein	232	248		931	EHI_148070	importin alpha, putative	342	358		1165	EHI_186990	tyrosine kinase, putative	483	496
128	EHI_188050	myotubularin, putative	62	77		344	EHI_177010	serine/threonine- protein kinase 6 , putative	133	149		651	EHI_117570	serine/threonine protein phosphatase, putative	232	250		932	EHI_178570	chaperonin 1 60 kDa	335	365		1166	EHI_130710	myb-like DNA-binding domain containing protein	484	500
129	EHI_023090	recQ family DNA helicase	62	77		345	EHI_193830	endonuclease V, putative	133	149		652	EHI_146200	septum formation protein maf, putative	234	249		933	EHI_039180	acetyltransferase, putative	343	358
130	EHI_023010	protein kinase, putative	62	80		346	EHI_085830	Sec1 family protein	127	157		653	EHI_197980	Myb family DNA-binding protein, SHAQKYF family	235	248		934	EHI_153510	Rho guanine nucleotide exchange factor, putative	343	358
131	EHI_186840	actin-binding protein, cofilin/tropomyosin family	64	79		347	EHI_007150	mitochondrial-type heat shock protein 70	136	149		654	EHI_081400	AP-2 complex protein, putative	234	250		935	EHI_161180	60S ribosomal protein L21, putative	344	359
132	EHI_004340	serine-threonine-isoleucine rich protein, putative	65	78		348	EHI_101120	heat shock protein 70, mitochondrial, putative	136	149		655	EHI_044980	tumor suppressor candidate 4, putative	233	251		936	EHI_169820	SNF7 family protein	345	359
133	EHI_061340	dipeptidyl-peptidase, putative	65	79		349	EHI_168210	protein kinase domain containing protein	134	152		656	EHI_105970	diacylglycerol cholinephosphotransferase, putative	233	251		937	EHI_131120	ELL complex EAP30 subunit, putative	337	367
134	EHI_132540	heat shock protein70, hsp70A2, putative	65	79		350	EHI_119540	eukaryotic translation elongation factor 1 gamma, putative	128	158		657	EHI_153950	leucine rich repeat protein, BspA family	235	250		938	EHI_182670	enhancer binding protein-2, putative	345	361
135	EHI_128070	protein kinase, putative	57	87		351	EHI_186820	protein kinase domain containing protein	128	158		658	EHI_105370	leucine rich repeat protein, BspA family	236	250		939	EHI_104590	apyrase, putative	338	368
136	EHI_065310	Skp1 family protein	57	87		352	EHI_146510	Rab family GTPase	128	158		659	EHI_002120	leucine rich repeat protein, BspA family	236	251		940	EHI_138480	iron-sulfur flavoprotein, putative	339	369
137	EHI_098850	protein phosphatase regulatory subunit, putative	65	80		353	EHI_158580	ubiquitin carboxyl-terminal hydrolase domain containing protein	128	158		660	EHI_006310	leucine rich repeat protein, BspA family	236	251		941	EHI_064530	type A flavoprotein, putative	339	369
138	EHI_024460	HEAT repeat domain containing protein	58	88		354	EHI_114370	RhoGAP domain containing protein	136	151		661	EHI_158240	fatty acid elongase, putative	237	251		942	EHI_155290	actinin-like protein, putative	348	362
139	EHI_011530	ubiquitin-protein ligase, putative	66	81		355	EHI_093130	Sec1 family protein	137	151		662	EHI_104570	ubiquitin ligase, putative	237	251		943	EHI_176970	cdc48-like protein, putative	348	362
140	EHI_009950	putative XPA-binding protein 1	67	82		356	EHI_114340	acetylornithine deacetylase, putative	135	153		663	EHI_012600	metallo-beta-lactamase family protein	235	253		944	EHI_022600	NADPH-dependent FMN reductase domain containing protein	346	364
141	EHI_151180	calcineurin catalytic subunit A, putative	69	83		357	EHI_104630	filamin 2, putative	129	159		664	EHI_200220	proteasome regulatory subunit, putative	237	252		945	EHI_056390	V-type ATPase, D subunit, putative	341	371
142	EHI_006530	nucleosome assembly protein 1-like 1, putative	69	83		358	EHI_045360	importin alpha subunit, putative	129	159		665	EHI_139990	protein kinase domain containing protein	237	252		946	EHI_064610	protein kinase domain containing protein	349	364
143	EHI_124720	phenylalanyl-tRNA synthetase beta chain, putative	69	83		359	EHI_009970	Rab GTPase activating protein, putative	138	152		666	EHI_136450	SAC3/GANP family protein	238	251		947	EHI_132860	DNA polymerase, putative	350	364
144	EHI_002130	phenylalanyl-tRNA synthetase beta subunit, putative	69	83		360	EHI_051090	GTP-binding protein, putative	136	154		667	EHI_092650	Rho GTPase activating protein, putative	238	253		948	EHI_125300	diaphanous protein, putative	350	365
145	EHI_035170	U3 small nucleolar ribonucleoprotein subunit, putative	69	83		361	EHI_150540	ATP-binding cassette sub-family E member 1, putative	139	154		668	EHI_087900	protein phosphatase family protein	231	261		949	EHI_025090	long-chain-fatty-acid--CoA ligase, putative	350	365
146	EHI_183400	galactose-inhibitable lectin 35 kDa subunit precursor, putative	61	91		362	EHI_118920	Rab family GTPase	139	154		669	EHI_012160	ser/thr protein phosphatase family protein	238	256		950	EHI_197000	phosphatidylinositol-3,4,5-trisphosphate3-phosphatase, putative	352	366
147	EHI_178940	methyltransferase, putative	61	91		363	EHI_117890	Rab family GTPase	140	153		670	EHI_020340	peptidyl-prolyl cis-trans isomerase, putative	240	255		951	EHI_156230	transporter, major facilitator family	350	368
148	EHI_035500	protein kinase, putative	70	84		364	EHI_110310	magnesium and cobalt transport protein CorA, putative	140	154		671	EHI_131080	DEAD/DEAH box helicase, putative	241	254		952	EHI_131120	ELL complex EAP30 subunit, putative	344	374
149	EHI_119300	Ras family protein	70	85		365	EHI_029220	peptidase S54 (rhomboid) family protein	140	155		672	EHI_051060	pyruvate:ferredoxin oxidoreductase	241	255		953	EHI_140350	G protein alpha subunit, putative	353	367
150	EHI_148480	WD domain containing protein	70	85		366	EHI_103850	proteasome regulatory subunit, putative	141	155		673	EHI_124370	RNA pseudouridylate synthase, putative	241	255		954	EHI_192460	formin homology 2 family protein	346	376
151	EHI_121800	deoxyribose-phosphate aldolase, putative	72	86		367	EHI_009970	Rab GTPase activating protein, putative	141	155		674	EHI_135210	Sec1 family protein	242	255		955	EHI_049610	guanine nucleotide exchange factor	355	368
152	EHI_110340	60S ribosomal protein L19, putative	64	94		368	EHI_078200	protein kinase, putative	133	163		675	EHI_014360	patatin-like phospholipase, putative	242	256		956	EHI_198990	formate/nitrite transporter family protein, putative	355	368
153	EHI_004190	AAA family ATPase, putative	64	94		369	EHI_156280	BRAC1 domain containing protein	134	164		676	EHI_197410	cation transporter, putative	242	257		957	EHI_013550	heat shock protein 101, putative	355	369
154	EHI_165070	estradiol 17-beta-dehydrogenase, putative	72	87		370	EHI_008800	ser/thr protein phosphatase family protein	135	165		677	EHI_078740	Rho guanine nucleotide exchange factor, putative	243	256		958	EHI_022620	heat shock protein, putative	355	369
155	EHI_191780	IBR domain containing protein	65	95		371	EHI_073170	topoisomerase, putative	143	158		678	EHI_050430	Meiotic recombination protein DMC1, putative	243	257		959	EHI_148070	importin alpha, putative	356	370
156	EHI_013890	40S ribosomal protein S6, putative	74	88		372	EHI_091070	ruvB-like DNA helicase, putative	144	157		679	EHI_107150	ADP-ribosylation factor, putative	242	258		960	EHI_103300	translation initiation factor eIF-1A, putative	356	370
157	EHI_117620	WD repeat protein	72	90		373	EHI_104690	zinc knuckle domain-containing protein	143	159		680	EHI_121470	DNA methyltransferase, putative	241	259		961	EHI_196940	heat shock protein 90, putative	348	378
158	EHI_068200	60S ribosomal protein L31, putative	75	89		374	EHI_045050	AAA family ATPase, putative	145	159		681	EHI_118690	F-box/WD domain containing protein	235	265		962	EHI_051870	peptidyl-prolyl cis-trans isomerase, FKBP-type , putative	356	371
159	EHI_177160	signal peptide peptidase family protein	76	89		375	EHI_069440	ARF GTPase activating protein, putative	145	159		682	EHI_141120	helicase, putative	243	258		963	EHI_044820	calmodulin, putative	357	371
160	EHI_184260	leucine rich repeat protein, BspA family	76	90		376	EHI_129470	AIG1 family protein	145	160		683	EHI_132860	DNA polymerase, putative	236	266		964	EHI_040840	dephospho-CoA kinase, putative	357	371
161	EHI_049780	myotubularin, putative	68	98		377	EHI_049300	RhoGAP domain containing protein	145	160		684	EHI_121490	WD repeat protein	236	266		965	EHI_053200	glutamic acid-rich protein, putative	356	374
162	EHI_117570	serine/threonine protein phosphatase, putative	76	91		378	EHI_044170	leucine rich repeat and phosphatase domain containing protein	146	161		685	EHI_096850	60S ribosomal protein L19, putative	244	259		966	EHI_137980	protein kinase, putative	359	372
163	EHI_193310	transporter, major facilitator family	76	91		379	EHI_130710	myb-like DNA-binding domain containing protein	145	163		686	EHI_199020	high-affinity potassium uptake transporter, putative	244	259		967	EHI_156200	RNAseL inhibitor-like protein, putative	360	375
164	EHI_029080	FHA domain protein, putative	77	90		380	EHI_026390	cation transporter, putative	147	162		687	EHI_064720	protein phosphatase domain-containing protein	244	259		968	EHI_130700	enolase, putative	361	375
165	EHI_175500	magnesium and cobalt transport protein CorA, putative	75	93		381	EHI_099800	lipase, putative	148	162		688	EHI_156350	TLD domain containing protein	245	258		969	EHI_001635	sphingomyelinase C precursor, putative	360	376
166	EHI_040660	ribosomal protein L11, putative	77	92		382	EHI_158140	high mobility group (HMG) box domain containing protein	146	164		689	EHI_181240	Rab B GTPase	245	258		970	EHI_194500	ADP-ribosylation factor, putative	353	383
167	EHI_004200	40S ribosomal protein S27, putative	77	93		383	EHI_128440	cell division cycle protein 123 homolog, putative	148	163		690	EHI_022280	protein kinase domain containing protein	243	261		971	EHI_192460	formin homology 2 family protein	353	383
168	EHI_024450	protein tyrosine phosphatase, putative	77	93		384	EHI_169320	phosphatidylinositol3-kinaseTor2, putative	148	163		691	EHI_126010	ribosome biogenesis protein, putative	246	259		972	EHI_155060	chaperone clpB, putative	361	376
169	EHI_151230	PQ loop repeat protein	79	93		385	EHI_067970	chorein, putative	149	163		692	EHI_185270	Dedicator of cytokinesis domain containing protein	246	261		973	EHI_140980	myotubularin, putative	361	376
170	EHI_151670	protein kinase, putative	80	93		386	EHI_193080	60S ribosomal protein L9, putative	142	172		693	EHI_124600	ubiquitin-protein ligase, putative	247	260		974	EHI_052160	WD domain containing protein	362	376
171	EHI_198840	zinc finger protein, putative	80	94		387	EHI_195270	AIG1 family protein, putative	151	166		694	EHI_144600	Rho family GTPase	245	263		975	EHI_096400	F-box domain containing membrane protein, putative	354	384
172	EHI_064490	tyrosine kinase, putative	80	95		388	EHI_096740	cysteine proteinase, putative	151	166		695	EHI_069470	SP-RING zinc finger domain containing protein	248	261		976	EHI_006140	Rho guanine nucleotide exchange factor, putative	354	384
173	EHI_077230	geranylgeranyl transferase beta subunit	81	95		389	EHI_110340	60S ribosomal protein L19, putative	152	166		696	EHI_125180	glutamine synthetase, putative	248	261		977	EHI_194200	amino acid transporter, putative	363	377
174	EHI_077220	pre-mRNA cleavage factor I 25 kDa subunit, putative	81	95		390	EHI_029080	FHA domain protein, putative	152	166		697	EHI_053090	leucine rich repeat and phosphatase domain containing protein	248	262		978	EHI_178230	heat shock protein 101, putative	363	377
175	EHI_003020	Rab family GTPase	81	95		391	EHI_117640	protein kinase domain containing protein	152	166		698	EHI_073330	phospholipase, patatin family protein	248	262		979	EHI_156560	heat shock protein, putative	363	377
176	EHI_086580	vacuolar protein sorting-associated protein 35 , putative	81	96		392	EHI_023080	WD domain containing protein	152	166		699	EHI_096780	zinc finger protein, putative	240	270		980	EHI_091450	cysteine protease, putative	364	378
177	EHI_114420	tyrosine kinase, putative	82	96		393	EHI_068120	Ras family GTPase	151	167		700	EHI_083570	nuclear complex protein 4, putative	249	262		981	EHI_169280	Rab family GTPase	365	380
178	EHI_027760	DEAD/DEAH box helicase, putative	80	98		394	EHI_067730	AIG1 family protein	150	168		701	EHI_180380	heat shock protein 70, putative	249	263		982	EHI_030120	tyrosine kinase, putative	365	380
179	EHI_065500	tyrosin kinase, putative	80	98		395	EHI_007330	beta-N-acetylhexosaminidase, beta subunit	152	167		702	EHI_023210	GTP-binding protein, putative	249	264		983	EHI_197060	ser/thr protein phosphatase family protein	365	383
180	EHI_192480	scavenger mRNA decapping enzyme, putative	74	104		396	EHI_067390	Rho family GTPase	152	167		703	EHI_054790	tRNA nucleotidyltransferase, putative	249	264		984	EHI_005910	Rho guanine nucleotide exchange factor, putative	367	383
181	EHI_182880	TFIIH basal transcription factor complex subunit, putative	74	104		397	EHI_107250	small GTPase Rab11B	152	167		704	EHI_096230	helicase, putative	250	264		985	EHI_178480	histone H3, putative	360	390
182	EHI_059700	heat shock protein 70, putative	82	97		398	EHI_199100	SAC3/GANP family protein	145	175		705	EHI_017620	nitroreductase family protein	250	264		986	EHI_183280	DnaJ family protein	370	384
183	EHI_114340	acetylornithine deacetylase, putative	81	99		399	EHI_187260	cell cycle control protein cwf12, putative	153	168		706	EHI_201270	protein tyrosine kinase domain-containing protein	250	264		987	EHI_175020	peptidase, putative	370	384
184	EHI_158060	RNA-binding protein, putative	84	98		400	EHI_197020	signal peptidase, putative	153	168		707	EHI_102380	leucine rich repeat protein, BspA family	248	266		988	EHI_192540	serine/threonine protein kinase STE20, putative	370	385
185	EHI_004380	Rab family GTPase	76	106		401	EHI_199570	RhoGAP domain containing protein	153	169		708	EHI_015960	protein kinase, putative	251	266		989	EHI_071800	heat shock protein70, mitochondrial, putative	371	385
186	EHI_151730	protein kinase, putative	84	99		402	EHI_042870	cell surface protease gp63, putative	146	176		709	EHI_170600	Ras guanine nucleotide exchange factor, putative	251	266		990	EHI_158140	high mobility group (HMG) box domain containing protein	371	385
187	EHI_100140	Rho guanine nucleotide exchange factor, putative	84	99		403	EHI_024380	myotubularin, putative	154	169		710	EHI_080100	cylicin-2, putative	253	267		991	EHI_083570	nuclear complex protein 4, putative	363	393
188	EHI_042250	Rab family GTPase	77	107		404	EHI_181560	60S ribosomal protein L13, putative	155	170		711	EHI_065270	40S ribosomal protein S3a, putative	245	275		992	EHI_009680	ribosomal protein S18, putative	372	386
189	EHI_112590	heat shock protein 70 family	86	100		405	EHI_053080	helicase, putative	157	171		712	EHI_040600	Acid sphingomyelinase-like phosphodiesterase, putative	245	275		993	EHI_103560	COP9 signalosome complex subunit 3, putative	364	394
190	EHI_119470	leucine rich repeat protein, BspA family	86	100		406	EHI_075160	protein kinase domain containing protein	157	171		713	EHI_184530	helicase, putative	254	268		994	EHI_156710	3-ketoacyl-CoA synthase 4, putative	372	387
191	EHI_068060	patatin, putative	86	100		407	EHI_009680	ribosomal protein S18, putative	157	171		714	EHI_153400	ubiquitin carboxyl-terminal hydrolase domain containing protein	254	268		995	EHI_016490	leucine rich repeat protein, BspA family	371	389
192	EHI_081370	vesicle-associated membrane protein, putative	86	100		408	EHI_196960	RhoGAP domain containing protein	156	172		715	EHI_052050	26S protease regulatory subunit, putative	246	276		996	EHI_178480	histone H3, putative	373	388
193	EHI_005910	Rho guanine nucleotide exchange factor, putative	85	101		409	EHI_098730	ribosomal RNA methyltransferase, putative	157	172		716	EHI_153600	PAP2 superfamily domain containing protein	254	269		997	EHI_005060	Fe-hydrogenase, putative	374	388
194	EHI_199020	high-affinity potassium uptake transporter, putative	85	101		410	EHI_198690	MAK16 protein, putative	158	172		717	EHI_083420	ATPase, AAA family protein	255	270		998	EHI_120320	IBR domain containing protein	374	388
195	EHI_138960	mago nashi protein, putative	86	101		411	EHI_081370	vesicle-associated membrane protein, putative	158	172		718	EHI_106100	UV excision repair protein RAD23, putative	255	270		999	EHI_166590	S1 RNA binding domain-containing protein	372	390
196	EHI_078200	protein kinase, putative	87	100		412	EHI_170630	vesicle-associated membrane protein, putative	158	172		719	EHI_135170	TBC domain containing protein	256	269		1000	EHI_182040	CDP-alcohol phosphatidyltransferase family protein	374	389
197	EHI_148520	Mob1/phocein family protein	87	101		413	EHI_044820	calmodulin, putative	150	180		720	EHI_183060	pantothenate kinase 1, putative	256	270		1001	EHI_122100	acetyltransferase, putative	375	390
198	EHI_094100	galactokinase, putative	85	103		414	EHI_154230	zinc finger protein 622, putative	158	173		721	EHI_199120	Ser/Thr protein phosphatase, putative	248	278		1002	EHI_053090	leucine rich repeat and phosphatase domain containing protein	377	392
199	EHI_024450	protein tyrosine phosphatase, putative	79	109		415	EHI_027550	thioredoxin, putative	159	172		722	EHI_178480	histone H3, putative	256	271		1003	EHI_178850	peptidyl-prolyl cis-trans isomerase, FKBP-type, putative	377	392
200	EHI_147530	DNA primase large subunit, putative	88	102		416	EHI_141080	SP-RING zinc finger domain containing protein	159	172		723	EHI_104560	cortexillin, putative	257	271		1004	EHI_103410	WD domain containing protein	377	393
201	EHI_152750	eukaryotic peptide chain release factor subunit 1, putative	88	103		417	EHI_141080	SP-RING zinc finger domain containing protein	158	174		724	EHI_197160	sulfate adenylyltransferase, putative	257	271		1005	EHI_118810	protein kinase domain containing protein	378	393
202	EHI_155330	prefoldin, alpha subunit	88	103		418	EHI_134800	ankyrin repeat protein, putative	159	174		725	EHI_091510	PH domain containing protein	257	272		1006	EHI_062480	cysteine protease, putative	379	393
203	EHI_008360	ankyrin repeat protein, putative	81	111		419	EHI_193360	histone H3, putative	160	173		726	EHI_106700	protein kinase, putative	257	272		1007	EHI_027560	pre-mRNA-splicing factor PRP46, putative	379	393
204	EHI_006690	DNA polymerase delta catalytic subunit, putative	89	104		420	EHI_196920	60S ribosomal protein L23, putative	160	174		727	EHI_149900	Rab GTPase activating protein, putative	257	272		1008	EHI_050570	cysteine proteinase, putative	371	401
205	EHI_126220	zinc finger protein, putative	89	104		421	EHI_071800	heat shock protein70, mitochondrial, putative	160	174		728	EHI_057430	surface antigen ariel1, putative	258	271		1009	EHI_119950	leucine-rich repeat containing protein	379	394
206	EHI_155530	chromosome partition protein, putative	82	112		422	EHI_091070	ruvB-like DNA helicase, putative	160	174		729	EHI_137850	protein kinase, putative	258	272		1010	EHI_027560	pre-mRNA-splicing factor PRP46, putative	372	402
207	EHI_144610	methionine gamma-lyase	90	105		423	EHI_193360	histone H3, putative	159	175		730	EHI_029000	zinc finger domain containing protein	256	274		1011	EHI_057440	serine/threonine kinase, putative	381	395
208	EHI_104600	13 kDa ribonucleoprotein-associated protein, putative	91	105		424	EHI_038580	ribosomal protein L11, putative	161	175		731	EHI_108750	Rap/Ran GTPase activating protein, putative	256	274		1012	EHI_018840	leucine rich repeat protein, BspA family	379	397
209	EHI_135720	Sphingomyelin phosphodiesterase, putative	91	105		425	EHI_048700	ubiquitin-conjugating enzyme family protein	159	177		732	EHI_112870	fatty acid elongase, putative	250	280		1013	EHI_104400	lipase, putative	381	396
210	EHI_151820	eukaryotic translation initiation factor 4E, putative	89	107		426	EHI_178680	Rho family GTPase	159	177		733	EHI_140230	kinesin, putative	250	280		1014	EHI_155060	chaperone clpB, putative	382	396
211	EHI_114920	60S ribosomal protein L35a, putative	83	113		427	EHI_054760	peptidyl prolyl cis-trans isomerase, putative	162	176		734	EHI_105270	Receptor mediated endocytosis protein, putative	250	280		1015	EHI_181520	kinetochore protein Spc25 domain-containing protein	383	397
212	EHI_069410	DEAD/DEAH box helicase, putative	83	113		428	EHI_092500	RNA recognition motif domain containing protein	162	176		735	EHI_048670	WH2 motif domain contaning protein	250	280		1016	EHI_123840	tyrosine kinase, putative	383	397
213	EHI_156210	Ras GTPase-activating protein, putative	92	106		429	EHI_169910	RNA recognition motif domain containing protein	160	178		736	EHI_137870	40S ribosomal protein S5	258	273		1017	EHI_197980	Myb family DNA-binding protein, SHAQKYF family	383	398
214	EHI_153360	myb-like DNA-binding domain containing protein	92	107		430	EHI_172510	acid sphingomyelinase-like phosphodiesterase 3a precursor, putative	162	177		737	EHI_188590	long-chain-fatty-acid--CoA ligase, putative	257	275		1018	EHI_100320	multidrug resistance protein, putative	384	398
215	EHI_035950	protein kinase domain containing protein	93	106		431	EHI_187730	acetyltransferase, GNAT family	163	177		738	EHI_045310	PH domain containing protein	252	282		1019	EHI_100290	Rap/Ran GTPase-activating protein, putative	384	398
216	EHI_197030	40S ribosomal protein S10, putative	93	106		432	EHI_179970	proteasome regulatory subunit, putative	163	177		739	EHI_069300	cullin family protein	260	275		1020	EHI_108480	Sec1 family protein	384	399
						433	EHI_120900	calcium-binding protein 1 (EhCBP1)	163	178		740	EHI_012420	myb-like DNA-binding domain containing protein	259	277		1021	EHI_024660	chitinase Jessie, putative	385	398
						434	EHI_092280	GPI-anchor transamidase, putative	162	180		741	EHI_159480	pore-forming peptide ameobapore A precursor, putative	259	277		1022	EHI_151950	casein kinase, putative	385	399
	0-100	101-200	201-300	301-400	Total	435	EHI_035940	Rho GTPase activating protein, putative	164	179		742	EHI_182830	UBA/TS-N domain-containing protein	254	284		1023	EHI_166400	competence protein ComEC, putative	385	399
HSE	216	307	281	234	1038	436	EHI_084730	multidrug resistance-associated protein, putative	164	182		743	EHI_030760	60S ribosomal protein L24, putative	262	278		1024	EHI_024660	chitinase Jessie, putative	384	400
%	18.5249	26.3293	24.0995	20.0686	89.0223	437	EHI_013150	phosphoesterase, putative	167	180		744	EHI_091510	PH domain containing protein	264	277		1025	EHI_170330	RIO1 family protein	377	407
						438	EHI_087880	pro protein convertase subtilisin/kexinType 5 precursor, putative	165	183		745	EHI_197860	heat shock protein 70, putative	264	277		1026	EHI_190450	splicing factor 3B subunit 10, putative	385	400
						439	EHI_045260	DIM1 family protein, putative	159	189		746	EHI_110810	unconventional myosin IB	263	281		1027	EHI_011970	high-affinity potassium uptake transporter, putative	386	401
						440	EHI_109860	chromatin-specific transcription elongation factor, putative	168	182		747	EHI_180450	structural maintenance of chromosomes protein	263	281		1028	EHI_196590	RNA recognition motif domain containing protein	387	400
						441	EHI_014310	calcium-gated potassium channel protein, putative	166	184		748	EHI_005040	adenosine deaminase, putative	266	281		1029	EHI_191530	60S ribosome subunit biogenesis protein NIP7, putative	387	401
						442	EHI_127040	Ras guanine nucleotide exchange factor, putative	160	190		749	EHI_110730	nucleoside transporter, putative	266	281		1030	EHI_111990	CXXC-rich protein	380	410
						443	EHI_153510	Rho guanine nucleotide exchange factor, putative	169	182		750	EHI_093960	pre-mRNA splicing factor, putative	267	281		1031	EHI_092650	Rho GTPase activating protein, putative	388	403
						444	EHI_005910	Rho guanine nucleotide exchange factor, putative	168	184		751	EHI_115350	chromodomain-helicase-DNA-binding protein, putative	259	289		1032	EHI_074750	Ras family GTPase	381	411
						445	EHI_167510	calcineurin catalytic subunit A, putative	167	185		752	EHI_170630	vesicle-associated membrane protein, putative	267	282		1033	EHI_042690	high mobility group (HMG) box domain containing protein	382	412
						446	EHI_181240	Rab B GTPase	161	191		753	EHI_188110	protein kinase, putative	268	282		1034	EHI_031310	myotubularin, putative	389	407
						447	EHI_030420	tyrosine kinase, putative	169	184		754	EHI_138960	mago nashi protein, putative	268	283		1035	EHI_152390	protein kinase domain containing protein	389	407
						448	EHI_098450	phosphatidylinositol-3,4,5-trisphosphate 3-phosphatase, putative	170	184		755	EHI_020260	dual specificity protein phosphatase, putative	269	283		1036	EHI_050500	Mov34/MPN/PAD-1 family protein	391	406
						449	EHI_026440	RNA recognition motif domain containing protein	170	184		756	EHI_054460	phosphatidylinositol-3,4,5-trisphosphate 3-phosphatase, putative	269	283		1037	EHI_105180	40S ribosomal protein S26, putative	391	409
						450	EHI_195130	transporter, auxin efflux carrier (AEC) family	168	186		757	EHI_098240	protein kinase, putative	270	284		1038	EHI_087410	high mobility group (HMG) box domain containing protein	385	415
						451	EHI_009250	Legume-like lectin family protein, membrane-bound	170	185		758	EHI_198810	protein kinase, putative	271	285
						452	EHI_175920	protein kinase, putative	171	184		759	EHI_123390	peroxiredoxin	271	286
						453	EHI_012380	Rab family GTPase	171	185		760	EHI_192810	small GTPase Rab7A	264	294
						454	EHI_127380	Rab family GTPase	171	185		761	EHI_128430	protein tyrosine kinase domain-containing protein	274	287
						455	EHI_200220	proteasome regulatory subunit, putative	172	186		762	EHI_021680	cell division protein kinase, putative	274	288
						456	EHI_166590	S1 RNA binding domain-containing protein	170	188		763	EHI_139030	syntaxin, putative	274	288
						457	EHI_057430	surface antigen ariel1, putative	164	194		764	EHI_104560	cortexillin, putative	275	289
						458	EHI_192950	WD domain containing protein	164	194		765	EHI_011390	Rho guanine nucleotide exchange factor, putative	275	289
						459	EHI_169630	DEAD/DEAH box helicase, putative	173	187		766	EHI_096770	acetyltransferase, putative	274	290
						460	EHI_099800	lipase, putative	165	195		767	EHI_159480	pore-forming peptide ameobapore A precursor, putative	274	292
						461	EHI_092500	RNA recognition motif domain containing protein	174	188		768	EHI_186840	actin-binding protein, cofilin/tropomyosin family	268	298
						462	EHI_097970	Ser/Thr protein phosphatase family protein	175	188		769	EHI_002130	phenylalanyl-tRNA synthetase beta subunit, putative	276	291
						463	EHI_196940	heat shock protein 90, putative	175	189		770	EHI_088110	PH domain containing protein kinase, putative	277	292
						464	EHI_178590	histone RNA hairpin-binding protein, putative	167	197		771	EHI_068310	RhoGAP domain containing protein	277	293
						465	EHI_031400	ribosomal protein S18, putative	176	190		772	EHI_182900	actin	277	293
						466	EHI_038880	WD repeat protein	168	198		773	EHI_049900	cell division control protein 45 CDC45, putative	270	300
						467	EHI_127420	cell division control protein CDC24, putative	169	199		774	EHI_175090	ribosome biogenesis protein, putative	278	293
						468	EHI_153140	cell division protein kinase 2, putative	177	192		775	EHI_050430	Meiotic recombination protein DMC1, putative	279	293
						469	EHI_197790	PH domain containing protein kinase, putative	178	192		776	EHI_125660	acid sphingomyelinase-like phosphodiesterase, putative	279	294
						470	EHI_042700	SWIRM domain protein	178	192		777	EHI_068430	5-nitroimidazole antibiotic resistance protein, putative	280	294
						471	EHI_167620	protein phosphatase domain-containing protein	178	193		778	EHI_023080	WD domain containing protein	281	295
						472	EHI_092510	protein phosphatase, putative	178	193		779	EHI_072040	40S ribosomal protein S3a, putative	282	296
						473	EHI_141350	phospholipid-transporting ATPase IA, putative	179	193		780	EHI_082260	CXXC-rich protein	275	305
						474	EHI_105080	zinc finger protein, putative	178	194		781	EHI_182610	myb-like DNA-binding domain containing protein	283	298
						475	EHI_023340	leucine-rich repeat containing protein	171	201		782	EHI_044690	RhoGAP domain containing protein	283	298
						476	EHI_183120	centromeric protein E, putative	179	194		783	EHI_186710	serine/threonine- protein kinase C823.03, putative	283	298
						477	EHI_028930	cyst wall-specific glycoprotein Jacob	180	194		784	EHI_045710	AP-2 complex protein, putative	284	298
						478	EHI_118900	vacuolar sorting protein-associating protein 4A (VPS4), putative	180	194		785	EHI_065500	tyrosin kinase, putative	283	301
						479	EHI_048210	splicing factor, arginine/serine-rich, putative	179	195		786	EHI_148440	serine/threonine-protein kinase, putative	277	307
						480	EHI_084680	4-alpha-glucanotransferase, putative	172	202		787	EHI_013890	40S ribosomal protein S6, putative	286	300
						481	EHI_155170	DNA mismatch repair protein PMS1, putative	180	195		788	EHI_093950	alpha-1,2-mannosyltransferase alg11, putative	285	301
						482	EHI_050810	WH2 motif domain contaning protein	181	195		789	EHI_083630	Mob1/phocein family protein	284	302
						483	EHI_186720	40S ribosomal protein S12, putative	173	203		790	EHI_160900	Sec1 family protein	286	301
						484	EHI_096770	acetyltransferase, putative	173	203		791	EHI_026420	Rab family GTPase	288	302
						485	EHI_045030	trans-2,3-enoyl-CoA reductase, putative	173	203		792	EHI_148190	Ran family GTPase	288	302
						486	EHI_157890	Rab family GTPase	182	195		793	EHI_139970	Ras GTPase-activating protein, putative	287	303
						487	EHI_119550	CCR4/NOT transcription complex subunit 3, putative	182	196		794	EHI_058080	60S ribosomal protein L31, putative	286	304
						488	EHI_035460	40S ribosomal protein S13, putative	182	197		795	EHI_067220	Rho family GTPase	288	303
						489	EHI_185610	rodhanase-like domain containing protein	183	196		796	EHI_186750	protein kinase, putative	289	303
						490	EHI_128440	cell division cycle protein 123 homolog, putative	183	197		797	EHI_170480	chitin sythase, putative	289	304
						491	EHI_000780	chromodomain-helicase-DNA-binding protein, putative	183	197		798	EHI_081370	vesicle-associated membrane protein, putative	290	304
						492	EHI_009470	RNA recognition motif domain containing protein	181	199		799	EHI_159710	alanine aminotransferase, putative	290	305
						493	EHI_153680	carbohydrate degrading enzyme, putative	181	199		800	EHI_017350	heat shock protein, putative	290	305
						494	EHI_102270	heat shock protein 90, putative	175	205		801	EHI_148650	leucine rich repeat and phosphatase domain containing protein	290	306
						495	EHI_136190	Ser/Thr protein phosphatase, putative	175	205		802	EHI_174890	PCI domain containing protein	291	306
						496	EHI_097620	PH domain containing protein kinase, putative	183	198		803	EHI_038600	splicing factor 3A subunit 3, putative	292	308
						497	EHI_105790	nucleolar complex protein 2 homolog, putative	184	198		804	EHI_010050	Rap/Ran GTPase-activating protein, putative	292	310
						498	EHI_183110	RNA recognition motif domain containing protein	184	199
						499	EHI_169630	DEAD/DEAH box helicase, putative	185	199
						500	EHI_200730	serine/threonine protein phosphatase PP2A catalytic subunit, putative	185	200
						501	EHI_128440	cell division cycle protein 123 homolog, putative	186	200
						502	EHI_151490	acetyltransferase, GNAT family	178	208
						503	EHI_183010	dolichyl-diphosphooligosaccharide-protein glycotransferase, putative	186	201
						504	EHI_170480	chitin sythase, putative	187	201
						505	EHI_134680	leucine-rich repeat containing protein	187	201
						506	EHI_105790	nucleolar complex protein 2 homolog, putative	187	201
						507	EHI_045100	RhoGAP domain containing protein	187	201
						508	EHI_012380	Rab family GTPase	188	201
						509	EHI_067190	cyst wall-specific glycoprotein Jacob	188	202
						510	EHI_188020	LSM domain containing protein	180	210
						511	EHI_125650	PIWI, putative	188	203
						512	EHI_139030	syntaxin, putative	188	203
						513	EHI_046630	Rho family GTPase	187	205
						514	EHI_098310	microfibril-associated protein, putative	190	204
						515	EHI_188950	PH domain containing protein	190	204
						516	EHI_147490	pre-mRNA splicing factor, putative	190	204
						517	EHI_082530	acetyl-coA carboxylase, putative	188	206
						518	EHI_039470	pumilio family RNA-binding protein	190	206
						519	EHI_162340	serine/threonine protein kinase, putative	192	207
						520	EHI_048670	WH2 motif domain contaning protein	192	207
						521	EHI_109970	protein kinase domain containing protein	193	206
						522	EHI_114370	RhoGAP domain containing protein	193	207
						523	EHI_182500	RhoGAP domain containing protein	193	207
