# Supplementary material for: Screening and Structural Characterization of Heat Shock Response Elements (HSEs) in Entamoeba histolytica Promoters
Source: Int J Mol Sci. 2024 Jan 21;25(2):1319. doi: 10.3390/ijms25021319 (PMC10815948; doi:10.3390/ijms25021319)
Supplement: Supplementary file 1 [file ijms-25-01319-s001.zip › Supplementary Table S3.xlsx]

## Sheet: Hoja1
		A					B					C					D					E					F						343 /957 (36.4%)	Ehpgp5	Ehhsp100	EhrabB4	EhrabB1	EhrabB5	Ehmlbp
		TATA	Product Description	HSE			INR		HSE			GAAC	Product Description	HSE					1 HSE					2 HSE					3 HENES			TATA	68	17	25	8	13	4	14
	1	EHI_005060	Fe-hydrogenase, putative	Ehhsp100		1	EHI_009820	myb-like DNA-binding domain containing protein	EhrabB5		1	EHI_000590	40S ribosomal protein S6, putative	Ehhsp100		1	EHI_000590	40S ribosomal protein S6, putative	Ehhsp100		1	EHI_002130	phenylalanyl-tRNA synthetase beta subunit, putative	Ehpgp5 Ehhsp100		1	EHI_130700	enolase, putative	Ehpgp5 Ehhsp100 Ehmlbp			GAAC	298	94	104	20	42	26	59
	2	EHI_022490	AIG family protein	Ehhsp100		2	EHI_093710	CXXC-rich protein	EhrabB1		2	EHI_003020	Rab family GTPase	Ehhsp100		2	EHI_003020	Rab family GTPase	Ehhsp100		2	EHI_009370	fatty acid elongase, putative	Ehhsp100 EhrabB4		2	EHI_193360	histone H3, putative	EhrabB4 EhrabB1 EhrabB5			INR	3	0	0	1	1	1	0
	3	EHI_040320	3' exoribonuclease family protein	Ehhsp100		3	EHI_197540	protein kinase, putative	EhrabB4		3	EHI_003900	protein kinase domain containing protein	Ehpgp5		3	EHI_003900	protein kinase domain containing protein	Ehpgp5		3	EHI_010590	Rho guanine nucleotide exchange factor, putative	Ehpgp5 EhrabB4			EHI_193360	histone H3, putative	EhrabB4 EhrabB1 EhrabB5			TATA / GAAC	24	10	11	1	6	2	5
	4	EHI_045050	AAA family ATPase, putative	Ehhsp100							4	EHI_003930	I/LWEQ domain protein	Ehpgp5		4	EHI_003930	I/LWEQ domain protein	Ehpgp5		4	EHI_021260	villidin, putative	Ehhsp100 EhrabB5		3	EHI_025390	inositol polyphosphate kinase, putative	Ehpgp5 Ehhsp100 Ehmlbp			TATA / INR	1	0	0	0	0	1	0
	5	EHI_051700	transporter, major facilitator family	Ehhsp100							5	EHI_004340	serine-threonine-isoleucine rich protein, putative	EhrabB5		5	EHI_004340	serine-threonine-isoleucine rich protein, putative	EhrabB5		5	EHI_023010	protein kinase, putative	Ehhsp100 EhrabB1			EHI_025390	inositol polyphosphate kinase, putative	Ehpgp5 Ehhsp100 Ehmlbp			GAAC / INR	0	0	0	0	0	0	0
	6	EHI_062790	thioredoxin, putative	Ehhsp100							6	EHI_005100	eukaryotic translation initiation factor 2 alpha subunit, putative	Ehpgp5		6	EHI_005060	Fe-hydrogenase, putative	Ehhsp100		6	EHI_024450	protein tyrosine phosphatase, putative	EhrabB4 Ehmlbp								TATA / GAAC / INR	0	0	0	0	0	0	0
	7	EHI_066620	leucine rich repeat protein, BspA family	Ehhsp100							7	EHI_005910	Rho guanine nucleotide exchange factor, putative	EhrabB4		7	EHI_005100	eukaryotic translation initiation factor 2 alpha subunit, putative	Ehpgp5		7	EHI_036880	RhoGAP domain containing protein	Ehpgp5 Ehhsp100									369
	8	EHI_070720	L-myo-inositol-1-phosphate synthase	Ehhsp100							8	EHI_006140	Rho guanine nucleotide exchange factor, putative	Ehmlbp		8	EHI_005910	Rho guanine nucleotide exchange factor, putative	EhrabB4		8	EHI_044820	calmodulin, putative	Ehhsp100 Ehmlbp									#GENES	1 ELEMENTO	2 ELEMENTO	3 ELEMENTO
	9	EHI_080100	cylicin-2, putative	Ehhsp100							9	EHI_006160	Signal recognition particle 19 kDa protein, putative	Ehpgp5		9	EHI_006140	Rho guanine nucleotide exchange factor, putative	Ehmlbp		9	EHI_048670	WH2 motif domain contaning protein	Ehpgp5 Ehmlbp								TATA	68	56	10	2
	10	EHI_105370	leucine rich repeat protein, BspA family	Ehhsp100							10	EHI_006690	DNA polymerase delta catalytic subunit, putative	Ehpgp5		10	EHI_006160	Signal recognition particle 19 kDa protein, putative	Ehpgp5		10	EHI_049780	myotubularin, putative	EhrabB4 Ehhsp100								GAAC	298	254	41	3
	11	EHI_107290	actin, putative	Ehhsp100							11	EHI_006810	14-3-3 protein 3	Ehpgp5		11	EHI_006690	DNA polymerase delta catalytic subunit, putative	Ehpgp5		11	EHI_053090	leucine rich repeat and phosphatase domain containing protein	Ehpgp5 Ehhsp100								INR	3	3	0	0
	12	EHI_109570	serine/threonine- protein phosphatase 2B catalytic subunit, putative	Ehhsp100							12	EHI_008620	ribosomal protein L17, putative	Ehmlbp		12	EHI_006810	14-3-3 protein 3	Ehpgp5		12	EHI_070450	heat shock protein70, mitochondrial, putative	Ehhsp100 EhrabB5										313	51	5	369
	13	EHI_148190	Ran family GTPase	Ehhsp100							13	EHI_009680	ribosomal protein S18, putative	Ehhsp100		13	EHI_008620	ribosomal protein L17, putative	Ehmlbp		13	EHI_083590	coronin, putative	Ehpgp5 Ehmlbp									343 genes
	14	EHI_178230	heat shock protein 101, putative	Ehhsp100							14	EHI_009970	Rab GTPase activating protein, putative	Ehhsp100		14	EHI_009680	ribosomal protein S18, putative	Ehhsp100		14	EHI_084680	4-alpha-glucanotransferase, putative	Ehpgp5 Ehmlbp
	15	EHI_025710	iron-sulfur flavoprotein, putative	Ehmlbp							15	EHI_010560	acyl-CoA synthetase, putative	Ehhsp100		15	EHI_009820	myb-like DNA-binding domain containing protein	EhrabB5		15	EHI_091070	ruvB-like DNA helicase, putative	Ehhsp100 EhrabB5
	16	EHI_033710	cysteine proteinase 2	Ehmlbp							16	EHI_012420	myb-like DNA-binding domain containing protein	EhrabB1		16	EHI_009970	Rab GTPase activating protein, putative	Ehhsp100		16	EHI_098550	ubiquitin-activating enzyme, putative	Ehhsp100 EhrabB4
	17	EHI_058090	Ras family GTPase	Ehmlbp							17	EHI_013890	40S ribosomal protein S6, putative	Ehhsp100		17	EHI_010560	acyl-CoA synthetase, putative	Ehhsp100		17	EHI_102270	heat shock protein 90, putative	Ehhsp100 Ehmlbp
	18	EHI_064470	heat shock protein 70, putative	Ehmlbp							18	EHI_014350	protein kinase domain containing protein	Ehpgp5		18	EHI_011230	endonuclease V, putative	EhrabB4		18	EHI_110340	60S ribosomal protein L19, putative	Ehhsp100 Ehmlbp
	19	EHI_065270	40S ribosomal protein S3a, putative	Ehmlbp							19	EHI_015290	C2 domain protein, putative	EhrabB1		19	EHI_012420	myb-like DNA-binding domain containing protein	EhrabB1		19	EHI_117570	serine/threonine protein phosphatase, putative	Ehpgp5 EhrabB1
	20	EHI_082260	CXXC-rich protein	Ehmlbp							20	EHI_015320	60S ribosomal protein L37	Ehhsp100		20	EHI_013890	40S ribosomal protein S6, putative	Ehhsp100		20	EHI_127040	Ras guanine nucleotide exchange factor, putative	Ehhsp100 Ehmlbp
	21	EHI_159480	pore-forming peptide ameobapore A precursor, putative	Ehmlbp							21	EHI_017650	RhoGAP domain containing protein	Ehpgp5		21	EHI_014350	protein kinase domain containing protein	Ehpgp5		21	EHI_128440	cell division cycle protein 123 homolog, putative	Ehpgp5 Ehhsp100
	22	EHI_179810	phosphomannomutase, putative	Ehmlbp							22	EHI_020260	dual specificity protein phosphatase, putative	EhrabB5		22	EHI_015290	C2 domain protein, putative	EhrabB1		22	EHI_130710	myb-like DNA-binding domain containing protein	EhrabB4 EhrabB1
	23	EHI_191780	IBR domain containing protein	Ehmlbp							23	EHI_020320	amino acid-polyamine transporter, putative	Ehhsp100		23	EHI_015320	60S ribosomal protein L37	Ehhsp100		23	EHI_137980	protein kinase, putative	Ehhsp100 EhrabB5
	24	EHI_196540	IBR domain containing protein	Ehmlbp							24	EHI_021310	receptor protein kinase, putative	EhrabB5		24	EHI_016380	P-glycoprotein-2	EhrabB1		24	EHI_139030	syntaxin, putative	Ehpgp5 Ehhsp100
	25	EHI_067220	Rho family GTPase	Ehpgp5							25	EHI_021570	serine acetyltransferase 1	Ehhsp100		25	EHI_017650	RhoGAP domain containing protein	Ehpgp5		25	EHI_140350	G protein alpha subunit, putative	Ehpgp5 Ehhsp100
	26	EHI_067390	Rho family GTPase	Ehpgp5							26	EHI_021680	cell division protein kinase, putative	Ehhsp100		26	EHI_020260	dual specificity protein phosphatase, putative	EhrabB5		26	EHI_147490	pre-mRNA splicing factor, putative	Ehhsp100 Ehmlbp
	27	EHI_105090	importin alpha, putative	Ehpgp5							27	EHI_022600	NADPH-dependent FMN reductase domain containing protein	EhrabB1		27	EHI_020320	amino acid-polyamine transporter, putative	Ehhsp100		27	EHI_156210	Ras GTPase-activating protein, putative	Ehhsp100 EhrabB1
	28	EHI_107250	small GTPase Rab11B	Ehpgp5							28	EHI_023210	GTP-binding protein, putative	Ehpgp5		28	EHI_021310	receptor protein kinase, putative	EhrabB5		28	EHI_143440	calmodulin, putative	Ehhsp100 Ehmlbp
	29	EHI_129470	AIG1 family protein	Ehpgp5							29	EHI_025090	long-chain-fatty-acid--CoA ligase, putative	Ehpgp5		29	EHI_021570	serine acetyltransferase 1	Ehhsp100		29	EHI_100080	acid sphingomyelinase-like phosphodiesterase, putative	Ehpgp5 EhrabB5
	30	EHI_130980	AAA family ATPase, putative	Ehpgp5							30	EHI_025400	START domain containing protein	EhrabB1		30	EHI_021680	cell division protein kinase, putative	Ehhsp100		30	EHI_170630	vesicle-associated membrane protein, putative	Ehpgp5 Ehhsp100
	31	EHI_135470	adenylate kinase	Ehpgp5							31	EHI_026420	Rab family GTPase	Ehhsp100		31	EHI_022490	AIG family protein	Ehhsp100		31	EHI_182670	enhancer binding protein-2, putative	Ehhsp100 EhrabB4
	32	EHI_144610	methionine gamma-lyase	Ehpgp5							32	EHI_026480	(2r)-phospho-3-sulfolactate synthase, putative	EhrabB1		32	EHI_023210	GTP-binding protein, putative	Ehpgp5		32	EHI_183080	rab-19, putative	Ehhsp100 Ehmlbp
	33	EHI_165070	estradiol 17-beta-dehydrogenase, putative	Ehpgp5							33	EHI_027700	molybdenum cofactor sulfurase, putative	Ehhsp100		33	EHI_025090	long-chain-fatty-acid--CoA ligase, putative	Ehpgp5		33	EHI_184260	leucine rich repeat protein, BspA family	Ehpgp5 Ehhsp100
	34	EHI_016380	P-glycoprotein-2	EhrabB1							34	EHI_029220	peptidase S54 (rhomboid) family protein	Ehpgp5		34	EHI_025400	START domain containing protein	EhrabB1		34	EHI_184530	helicase, putative	Ehpgp5 Ehhsp100
	35	EHI_022600	NADPH-dependent FMN reductase domain containing protein	EhrabB1							35	EHI_029590	protein kinase domain containing protein	EhrabB4		35	EHI_025710	iron-sulfur flavoprotein, putative	Ehmlbp		35	EHI_186750	protein kinase, putative	Ehhsp100 Ehmlbp
	36	EHI_026480	(2r)-phospho-3-sulfolactate synthase, putative	EhrabB1							36	EHI_031310	myotubularin, putative	EhrabB1		36	EHI_026420	Rab family GTPase	Ehhsp100		36	EHI_181240	Rab B GTPase	EhrabB5 Ehmlbp
	37	EHI_027760	DEAD/DEAH box helicase, putative	EhrabB1							37	EHI_031400	ribosomal protein S18, putative	Ehhsp100		37	EHI_027700	molybdenum cofactor sulfurase, putative	Ehhsp100		37	EHI_186840	actin-binding protein, cofilin/tropomyosin family	Ehpgp5 Ehmlbp
	38	EHI_099200	START domain containing protein	EhrabB1							38	EHI_033700	RecF/RecN/SMC domain containing protein	Ehpgp5		38	EHI_027730	WD repeat protein	EhrabB5		38	EHI_192460	formin homology 2 family protein	Ehhsp100 Ehmlbp
	39	EHI_101730	surface antigen ariel1, putative	EhrabB1							39	EHI_035940	Rho GTPase activating protein, putative	Ehpgp5		39	EHI_027760	DEAD/DEAH box helicase, putative	EhrabB1		39	EHI_196940	heat shock protein 90, putative	Ehhsp100 Ehmlbp
	40	EHI_103260	NADPH-dependent FMN reductase domain containing protein	EhrabB1							40	EHI_035950	protein kinase domain containing protein	EhrabB5		40	EHI_029220	peptidase S54 (rhomboid) family protein	Ehpgp5		40	EHI_013550	heat shock protein 101, putative	Ehpgp5 Ehhsp100
	41	EHI_125920	ubiquitin fusion degradation protein 1 homolog, putative	EhrabB1							41	EHI_040260	HEAT repeat domain containing protein	Ehhsp100		41	EHI_029590	protein kinase domain containing protein	EhrabB4			EHI_013550	heat shock protein 101, putative	Ehpgp5 Ehhsp100
	42	EHI_161970	leucyl-tRNA synthetase, putative	EhrabB1							42	EHI_040600	Acid sphingomyelinase-like phosphodiesterase, putative	Ehmlbp		42	EHI_031310	myotubularin, putative	EhrabB1		41	EHI_017350	heat shock protein, putative	Ehpgp5 Ehhsp100
	43	EHI_175500	magnesium and cobalt transport protein CorA, putative	EhrabB1							43	EHI_041470	leucine rich repeat protein, BspA family	EhrabB1		43	EHI_031400	ribosomal protein S18, putative	Ehhsp100			EHI_017350	heat shock protein, putative	Ehpgp5 Ehhsp100
	44	EHI_177550	Rab family GTPase	EhrabB1							44	EHI_042230	leucine rich repeat / protein phosphatase 2C domain containing protein	EhrabB1		44	EHI_033700	RecF/RecN/SMC domain containing protein	Ehpgp5		42	EHI_022620	heat shock protein, putative	Ehpgp5 Ehhsp100
	45	EHI_181710	NADPH-dependent FMN reductase domain containing protein	EhrabB1							45	EHI_042250	Rab family GTPase	Ehmlbp		45	EHI_033710	cysteine proteinase 2	Ehmlbp			EHI_022620	heat shock protein, putative	Ehpgp5 Ehhsp100
	46	EHI_011230	endonuclease V, putative	EhrabB4							46	EHI_043010	V-type ATPase, A subunit, putative	EhrabB1		46	EHI_033860	endonuclease V, putative	EhrabB4		43	EHI_034710	heat shock protein, putative	Ehpgp5 Ehhsp100
	47	EHI_033860	endonuclease V, putative	EhrabB4							47	EHI_045260	DIM1 family protein, putative	Ehmlbp		47	EHI_035940	Rho GTPase activating protein, putative	Ehpgp5			EHI_034710	heat shock protein, putative	Ehpgp5 Ehhsp100
	48	EHI_071330	endonuclease V, putative	EhrabB4							48	EHI_045710	AP-2 complex protein, putative	Ehhsp100		48	EHI_035950	protein kinase domain containing protein	EhrabB5		44	EHI_076480	heat shock protein 101, putative	Ehpgp5 Ehhsp100
	49	EHI_104930	endonuclease V, putative	EhrabB4							49	EHI_046650	Gal/GalNAc lectin heavy subunit, putative	Ehhsp100		49	EHI_040260	HEAT repeat domain containing protein	Ehhsp100			EHI_076480	heat shock protein 101, putative	Ehpgp5 Ehhsp100
	50	EHI_142700	endonuclease V, putative	EhrabB4							50	EHI_048170	Protein transport protein SEC61 gamma subunit, putative	EhrabB1		50	EHI_040320	3' exoribonuclease family protein	Ehhsp100		45	EHI_156560	heat shock protein, putative	Ehpgp5 Ehhsp100
	51	EHI_148580	choline/ethanolamine kinase, putative	EhrabB4							51	EHI_048280	nucleosome assembly protein, putative	Ehmlbp		51	EHI_040600	Acid sphingomyelinase-like phosphodiesterase, putative	Ehmlbp			EHI_156560	heat shock protein, putative	Ehpgp5 Ehhsp100
	52	EHI_193830	endonuclease V, putative	EhrabB4							52	EHI_048700	ubiquitin-conjugating enzyme family protein	EhrabB1		52	EHI_041470	leucine rich repeat protein, BspA family	EhrabB1
	53	EHI_027730	WD repeat protein	EhrabB5							53	EHI_048990	60S ribosomal protein L37	Ehhsp100		53	EHI_042230	leucine rich repeat / protein phosphatase 2C domain containing protein	EhrabB1
	54	EHI_177990	leucine-rich repeat containing protein	EhrabB5							54	EHI_049300	RhoGAP domain containing protein	Ehpgp5		54	EHI_042250	Rab family GTPase	Ehmlbp
	55	EHI_201420	predicted protein	EhrabB5							55	EHI_050500	Mov34/MPN/PAD-1 family protein	Ehpgp5		55	EHI_043010	V-type ATPase, A subunit, putative	EhrabB1
	56	EHI_009820	myb-like DNA-binding domain containing protein	EhrabB5							56	EHI_050570	cysteine proteinase, putative	Ehmlbp		56	EHI_045050	AAA family ATPase, putative	Ehhsp100
	57	EHI_196940	heat shock protein 90, putative	Ehhsp100 Ehmlbp							57	EHI_050780	U1snRNP-specific protein, putative	Ehhsp100		57	EHI_045260	DIM1 family protein, putative	Ehmlbp
	58	EHI_186750	protein kinase, putative	Ehhsp100 Ehmlbp							58	EHI_051890	serine/threonine-protein phosphatase ppe1, putative	EhrabB4		58	EHI_045710	AP-2 complex protein, putative	Ehhsp100
	59	EHI_170630	vesicle-associated membrane protein, putative	Ehpgp5 Ehhsp100							59	EHI_052050	26S protease regulatory subunit, putative	Ehmlbp		59	EHI_046650	Gal/GalNAc lectin heavy subunit, putative	Ehhsp100
	60	EHI_156560	heat shock protein, putative	Ehpgp5 Ehhsp100							60	EHI_053200	glutamic acid-rich protein, putative	EhrabB1		60	EHI_048170	Protein transport protein SEC61 gamma subunit, putative	EhrabB1
	61	EHI_102270	heat shock protein 90, putative	Ehhsp100 Ehmlbp							61	EHI_054460	phosphatidylinositol-3,4,5-trisphosphate 3-phosphatase, putative	Ehhsp100		61	EHI_048280	nucleosome assembly protein, putative	Ehmlbp
	62	EHI_076480	heat shock protein 101, putative	Ehpgp5 Ehhsp100							62	EHI_054760	peptidyl prolyl cis-trans isomerase, putative	Ehhsp100		62	EHI_048700	ubiquitin-conjugating enzyme family protein	EhrabB1
	63	EHI_034710	heat shock protein, putative	Ehpgp5 Ehhsp100							63	EHI_056390	V-type ATPase, D subunit, putative	Ehmlbp		63	EHI_048990	60S ribosomal protein L37	Ehhsp100
	64	EHI_022620	heat shock protein, putative	Ehpgp5 Ehhsp100							64	EHI_058080	60S ribosomal protein L31, putative	EhrabB1		64	EHI_049300	RhoGAP domain containing protein	Ehpgp5
	65	EHI_013550	heat shock protein 101, putative	Ehpgp5 Ehhsp100							65	EHI_058090	Ras family GTPase	Ehmlbp		65	EHI_050500	Mov34/MPN/PAD-1 family protein	Ehpgp5
	66	EHI_017350	heat shock protein, putative	Ehpgp5 Ehhsp100							66	EHI_059700	heat shock protein 70, putative	Ehpgp5		66	EHI_050570	cysteine proteinase, putative	Ehmlbp
	67	EHI_025390	inositol polyphosphate kinase, putative	Ehpgp5 Ehhsp100 Ehmlbp							67	EHI_061340	dipeptidyl-peptidase, putative	Ehhsp100		67	EHI_050780	U1snRNP-specific protein, putative	Ehhsp100
	68	EHI_193360	histone H3, putative	EhrabB4 EhrabB1 EhrabB5							68	EHI_062460	RER1 protein, putative	Ehhsp100		68	EHI_051700	transporter, major facilitator family	Ehhsp100
											69	EHI_064490	tyrosine kinase, putative	Ehpgp5		69	EHI_051890	serine/threonine-protein phosphatase ppe1, putative	EhrabB4
											70	EHI_064660	Sec24 protein, putative	Ehmlbp		70	EHI_052050	26S protease regulatory subunit, putative	Ehmlbp
											71	EHI_065270	40S ribosomal protein S3a, putative	Ehmlbp		71	EHI_053200	glutamic acid-rich protein, putative	EhrabB1
											72	EHI_065830	Density-regulated protein, putative	EhrabB5		72	EHI_054460	phosphatidylinositol-3,4,5-trisphosphate 3-phosphatase, putative	Ehhsp100
											73	EHI_067390	Rho family GTPase	Ehpgp5		73	EHI_054760	peptidyl prolyl cis-trans isomerase, putative	Ehhsp100
											74	EHI_067730	AIG1 family protein	EhrabB1		74	EHI_056390	V-type ATPase, D subunit, putative	Ehmlbp
											75	EHI_068050	Rho guanine nucleotide exchange factor, putative	Ehpgp5		75	EHI_058080	60S ribosomal protein L31, putative	EhrabB1
											76	EHI_068060	patatin, putative	Ehhsp100		76	EHI_059700	heat shock protein 70, putative	Ehpgp5
											77	EHI_068070	cyclin-dependent kinase protein, putative	EhrabB4		77	EHI_061340	dipeptidyl-peptidase, putative	Ehhsp100
											78	EHI_068120	Ras family GTPase	EhrabB4		78	EHI_062460	RER1 protein, putative	Ehhsp100
											79	EHI_068200	60S ribosomal protein L31, putative	Ehhsp100		79	EHI_062790	thioredoxin, putative	Ehhsp100
											80	EHI_068360	Rab GTPase activating protein, putative	EhrabB5		80	EHI_064470	heat shock protein 70, putative	Ehmlbp
											81	EHI_068430	5-nitroimidazole antibiotic resistance protein, putative	Ehhsp100		81	EHI_064490	tyrosine kinase, putative	Ehpgp5
											82	EHI_068470	Mov34/MPN/PAD-1 family protein	Ehpgp5		82	EHI_064660	Sec24 protein, putative	Ehmlbp
											83	EHI_069300	cullin family protein	Ehpgp5		83	EHI_065830	Density-regulated protein, putative	EhrabB5
											84	EHI_069380	phospholipase B, putative	Ehmlbp		84	EHI_066620	leucine rich repeat protein, BspA family	Ehhsp100
											85	EHI_069440	ARF GTPase activating protein, putative	Ehhsp100		85	EHI_067220	Rho family GTPase	Ehpgp5
											86	EHI_069520	protein kinase domain containing protein	EhrabB1		86	EHI_067730	AIG1 family protein	EhrabB1
											87	EHI_070230	leucine rich repeat protein, BspA family	Ehpgp5		87	EHI_068050	Rho guanine nucleotide exchange factor, putative	Ehpgp5
											88	EHI_073370	lipid phosphate phosphatase, putative	Ehmlbp		88	EHI_068060	patatin, putative	Ehhsp100
											89	EHI_073660	tyrosine kinase, putative	Ehmlbp		89	EHI_068070	cyclin-dependent kinase protein, putative	EhrabB4
											90	EHI_074750	Ras family GTPase	Ehmlbp		90	EHI_068120	Ras family GTPase	EhrabB4
											91	EHI_077230	geranylgeranyl transferase beta subunit	Ehhsp100		91	EHI_068200	60S ribosomal protein L31, putative	Ehhsp100
											92	EHI_079910	Rap/Ran GTPase-activating protein, putative	Ehpgp5		92	EHI_068360	Rab GTPase activating protein, putative	EhrabB5
											93	EHI_081390	WD domain containing protein	Ehhsp100		93	EHI_068430	5-nitroimidazole antibiotic resistance protein, putative	Ehhsp100
											94	EHI_082530	acetyl-coA carboxylase, putative	EhrabB1		94	EHI_068470	Mov34/MPN/PAD-1 family protein	Ehpgp5
											95	EHI_084160	leucine rich repeat protein, BspA family	EhrabB1		95	EHI_069300	cullin family protein	Ehpgp5
											96	EHI_085830	Sec1 family protein	Ehmlbp		96	EHI_069380	phospholipase B, putative	Ehmlbp
											97	EHI_087630	heat shock transcription factor, putative	Ehmlbp		97	EHI_069440	ARF GTPase activating protein, putative	Ehhsp100
											98	EHI_087780	myotubularin, putative	Ehhsp100		98	EHI_069520	protein kinase domain containing protein	EhrabB1
											99	EHI_088230	DNA-directed RNA polymerases I, II, and III 23 kDa, putative	Ehpgp5		99	EHI_070230	leucine rich repeat protein, BspA family	Ehpgp5
											100	EHI_091450	cysteine protease, putative	Ehhsp100		100	EHI_070720	L-myo-inositol-1-phosphate synthase	Ehhsp100
											101	EHI_091510	PH domain containing protein	Ehpgp5		101	EHI_071330	endonuclease V, putative	EhrabB4
											102	EHI_092470	60S ribosomal protein L40, putative	Ehhsp100		102	EHI_073370	lipid phosphate phosphatase, putative	Ehmlbp
											103	EHI_092510	protein phosphatase, putative	Ehpgp5		103	EHI_073660	tyrosine kinase, putative	Ehmlbp
											104	EHI_092650	Rho GTPase activating protein, putative	Ehpgp5		104	EHI_074750	Ras family GTPase	Ehmlbp
											105	EHI_092730	ADP-ribosylation factor 1, putative	EhrabB1		105	EHI_077230	geranylgeranyl transferase beta subunit	Ehhsp100
											106	EHI_093340	WD repeat protein	EhrabB1		106	EHI_079910	Rap/Ran GTPase-activating protein, putative	Ehpgp5
											107	EHI_095040	mRNA capping methyltransferase, putative	EhrabB5		107	EHI_080100	cylicin-2, putative	Ehhsp100
											108	EHI_096400	F-box domain containing membrane protein, putative	Ehmlbp		108	EHI_081390	WD domain containing protein	Ehhsp100
											109	EHI_096470	RhoGAP domain containing protein	Ehmlbp		109	EHI_082260	CXXC-rich protein	Ehmlbp
											110	EHI_096850	60S ribosomal protein L19, putative	Ehpgp5		110	EHI_082530	acetyl-coA carboxylase, putative	EhrabB1
											111	EHI_097930	muT/nudix family protein	Ehmlbp		111	EHI_084160	leucine rich repeat protein, BspA family	EhrabB1
											112	EHI_098300	U2 snRNP auxiliary factor large subunit, putative	Ehhsp100		112	EHI_085830	Sec1 family protein	Ehmlbp
											113	EHI_100270	calmodulin, putative	Ehmlbp		113	EHI_087630	heat shock transcription factor, putative	Ehmlbp
											114	EHI_100700	leucine rich repeat protein, BspA family	Ehpgp5		114	EHI_087780	myotubularin, putative	Ehhsp100
											115	EHI_102380	leucine rich repeat protein, BspA family	EhrabB1		115	EHI_088230	DNA-directed RNA polymerases I, II, and III 23 kDa, putative	Ehpgp5
											116	EHI_103140	leucine rich repeat protein, BspA family	Ehpgp5		116	EHI_091450	cysteine protease, putative	Ehhsp100
											117	EHI_103260	NADPH-dependent FMN reductase domain containing protein	EhrabB1		117	EHI_091510	PH domain containing protein	Ehpgp5
											118	EHI_103300	translation initiation factor eIF-1A, putative	Ehhsp100		118	EHI_092470	60S ribosomal protein L40, putative	Ehhsp100
											119	EHI_103410	WD domain containing protein	EhrabB4		119	EHI_092510	protein phosphatase, putative	Ehpgp5
											120	EHI_103560	COP9 signalosome complex subunit 3, putative	Ehmlbp		120	EHI_092650	Rho GTPase activating protein, putative	Ehpgp5
											121	EHI_104390	actin binding protein, putative	Ehpgp5		121	EHI_092730	ADP-ribosylation factor 1, putative	EhrabB1
											122	EHI_104400	lipase, putative	Ehpgp5		122	EHI_093340	WD repeat protein	EhrabB1
											123	EHI_104560	cortexillin, putative	Ehhsp100		123	EHI_093710	CXXC-rich protein	EhrabB1
											124	EHI_104570	ubiquitin ligase, putative	Ehhsp100		124	EHI_095040	mRNA capping methyltransferase, putative	EhrabB5
											125	EHI_104630	filamin 2, putative	Ehmlbp		125	EHI_096400	F-box domain containing membrane protein, putative	Ehmlbp
											126	EHI_104690	zinc knuckle domain-containing protein	EhrabB4		126	EHI_096470	RhoGAP domain containing protein	Ehmlbp
											127	EHI_106700	protein kinase, putative	Ehpgp5		127	EHI_096850	60S ribosomal protein L19, putative	Ehpgp5
											128	EHI_107120	RNA recognition motif domain containing protein	Ehhsp100		128	EHI_097930	muT/nudix family protein	Ehmlbp
											129	EHI_107250	small GTPase Rab11B	Ehpgp5		129	EHI_098300	U2 snRNP auxiliary factor large subunit, putative	Ehhsp100
											130	EHI_107260	protein phosphatase, putative	Ehmlbp		130	EHI_099200	START domain containing protein	EhrabB1
											131	EHI_107290	actin, putative	Ehhsp100		131	EHI_100270	calmodulin, putative	Ehmlbp
											132	EHI_108700	Rap/Ran GTPase activating protein, putative	Ehpgp5		132	EHI_100700	leucine rich repeat protein, BspA family	Ehpgp5
											133	EHI_109570	serine/threonine- protein phosphatase 2B catalytic subunit, putative	Ehhsp100		133	EHI_101730	surface antigen ariel1, putative	EhrabB1
											134	EHI_117970	DNA replication licensing factor	Ehpgp5		134	EHI_102380	leucine rich repeat protein, BspA family	EhrabB1
											135	EHI_118160	WD repeat protein	Ehhsp100		135	EHI_103140	leucine rich repeat protein, BspA family	Ehpgp5
											136	EHI_118690	F-box/WD domain containing protein	Ehmlbp		136	EHI_103300	translation initiation factor eIF-1A, putative	Ehhsp100
											137	EHI_118810	protein kinase domain containing protein	Ehpgp5		137	EHI_103410	WD domain containing protein	EhrabB4
											138	EHI_109860	chromatin-specific transcription elongation factor, putative	Ehhsp100		138	EHI_103560	COP9 signalosome complex subunit 3, putative	Ehmlbp
											139	EHI_111990	CXXC-rich protein	Ehmlbp		139	EHI_104390	actin binding protein, putative	Ehpgp5
											140	EHI_112870	fatty acid elongase, putative	EhrabB4		140	EHI_104400	lipase, putative	Ehpgp5
											141	EHI_118920	Rab family GTPase	Ehpgp5		141	EHI_104560	cortexillin, putative	Ehhsp100
											142	EHI_119320	histone deacetylase, putative	EhrabB1		142	EHI_104570	ubiquitin ligase, putative	Ehhsp100
											143	EHI_119330	serine protease inhibitor, putative	Ehpgp5		143	EHI_104630	filamin 2, putative	Ehmlbp
											144	EHI_122740	nucleolar protein Nop56, putative	Ehhsp100		144	EHI_104690	zinc knuckle domain-containing protein	EhrabB4
											145	EHI_124450	lipid phosphate phosphatase, putative	Ehpgp5		145	EHI_104930	endonuclease V, putative	EhrabB4
											146	EHI_124570	Rap/Ran GTPase-activating protein, putative	Ehhsp100		146	EHI_105090	importin alpha, putative	Ehpgp5
											147	EHI_124720	phenylalanyl-tRNA synthetase beta chain, putative	Ehhsp100		147	EHI_105370	leucine rich repeat protein, BspA family	Ehhsp100
											148	EHI_124850	40S ribosomal protein S11, putative	EhrabB1		148	EHI_106700	protein kinase, putative	Ehpgp5
											149	EHI_125650	PIWI, putative	Ehpgp5		149	EHI_107120	RNA recognition motif domain containing protein	Ehhsp100
											150	EHI_125920	ubiquitin fusion degradation protein 1 homolog, putative	EhrabB1		150	EHI_107260	protein phosphatase, putative	Ehmlbp
											151	EHI_125950	alcohol dehydrogenase, putative	Ehhsp100		151	EHI_108700	Rap/Ran GTPase activating protein, putative	Ehpgp5
											152	EHI_126010	ribosome biogenesis protein, putative	EhrabB5		152	EHI_109860	chromatin-specific transcription elongation factor, putative	Ehhsp100
											153	EHI_126150	pre-mRNA-splicing factor cwc2, putative	Ehhsp100		153	EHI_111990	CXXC-rich protein	Ehmlbp
											154	EHI_127380	Rab family GTPase	Ehhsp100		154	EHI_112870	fatty acid elongase, putative	EhrabB4
											155	EHI_128430	protein tyrosine kinase domain-containing protein	EhrabB5		155	EHI_117970	DNA replication licensing factor	Ehpgp5
											156	EHI_131120	ELL complex EAP30 subunit, putative	EhrabB1		156	EHI_118160	WD repeat protein	Ehhsp100
											157	EHI_134680	leucine-rich repeat containing protein	Ehhsp100		157	EHI_118690	F-box/WD domain containing protein	Ehmlbp
											158	EHI_134720	ankyrin repeat protein, putative	EhrabB5		158	EHI_118810	protein kinase domain containing protein	Ehpgp5
											159	EHI_135070	RNA recognition motif domain containing protein	EhrabB4		159	EHI_118920	Rab family GTPase	Ehpgp5
											160	EHI_135210	Sec1 family protein	EhrabB5		160	EHI_119320	histone deacetylase, putative	EhrabB1
											161	EHI_135720	Sphingomyelin phosphodiesterase, putative	Ehhsp100		161	EHI_119330	serine protease inhibitor, putative	Ehpgp5
											162	EHI_136150	adenylyl cyclase-associated protein, putative	Ehhsp100		162	EHI_122740	nucleolar protein Nop56, putative	Ehhsp100
											163	EHI_137850	protein kinase, putative	Ehhsp100		163	EHI_124450	lipid phosphate phosphatase, putative	Ehpgp5
											164	EHI_148190	Ran family GTPase	Ehhsp100		164	EHI_124570	Rap/Ran GTPase-activating protein, putative	Ehhsp100
											165	EHI_148520	Mob1/phocein family protein	Ehhsp100		165	EHI_124720	phenylalanyl-tRNA synthetase beta chain, putative	Ehhsp100
											166	EHI_148630	SEC-24 protein, putative	Ehmlbp		166	EHI_124850	40S ribosomal protein S11, putative	EhrabB1
											167	EHI_148890	calmodulin, putative	EhrabB1		167	EHI_125650	PIWI, putative	Ehpgp5
											168	EHI_148910	interaptin, putative	EhrabB1		168	EHI_125950	alcohol dehydrogenase, putative	Ehhsp100
											169	EHI_149900	Rab GTPase activating protein, putative	Ehpgp5		169	EHI_126010	ribosome biogenesis protein, putative	EhrabB5
											170	EHI_151400	cysteine proteinase, putative	Ehpgp5		170	EHI_126150	pre-mRNA-splicing factor cwc2, putative	Ehhsp100
											171	EHI_151950	casein kinase, putative	Ehhsp100		171	EHI_127380	Rab family GTPase	Ehhsp100
											172	EHI_152680	EH-domain containing protein, putative	Ehpgp5		172	EHI_128430	protein tyrosine kinase domain-containing protein	EhrabB5
											173	EHI_153140	cell division protein kinase 2, putative	Ehpgp5		173	EHI_129470	AIG1 family protein	Ehpgp5
											174	EHI_153150	RhoGAP domain containing protein	Ehhsp100		174	EHI_130980	AAA family ATPase, putative	Ehpgp5
											175	EHI_153360	myb-like DNA-binding domain containing protein	Ehpgp5		175	EHI_131120	ELL complex EAP30 subunit, putative	EhrabB1
											176	EHI_146180	Rho family GTPase	Ehmlbp		176	EHI_134680	leucine-rich repeat containing protein	Ehhsp100
											177	EHI_146370	60S ribosomal protein L27, putative	Ehmlbp		177	EHI_134720	ankyrin repeat protein, putative	EhrabB5
											178	EHI_146510	Rab family GTPase	Ehmlbp		178	EHI_135070	RNA recognition motif domain containing protein	EhrabB4
											179	EHI_147450	vacuolar sorting protein 26, putative	Ehpgp5		179	EHI_135210	Sec1 family protein	EhrabB5
											180	EHI_141820	protein kinase, putative	EhrabB4		180	EHI_135470	adenylate kinase	Ehpgp5
											181	EHI_142760	protein kinase domain containing protein	Ehhsp100		181	EHI_135720	Sphingomyelin phosphodiesterase, putative	Ehhsp100
											182	EHI_142940	TPR repeat protein	Ehmlbp		182	EHI_136150	adenylyl cyclase-associated protein, putative	Ehhsp100
											183	EHI_139080	longevity-assurance family protein	Ehpgp5		183	EHI_137850	protein kinase, putative	Ehhsp100
											184	EHI_139990	protein kinase domain containing protein	Ehpgp5		184	EHI_139080	longevity-assurance family protein	Ehpgp5
											185	EHI_153400	ubiquitin carboxyl-terminal hydrolase domain containing protein	Ehhsp100		185	EHI_139990	protein kinase domain containing protein	Ehpgp5
											186	EHI_153440	diacylglycerol kinase, putative	EhrabB5		186	EHI_141820	protein kinase, putative	EhrabB4
											187	EHI_153710	methylene-fatty-acyl-phospholipid synthase, putative	Ehpgp5		187	EHI_142700	endonuclease V, putative	EhrabB4
											188	EHI_154290	Sec1 family protein	Ehpgp5		188	EHI_142760	protein kinase domain containing protein	Ehhsp100
											189	EHI_155240	casein kinase, putative	Ehpgp5		189	EHI_142940	TPR repeat protein	Ehmlbp
											190	EHI_156280	BRAC1 domain containing protein	Ehmlbp		190	EHI_144610	methionine gamma-lyase	Ehpgp5
											191	EHI_156690	60S ribosomal protein L37	Ehhsp100		191	EHI_146180	Rho family GTPase	Ehmlbp
											192	EHI_158150	LIM zinc finger domain containing protein	Ehhsp100		192	EHI_146370	60S ribosomal protein L27, putative	Ehmlbp
											193	EHI_158200	zinc finger domain containing protein	Ehhsp100		193	EHI_146510	Rab family GTPase	Ehmlbp
											194	EHI_158320	peptidase T, putative	EhrabB1		194	EHI_147450	vacuolar sorting protein 26, putative	Ehpgp5
											195	EHI_159630	Mob1/phocein family protein	Ehpgp5		195	EHI_148520	Mob1/phocein family protein	Ehhsp100
											196	EHI_159690	eukaryotic translation initiation factor 4E, putative	Ehpgp5		196	EHI_148580	choline/ethanolamine kinase, putative	EhrabB4
											197	EHI_159870	galactose-inhibitable lectin small subunit, putative	EhrabB1		197	EHI_148630	SEC-24 protein, putative	Ehmlbp
											198	EHI_160570	26S protease regulatory subunit 8, putative	Ehhsp100		198	EHI_148890	calmodulin, putative	EhrabB1
											199	EHI_160900	Sec1 family protein	Ehpgp5		199	EHI_148910	interaptin, putative	EhrabB1
											200	EHI_161180	60S ribosomal protein L21, putative	Ehpgp5		200	EHI_149900	Rab GTPase activating protein, putative	Ehpgp5
											201	EHI_162340	serine/threonine protein kinase, putative	Ehpgp5		201	EHI_151400	cysteine proteinase, putative	Ehpgp5
											202	EHI_162540	vacuolar protein sorting 26	EhrabB5		202	EHI_151950	casein kinase, putative	Ehhsp100
											203	EHI_162550	vesicular integral membrane protein VIP36, putative	EhrabB5		203	EHI_152680	EH-domain containing protein, putative	Ehpgp5
											204	EHI_164320	syntaxin, putative	EhrabB1		204	EHI_153140	cell division protein kinase 2, putative	Ehpgp5
											205	EHI_165060	RhoGAP domain containing protein	Ehpgp5		205	EHI_153150	RhoGAP domain containing protein	Ehhsp100
											206	EHI_165070	estradiol 17-beta-dehydrogenase, putative	Ehpgp5		206	EHI_153360	myb-like DNA-binding domain containing protein	Ehpgp5
											207	EHI_166400	competence protein ComEC, putative	Ehhsp100		207	EHI_153400	ubiquitin carboxyl-terminal hydrolase domain containing protein	Ehhsp100
											208	EHI_167060	rab GDP dissociation inhibitor alpha, putative	Ehmlbp		208	EHI_153440	diacylglycerol kinase, putative	EhrabB5
											209	EHI_168210	protein kinase domain containing protein	EhrabB1		209	EHI_153710	methylene-fatty-acyl-phospholipid synthase, putative	Ehpgp5
											210	EHI_169280	Rab family GTPase	Ehpgp5		210	EHI_154290	Sec1 family protein	Ehpgp5
											211	EHI_169820	SNF7 family protein	Ehhsp100		211	EHI_155240	casein kinase, putative	Ehpgp5
											212	EHI_170060	ubiquitin like protein	Ehhsp100		212	EHI_156280	BRAC1 domain containing protein	Ehmlbp
											213	EHI_172510	acid sphingomyelinase-like phosphodiesterase 3a precursor, putative	Ehpgp5		213	EHI_156690	60S ribosomal protein L37	Ehhsp100
											214	EHI_174890	PCI domain containing protein	Ehpgp5		214	EHI_158150	LIM zinc finger domain containing protein	Ehhsp100
											215	EHI_176280	AIG1 family protein	EhrabB1		215	EHI_158200	zinc finger domain containing protein	Ehhsp100
											216	EHI_176480	leucine rich repeat protein, BspA family	Ehpgp5		216	EHI_158320	peptidase T, putative	EhrabB1
											217	EHI_177160	signal peptide peptidase family protein	EhrabB5		217	EHI_159480	pore-forming peptide ameobapore A precursor, putative	Ehmlbp
											218	EHI_177660	isoleucyl-tRNA synthetase, putative	Ehhsp100		218	EHI_159630	Mob1/phocein family protein	Ehpgp5
											219	EHI_178230	heat shock protein 101, putative	Ehhsp100		219	EHI_159690	eukaryotic translation initiation factor 4E, putative	Ehpgp5
											220	EHI_178880	serine/threonine-protein phosphatase ppe1, putative	EhrabB4		220	EHI_159870	galactose-inhibitable lectin small subunit, putative	EhrabB1
											221	EHI_179340	HMG box protein	EhrabB1		221	EHI_160570	26S protease regulatory subunit 8, putative	Ehhsp100
											222	EHI_179810	phosphomannomutase, putative	Ehmlbp		222	EHI_160900	Sec1 family protein	Ehpgp5
											223	EHI_180660	protein kinase domain containing protein	Ehpgp5		223	EHI_161180	60S ribosomal protein L21, putative	Ehpgp5
											224	EHI_181710	NADPH-dependent FMN reductase domain containing protein	EhrabB1		224	EHI_161970	leucyl-tRNA synthetase, putative	EhrabB1
											225	EHI_182610	myb-like DNA-binding domain containing protein	Ehpgp5		225	EHI_162340	serine/threonine protein kinase, putative	Ehpgp5
											226	EHI_182830	UBA/TS-N domain-containing protein	Ehmlbp		226	EHI_162540	vacuolar protein sorting 26	EhrabB5
											227	EHI_183010	dolichyl-diphosphooligosaccharide-protein glycotransferase, putative	Ehpgp5		227	EHI_162550	vesicular integral membrane protein VIP36, putative	EhrabB5
											228	EHI_183100	RNA recognition motif domain containing protein	Ehmlbp		228	EHI_164320	syntaxin, putative	EhrabB1
											229	EHI_183120	centromeric protein E, putative	Ehpgp5		229	EHI_165060	RhoGAP domain containing protein	Ehpgp5
											230	EHI_186820	protein kinase domain containing protein	Ehmlbp		230	EHI_166400	competence protein ComEC, putative	Ehhsp100
											231	EHI_186990	tyrosine kinase, putative	EhrabB5		231	EHI_167060	rab GDP dissociation inhibitor alpha, putative	Ehmlbp
											232	EHI_187090	Rab family GTPase	Ehhsp100		232	EHI_168210	protein kinase domain containing protein	EhrabB1
											233	EHI_187730	acetyltransferase, GNAT family	Ehhsp100		233	EHI_169280	Rab family GTPase	Ehpgp5
											234	EHI_188050	myotubularin, putative	Ehpgp5		234	EHI_169820	SNF7 family protein	Ehhsp100
											235	EHI_188110	protein kinase, putative	Ehhsp100		235	EHI_170060	ubiquitin like protein	Ehhsp100
											236	EHI_188230	DNA repair and recombination protein RAD52, putative	Ehpgp5		236	EHI_172510	acid sphingomyelinase-like phosphodiesterase 3a precursor, putative	Ehpgp5
											237	EHI_189090	leucine rich repeat protein, BspA family	EhrabB1		237	EHI_174890	PCI domain containing protein	Ehpgp5
											238	EHI_191780	IBR domain containing protein	Ehmlbp		238	EHI_175500	magnesium and cobalt transport protein CorA, putative	EhrabB1
											239	EHI_192080	zinc finger protein, putative	EhrabB4		239	EHI_176280	AIG1 family protein	EhrabB1
											240	EHI_192100	inosine triphosphate pyrophosphatase, putative	Ehhsp100		240	EHI_176480	leucine rich repeat protein, BspA family	Ehpgp5
											241	EHI_192130	Rab family GTPase	Ehmlbp		241	EHI_177160	signal peptide peptidase family protein	EhrabB5
											242	EHI_192810	small GTPase Rab7A	Ehmlbp		242	EHI_177550	Rab family GTPase	EhrabB1
											243	EHI_194200	amino acid transporter, putative	Ehhsp100		243	EHI_177660	isoleucyl-tRNA synthetase, putative	Ehhsp100
											244	EHI_194290	leucine rich repeat protein, BspA family	Ehpgp5		244	EHI_177990	leucine-rich repeat containing protein	EhrabB5
											245	EHI_197000	phosphatidylinositol-3,4,5-trisphosphate3-phosphatase, putative	Ehhsp100		245	EHI_178880	serine/threonine-protein phosphatase ppe1, putative	EhrabB4
											246	EHI_197030	40S ribosomal protein S10, putative	EhrabB5		246	EHI_179340	HMG box protein	EhrabB1
											247	EHI_197060	ser/thr protein phosphatase family protein	EhrabB1		247	EHI_180660	protein kinase domain containing protein	Ehpgp5
											248	EHI_197410	cation transporter, putative	Ehpgp5		248	EHI_182610	myb-like DNA-binding domain containing protein	Ehpgp5
											249	EHI_197860	heat shock protein 70, putative	EhrabB5		249	EHI_182830	UBA/TS-N domain-containing protein	Ehmlbp
											250	EHI_197990	DEAD-box ATP-dependent RNA helicase 42, putative	Ehmlbp		250	EHI_183010	dolichyl-diphosphooligosaccharide-protein glycotransferase, putative	Ehpgp5
											251	EHI_199090	RhoGAP domain containing protein	Ehmlbp		251	EHI_183100	RNA recognition motif domain containing protein	Ehmlbp
											252	EHI_199110	lysozyme, putative	Ehmlbp		252	EHI_183120	centromeric protein E, putative	Ehpgp5
											253	EHI_199270	leucine rich repeat protein, BspA family	EhrabB1		253	EHI_186820	protein kinase domain containing protein	Ehmlbp
											254	EHI_201420	predicted protein	EhrabB5		254	EHI_186990	tyrosine kinase, putative	EhrabB5
											255	EHI_098550	ubiquitin-activating enzyme, putative	Ehhsp100 EhrabB4		255	EHI_187090	Rab family GTPase	Ehhsp100
											256	EHI_100080	acid sphingomyelinase-like phosphodiesterase, putative	Ehpgp5 EhrabB5		256	EHI_187730	acetyltransferase, GNAT family	Ehhsp100
											257	EHI_110340	60S ribosomal protein L19, putative	Ehhsp100 Ehmlbp		257	EHI_188050	myotubularin, putative	Ehpgp5
											258	EHI_117570	serine/threonine protein phosphatase, putative	Ehpgp5 EhrabB1		258	EHI_188110	protein kinase, putative	Ehhsp100
											259	EHI_127040	Ras guanine nucleotide exchange factor, putative	Ehhsp100 Ehmlbp		259	EHI_188230	DNA repair and recombination protein RAD52, putative	Ehpgp5
											260	EHI_128440	cell division cycle protein 123 homolog, putative	Ehpgp5 Ehhsp100		260	EHI_189090	leucine rich repeat protein, BspA family	EhrabB1
											261	EHI_130710	myb-like DNA-binding domain containing protein	EhrabB4 EhrabB1		261	EHI_192080	zinc finger protein, putative	EhrabB4
											262	EHI_137980	protein kinase, putative	Ehhsp100 EhrabB5		262	EHI_192100	inosine triphosphate pyrophosphatase, putative	Ehhsp100
											263	EHI_139030	syntaxin, putative	Ehpgp5 Ehhsp100		263	EHI_192130	Rab family GTPase	Ehmlbp
											264	EHI_002130	phenylalanyl-tRNA synthetase beta subunit, putative	Ehpgp5 Ehhsp100		264	EHI_192810	small GTPase Rab7A	Ehmlbp
											265	EHI_009370	fatty acid elongase, putative	Ehhsp100 EhrabB4		265	EHI_193830	endonuclease V, putative	EhrabB4
											266	EHI_010590	Rho guanine nucleotide exchange factor, putative	Ehpgp5 EhrabB4		266	EHI_194200	amino acid transporter, putative	Ehhsp100
											267	EHI_013550	heat shock protein 101, putative	Ehpgp5 Ehhsp100		267	EHI_194290	leucine rich repeat protein, BspA family	Ehpgp5
											268	EHI_017350	heat shock protein, putative	Ehpgp5 Ehhsp100		268	EHI_196540	IBR domain containing protein	Ehmlbp
											269	EHI_021260	villidin, putative	Ehhsp100 EhrabB5		269	EHI_197000	phosphatidylinositol-3,4,5-trisphosphate3-phosphatase, putative	Ehhsp100
											270	EHI_022620	heat shock protein, putative	Ehpgp5 Ehhsp100		270	EHI_197030	40S ribosomal protein S10, putative	EhrabB5
											271	EHI_023010	protein kinase, putative	Ehhsp100 EhrabB1		271	EHI_197060	ser/thr protein phosphatase family protein	EhrabB1
											272	EHI_024450	protein tyrosine phosphatase, putative	EhrabB4 Ehmlbp		272	EHI_197410	cation transporter, putative	Ehpgp5
											273	EHI_034710	heat shock protein, putative	Ehpgp5 Ehhsp100		273	EHI_197540	protein kinase, putative	EhrabB4
											274	EHI_036880	RhoGAP domain containing protein	Ehpgp5 Ehhsp100		274	EHI_197860	heat shock protein 70, putative	EhrabB5
											275	EHI_044820	calmodulin, putative	Ehhsp100 Ehmlbp		275	EHI_197990	DEAD-box ATP-dependent RNA helicase 42, putative	Ehmlbp
											276	EHI_048670	WH2 motif domain contaning protein	Ehpgp5 Ehmlbp		276	EHI_199090	RhoGAP domain containing protein	Ehmlbp
											277	EHI_049780	myotubularin, putative	EhrabB4 Ehhsp100		277	EHI_199110	lysozyme, putative	Ehmlbp
											278	EHI_053090	leucine rich repeat and phosphatase domain containing protein	Ehpgp5 Ehhsp100		278	EHI_199270	leucine rich repeat protein, BspA family	EhrabB1
											279	EHI_070450	heat shock protein70, mitochondrial, putative	Ehhsp100 EhrabB5		279	EHI_201420	predicted protein	EhrabB5
											280	EHI_076480	heat shock protein 101, putative	Ehpgp5 Ehhsp100			EHI_201420	predicted protein	EhrabB5
											281	EHI_083590	coronin, putative	Ehpgp5 Ehmlbp		280	EHI_026480	(2r)-phospho-3-sulfolactate synthase, putative	EhrabB1
											282	EHI_084680	4-alpha-glucanotransferase, putative	Ehpgp5 Ehmlbp			EHI_026480	(2r)-phospho-3-sulfolactate synthase, putative	EhrabB1
											283	EHI_091070	ruvB-like DNA helicase, putative	Ehhsp100 EhrabB5		281	EHI_058090	Ras family GTPase	Ehmlbp
											284	EHI_140350	G protein alpha subunit, putative	Ehpgp5 Ehhsp100			EHI_058090	Ras family GTPase	Ehmlbp
											285	EHI_143440	calmodulin, putative	Ehhsp100 Ehmlbp		282	EHI_065270	40S ribosomal protein S3a, putative	Ehmlbp
											286	EHI_147490	pre-mRNA splicing factor, putative	Ehhsp100 Ehmlbp			EHI_065270	40S ribosomal protein S3a, putative	Ehmlbp
											287	EHI_156210	Ras GTPase-activating protein, putative	Ehhsp100 EhrabB1		283	EHI_067390	Rho family GTPase	Ehpgp5
											288	EHI_156560	heat shock protein, putative	Ehpgp5 Ehhsp100			EHI_067390	Rho family GTPase	Ehpgp5
											289	EHI_181240	Rab B GTPase	EhrabB5 Ehmlbp		284	EHI_103260	NADPH-dependent FMN reductase domain containing protein	EhrabB1
											290	EHI_182670	enhancer binding protein-2, putative	Ehhsp100 EhrabB4			EHI_103260	NADPH-dependent FMN reductase domain containing protein	EhrabB1
											291	EHI_183080	rab-19, putative	Ehhsp100 Ehmlbp		285	EHI_107250	small GTPase Rab11B	Ehpgp5
											292	EHI_184260	leucine rich repeat protein, BspA family	Ehpgp5 Ehhsp100			EHI_107250	small GTPase Rab11B	Ehpgp5
											293	EHI_184530	helicase, putative	Ehpgp5 Ehhsp100		286	EHI_107290	actin, putative	Ehhsp100
											294	EHI_186840	actin-binding protein, cofilin/tropomyosin family	Ehpgp5 Ehmlbp			EHI_107290	actin, putative	Ehhsp100
											295	EHI_192460	formin homology 2 family protein	Ehhsp100 Ehmlbp		287	EHI_109570	serine/threonine- protein phosphatase 2B catalytic subunit, putative	Ehhsp100
											296	EHI_130700	enolase, putative	Ehpgp5 Ehhsp100 Ehmlbp			EHI_109570	serine/threonine- protein phosphatase 2B catalytic subunit, putative	Ehhsp100
											297	EHI_025390	inositol polyphosphate kinase, putative	Ehpgp5 Ehhsp100 Ehmlbp		288	EHI_125920	ubiquitin fusion degradation protein 1 homolog, putative	EhrabB1
											298	EHI_193360	histone H3, putative	EhrabB4 EhrabB1 EhrabB5			EHI_125920	ubiquitin fusion degradation protein 1 homolog, putative	EhrabB1
																289	EHI_148190	Ran family GTPase	Ehhsp100
																	EHI_148190	Ran family GTPase	Ehhsp100
																290	EHI_165070	estradiol 17-beta-dehydrogenase, putative	Ehpgp5
																	EHI_165070	estradiol 17-beta-dehydrogenase, putative	Ehpgp5
																291	EHI_178230	heat shock protein 101, putative	Ehhsp100
																	EHI_178230	heat shock protein 101, putative	Ehhsp100
																292	EHI_179810	phosphomannomutase, putative	Ehmlbp
																	EHI_179810	phosphomannomutase, putative	Ehmlbp
																293	EHI_181710	NADPH-dependent FMN reductase domain containing protein	EhrabB1
																	EHI_181710	NADPH-dependent FMN reductase domain containing protein	EhrabB1
																294	EHI_191780	IBR domain containing protein	Ehmlbp
																	EHI_191780	IBR domain containing protein	Ehmlbp
																295	EHI_022600	NADPH-dependent FMN reductase domain containing protein	EhrabB1
																	EHI_022600	NADPH-dependent FMN reductase domain containing protein	EhrabB1
