# Supplementary material for: Screening and Structural Characterization of Heat Shock Response Elements (HSEs) in Entamoeba histolytica Promoters
Source: Int J Mol Sci. 2024 Jan 21;25(2):1319. doi: 10.3390/ijms25021319 (PMC10815948; doi:10.3390/ijms25021319)
Supplement: Supplementary file 1 [file ijms-25-01319-s001.zip › Supplementary Table S4.xlsx]

## Sheet: Hoja1
		A								B								C											D										E
					Total genes.	957	%				287	290	76	134	96	201		Grupo ontologico	Molecular Functions	N° genes with HSE		Categorias	N° genes with HSE		SubCategorias	N° genes			Biological Processes	N° genes		Categorias	N° genes		SubCategorias	N° genes			Protein classes	N° genes		Categorias	N° genes		SubCategorias	N° genes			No
		Molecular Functions	Total	Total 957/470	Molecular Functions	470	49.1118			Molecular Functions	Ehpgp5	Ehhsp100	EhrabB4	EhrabB1	EhrabB5	Ehmlbp		0	No PANTHER category is assigned (UNCLASSIFIED)	487	0	No PANTHER category is assigned (UNCLASSIFIED)	487	1.1	ATP hydrolysis activity (GO:0016887)	42		0	No PANTHER category is assigned (UNCLASSIFIED) explode	503	0	No PANTHER category is assigned (UNCLASSIFIED) explode	503	1.1	Cell cycle phase (GO:0022403)	2		0	No PANTHER category is assigned (UNCLASSIFIED) explode	226	0	No PANTHER category is assigned (UNCLASSIFIED) explode	226	1.1	DNA glycosylase (PC00010)	1			1
	0	No PANTHER category is assigned (UNCLASSIFIED)	487	50.8882	Biological Processes	454	47.4399		0	No PANTHER category is assigned (UNCLASSIFIED)	141	147	33	78	59	104		1	ATP-dependent activity (GO:0140657)	42	1	ATP-dependent activity (GO:0140657)		EHI_052050	26s protease regulatory subunit;EHI_052050;PTN000553460;orthologs			1	Biological phase (GO:0044848)	2	1	Biological phase (GO:0044848) explode		EHI_122860	DNA repair protein RAD51C, putative			1	DNA metabolism protein (PC00009)	28	1	DNA metabolism protein (PC00009) explode		EHI_010700	Adenine DNA glycosylase				2
	1	ATP-dependent activity (GO:0140657)	42	4.38871	Protein classes	731	76.3845		1	ATP-dependent activity (GO:0140657)	16	16	2	7	1	8		2	Binding (GO:0005488)	250	1.1	ATP hydrolysis activity (GO:0016887)	42	EHI_100320	Multidrug resistance protein, putative;EHI_100320;PTN000658446;orthologs			2	Biological regulation (GO:0065007)	142	1.1	Cell cycle phase (GO:0022403)	2	EHI_031220	DNA repair protein RAD51 homolog			2	RNA metabolism protein (PC00031)	74	1.1	DNA glycosylase (PC00010) explode	1	1.2	DNA helicase (PC00011) explode	5			3
	2	Binding (GO:0005488)	250	26.1233					2	Binding (GO:0005488)	72	75	26	32	15	60		3	Catalytic activity (GO:0003824)	292	1.2	ATP-dependent activity, acting on DNA (GO:0008094)	11	EHI_022620	Heat shock protein, putative;EHI_022620;PTN000181286;orthologs			3	Cellular process (GO:0009987)	404	2	Biological regulation (GO:0065007) explode		2.1	Regulation of biological process (GO:0050789)	118		3	Calcium-binding protein (PC00060)	4	1.2	DNA helicase (PC00011) explode	5	EHI_023090	RecQ family DNA helicase;EHI_023090;PTN000345067;orthologs				4
	3	Catalytic activity (GO:0003824)	292	30.512					3	Catalytic activity (GO:0003824)	100	79	30	32	23	61		4	Cytoskeletal motor activity (GO:0003774)	3	1.3	Atpase-coupled intramembrane lipid transporter activity (GO:0140326)	2	EHI_004190	Nuclear valosin-containing protein, putative;EHI_004190;PTN000554651;orthologs			4	Developmental process (GO:0032502)	6	2.1	Regulation of biological process (GO:0050789)	118	EHI_186750	Protein kinase, putative;EHI_186750;PTN000686842;orthologs			4	Chaperone (PC00072)	26	1.3	Damaged DNA-binding protein (PC00086) explode	1	EHI_197850	General transcription and DNA repair factor IIH helicase subunit XPD;EHI_197850;PTN000158293;orthologs				5
	4	Cytoskeletal motor activity (GO:0003774)	3	0.31348					4	Cytoskeletal motor activity (GO:0003774)	1	0	0	1	0	1		5	Molecular adaptor activity (GO:0060090)	9	1.4	Helicase activity (GO:0004386)	9	EHI_140230	Kinesin-like protein;EHI_140230;PTN000649768;orthologs			5	Growth (GO:0040007)	1	2.2	Regulation of biological quality (GO:0065008)	19	EHI_136150	Adenylyl cyclase-associated protein;EHI_136150;PTN000068928;orthologs			5	Chromatin/chromatin-binding, or -regulatory protein (PC00077)	14	1.4	Exodeoxyribonuclease (PC00098) explode	1	EHI_187240	AAA family ATPase, putative;EHI_187240;PTN000349942;orthologs				6
	5	Molecular adaptor activity (GO:0060090)	9	0.940439					5	Molecular adaptor activity (GO:0060090)	3	6	0	1	1	0		6	Molecular function regulator (GO:0098772)	48	1.5	Long-chain fatty acid-coa ligase activity (GO:0004467)	3	EHI_023090	RecQ family DNA helicase;EHI_023090;PTN000345067;orthologs			6	Localization (GO:0051179)	82	2.3	Regulation of molecular function (GO:0065009)	28	EHI_048590	Serine/threonine-protein phosphatase;EHI_048590;PTN002903602;orthologs			6	Cytoskeletal protein (PC00085)	21	1.5	Primase (PC00189) explode	1	EHI_130980	AAA family ATPase, putative;EHI_130980;PTN000349941;orthologs				7
	6	Molecular function regulator (GO:0098772)	48	5.01567					6	Molecular function regulator (GO:0098772)	20	10	5	7	3	9		7	Structural molecule activity (GO:0005198)	28	1.6	Microtubule motor activity (GO:0003777)	2	EHI_083420	ATPase, AAA family protein;EHI_083420;PTN000554827;orthologs			7	Locomotion (GO:0040011)	1	3	Cellular process (GO:0009987)		EHI_097620	PH-protein kinase domain containing protein;EHI_097620;PTN000682929;orthologs			7	Gene-specific transcriptional regulator (PC00264)	1	1.6	Replication origin binding protein (PC00199)	1	EHI_045050	AAA family ATPase, putative;EHI_045050;PTN000349943;orthologs				8
	7	Structural molecule activity (GO:0005198)	28	2.92581					7	Structural molecule activity (GO:0005198)	7	7	4	5	2	6		8	Transcription regulator activity (GO:0140110)	5	2	Binding (GO:0005488)		EHI_156560	Heat shock protein, putative;EHI_042860;PTN000181288;orthologs			8	Metabolic process (GO:0008152)	258	3.1	Actin filament-based process (GO:0030029) explode	16	EHI_035500	Protein kinase, putative;EHI_035500;PTN000623002;orthologs			8	Membrane traffic protein (PC00150)	30	2	RNA metabolism protein (PC00031) explode		1.3	Damaged DNA-binding protein (PC00086) explode	1			9
	8	Transcription regulator activity (GO:0140110)	5	0.522466					8	Transcription regulator activity (GO:0140110)	2	0	1	2	1	0		9	Translation regulator activity (GO:0045182)	6	2.1	Amide binding (GO:0033218)	5	EHI_025090	Long-chain-fatty-acid--CoA ligase, putative;EHI_025090;PTN000645222;orthologs			9	Reproduction (GO:0000003)	5	3.2	Cell communication (GO:0007154) explode	57	EHI_192480	Scavenger mRNA decapping enzyme, putative;EHI_192480;PTN000312267;orthologs			9	Metabolite interconversion enzyme (PC00262)	120	2.1	DNA-directed RNA polymerase (PC00019) explode	2	EHI_106100	UV excision repair protein RAD23, putative				10
	9	Translation regulator activity (GO:0045182)	6	0.626959					9	Translation regulator activity (GO:0045182)	3	2	0	1	1	0		10	Transporter activity (GO:0005215)	16	2.3	Carbohydrate binding (GO:0030246)	2	EHI_017350	Heat shock protein, putative;EHI_017350;PTN000181292;orthologs			10	Reproductive process (GO:0022414)	5	3.3	Cell cycle process (GO:0022402) explode	21	EHI_008220	Protein kinase domain containing protein;EHI_008220;PTN000584773;orthologs			10	Protein modifying enzyme (PC00260)	171	2.2	RNA helicase (PC00032) explode	11	1.4	Exodeoxyribonuclease (PC00098) explode	1			11
	10	Transporter activity (GO:0005215)	16	1.67189					10	Transporter activity (GO:0005215)	7	3	1	4	1	2					2.3	Carbohydrate derivative binding (GO:0097367)	31	EHI_031220	DNA repair protein RAD51 homolog;EHI_031220;PTN000534677;orthologs			11	Response to stimulus (GO:0050896)	97	3.4	Cell cycle (GO:0007049) explode	21	EHI_117640	Protein kinase domain containing protein;EHI_117640;PTN001217057;orthologs			11	Protein-binding activity modulator (PC00095)	118	2.3	RNA methyltransferase (PC00033) explode	3	EHI_099740	Flap endonuclease 1				12
																					2.4	Chromatin binding (GO:0003682) explode	7	EHI_160570	26S protease regulatory subunit 8, putative (Fragment);EHI_160570;PTN000553388;orthologs			12	Signaling (GO:0023052)	57	3.5	Cell division (GO:0051301) explode	2	EHI_021680	Cell division protein kinase, putative (Fragment);EHI_021680;PTN000623178;orthologs			12	Scaffold/adaptor protein (PC00226)	12	2.4	RNA processing factor (PC00147) explode	32	1.5	Primase (PC00189) explode	1			13
																					2.5	Heterocyclic compound binding (GO:1901363)	129	EHI_178580	ATP-binding cassette protein, putative;EHI_178580;PTN000658439;orthologs						3.6	Cell growth (GO:0016049) explode	1	EHI_130710	Myb-like DNA-binding domain containing protein;EHI_130710;PTN001289600;orthologs			13	Translational protein (PC00263)	59	2.5	Exoribonuclease (PC00099) explode	3	EHI_147530	DNA primase large subunit, putative				14
																					2.5	Ion binding (GO:0043167)	43	EHI_188610	Heat shock protein 70, putative;EHI_188610;PTN000453272;orthologs						3.6	Cellular component organization or biogenesis (GO:0071840)	109	EHI_165060	RhoGAP domain containing protein;EHI_165060;PTN001141774;orthologs			14	Transporter (PC00227)	29	2.6	General transcription factor (PC00259)	7	1.6	Replication origin binding protein (PC00199)	1			15
		Biological Processes	Total	Total 957/454						Biological Processes	Ehpgp5	Ehhsp100	EhrabB4	EhrabB1	EhrabB5	Ehmlbp					2.6	Iron-sulfur cluster binding (GO:0051536)	1	EHI_117970	DNA replication licensing factor MCM2;EHI_117970;PTN000179957;orthologs						3.8	Cellular homeostasis (GO:0019725) explode	4	EHI_068070	Protein kinase domain containing protein;EHI_068070;PTN000624046;orthologs			15	Viral or transposable element protein (PC00237)	1	3	Calcium-binding protein (PC00060) explode		EHI_049900	Cell division control protein 45 CDC45				16
	0	No PANTHER category (Unclassified )	503	52.5601					0	No PANTHER category (Unclassified )	147	149	42	83	61	105					2.7	Lipid binding (GO:0008289)	2	EHI_045120	Cell division cycle protein 48, putative;EHI_045120;PTN000554566;orthologs						3.9	Cellular localization (GO:0051641) explode	64	EHI_023610	Protein kinase, putative;EHI_023610;PTN002390947;orthologs						3.1	Calmodulin-related (PC00061)	4	2.1	DNA-directed RNA polymerase (PC00019) explode	2			17
	1	Biological adhesion	0	0					1	Biological phase (GO:0044848)	0	1	1	0	0	0					2.8	Organic cyclic compound binding (GO:0097159)	129	EHI_059700	Heat shock protein 70, putative;EHI_059700;PTN000452790;orthologs						3.1O	Cellular metabolic process (GO:0044237) explode	249	EHI_054760	Peptidyl-prolyl cis-trans isomerase;EHI_054760;PTN000116869;orthologs						4	Chaperone (PC00072) explode		EHI_088230	DNA-directed RNA polymerases I, II, and III 23 kDa				18
	2	Biological phase (GO:0044848)	2	0.208986					2	Biological regulation (GO:0065007)	49	42	11	18	7	32					2.9	Protein binding (GO:0005515)	126	EHI_000780	Chromodomain-helicase-DNA-binding protein, putative;EHI_000780;PTN000085663;orthologs						3.11	Cellular response to stimulus (GO:0051716) explode	95	EHI_006810	14-3-3 protein 3;EHI_006810;PTN000429215;orthologs						4.1	Hsp70 family chaperone (PC00027) explode	11	EHI_044620	DNA-directed RNA polymerase subunit				19
	3	Biological regulation (GO:0065007)	142	14.838					3	Cellular process (GO:0009987)	124	124	33	43	30	94					2.1O	Protein-containing complex binding (GO:0044877)	14	EHI_158110	DNA replication licensing factor MCM7;MCM7;PTN000180085;orthologs						3.12	Chromosome segregation (GO:0007059) explode	1	EHI_127380	Rab family GTPase (Fragment);EhRab8B;PTN000635652;orthologs						4.2	Hsp90 family chaperone (PC00028) explode	2	EHI_137900	DNA-directed RNA polymerase subunit				20
	4	Cellular process (GO:0009987)	404	42.2153					4	Developmental process (GO:0032502)	2	0	0	3	0	1					2.11	Small molecule binding (GO:0036094)	35	EHI_197850	General transcription and DNA repair factor IIH helicase subunit XPD;EHI_197850;PTN000158293;orthologs						3.13	Establishment or maintenance of cell polarity (GO:0007163)	6	EHI_142940	TPR repeat protein;EHI_142940;PTN000361589;orthologs						4.3	Chaperonin (PC00073)	1	2.2	RNA helicase (PC00032) explode	11			21
	5	Developmental process (GO:0032502)	6	0.626959					5	Growth (GO:0040007)	0	1	0	0	0	0					3	Catalytic activity (GO:0003824)		EHI_187240	AAA family ATPase, putative;EHI_187240;PTN000349942;orthologs						3.14	Exocytic process (GO:0140029) explode	7	EHI_153140	Cell division protein kinase, putative;EHI_153140;PTN000624048;orthologs						5	Chromatin/chromatin-binding, or -regulatory protein (PC00077)		EHI_013960	DEAD/DEAH box helicase, putative;EHI_013960;PTN002775808;orthologs				22
	6	Growth (GO:0040007)	1	0.104493					6	Localization (GO:0051179)	25	26	4	11	5	17					3.1	Catalytic activity, acting on a nucleic acid (GO:0140640)	36	EHI_180380	Heat shock protein 70, putative;EHI_180380;PTN000452797;orthologs						3.15	Export from cell (GO:0140352) explode	7	EHI_105130	Protein kinase, putative;EHI_105130;PTN000585434;orthologs						5.1	Histone modifying enzyme (PC00261)	1	EHI_122790	Helicase, putative;EHI_122790;PTN000433999;orthologs				23
	7	Localization (GO:0051179)	82	8.56844					7	Locomotion (GO:0040011)	1	0	0	0	0	0					3.2	Catalytic activity, acting on a protein (GO:0140096)	101	EHI_134610	DEAD/DEAH box helicase, putative;EHI_134610;PTN002281645;orthologs						3.16	Localization of cell (GO:0051674) explode	1	EHI_067390	Rho family GTPase;EHI_067390;PTN000633441;orthologs						6	Cytoskeletal protein (PC00085) explode		EHI_184530	Helicase, putative;EHI_184530;PTN000433850;orthologs				24
	8	Locomotion (GO:0040011)	1	0.104493					8	Metabolic process (GO:0008152)	82	75	22	27	22	58					3.3	Cyclase activity (GO:0009975)	1	EHI_115350	Chromodomain-helicase-DNA-binding protein, putative;EHI_115350;PTN000085662;orthologs						3.17	Maintenance of location in cell (GO:0051651) explode	2	EHI_083630	Mob1/phocein family protein;EHI_083630;PTN000503174;orthologs						6.1	Actin or actin-binding cytoskeletal protein (PC00041) explode	13	EHI_134000	Regulator of nonsense transcripts, putative;EHI_134000;PTN000094804;orthologs				25
	9	Metabolic process (GO:0008152)	258	26.9592					9	Reproduction (GO:0000003)	1	1	1	1	0	0					3.4	Hydrolase activity (GO:0016787)	176	EHI_141350	Phospholipid-transporting ATPase;EHI_141350;PTN000642804;orthologs						3.18	Microtubule-based process (GO:0007017) explode	5	EHI_123390	Peroxiredoxin;EHI_123390;PTN001321772;orthologs						6.2	Microtubule or microtubule-binding cytoskeletal protein (PC00157)	4	EHI_053080	Helicase, putative;EHI_053080;PTN002777914;orthologs				26
	10	Pigmentation	0	0					10	Reproductive process (GO:0022414)	1	1	1	1	1	0					3.5	Isomerase activity (GO:0016853)	5	EHI_155170	DNA mismatch repair protein PMS1, putative;EHI_155170;PTN000008400;orthologs						3.19	Movement of cell or subcellular component (GO:0006928) explode	4	EHI_159560	Cyclin C, putative;EHI_159560;PTN000002645;orthologs						7	Gene-specific transcriptional regulator (PC00264) explode		EHI_027760	DEAD/DEAH box helicase, putative;EHI_027760;PTN002776307;orthologs				27
	11	Reproduction (GO:0000003)	5	0.522466					11	Response to stimulus (GO:0050896)	38	30	10	10	1	22					3.6	Ligase activity (GO:0016874)	12	EHI_110810	Unconventional myosin IB;EHI_110810;PTN000321846;orthologs						3.2O	Process utilizing autophagic mechanism (GO:0061919) explode	8	EHI_042250	Rab family GTPase (Fragment);EhRabX17;PTN000636405;orthologs						7.1	DNA-binding transcription factor (PC00218)	1	EHI_096230	Helicase, putative;EHI_096230;PTN000434247;orthologs				28
	12	Reproductive process (GO:0022414)	5	0.522466					12	Signaling (GO:0023052)	20	17	7	4	0	14					3.7	Lyase activity (GO:0016829)	5	EHI_034710	Heat shock protein, putative;EHI_034710;PTN000181285;orthologs						3.21	Protein folding (GO:0006457) explode	14	EHI_141820	Protein kinase, putative;EHI_141820;PTN000584473;orthologs						8	Membrane traffic protein (PC00150) explode		EHI_012160	Ser/thr protein phosphatase family protein;EHI_012160;PTN001028272;orthologs				29
	13	Response to stimulus (GO:0050896)	97	10.1358						Genoma											3.8	Oxidoreductase activity (GO:0016491)	9	EHI_129950	DNA mismatch repair protein MLH1, putative;EHI_129950;PTN000008217;orthologs						3.22	Signal transduction (GO:0007165) explode	57	EHI_093360	5'-3' exonuclease domain containing protein;EHI_093360;PTN000269471;orthologs						8.1	SNARE protein (PC00034)	3	EHI_035920	Regulator of nonsense transcripts, putative;EHI_035920;PTN000094735;orthologs				30
	14	Signaling (GO:0023052)	57	5.95611																	3.9	Transferase activity (GO:0016740)	91	EHI_091070	RuvB-like helicase;EHI_091070;PTN000120365;orthologs						3.23	Transmembrane transport (GO:0055085) explode	6	EHI_186820	Protein kinase domain containing protein;EHI_186820;PTN000679795;orthologs						8.2	Membrane trafficking regulatory protein (PC00151)	6	EHI_069410	ATP-dependent RNA helicase;EHI_069410;PTN002774445;orthologs				31
																					4	Cytoskeletal motor activity (GO:0003774)		EHI_130980	AAA family ATPase, putative;EHI_130980;PTN000349941;orthologs						3.24	Vesicle targeting (GO:0006903) explode	1	EHI_096180	Ras family protein;EHI_096180;PTN001940109;orthologs						8.3	Vesicle coat protein (PC00235)	5	EHI_169630	DEAD/DEAH box helicase, putative;EHI_169630;PTN002775235;orthologs				32
																					4.1	Microtubule motor activity (GO:0003777)	2	EHI_140130	Phospholipid-transporting ATPase;EHI_140130;PTN000642798;orthologs						3.25	Vesicle-mediated transport (GO:0016192) explode	44	EHI_175410	Inositol-1-monophosphatase;EHI_175410;PTN000465337;orthologs						9	Metabolite interconversion enzyme (PC00262) explode		2.3	RNA methyltransferase (PC00033) explode	3			33
		Protein classes	Total	Total 957/731						Protein classes	Ehpgp5	Ehhsp100	EhrabB4	EhrabB1	EhrabB5	Ehmlbp					5	Molecular adaptor activity (GO:0060090)		EHI_188590	Long-chain-fatty-acid--CoA ligase, putative;EHI_188590;PTN000645065;orthologs						4	Developmental process (GO:0032502) explode		EHI_159630	Mob1/phocein family protein;EHI_159570;PTN001861095;orthologs						9.1	Hydrolase (PC00121)	44	EHI_098730	Ribosomal RNA methyltransferase, putative				34
	0	No PANTHER category (Unclassified )	226	30.9166					0	No PANTHER category (Unclassified )	62	70	20	42	19	43					5.1	Protein-macromolecule adaptor activity (GO:0030674)	9	EHI_064470	Heat shock protein 70, putative;EHI_064470;PTN000452794;orthologs						4.1	Anatomical structure development (GO:0048856) explode	6	EHI_115710	Serine/threonine-protein phosphatase;EHI_115710;PTN000185343;orthologs						9.2	Isomerase (PC00135)	3	HI_103830	tRNA (Cytosine-5-)-methyltransferase, putative				35
	1	DNA metabolism protein (PC00009)	28	3.83037					1	DNA metabolism protein (PC00009)	15	8	3	2	2	2					6	Molecular function regulator (GO:0098772)		EHI_045050	AAA family ATPase, putative;EHI_045050;PTN000349943;orthologs						4.2	Anatomical structure morphogenesis (GO:0009653)	6	EHI_139990	Protein kinase domain containing protein;EHI_139990;PTN008594999;orthologs						9.3	Ligase (PC00142)	6	EHI_095040	mRNA (guanine-N(7)-)-methyltransferase				36
	2	RNA metabolism protein (PC00031)	74	10.1231					2	RNA metabolism protein (PC00031)	16	27	7	6	7	20					6.1	Enzyme regulator activity (GO:0030234)	48	EHI_030830	Calcium-transporting ATPase;EHI_030830;PTN000643963;orthologs						5	Growth (GO:0040007) explode		EHI_180660	Protein kinase domain containing protein;EHI_180660;PTN008595175;orthologs						9.4	Lyase (PC00144)	7	2.4	RNA processing factor (PC00147) explode	32			37
	3	Calcium-binding protein (PC00060)	4	0.547196					3	Calcium-binding protein (PC00060)	1	2	0	0	0	3					7	Structural molecule activity (GO:0005198)		EHI_010560	Acyl-CoA synthetase, putative;EHI_010560;PTN000644590;orthologs						6	Localization (GO:0051179) explode		EHI_023310	RING zinc finger protein, putative;EHI_023310;PTN000188609;orthologs						9.5	Oxidoreductase (PC00176)	21	EHI_183110	RNA recognition motif domain containing protein;EHI_183110;PTN001164048;orthologs				38
	4	Chaperone (PC00072) explode	26	3.55677					4	Chaperone (PC00072) explode	6	8	1	3	7	6					7.1	Structural constituent of ribosome (GO:0003735)	28	EHI_196390	Kinesin-like protein;EHI_196390;PTN000649321;orthologs						6.1	cellular localization (GO:0051641) explode	64	EHI_046630	Rho family GTPase;EHI_046630;PTN000633442;orthologs						9.6	Transferase (PC00220)	39	EHI_029080	FHA domain protein, putative;EHI_029080;PTN000592615;orthologs				39
	5	Chromatin/chromatin-binding, or -regulatory protein	14	1.91518					5	Chromatin/chromatin-binding, or -regulatory protein	2	5	1	5	2	4					8	Transcription regulator activity (GO:0140110)		EHI_176970	Cdc48-like protein, putative;EHI_176970;PTN000554567;orthologs						6.2	Establishment of localization (GO:0051234) explode	76	EHI_196540	IBR domain containing protein;EHI_196540;PTN000188610;orthologs						10	Protein modifying enzyme (PC00260)		EHI_147490	Pre-mRNA splicing factor, putative;EHI_147490;PTN000357493;orthologs				40
	6	Cytoskeletal protein (PC00085)	21	2.87278					6	Cytoskeletal protein (PC00085)	9	5	1	3	3	7					8.1	DNA-binding transcription factor activity (GO:0003700)	5	EHI_132030	Long-chain-fatty-acid--CoA ligase, putative;EHI_132030;PTN000645060;orthologs						6.3	Localization of cell (GO:0051674) explode	1	EHI_167510	Serine/threonine-protein phosphatase;EHI_167510;PTN000185353;orthologs						10.1	Non-receptor serine/threonine protein kinase (PC00167)	45	EHI_073170	Topoisomerase, putative;EHI_073170;PTN000558653;orthologs				41
	7	Defense/immunity	0	0					7	Gene-specific transcriptional regulator (PC00264)	0	0	0	0	0	1					9	Translation regulator activity (GO:0045182)		EHI_043010	H(+)-transporting two-sector ATPase;EHI_043010;PTN000389869;orthologs						6.4	Macromolecule localization (GO:0033036) explode	53	EHI_106700	Protein kinase domain containing protein (Fragment);EHI_106700;PTN000623179;orthologs						10.2	Protease (PC00190)	32	EHI_050780	U1snRNP-specific protein, putative;EHI_050780;PTN000052479;orthologs				42
	8	Gene-specific transcriptional regulator (PC00264)	1	0.136799					8	Membrane traffic protein (PC00150)	10	13	2	2	3	4					9.1	Translation regulator activity, nucleic acid binding (GO:0090079)	6	EHI_016380	Multidrug resistance protein 2, putative;EHI_016380;PTN000657413;orthologs						6.5	Maintenance of location (GO:0051235) explode	2	EHI_075160	Protein kinase, putative;EHI_075160;PTN001218618;orthologs						10.3	Protein phosphatase (PC00195)	40	EHI_148480	WD domain containing protein;EHI_148480;PTN002337581;orthologs				43
	9	Intercellular signaling	0	0					9	Metabolite interconversion enzyme (PC00262)	39	35	9	14	10	28					10	Transporter activity (GO:0005215)		1.2	ATP-dependent activity, acting on DNA (GO:0008094)	11					6.7	Protein-containing complex localization (GO:0031503)	3	EHI_192950	WD domain containing protein;EHI_192950;PTN002338087;orthologs						10.4	Ubiquitin-protein ligase (PC00234)	18	EHI_126150	Cell cycle control protein cwf2, putative;EHI_126150;PTN000363366;orthologs				44
	10	Membrane traffic protein (PC00150)	30	4.10397					10	Protein modifying enzyme (PC00260)	53	48	15	18	22	34					10.1	Lipid transporter activity (GO:0005319)	2	EHI_023090	RecQ family DNA helicase;EHI_023090;PTN000345067;orthologs						8	Metabolic process (GO:0008152) explode		EHI_198650	Uncharacterized protein;EHI_198650;PTN002563699;orthologs						11	Protein-binding activity modulator (PC00095)		EHI_158060	RNA-binding protein, putative;EHI_158060;PTN000401352;orthologs				45
	11	Metabolite interconversion enzyme (PC00262)	120	16.4159					11	Protein-binding activity modulator (PC00095)	44	22	10	19	13	28					10.2	Transmembrane transporter activity (GO:0022857)	14	EHI_031220	DNA repair protein RAD51 homolog;EHI_031220;PTN000534677;orthologs						8.1	ATP metabolic process (GO:0046034) explode	1	EHI_035800	Ras GTPase activating protein, putative;EHI_035800;PTN000365639;orthologs						11.1	G-protein modulator (PC00022)	59	EHI_054790	tRNA nucleotidyltransferase, putative;EHI_054790;PTN000348200;orthologs				46
	12	Protein modifying enzyme (PC00260)	171	23.3926					12	Scaffold/adaptor protein (PC00226)	2	5	0	1	1	3								EHI_117970	DNA replication licensing factor MCM2;EHI_117970;PTN000179957;orthologs						8.2	Biosynthetic process (GO:0009058) explode	83	EHI_161950	RhoGAP domain containing protein;EHI_161950;PTN000571385;orthologs						11.2	G-protein (PC00020)	47	EHI_056380	Enhancer binding protein 2 (EBP2), putative;EHI_056380;PTN004592454;orthologs				47
	13	Protein-binding activity modulator (PC00095)	118	16.1423					13	Translational protein (PC00263)	15	21	5	10	5	10								EHI_000780	Chromodomain-helicase-DNA-binding protein, putative;EHI_000780;PTN000085663;orthologs						8.3	Catabolic process (GO:0009056) explode	54	EHI_199570	RhoGAP domain containing protein;EHI_199570;PTN000571389;orthologs						11.3	Kinase modulator (PC00140)	7	EHI_126010	Ribosome biogenesis protein, putative;EHI_126010;PTN000506828;orthologs				48
	14	Scaffold/adaptor protein (PC00226)	12	1.64159					14	Transporter (PC00227)	12	8	1	5	1	7								EHI_158110	DNA replication licensing factor MCM7;MCM7;PTN000180085;orthologs						8.4	Cellular metabolic process (GO:0044237) explode	249	EHI_020290	WD domain containing protein;EHI_020290;PTN000522917;orthologs						11.4	Phosphatase modulator (PC00184)	1	EHI_076840	Uncharacterized protein;EHI_076840;PTN000469397;orthologs				49
	15	Structural protein	0	0					15	viral or transposable element protein (PC00237)	0	1	0	0	0	0								EHI_197850	General transcription and DNA repair factor IIH helicase subunit XPD;EHI_197850;PTN000158293;orthologs						8.5	Glycosylation (GO:0070085) explode	5	EHI_003900	Protein kinase domain containing protein;EHI_003900;PTN001173242;orthologs						11.5	Protease inhibitor (PC00191)	2	EHI_182670	Enhancer binding protein-2, putative;EHI_182670;PTN000611815;orthologs				50
	16	transfer/transport protein	0	0																				EHI_187240	AAA family ATPase, putative;EHI_187240;PTN000349942;orthologs						8.6	Methylation (GO:0032259) explode	4	EHI_125650	PIWI, putative;EHI_125650;PTN000527636;orthologs						12	Scaffold/adaptor protein (PC00226)		EHI_093960	Pre-mRNA splicing factor, putative;EHI_093960;PTN000133859;orthologs				51
	17	Translational protein (PC00263)	59	8.07114																				EHI_115350	Chromodomain-helicase-DNA-binding protein, putative;EHI_115350;PTN000085662;orthologs						8.7	Nitrogen compound metabolic process (GO:0006807) explode	231	EHI_197850	General transcription and DNA repair factor IIH helicase subunit XPD;EHI_197850;PTN000158293						13	Translational protein (PC00263)		EHI_087330	Topoisomerase, putative;EHI_087330;PTN000558651;orthologs				52
	18	Transmembrane signal receptor	0	0																				EHI_091070	RuvB-like helicase;EHI_091070;PTN000120365;orthologs						8.8	Organic substance metabolic process (GO:0071704) explode	249	EHI_199120	Serine/threonine-protein phosphatase;EHI_199120;PTN000185641;orthologs							aminoacyl-tRNA synthetase (PC00047)	6	EHI_033350	RNA-binding protein, putative;EHI_033350;PTN002366530;orthologs				53
	19	Transporter (PC00227)	29	3.96717																				EHI_130980	AAA family ATPase, putative;EHI_130980;PTN000349941;orthologs						8.9	Pigment metabolic process (GO:0042440) explode	1	EHI_187240	AAA family ATPase, putative;EHI_187240;PTN000349942;orthologs							ribosomal protein (PC00202) explode	39	EHI_025840	LSM domain containing protein;EHI_025840;PTN000058413;orthologs				54
	20	viral or transposable element protein (PC00237)	1	0.136799																				EHI_045050	AAA family ATPase, putative;EHI_045050;PTN000349943;orthologs						8.1O	Primary metabolic process (GO:0044238) explode	242	EHI_179340	HMG box protein;EHI_179340;PTN002300054;orthologs							translation factor (PC00223)	14	EHI_178940	tRNA (guanine-N(7)-)-methyltransferase;EHI_178940;PTN000602560;orthologs				55
																								1.3	Atpase-coupled intramembrane lipid transporter activity (GO:0140326)	2					8.11	Small molecule metabolic process (GO:0044281)	27	EHI_092420	Ras guanine nucleotide exchange factor, putative;EHI_092420;PTN000561680;orthologs						14	Transporter (PC00227) explode		EHI_107120	RNA recognition motif domain containing protein;EHI_107120;PTN002539323;orthologs				56
																								EHI_141350	Phospholipid-transporting ATPase;EHI_141350;PTN000642804;orthologs						9	Reproduction (GO:0000003) explode		EHI_092700	Myb-like DNA-binding domain containing protein;EHI_092700;PTN000067678;orthologs							Ion channel (PC00133) explode	2	EHI_124370	RNA pseudouridylate synthase, putative;EHI_124370;PTN000046952;orthologs				57
																								EHI_140130	Phospholipid-transporting ATPase;EHI_140130;PTN000642798;orthologs						9.1	Reproductive process (GO:0022414)	5	EHI_041920	Protein kinase domain containing protein;EHI_041920;PTN001217056;orthologs							Primary active transporter (PC00068) explode	16	EHI_190450	Splicing factor subunit;EHI_190450;PTN000469596;orthologs				58
																								1.4	Helicase activity (GO:0004386)	9					10	Reproductive process (GO:0022414) explode		EHI_009660	DENN domain protein;EHI_009660;PTN000265711;orthologs							Secondary carrier transporter (PC00258)	2	EHI_188020	U6 snRNA-associated Sm-like protein LSm8;LSM8;PTN000400511;orthologs				59
																								EHI_023090	RecQ family DNA helicase;EHI_023090;PTN000345067;orthologs						10.1	meiotic cell cycle process (GO:1903046) explode	5	EHI_148350	Transcription initiation protein SPT4, putative;EHI_148350;PTN000306315;orthologs						15	Viral or transposable element protein (PC00237)		EHI_092500	RNA recognition motif domain containing protein;EHI_092500;PTN002366145;orthologs				60
																								EHI_117970	DNA replication licensing factor MCM2;EHI_117970;PTN000179957;orthologs						10.2	meiotic cell cycle (GO:0051321)	5	EHI_049300	RhoGAP domain containing protein;EHI_049300;PTN000571386;orthologs									EHI_187260	Cell cycle control protein cwf12, putative;EHI_187260;PTN000314709;orthologs				61
																								EHI_158110	DNA replication licensing factor MCM7;MCM7;PTN000180085;orthologs						11	Response to stimulus (GO:0050896)		EHI_107120	RNA recognition motif domain containing protein;EHI_107120;PTN002539323;orthologs									EHI_093720	Cell cycle control protein, putative;EHI_093720;PTN000427747;orthologs				62
																								EHI_197850	General transcription and DNA repair factor IIH helicase subunit XPD;EHI_197850;PTN000158293;orthologs						11.1	Cellular response to stimulus (GO:0051716)	95	EHI_169320	Serine/threonine-protein kinase TOR;EHI_169320;PTN000124413;orthologs									EHI_193510	Branchpoint-bridging protein;EHI_193510;PTN000129789;orthologs				63
																								EHI_187240	AAA family ATPase, putative;EHI_187240;PTN000349942;orthologs						11.2	Response to abiotic stimulus (GO:0009628)	7	EHI_109860	FACT complex subunit;EHI_109860;PTN000360192;orthologs									EHI_093340	tRNA (guanine-N(7)-)-methyltransferase non-catalytic subunit;EHI_093340;PTN000418269;orthologs				64
																								EHI_134610	DEAD/DEAH box helicase, putative;EHI_134610;PTN002281645;orthologs						11.3	Response to chemical (GO:0042221)	8	EHI_125930	Protein kinase, putative;EHI_125930;PTN000585414;orthologs									EHI_038600	Splicing factor 3A subunit 3, putative;EHI_038600;PTN000300304;orthologs				65
																								EHI_091070	RuvB-like helicase;EHI_091070;PTN000120365;orthologs						11.4	Response to endogenous stimulus (GO:0009719)	2	EHI_178680	Rho family GTPase;EHI_178680;PTN000633460;orthologs									EHI_135070	RNA recognition motif domain containing protein;EHI_135070;PTN002751585;orthologs				66
																								EHI_130980	AAA family ATPase, putative;EHI_130980;PTN000349941;orthologs						11.5	Response to external stimulus (GO:0009605)	2	EHI_182880	TFIIH basal transcription factor complex subunit, putative;EHI_182880;PTN000294425;orthologs									EHI_077220	Pre-mRNA cleavage factor I 25 kDa subunit, putative;EHI_077220;PTN000316129;orthologs				67
																								EHI_045050	AAA family ATPase, putative;EHI_045050;PTN000349943;orthologs						11.6	Response to stress (GO:0006950)	44	EHI_185610	Protein-tyrosine-phosphatase;EHI_185610;PTN001327681;orthologs									EHI_060350	Splicing factor Prp8, putative;EHI_060350;PTN000124602;orthologs				68
																								1.5	Long-chain fatty acid-coa ligase activity (GO:0004467)	3					12	Signaling (GO:0023052)		EHI_040260	HEAT repeat domain containing protein;EHI_040260;PTN000304141;orthologs									EHI_137710	Nucleolar protein 12;EHI_137710;PTN002691146;orthologs				69
																								EHI_025090	Long-chain-fatty-acid--CoA ligase, putative;EHI_025090;PTN000645222;orthologs						12.1	Signal transduction (GO:0007165)	57	EHI_068310	RhoGAP domain containing protein;EHI_068310;PTN000571388;orthologs									2.5	Exoribonuclease (PC00099) explode	3			70
																								EHI_188590	Long-chain-fatty-acid--CoA ligase, putative;EHI_188590;PTN000645065;orthologs									EHI_182610	Myb-like DNA-binding domain containing protein;EHI_182610;PTN000067673;orthologs									EHI_093360	5'-3' exonuclease domain containing protein				71
																								EHI_132030	Long-chain-fatty-acid--CoA ligase, putative;EHI_132030;PTN000645060;orthologs									EHI_128160	Activating signal cointegrator 1 complex subunit 1, putative;EHI_128160;PTN001411104;orthologs									EHI_188080	3' exoribonuclease family protein				72
																								1.6	Microtubule motor activity (GO:0003777)	2								EHI_151730	Protein kinase, putative;EHI_151730;PTN001218616;orthologs									EHI_040320	3' exoribonuclease family protein				73
																								EHI_140230	Kinesin-like protein;EHI_140230;PTN000649768;orthologs									EHI_091070	RuvB-like helicase;EHI_091070;PTN000120365;orthologs									2.6	General transcription factor (PC00259)	7			74
																								EHI_196390	Kinesin-like protein;EHI_196390;PTN000649321;orthologs									EHI_121830	Cyclin, putative;EHI_121830;PTN000020013;orthologs									EHI_142940	TPR repeat protein;EHI_142940;PTN000361589;orthologs				75
																								2.1	Amide binding (GO:0033218)	5								EHI_141120	Helicase, putative;EHI_141120;PTN002244980;orthologs									EHI_158020	Transcription initiation factor IIIB chain BRF, putative;EHI_158020;PTN000178600;orthologs				76
																								EHI_124900	Importin alpha-1 subunit, putative;EHI_124900;PTN000593935;orthologs									EHI_068120	Ras family GTPase;EHI_068120;PTN000632544;orthologs									EHI_137090	TFIID subunit, putative;EHI_137090;PTN000260114;orthologs				77
																								EHI_099280	Importin alpha, putative;EHI_099280;PTN000593927;orthologs									EHI_142760	Protein kinase domain containing protein;EHI_142760;PTN001935423;orthologs									EHI_148350	Transcription initiation protein SPT4, putative;EHI_148350;PTN000306315;orthologs				78
																								EHI_045360	Importin alpha subunit, putative;EHI_045360;PTN000593925;orthologs									EHI_151180	Serine/threonine-protein phosphatase;EHI_151180;PTN000185350;orthologs									EHI_182880	TFIIH basal transcription factor complex subunit, putative;EHI_182880;PTN000294425;orthologs				79
																								EHI_105090	Importin alpha, putative;EHI_105090;PTN000593926;orthologs									EHI_136190	Serine/threonine-protein phosphatase;EHI_136190;PTN000185642;orthologs									EHI_077240	TATA-box-binding protein-like 1;trf1;PTN002227218;orthologs				80
																								EHI_148070	Importin alpha, putative;EHI_148070;PTN000593932;orthologs									EHI_109570	Serine/threonine-protein phosphatase;EHI_109570;PTN000185643;orthologs									EHI_119550	CCR4/NOT transcription complex subunit 3, putative;EHI_119550;PTN000595816;orthologs				81
																								2.3	Carbohydrate binding (GO:0030246)	2								EHI_013140	Ras guanine nucleotide exchange factor, putative;EHI_013140;PTN000561729;orthologs									3.1	Calmodulin-related (PC00061)	4			82
																								EHI_009250	Vesicular integral membrane protein VIP36, putative;EHI_009250;PTN000259766;orthologs									EHI_084260	Peroxiredoxin, putative;EHI_084260;PTN000073939;orthologs									EHI_100270	Calmodulin, putative;EHI_100270;PTN000550363;orthologs				83
																								EHI_162550	Vesicular integral membrane protein VIP36, putative;EHI_162550;PTN000259763;orthologs									EHI_130980	AAA family ATPase, putative;EHI_130980;PTN000349941;orthologs									EHI_044820	Calmodulin, putative;EHI_044820;PTN002347060;orthologs				84
																								2.3	Carbohydrate derivative binding (GO:0097367)	31								EHI_153360	Myb-like DNA-binding domain containing protein;EHI_153360;PTN000067681;orthologs									EHI_143440	Calmodulin, putative;EHI_143440;PTN002347059;orthologs				85
																								EHI_169700	Cysteinyl-tRNA synthetase;EHI_169700;PTN000095395;orthologs									EHI_081390	WD domain containing protein;EHI_081390;PTN000410814;orthologs									EHI_120900	Calcium-binding protein 1 (EhCBP1);EHI_120900;PTN002248593;orthologs				86
																								EHI_067390	Rho family GTPase;EHI_067390;PTN000633441;orthologs									EHI_144600	Rho family GTPase;EHI_144600;PTN000633152;orthologs									4.1	Hsp70 family chaperone (PC00027) explode	11			87
																								EHI_167060	Rab GDP dissociation inhibitor;EHI_167060;PTN000209537;orthologs									EHI_191780	IBR domain containing protein;EHI_191780;PTN000913549;orthologs									EHI_071800	Heat shock protein70, mitochondrial, putative;EHI_071800;PTN000453356;orthologs				88
																								EHI_047760	ATP-binding cassette protein, putative;EHI_047760;PTN000442273;orthologs									EHI_192540	Protein kinase, putative;EHI_192540;PTN000686843;orthologs									EHI_127700	Heat shock protein 70, mitochondrial, putative;EHI_127700;PTN000453354;orthologs				89
																								EHI_185270	Dedicator of cytokinesis domain containing protein;EHI_185270;PTN000594300;orthologs									EHI_170600	Ras guanine nucleotide exchange factor, putative;EHI_170600;PTN000561665;orthologs									EHI_101120	Heat shock protein 70, mitochondrial, putative;EHI_101120;PTN000453353;orthologs				90
																								EHI_156200	RNAseL inhibitor-like protein, putative;EHI_156200;PTN000443783;orthologs									EHI_104570	Ubiquitin ligase, putative;EHI_104570;PTN000135216;orthologs									EHI_188610	Heat shock protein 70, putative;EHI_188610;PTN000453272;orthologs				91
																								EHI_188610	Heat shock protein 70, putative;EHI_188610;PTN000453272;orthologs									EHI_118160	WD repeat protein;EHI_118160;PTN000458167;orthologs									EHI_059700	Heat shock protein 70, putative;EHI_059700;PTN000452790;orthologs				92
																								EHI_046630	Rho family GTPase;EHI_046630;PTN000633442;orthologs									EHI_137850	Non-specific serine/threonine protein kinase;EHI_044470;PTN001968812;orthologs									EHI_197860	Heat shock protein 70, putative;EHI_197860;PTN000452952;orthologs				93
																								EHI_059700	Heat shock protein 70, putative;EHI_059700;PTN000452790;orthologs									EHI_118640	Negative cofactor 2-beta;EHI_118640;PTN000115802;orthologs									EHI_180380	Heat shock protein 70, putative;EHI_180380;PTN000452797;orthologs				94
																								EHI_135450	Rho family GTPase;EHI_135450;PTN000633455;orthologs									EHI_045050	AAA family ATPase, putative;EHI_045050;PTN000349943;orthologs									EHI_166050	Mitochondrial-typeheat shock protein70, putative;EHI_166050;PTN000453357;orthologs				95
																								EHI_150540	ATP-binding cassette sub-family E member 1, putative;EHI_150540;PTN001059786;orthologs									EHI_177010	Aurora kinase;EHI_177010;PTN000681959;orthologs									EHI_064470	Heat shock protein 70, putative;EHI_064470;PTN000452794;orthologs				96
																								EHI_058090	Ras family GTPase;EHI_058090;PTN000631825;orthologs									EHI_145840	Peroxiredoxin;EHI_145840;PTN000073942;orthologs									EHI_007150	Mitochondrial-type heat shock protein 70;EHI_007150;PTN000453352;orthologs				97
																								EHI_180380	Heat shock protein 70, putative;EHI_180380;PTN000452797;orthologs									EHI_035920	Regulator of nonsense transcripts, putative;EHI_035920;PTN000094735;orthologs									EHI_013760	Heat shock protein 70, mitochondrial, putative;EHI_013760;PTN000453350;orthologs				98
																								EHI_092420	Ras guanine nucleotide exchange factor, putative;EHI_092420;PTN000561680;orthologs									EHI_053060	Protein kinase, putative;EHI_053060;PTN000681689;orthologs									4.2	Hsp90 family chaperone (PC00028) explode	2			99
																								EHI_178680	Rho family GTPase;EHI_178680;PTN000633460;orthologs									EHI_096780	Zinc finger protein, putative;EHI_096780;PTN000188604;orthologs									EHI_102270	Heat shock protein 90, putative				100
																								EHI_194500	ADP-ribosylation factor, putative;EHI_194500;PTN000196076;orthologs									EHI_148520	Mob1/phocein family protein;EHI_148520;PTN000503175;orthologs									EHI_196940	Heat shock protein 90, putative				101
																								EHI_127420	Cell division control protein CDC24, putative;EHI_127420;PTN000293157;orthologs									EHI_035170	U3 small nucleolar ribonucleoprotein subunit, putative;EHI_035170;PTN001722803;orthologs									4.3	Chaperonin (PC00073)	1			102
																								EHI_068120	Ras family GTPase;EHI_068120;PTN000632544;orthologs									EHI_067220	Rho family GTPase;EHI_067220;PTN000633465;orthologs									EHI_044940	T-complex protein 1 subunit eta				103
																								EHI_013140	Ras guanine nucleotide exchange factor, putative;EHI_013140;PTN000561729;orthologs									EHI_063340,EHI_087380	Prefoldin, alpha subunit;EHI_063340;PTN001761852;orthologs									5.1	Histone modifying enzyme (PC00261)	1			104
																								EHI_144600	Rho family GTPase;EHI_144600;PTN000633152;orthologs									EHI_140350	G protein alpha subunit, putative;EHI_140350;PTN000026987;orthologs									EHI_119320	Histone deacetylase				105
																								EHI_170600	Ras guanine nucleotide exchange factor, putative;EHI_170600;PTN000561665;orthologs									EHI_119550	CCR4/NOT transcription complex subunit 3, putative;EHI_119550;PTN000595816;orthologs									6.1	Actin or actin-binding cytoskeletal protein (PC00041) explode	13			106
																								EHI_107150	ADP-ribosylation factor, putative;EHI_107150;PTN000196383;orthologs									EHI_008410	Serine/threonine-protein kinase PLK;EHI_008410;PTN000680615;orthologs									EHI_136150	Adenylyl cyclase-associated protein;EHI_136150;PTN000068928;orthologs				107
																								EHI_064470	Heat shock protein 70, putative;EHI_064470;PTN000452794;orthologs									EHI_127040	Ras guanine nucleotide exchange factor, putative;EHI_127040;PTN000561673;orthologs									EHI_107290,EHI_182900	Actin;EHI_107290;PTN001732272;orthologs				108
																								EHI_092730	ADP-ribosylation factor, putative (Fragment);EHI_092730;PTN000195633;orthologs									EHI_087830	Uncharacterized protein;EHI_087830;PTN000020598;orthologs									EHI_122800	Coronin;EHI_122800;PTN000091933;orthologs				109
																								EHI_073440	ADP ribosylation factor, putative;EHI_073440;PTN000196079;orthologs									EHI_193510	Branchpoint-bridging protein;EHI_193510;PTN000129789;orthologs									EHI_148890	Calmodulin, putative;EHI_148890;PTN000095855;orthologs				110
																								EHI_067220	Rho family GTPase;EHI_067220;PTN000633465;orthologs									EHI_159300	RhoGAP domain containing protein;EHI_159300;PTN000571409;orthologs									EHI_140720	Myosin heavy chain;EHI_140720;PTN000321564;orthologs				111
																								EHI_127040	Ras guanine nucleotide exchange factor, putative;EHI_127040;PTN000561673;orthologs									EHI_044980	Tumor suppressor candidate 4, putative;EHI_044980;PTN001770481;orthologs									EHI_003930	I/LWEQ domain protein;EHI_003930;PTN000045223;orthologs				112
																								EHI_074750	Ras family GTPase;Ehras3;PTN000632543;orthologs									EHI_120320	IBR domain containing protein;EHI_120320;PTN000188908;orthologs									EHI_021260	Villidin, putative;EHI_021260;PTN000240361;orthologs				113
																								EHI_154240	Ras family GTPase;EHI_154240;PTN000632546;orthologs									EHI_099730	60S ribosomal protein L13, putative;EHI_017700;PTN001694491;orthologs									EHI_110810	Unconventional myosin IB;EHI_110810;PTN000321846;orthologs				114
																								EHI_146180	Rho family GTPase;EHI_146180;PTN000633463;orthologs									EHI_074750	Ras family GTPase;Ehras3;PTN000632543;orthologs									EHI_083590	Coronin;EHI_083590;PTN000091934;orthologs				115
																								EHI_137700	Ras family GTPase;Ehras1;PTN000632542;orthologs									EHI_154240	Ras family GTPase;EHI_154240;PTN000632546;orthologs									EHI_118160	WD repeat protein;EHI_118160;PTN000458167;orthologs				116
																								2.4	Chromatin binding (GO:0003682) explode	7								EHI_023210	GTP-binding protein, putative;EHI_023210;PTN000136163;orthologs									EHI_172960	Actin-related protein 2/3 complex subunit 3;EHI_172960;PTN000273488;orthologs				117
																								EHI_120340	Nucleosome assembly protein, putative;EHI_120340;PTN000222307;orthologs									EHI_146180	Rho family GTPase;EHI_146180;PTN000633463;orthologs									EHI_186840	Actin-binding protein, cofilin/tropomyosin family;EHI_186840;PTN008311947;orthologs				118
																								EHI_049900	Cell division control protein 45 CDC45, putative;EHI_049900;PTN000053472;orthologs									EHI_012420	Myb-like DNA-binding domain containing protein;EHI_012420;PTN000067680;orthologs									EHI_110180	Myosin heavy chain;EHI_110180;PTN000320931;orthologs				119
																								EHI_000780	Chromodomain-helicase-DNA-binding protein, putative;EHI_000780;PTN000085663;orthologs									EHI_006130	Phosphatidylinositol 3-kinase, putative;EHI_006130;PTN000005877;orthologs									6.2	Microtubule or microtubule-binding cytoskeletal protein (PC00157)	4
																								EHI_179340	HMG box protein;EHI_179340;PTN002300054;orthologs									EHI_137700	Ras family GTPase;Ehras1;PTN000632542;orthologs									EHI_140230	Kinesin-like protein;EHI_140230;PTN000649768;orthologs
																								EHI_115350	Chromodomain-helicase-DNA-binding protein, putative;EHI_115350;PTN000085662;orthologs									EHI_155330	Prefoldin, alpha subunit;EHI_155330;PTN000293232;orthologs									EHI_118900	Vacuolar sorting protein VPS4, putative;EHI_118900;PTN000553998;orthologs
																								EHI_109860	FACT complex subunit;EHI_109860;PTN000360192;orthologs									2.2	Regulation of biological quality (GO:0065008)	19								EHI_196390	Kinesin-like protein;EHI_196390;PTN000649321;orthologs
																								EHI_048280	Nucleosome assembly protein, putative;EHI_048280;PTN000222089;orthologs									EHI_192480	Scavenger mRNA decapping enzyme, putative;EHI_192480;PTN000312267;orthologs									EHI_103790	Spindle pole body component;EHI_103790;PTN000447187;orthologs
																								2.5	Heterocyclic compound binding (GO:1901363)	129								EHI_067390	Rho family GTPase;EHI_067390;PTN000633441;orthologs									7.1	DNA-binding transcription factor (PC00218)	1
																								EHI_183110	RNA recognition motif domain containing protein;EHI_183110;PTN001164048;orthologs									EHI_123390	Peroxiredoxin;EHI_123390;PTN001321772;orthologs									EHI_087630	Heat shock transcription factor, putative
																								EHI_104930	Endonuclease V, putative;EHI_104930;PTN002003346;orthologs									EHI_151230	PQ loop repeat protein;EHI_151230;PTN000382086;orthologs									8.1	SNARE protein (PC00034)	3
																								EHI_169700	Cysteinyl-tRNA synthetase;EHI_169700;PTN000095395;orthologs									EHI_046630	Rho family GTPase;EHI_046630;PTN000633442;orthologs									EHI_139030	EhSyntaxin 1A (Fragment)
																								EHI_144610	Methionine gamma-lyase;EHI_144610;PTN000211689;orthologs									EHI_102270	Heat shock protein 90, putative;EHI_102270;PTN000163767;orthologs									EHI_181290	Syntaxin 5-like protein, putative
																								EHI_192480	Scavenger mRNA decapping enzyme, putative;EHI_192480;PTN000312267;orthologs									EHI_074020	V-type proton ATPase subunit a;EHI_074020;PTN000179674;orthologs									EHI_164320	EhSyntaxin 16 (Fragment)
																								EHI_029080	FHA domain protein, putative;EHI_029080;PTN000592615;orthologs									EHI_141350	Phospholipid-transporting ATPase;EHI_141350;PTN000642804;orthologs									8.2	Membrane trafficking regulatory protein (PC00151)	6
																								EHI_130710	Myb-like DNA-binding domain containing protein;EHI_130710;PTN001289600;orthologs									EHI_178680	Rho family GTPase;EHI_178680;PTN000633460;orthologs									EHI_108480	Sec1 family domain containing protein;EHI_108480;PTN004287969;orthologs
																								EHI_073170	Topoisomerase, putative;EHI_073170;PTN000558653;orthologs									EHI_084260	Peroxiredoxin, putative;EHI_084260;PTN000073939;orthologs									EHI_154290	Vacuolar protein sorting-associated protein 45, putative;EHI_154290;PTN000187969;orthologs
																								EHI_019640	Caldesmon, putative;EHI_019640;PTN002758184;orthologs									EHI_140130	Phospholipid-transporting ATPase;EHI_140130;PTN000642798;orthologs									EHI_085830	Sec1 family domain containing protein;EHI_085830;PTN000187898;orthologs
																								EHI_050780	U1snRNP-specific protein, putative;EHI_050780;PTN000052479;orthologs									EHI_144600	Rho family GTPase;EHI_144600;PTN000633152;orthologs									EHI_135210	Vacular protein sorting 33A, putative;EHI_135210;PTN000187899;orthologs
																								EHI_122790	Helicase, putative;EHI_122790;PTN000433999;orthologs									EHI_118160	WD repeat protein;EHI_118160;PTN000458167;orthologs									EHI_093130	EhSec1 (Fragment);EHI_093130;PTN000187785;orthologs
																								EHI_148390	Tyrosyl-DNA phosphodiesterase, putative;EHI_148390;PTN000275926;orthologs									EHI_145840	Peroxiredoxin;EHI_145840;PTN000073942;orthologs									EHI_160900	EhVps45A;EHI_160900;PTN000187970;orthologs
																								EHI_148480	WD domain containing protein;EHI_148480;PTN002337581;orthologs									EHI_035170	U3 small nucleolar ribonucleoprotein subunit, putative;EHI_035170;PTN001722803;orthologs									8.3	Vesicle coat protein (PC00235)	5
																								EHI_049900	Cell division control protein 45 CDC45, putative;EHI_049900;PTN000053472;orthologs									EHI_067220	Rho family GTPase;EHI_067220;PTN000633465;orthologs									EHI_169210	Coatomer subunit delta;EHI_169210;PTN000012865;orthologs
																								EHI_067390	Rho family GTPase;EHI_067390;PTN000633441;orthologs									EHI_119550	CCR4/NOT transcription complex subunit 3, putative;EHI_119550;PTN000595816;orthologs									EHI_009940	AP complex subunit sigma (Fragment);EHI_009940;PTN000204326;orthologs
																								EHI_180000	Eukaryotic translation initiation factor 4E, putative;EHI_180000;PTN000238875;orthologs									EHI_196940	Heat shock protein 90, putative;EHI_196940;PTN000163768;orthologs									EHI_148630	EhSec24B;EHI_148630;PTN000351563;orthologs
																								EHI_159690	Eukaryotic translation initiation factor 4E, putative;EHI_159690;PTN000238870;orthologs									EHI_146180	Rho family GTPase;EHI_146180;PTN000633463;orthologs									EHI_103410	EhSec31;EHI_103410;PTN000357951;orthologs
																								EHI_122860	DNA repair protein RAD51C, putative;EHI_122860;PTN000534421;orthologs									2.3	Regulation of molecular function (GO:0065009)	28								EHI_064660	Sec24 protein, putative;EHI_064660;PTN000351560;orthologs
																								EHI_193330,EHI_051710,EHI_196920	60S ribosomal protein L23, putative;EHI_051710;PTN001716580;orthologs									EHI_136150	Adenylyl cyclase-associated protein;EHI_136150;PTN000068928;orthologs									9.1	Hydrolase (PC00121)	44
																								EHI_093360	5'-3' exonuclease domain containing protein;EHI_093360;PTN000269471;orthologs									EHI_068360	Rab GTPase activating protein, putative;EHI_068360;PTN000538401;orthologs									EHI_109890	Chitinase, putative;EHI_109890;PTN000126876;orthologs
																								EHI_167060	Rab GDP dissociation inhibitor;EHI_167060;PTN000209537;orthologs									EHI_108700	Rap/Ran GTPase activating protein, putative;EHI_108700;PTN000403982;orthologs									EHI_192480	Scavenger mRNA decapping enzyme, putative;EHI_192480;PTN000312267;orthologs
																								EHI_047760	ATP-binding cassette protein, putative;EHI_047760;PTN000442273;orthologs									EHI_149900	Rab GTPase activating protein, putative;EHI_149900;PTN000537864;orthologs									EHI_008800	Ser/thr protein phosphatase family protein;EHI_008800;PTN000307949;orthologs
																								EHI_126150	Cell cycle control protein cwf2, putative;EHI_126150;PTN000363366;orthologs									EHI_045210	TBC/Rab GTPase activating domain containing protein;EHI_045210;PTN000538410;orthologs									EHI_005040	Adenosine deaminase, putative;EHI_005040;PTN000150862;orthologs
																								EHI_031220	DNA repair protein RAD51 homolog;EHI_031220;PTN000534677;orthologs									EHI_185270	Dedicator of cytokinesis domain containing protein;EHI_185270;PTN000594300;orthologs									EHI_137470	Deoxyuridine 5'-triphosphate nucleotidohydrolase;EHI_137470;PTN000133404;orthologs
																								EHI_101390	Endonuclease V, putative;EHI_101390;PTN002003349;orthologs									EHI_166020	TBC domain containing protein;EHI_166020;PTN000538258;orthologs									EHI_135720	Sphingomyelin phosphodiesterase, putative;EHI_135720;PTN000038091;orthologs
																								EHI_122740	Nucleolar protein Nop56, putative;EHI_122740;PTN000096151;orthologs									EHI_079910	Rap/Ran GTPase-activating protein, putative;EHI_079910;PTN000403985;orthologs									EHI_192100	Inosine triphosphate pyrophosphatase, putative;EHI_192100;PTN000116040;orthologs
																								EHI_185270	Dedicator of cytokinesis domain containing protein;EHI_185270;PTN000594300;orthologs									EHI_198650	Uncharacterized protein;EHI_198650;PTN002563699;orthologs									EHI_069380	Phospholipase B-like;EHI_069380;PTN000271535;orthologs
																								EHI_156200	RNAseL inhibitor-like protein, putative;EHI_156200;PTN000443783;orthologs									EHI_092650	Rho GTPase activating protein, putative;EHI_092650;PTN000571405;orthologs									EHI_104590	Apyrase, putative;EHI_104590;PTN000314825;orthologs
																								EHI_158060	RNA-binding protein, putative;EHI_158060;PTN000401352;orthologs									EHI_092420	Ras guanine nucleotide exchange factor, putative;EHI_092420;PTN000561680;orthologs									EHI_114340	Acetylornithine deacetylase, putative;EHI_114340;PTN000110583;orthologs
																								EHI_184530	Helicase, putative;EHI_184530;PTN000433850;orthologs									EHI_100290	Rap/Ran GTPase-activating protein, putative;EHI_100290;PTN001038964;orthologs									EHI_024380	Myotubularin, putative;EHI_024380;PTN000087294;orthologs
																								EHI_196590	RNA recognition motif domain containing protein;EHI_196590;PTN002769476;orthologs									EHI_135170	TBC domain containing protein;EHI_135170;PTN008586230;orthologs									EHI_148390	Tyrosyl-DNA phosphodiesterase, putative;EHI_148390;PTN000275926;orthologs
																								EHI_188610	Heat shock protein 70, putative;EHI_188610;PTN000453272;orthologs									EHI_040260	HEAT repeat domain containing protein;EHI_040260;PTN000304141;orthologs									EHI_073370	Lipid phosphate phosphatase, putative;EHI_073370;PTN000018305;orthologs
																								EHI_046630	Rho family GTPase;EHI_046630;PTN000633442;orthologs									EHI_052170	TBC/Rab GTPase activating domain containing protein;EHI_052170;PTN001883916;orthologs									EHI_040600	Acid sphingomyelinase-like phosphodiesterase, putative;EHI_040600;PTN000038090;orthologs
																								EHI_056380	Enhancer binding protein 2 (EBP2), putative;EHI_056380;PTN004592454;orthologs									EHI_121830	Cyclin, putative;EHI_121830;PTN000020013;orthologs									EHI_053610	Apyrase, putative;EHI_053610;PTN000314829;orthologs
																								EHI_158020	Transcription initiation factor IIIB chain BRF, putative;EHI_158020;PTN000178600;orthologs									EHI_013140	Ras guanine nucleotide exchange factor, putative;EHI_013140;PTN000561729;orthologs									EHI_009520	Alpha-1,2-mannosidase, putative;EHI_009520;PTN000951774;orthologs
																								EHI_098380	Orn/Arg/Lys decarboxylase, putative;EHI_098380;PTN001715917;orthologs									EHI_124570	Uncharacterized protein;EHI_124570;PTN002696304;orthologs									EHI_175410	Inositol-1-monophosphatase;EHI_175410;PTN000465337;orthologs
																								EHI_076840	Uncharacterized protein;EHI_076840;PTN000469397;orthologs									EHI_010050	Rap/Ran GTPase-activating protein, putative;EHI_010050;PTN000403992;orthologs									EHI_097930	MuT/nudix family protein;EHI_097930;PTN000217348;orthologs
																								EHI_117970	DNA replication licensing factor MCM2;EHI_117970;PTN000179957;orthologs									EHI_170600	Ras guanine nucleotide exchange factor, putative;EHI_170600;PTN000561665;orthologs									EHI_140980	Myotubularin, putative;EHI_140980;PTN000087297;orthologs
																								EHI_057850	40S ribosomal protein S4, putative;EHI_057850;PTN000172002;orthologs									EHI_035940	Rho GTPase activating protein, putative;EHI_035940;PTN000571403;orthologs									EHI_159880	Inositol polyphosphate 5-phosphatase, putative;EHI_159880;PTN002598078;orthologs
																								EHI_013330	Pre-mRNA-splicing factor, putative;EHI_013330;PTN000295824;orthologs									EHI_036880	RhoGAP domain containing protein;EHI_036880;PTN001902733;orthologs									EHI_024410	Lipid phosphate phosphatase, putative;EHI_024410;PTN000018303;orthologs
																								EHI_059700	Heat shock protein 70, putative;EHI_059700;PTN000452790;orthologs									EHI_151210	TBC domain containing protein;EHI_151210;PTN000538259;orthologs									EHI_100080	Acid sphingomyelinase-like phosphodiesterase, putative;EHI_100080;PTN000038084;orthologs
																								EHI_000780	Chromodomain-helicase-DNA-binding protein, putative;EHI_000780;PTN000085663;orthologs									EHI_108750	Rap/Ran GTPase activating protein, putative;EHI_108750;PTN000403983;orthologs									EHI_188050	Myotubularin, putative;EHI_188050;PTN000087295;orthologs
																								EHI_071330	Endonuclease V, putative;EHI_071330;PTN002003345;orthologs									EHI_140350	G protein alpha subunit, putative;EHI_140350;PTN000026987;orthologs									EHI_174640	Glucosamine-6-phosphate deaminase;EHI_174640;PTN000139020;orthologs
																								EHI_182670	Enhancer binding protein-2, putative;EHI_182670;PTN000611815;orthologs									EHI_127040	Ras guanine nucleotide exchange factor, putative;EHI_127040;PTN000561673;orthologs									EHI_044210	Monoglyceride lipase, putative;EHI_044210;PTN000177218;orthologs
																								EHI_158110	DNA replication licensing factor MCM7;MCM7;PTN000180085;orthologs									EHI_087830	Uncharacterized protein;EHI_087830;PTN000020598;orthologs									EHI_156260	Haloacid dehalogenase-like hydrolase domain-containing protein;EHI_156260;PTN000431324;orthologs
																								EHI_026440	RNA recognition motif domain containing protein;EHI_026440;PTN000462957;orthologs									EHI_009970	Rab GTPase activating protein, putative;EHI_009970;PTN000538409;orthologs									EHI_146550	Phospholipase D;EHI_146550;PTN000431118;orthologs
																								EHI_135450	Rho family GTPase;EHI_135450;PTN000633455;orthologs									3.1	Actin filament-based process (GO:0030029) explode	16								EHI_189420	Deoxyuridine 5'-triphosphate nucleotidohydrolase;EHI_189420;PTN000133406;orthologs
																								EHI_087330	Topoisomerase, putative;EHI_087330;PTN000558651;orthologs									EHI_067390	Rho family GTPase;EHI_067390;PTN000633441;orthologs									EHI_199110	Lysozyme, putative;EHI_199110;PTN000574982;orthologs
																								EHI_125650	PIWI, putative;EHI_125650;PTN000527636;orthologs									EHI_003930	I/LWEQ domain protein;EHI_003930;PTN000045223;orthologs									EHI_007330	Beta-hexosaminidase;EHI_007330;PTN000503326;orthologs
																								EHI_197850	General transcription and DNA repair factor IIH helicase subunit XPD;EHI_197850;PTN000158293;orthologs									EHI_117920	Pleckstrin homology (PH) domain containing protein;EHI_117920;PTN000250287;orthologs									EHI_197060	Ser/thr protein phosphatase family protein;EHI_197060;PTN000307950;orthologs
																								EHI_150540	ATP-binding cassette sub-family E member 1, putative;EHI_150540;PTN001059786;orthologs									EHI_159620	TolA protein, putative;EHI_159620;PTN002200700;orthologs									EHI_153600	PAP2 superfamily domain containing protein;EHI_153600;PTN002687235;orthologs
																								EHI_158140	High mobility group (HMG) box domain containing protein;EHI_158140;PTN008733552;orthologs									EHI_046630	Rho family GTPase;EHI_046630;PTN000633442;orthologs									EHI_125660	Acid sphingomyelinase-like phosphodiesterase, putative;EHI_125660;PTN000038093;orthologs
																								EHI_058090	Ras family GTPase;EHI_058090;PTN000631825;orthologs									EHI_035800	Ras GTPase activating protein, putative;EHI_035800;PTN000365639;orthologs									EHI_068060	Patatin, putative;EHI_068060;PTN001195173;orthologs
																								EHI_033350	RNA-binding protein, putative;EHI_033350;PTN002366530;orthologs									EHI_050810	WH2 motif domain contaning protein;EHI_050810;PTN000596247;orthologs									EHI_049780	Myotubularin, putative;EHI_049780;PTN000087300;orthologs
																								EHI_175090	Ribosome biogenesis protein, putative;EHI_175090;PTN000341858;orthologs									EHI_178680	Rho family GTPase;EHI_178680;PTN000633460;orthologs									EHI_099800	Lipase, putative;EHI_099800;PTN000486600;orthologs
																								EHI_005100	Eukaryotic translation initiation factor 2 alpha subunit, putative;EHI_005100;PTN000063962;orthologs									EHI_110810	Unconventional myosin IB;EHI_110810;PTN000321846;orthologs									EHI_031310	Myotubularin-related protein 2, putative;EHI_031310;PTN000087296;orthologs
																								EHI_180380	Heat shock protein 70, putative;EHI_180380;PTN000452797;orthologs									EHI_144600	Rho family GTPase;EHI_144600;PTN000633152;orthologs									EHI_014360	Patatin-like phospholipase, putative;EHI_014360;PTN001192058;orthologs
																								EHI_025840	LSM domain containing protein;EHI_025840;PTN000058413;orthologs									EHI_083590	Coronin;EHI_083590;PTN000091934;orthologs									EHI_104400	Lipase, putative;EHI_104400;PTN000486602;orthologs
																								EHI_179340	HMG box protein;EHI_179340;PTN002300054;orthologs									EHI_118160	WD repeat protein;EHI_118160;PTN000458167;orthologs									EHI_124450	Lipid phosphate phosphatase, putative;EHI_124450;PTN000018304;orthologs
																								EHI_004960	Bystin, putative;EHI_004960;PTN000302428;orthologs									EHI_067220	Rho family GTPase;EHI_067220;PTN000633465;orthologs									EHI_172510	Acid sphingomyelinase-like phosphodiesterase 3a, putative;EHI_172510;PTN000038094;orthologs
																								EHI_142700	Endonuclease V, putative;EHI_142700;PTN002003350;orthologs									EHI_172960	Actin-related protein 2/3 complex subunit 3;EHI_172960;PTN000273488;orthologs									EHI_012600	Metallo-beta-lactamase family protein;EHI_012600;PTN000232707;orthologs
																								EHI_115350	Chromodomain-helicase-DNA-binding protein, putative;EHI_115350;PTN000085662;orthologs									EHI_146180	Rho family GTPase;EHI_146180;PTN000633463;orthologs									EHI_073330	Phospholipase, patatin family protein;EHI_073330;PTN001538469;orthologs
																								EHI_092420	Ras guanine nucleotide exchange factor, putative;EHI_092420;PTN000561680;orthologs									EHI_091510	PH domain containing protein;EHI_091510;PTN000250284;orthologs									EHI_087780	Myotubularin, putative;EHI_087780;PTN000087299;orthologs
																								EHI_092700	Myb-like DNA-binding domain containing protein;EHI_092700;PTN000067678;orthologs									3.2	Cell communication (GO:0007154) explode	57								9.2	Isomerase (PC00135)	3
																								EHI_087410	High mobility group (HMG) box domain containing protein;EHI_087410;PTN008733554;orthologs									EHI_186750	Protein kinase, putative;EHI_186750;PTN000686842;orthologs									EHI_179810	Phosphomannomutase
																								EHI_178680	Rho family GTPase;EHI_178680;PTN000633460;orthologs									EHI_136150	Adenylyl cyclase-associated protein;EHI_136150;PTN000068928;orthologs									EHI_070720	Inositol-3-phosphate synthase
																								EHI_098300	U2 snRNP auxiliary factor large subunit, putative;EHI_098300;PTN000567066;orthologs									EHI_048590	Serine/threonine-protein phosphatase;EHI_048590;PTN002903602;orthologs									EHI_002010	Mannose-6-phosphate isomerase
																								EHI_096230	Helicase, putative;EHI_096230;PTN000434247;orthologs									EHI_097620	PH-protein kinase domain containing protein;EHI_097620;PTN000682929;orthologs									9.3	Ligase (PC00142)	6
																								EHI_182610	Myb-like DNA-binding domain containing protein;EHI_182610;PTN000067673;orthologs									EHI_008220	Protein kinase domain containing protein;EHI_008220;PTN000584773;orthologs									EHI_025090	Long-chain-fatty-acid--CoA ligase, putative;EHI_025090;PTN000645222;orthologs
																								EHI_194500	ADP-ribosylation factor, putative;EHI_194500;PTN000196076;orthologs									EHI_117640	Protein kinase domain containing protein;EHI_117640;PTN001217057;orthologs									EHI_082530	Acetyl-CoA carboxytransferase;EHI_082530;PTN000429781;orthologs
																								EHI_127420	Cell division control protein CDC24, putative;EHI_127420;PTN000293157;orthologs									EHI_021680	Cell division protein kinase, putative (Fragment);EHI_021680;PTN000623178;orthologs									EHI_125180	Glutamine synthetase, putative;EHI_125180;PTN002873698;orthologs
																								EHI_182830	Uncharacterized protein;EHI_182830;PTN000070553;orthologs									EHI_165060	RhoGAP domain containing protein;EHI_165060;PTN001141774;orthologs									EHI_188590	Long-chain-fatty-acid--CoA ligase, putative;EHI_188590;PTN000645065;orthologs
																								EHI_188020	U6 snRNA-associated Sm-like protein LSm8;LSM8;PTN000400511;orthologs									EHI_068070	Protein kinase domain containing protein;EHI_068070;PTN000624046;orthologs									EHI_010560	Acyl-CoA synthetase, putative;EHI_010560;PTN000644590;orthologs
																								EHI_110340	Ribosomal protein L19;EHI_110340;PTN000076653;orthologs									EHI_023610	Protein kinase, putative;EHI_023610;PTN002390947;orthologs									EHI_132030	Long-chain-fatty-acid--CoA ligase, putative;EHI_132030;PTN000645060;orthologs
																								EHI_092500	RNA recognition motif domain containing protein;EHI_092500;PTN002366145;orthologs									EHI_006810	14-3-3 protein 3;EHI_006810;PTN000429215;orthologs									9.4	Lyase (PC00144)	7
																								EHI_068120	Ras family GTPase;EHI_068120;PTN000632544;orthologs									EHI_153140	Cell division protein kinase, putative;EHI_153140;PTN000624048;orthologs									EHI_144610	Methionine gamma-lyase;EHI_144610;PTN000211689;orthologs
																								EHI_105180	40S ribosomal protein S26;EHI_105180;PTN000283838;orthologs									EHI_105130	Protein kinase, putative;EHI_105130;PTN000585434;orthologs									EHI_121800	2-deoxy-D-ribose 5-phosphate aldolase;EHI_121800;PTN000095298;orthologs
																								EHI_033860	Endonuclease V, putative;EHI_033860;PTN002003351;orthologs									EHI_083630	Mob1/phocein family protein;EHI_083630;PTN000503174;orthologs									EHI_130700	Phosphopyruvate hydratase;EHI_130700;PTN000224555;orthologs
																								EHI_193830	Endonuclease V, putative;EHI_193830;PTN002003348;orthologs									EHI_141820	Protein kinase, putative;EHI_141820;PTN000584473;orthologs									EHI_098380	Orn/Arg/Lys decarboxylase, putative;EHI_098380;PTN001715917;orthologs
																								EHI_181560	60S ribosomal protein L13, putative;EHI_181560;PTN000197569;orthologs									EHI_186820	Protein kinase domain containing protein;EHI_186820;PTN000679795;orthologs									EHI_073380	Carbonic anhydrase;EHI_073380;PTN000108464;orthologs
																								EHI_103300	Eukaryotic translation initiation factor 4C;EHI_103300;PTN000494954;orthologs									EHI_175410	Inositol-1-monophosphatase;EHI_175410;PTN000465337;orthologs									EHI_100430	Ornithine decarboxylase;ODC;PTN000159884;orthologs
																								EHI_010700	Adenine DNA glycosylase;EHI_010700;PTN000040668;orthologs									EHI_159630	Mob1/phocein family protein;EHI_159570;PTN001861095;orthologs									EHI_125700	dTDP-D-glucose 4,6-dehydratase, putative;EHI_125700;PTN000042002;orthologs
																								EHI_096850	Ribosomal protein L19;EHI_096850;PTN000076652;orthologs									EHI_115710	Serine/threonine-protein phosphatase;EHI_115710;PTN000185343;orthologs									9.5	Oxidoreductase (PC00176)	21
																								EHI_013140	Ras guanine nucleotide exchange factor, putative;EHI_013140;PTN000561729;orthologs									EHI_139990	Protein kinase domain containing protein;EHI_139990;PTN008594999;orthologs									EHI_012980	Dihydrothymine dehydrogenase;EHI_012980;PTN000234148;orthologs
																								EHI_033700	Structural maintenance of chromosomes protein;EHI_033700;PTN000447984;orthologs									EHI_180660	Protein kinase domain containing protein;EHI_180660;PTN008595175;orthologs									EHI_005060	Fe-hydrogenase, putative;EHI_005060;PTN002614287;orthologs
																								EHI_153360	Myb-like DNA-binding domain containing protein;EHI_153360;PTN000067681;orthologs									EHI_167510	Serine/threonine-protein phosphatase;EHI_167510;PTN000185353;orthologs									EHI_123390	Peroxiredoxin;EHI_123390;PTN001321772;orthologs
																								EHI_039010	40S ribosomal protein S26;EHI_039010;PTN000283839;orthologs									EHI_106700	Protein kinase domain containing protein (Fragment);EHI_106700;PTN000623179;orthologs									EHI_045260	DIM1 family protein, putative;EHI_045260;PTN000248460;orthologs
																								EHI_144600	Rho family GTPase;EHI_144600;PTN000633152;orthologs									EHI_075160	Protein kinase, putative;EHI_075160;PTN001218618;orthologs									EHI_103260	Iron-sulfur flavoprotein, putative;EHI_103260;PTN000811035;orthologs
																								EHI_067930	Replication factor A, putative;EHI_067930;PTN008595945;orthologs									EHI_161950	RhoGAP domain containing protein;EHI_161950;PTN000571385;orthologs									EHI_051060	Pyruvate:ferredoxin oxidoreductase;EHI_051060;PTN000783633;orthologs
																								EHI_170600	Ras guanine nucleotide exchange factor, putative;EHI_170600;PTN000561665;orthologs									EHI_199570	RhoGAP domain containing protein;EHI_199570;PTN000571389;orthologs									EHI_181710	Iron-sulfur flavoprotein, putative (Fragment);EHI_181710;PTN001304281;orthologs
																								EHI_004200	40S ribosomal protein S27;EHI_004200;PTN000174372;orthologs									EHI_003900	Protein kinase domain containing protein;EHI_003900;PTN001173242;orthologs									EHI_064530	Type A flavoprotein, putative;EHI_064530;PTN000784916;orthologs
																								EHI_151820	Eukaryotic translation initiation factor 4E, putative;EHI_151820;PTN000238874;orthologs									EHI_199120	Serine/threonine-protein phosphatase;EHI_199120;PTN000185641;orthologs									EHI_161010	Anaerobic glycerol-3-phosphate dehydrogenase subunit A, putative;EHI_161010;PTN000354461;orthologs
																								EHI_197030	40S ribosomal protein S10, putative;EHI_197030;PTN000254515;orthologs									EHI_092420	Ras guanine nucleotide exchange factor, putative;EHI_092420;PTN000561680;orthologs									EHI_138480	Iron-sulfur flavoprotein, putative;EHI_138480;PTN000811033;orthologs
																								EHI_107150	ADP-ribosylation factor, putative;EHI_107150;PTN000196383;orthologs									EHI_041920	Protein kinase domain containing protein;EHI_041920;PTN001217056;orthologs									EHI_017620	Nitroreductase family protein;EHI_017620;PTN000546657;orthologs
																								EHI_124060	rRNA biogenesis protein RRP5, putative;EHI_124060;PTN000588411;orthologs									EHI_009660	DENN domain protein;EHI_009660;PTN000265711;orthologs									EHI_025710	Iron-sulfur flavoprotein, putative;EHI_025710;PTN000024513;orthologs
																								EHI_118640	Negative cofactor 2-beta;EHI_118640;PTN000115802;orthologs									EHI_049300	RhoGAP domain containing protein;EHI_049300;PTN000571386;orthologs									EHI_075150	Glutamate dehydrogenase;EHI_075150;PTN000176385;orthologs
																								EHI_064470	Heat shock protein 70, putative;EHI_064470;PTN000452794;orthologs									EHI_169320	Serine/threonine-protein kinase TOR;EHI_169320;PTN000124413;orthologs									EHI_084260	Peroxiredoxin, putative;EHI_084260;PTN000073939;orthologs
																								EHI_035460	40S ribosomal protein S13, putative;EHI_035460;PTN000223339;orthologs									EHI_125930	Protein kinase, putative;EHI_125930;PTN000585414;orthologs									EHI_073390	Fe-hydrogenase, putative;EHI_073390;PTN000177445;orthologs
																								EHI_093720	Cell cycle control protein, putative;EHI_093720;PTN000427747;orthologs									EHI_040260	HEAT repeat domain containing protein;EHI_040260;PTN000304141;orthologs									EHI_045030	Uncharacterized protein;EHI_045030;PTN000059264;orthologs
																								EHI_092730	ADP-ribosylation factor, putative (Fragment);EHI_092730;PTN000195633;orthologs									EHI_068310	RhoGAP domain containing protein;EHI_068310;PTN000571388;orthologs									EHI_125950	Alcohol dehydrogenase, putative;EHI_125950;PTN000161119;orthologs
																								EHI_178590	Histone RNA hairpin-binding protein, putative;EHI_178590;PTN000425815;orthologs									EHI_151730	Protein kinase, putative;EHI_151730;PTN001218616;orthologs									EHI_029380	Thioredoxin, putative;EHI_029380;PTN000047400;orthologs
																								EHI_030760	60S ribosomal protein L24, putative;EHI_030760;PTN001647308;orthologs									EHI_068120	Ras family GTPase;EHI_068120;PTN000632544;orthologs									EHI_145840	Peroxiredoxin;EHI_145840;PTN000073942;orthologs
																								EHI_040660,EHI_038580	60S ribosomal protein L11, putative;EHI_038580;PTN001736885;orthologs									EHI_142760	Protein kinase domain containing protein;EHI_142760;PTN001935423;orthologs									EHI_022600	Iron-sulfur flavoprotein, putative;EHI_022600;PTN000811039;orthologs
																								EHI_011230	Endonuclease V, putative;EHI_011230;PTN002003347;orthologs									EHI_151180	Serine/threonine-protein phosphatase;EHI_151180;PTN000185350;orthologs									EHI_062790	Thioredoxin, putative;EHI_062790;PTN000047227;orthologs
																								EHI_035170	U3 small nucleolar ribonucleoprotein subunit, putative;EHI_035170;PTN001722803;orthologs									EHI_136190	Serine/threonine-protein phosphatase;EHI_136190;PTN000185642;orthologs									9.6	Transferase (PC00220)	39
																								EHI_160440	rRNA biogenesis protein RRP5, putative;EHI_160440;PTN000588408;orthologs									EHI_109570	Serine/threonine-protein phosphatase;EHI_109570;PTN000185643;orthologs									EHI_130930	Purine nucleoside phosphorylase, putative;EHI_130930;PTN000477982;orthologs
																								EHI_073440	ADP ribosylation factor, putative;EHI_073440;PTN000196079;orthologs									EHI_013140	Ras guanine nucleotide exchange factor, putative;EHI_013140;PTN000561729;orthologs									EHI_096770	Acetyltransferase, putative;EHI_096770;PTN000602421;orthologs
																								EHI_067220	Rho family GTPase;EHI_067220;PTN000633465;orthologs									EHI_192540	Protein kinase, putative;EHI_192540;PTN000686843;orthologs									EHI_152340	Choline/ethanolamine kinase, putative;EHI_152340;PTN000503682;orthologs
																								EHI_127040	Ras guanine nucleotide exchange factor, putative;EHI_127040;PTN000561673;orthologs									EHI_170600	Ras guanine nucleotide exchange factor, putative;EHI_170600;PTN000561665;orthologs									EHI_182040	CDP-alcohol phosphatidyltransferase family protein;EHI_182040;PTN000045907;orthologs
																								EHI_193510	Branchpoint-bridging protein;EHI_193510;PTN000129789;orthologs									EHI_137850	Non-specific serine/threonine protein kinase;EHI_044470;PTN001968812;orthologs									EHI_040840	Dephospho-CoA kinase, putative;EHI_040840;PTN000075433;orthologs
																								EHI_038600	Splicing factor 3A subunit 3, putative;EHI_038600;PTN000300304;orthologs									EHI_053060	Protein kinase, putative;EHI_053060;PTN000681689;orthologs									EHI_148580	Choline/ethanolamine kinase, putative;EHI_148580;PTN000503681;orthologs
																								EHI_135070	RNA recognition motif domain containing protein;EHI_135070;PTN002751585;orthologs									EHI_148520	Mob1/phocein family protein;EHI_148520;PTN000503175;orthologs									EHI_025390	Kinase;EHI_025390;PTN000274273;orthologs
																								EHI_158550	40S ribosomal protein S26;EHI_158550;PTN000283840;orthologs									EHI_140350	G protein alpha subunit, putative;EHI_140350;PTN000026987;orthologs									EHI_045570	CDP-alcohol phosphatidyltransferase family protein;EHI_045570;PTN000045911;orthologs
																								EHI_137870	40S ribosomal protein S5;EHI_044590;PTN000128945;orthologs									EHI_127040	Ras guanine nucleotide exchange factor, putative;EHI_127040;PTN000561673;orthologs									EHI_079060	1-O-acylceramide synthase, putative (Fragment);EHI_079060;PTN000154125;orthologs
																								EHI_099730	60S ribosomal protein L13, putative;EHI_017700;PTN001694491;orthologs									EHI_159300	RhoGAP domain containing protein;EHI_159300;PTN000571409;orthologs									EHI_162540	Vacuolar protein sorting 26;EHI_162540;PTN000357741;orthologs
																								EHI_118170	40S ribosomal protein S4, putative;EHI_118170;PTN000172001;orthologs									EHI_044980	Tumor suppressor candidate 4, putative;EHI_044980;PTN001770481;orthologs									EHI_135470	Adenylate kinase;EHI_135470;PTN000600055;orthologs
																								EHI_074750	Ras family GTPase;Ehras3;PTN000632543;orthologs									EHI_074750	Ras family GTPase;Ehras3;PTN000632543;orthologs									EHI_094100	Galactokinase, putative;EHI_094100;PTN000048528;orthologs
																								EHI_154240	Ras family GTPase;EHI_154240;PTN000632546;orthologs									EHI_154240	Ras family GTPase;EHI_154240;PTN000632546;orthologs									EHI_039180	Acetyltransferase, putative;EHI_039180;PTN000602425;orthologs
																								EHI_045300	60S ribosomal protein L6, putative;EHI_045300;PTN001642998;orthologs									EHI_023210	GTP-binding protein, putative;EHI_023210;PTN000136163;orthologs									EHI_151490	Acetyltransferase, GNAT family;EHI_151490;PTN001133290;orthologs
																								EHI_077220	Pre-mRNA cleavage factor I 25 kDa subunit, putative;EHI_077220;PTN000316129;orthologs									EHI_006130	Phosphatidylinositol 3-kinase, putative;EHI_006130;PTN000005877;orthologs									EHI_093950	GDP-Man:Man(3)GlcNAc(2)-PP-Dol alpha-1,2-mannosyltransferase;EHI_093950;PTN000282449;orthologs
																								EHI_033670	rRNA biogenesis protein RRP5, putative;EHI_033670;PTN000588407;orthologs									EHI_137700	Ras family GTPase;Ehras1;PTN000632542;orthologs									EHI_028950	Chitobiosyldiphosphodolichol beta-mannosyltransferase, putative;EHI_028950;PTN000315560;orthologs
																								EHI_006160	Signal recognition particle 19 kDa protein, putative;EHI_006160;PTN000425936;orthologs									3.3	Cell cycle process (GO:0022402) explode	21								EHI_186730	Acetyltransferase, GNAT family;EHI_186730;PTN000558346;orthologs
																								EHI_065830	Density-regulated protein, putative;EHI_065830;PTN000300494;orthologs									EHI_021680	Cell division protein kinase, putative (Fragment);EHI_021680;PTN000623178;orthologs									EHI_148290	Thiamine diphosphokinase;EHI_148290;PTN000341520;orthologs
																								EHI_146180	Rho family GTPase;EHI_146180;PTN000633463;orthologs									EHI_068070	Protein kinase domain containing protein;EHI_068070;PTN000624046;orthologs									EHI_139080	Longevity-assurance family protein;EHI_139080;PTN000285645;orthologs
																								EHI_180450	Structural maintenance of chromosomes protein;EHI_180450;PTN000447983;orthologs									EHI_153140	Cell division protein kinase, putative;EHI_153140;PTN000624048;orthologs									EHI_122100	Acetyltransferase, putative;EHI_122100;PTN000602422;orthologs
																								EHI_060350	Splicing factor Prp8, putative;EHI_060350;PTN000124602;orthologs									EHI_049900	Cell division control protein 45 CDC45, putative;EHI_049900;PTN000053472;orthologs									EHI_170480	Chitin synthase;EHI_170480;PTN000530942;orthologs
																								EHI_012420	Myb-like DNA-binding domain containing protein;EHI_012420;PTN000067680;orthologs									EHI_122860	DNA repair protein RAD51C, putative;EHI_122860;PTN000534421;orthologs									EHI_153680	Carbohydrate degrading enzyme, putative;EHI_153680;PTN000833373;orthologs
																								EHI_015320,EHI_158270,EHI_048990,EHI_156690	60S ribosomal protein L37-A, putative;EHI_015320;PTN000080546;orthologs									EHI_024460	HEAT repeat domain containing protein;EHI_024460;PTN000373971;orthologs									EHI_159710	Alanine aminotransferase, putative;EHI_159710;PTN000202882;orthologs
																								EHI_137700	Ras family GTPase;Ehras1;PTN000632542;orthologs									EHI_031220	DNA repair protein RAD51 homolog;EHI_031220;PTN000534677;orthologs									EHI_021570	Serine O-acetyltransferase;SAT 2;PTN001158759;orthologs
																								2.5	Ion binding (GO:0043167)	43								EHI_106700	Protein kinase domain containing protein (Fragment);EHI_106700;PTN000623179;orthologs									EHI_112790	Acetyltransferase, putative;EHI_112790;PTN001517823;orthologs
																								EHI_169700	Cysteinyl-tRNA synthetase;EHI_169700;PTN000095395;orthologs									EHI_075160	Protein kinase, putative;EHI_075160;PTN001218618;orthologs									EHI_153440	Diacylglycerol kinase;EHI_153440;PTN000135603;orthologs
																								EHI_144610	Methionine gamma-lyase;EHI_144610;PTN000211689;orthologs									EHI_198650	Uncharacterized protein;EHI_198650;PTN002563699;orthologs									EHI_187730	Acetyltransferase, GNAT family;EHI_187730;PTN000558212;orthologs
																								EHI_137470	Deoxyuridine 5'-triphosphate nucleotidohydrolase;EHI_137470;PTN000133404;orthologs									EHI_117970	DNA replication licensing factor MCM2;EHI_117970;PTN000179957;orthologs									EHI_077230	Geranylgeranyl transferase type I subunit beta;EHI_077230;PTN000206732;orthologs
																								EHI_067390	Rho family GTPase;EHI_067390;PTN000633441;orthologs									EHI_185610	Protein-tyrosine-phosphatase;EHI_185610;PTN001327681;orthologs									EHI_130860	Longevity-assurance family protein;EHI_130860;PTN000285642;orthologs
																								EHI_003930	I/LWEQ domain protein;EHI_003930;PTN000045223;orthologs									EHI_151730	Protein kinase, putative;EHI_151730;PTN001218616;orthologs									EHI_044740	UMP-CMP kinase, putative;EHI_044740;PTN000599663;orthologs
																								EHI_167060	Rab GDP dissociation inhibitor;EHI_167060;PTN000209537;orthologs									EHI_121830	Cyclin, putative;EHI_121830;PTN000020013;orthologs									EHI_137930	Acetyltransferase, GNAT family;EHI_137930;PTN000558154;orthologs
																								EHI_047760	ATP-binding cassette protein, putative;EHI_047760;PTN000442273;orthologs									EHI_142760	Protein kinase domain containing protein;EHI_142760;PTN001935423;orthologs									EHI_138020	Ribokinase;EHI_138020;PTN000062023;orthologs
																								EHI_185270	Dedicator of cytokinesis domain containing protein;EHI_185270;PTN000594300;orthologs									EHI_067930	Replication factor A, putative;EHI_067930;PTN008595945;orthologs									EHI_183010	Dolichyl-diphosphooligosaccharide--protein glycosyltransferase 48 kDa subunit;EHI_183010;PTN000089408;orthologs
																								EHI_156200	RNAseL inhibitor-like protein, putative;EHI_156200;PTN000443783;orthologs									EHI_177010	Aurora kinase;EHI_177010;PTN000681959;orthologs									EHI_197160	ATP-sulfurylase;EHI_197160;PTN000114764;orthologs
																								EHI_188610	Heat shock protein 70, putative;EHI_188610;PTN000453272;orthologs									EHI_008410	Serine/threonine-protein kinase PLK;EHI_008410;PTN000680615;orthologs									EHI_121470	DNA methyltransferase, putative;EHI_121470;PTN000430855;orthologs
																								EHI_046630	Rho family GTPase;EHI_046630;PTN000633442;orthologs									EHI_087830	Uncharacterized protein;EHI_087830;PTN000020598;orthologs									EHI_051730	Uridine/cytidine kinase;EHI_051730;PTN000032267;orthologs
																								EHI_098380	Orn/Arg/Lys decarboxylase, putative;EHI_098380;PTN001715917;orthologs									EHI_103790	Spindle pole body component;EHI_103790;PTN000447187;orthologs									EHI_103780	Dolichyl-diphosphooligosaccharide--protein glycosyltransferase subunit OST2;EHI_103780;PTN000076058;orthologs
																								EHI_044820	Calmodulin, putative;EHI_044820;PTN002347060;orthologs									EHI_098850	Serine/threonine-protein phosphatase 2A activator;EHI_098850;PTN000000694;orthologs									EHI_006130	Phosphatidylinositol 3-kinase, putative;EHI_006130;PTN000005877;orthologs
																								EHI_059700	Heat shock protein 70, putative;EHI_059700;PTN000452790;orthologs									3.4	Cell cycle (GO:0007049) explode	21								EHI_183060	Pantothenate kinase 1, putative;EHI_183060;PTN000264461;orthologs
																								EHI_135450	Rho family GTPase;EHI_135450;PTN000633455;orthologs									EHI_021680	Cell division protein kinase, putative (Fragment);EHI_021680;PTN000623178;orthologs									10.1	Non-receptor serine/threonine protein kinase (PC00167)	45
																								EHI_059860	C2 domain containing protein;EHI_059860;PTN008700856;orthologs									EHI_068070	Protein kinase domain containing protein;EHI_068070;PTN000624046;orthologs									EHI_186750	Protein kinase, putative;EHI_186750;PTN000686842;orthologs
																								EHI_150540	ATP-binding cassette sub-family E member 1, putative;EHI_150540;PTN001059786;orthologs									EHI_153140	Cell division protein kinase, putative;EHI_153140;PTN000624048;orthologs									EHI_087600	Protein kinase, putative;EHI_087600;PTN000623678;orthologs
																								EHI_058090	Ras family GTPase;EHI_058090;PTN000631825;orthologs									EHI_049900	Cell division control protein 45 CDC45, putative;EHI_049900;PTN000053472;orthologs									EHI_137980	Protein kinase, putative;EHI_137980;PTN000681424;orthologs
																								EHI_180380	Heat shock protein 70, putative;EHI_180380;PTN000452797;orthologs									EHI_122860	DNA repair protein RAD51C, putative;EHI_122860;PTN000534421;orthologs									EHI_097620	PH-protein kinase domain containing protein;EHI_097620;PTN000682929;orthologs
																								EHI_189420	Deoxyuridine 5'-triphosphate nucleotidohydrolase;EHI_189420;PTN000133406;orthologs									EHI_024460	HEAT repeat domain containing protein;EHI_024460;PTN000373971;orthologs									EHI_155240	Casein kinase, putative;EHI_155240;PTN000226376;orthologs
																								EHI_092420	Ras guanine nucleotide exchange factor, putative;EHI_092420;PTN000561680;orthologs									EHI_031220	DNA repair protein RAD51 homolog;EHI_031220;PTN000534677;orthologs									EHI_008220	Protein kinase domain containing protein;EHI_008220;PTN000584773;orthologs
																								EHI_143440	Calmodulin, putative;EHI_143440;PTN002347059;orthologs									EHI_106700	Protein kinase domain containing protein (Fragment);EHI_106700;PTN000623179;orthologs									EHI_117640	Protein kinase domain containing protein;EHI_117640;PTN001217057;orthologs
																								EHI_178680	Rho family GTPase;EHI_178680;PTN000633460;orthologs									EHI_075160	Protein kinase, putative;EHI_075160;PTN001218618;orthologs									EHI_021680	Cell division protein kinase, putative (Fragment);EHI_021680;PTN000623178;orthologs
																								EHI_194500	ADP-ribosylation factor, putative;EHI_194500;PTN000196076;orthologs									EHI_198650	Uncharacterized protein;EHI_198650;PTN002563699;orthologs									EHI_068070	Protein kinase domain containing protein;EHI_068070;PTN000624046;orthologs
																								EHI_127420	Cell division control protein CDC24, putative;EHI_127420;PTN000293157;orthologs									EHI_117970	DNA replication licensing factor MCM2;EHI_117970;PTN000179957;orthologs									EHI_023610	Protein kinase, putative;EHI_023610;PTN002390947;orthologs
																								EHI_068120	Ras family GTPase;EHI_068120;PTN000632544;orthologs									EHI_185610	Protein-tyrosine-phosphatase;EHI_185610;PTN001327681;orthologs									EHI_078200	Uncharacterized protein;EHI_078200;PTN000682465;orthologs
																								EHI_013140	Ras guanine nucleotide exchange factor, putative;EHI_013140;PTN000561729;orthologs									EHI_151730	Protein kinase, putative;EHI_151730;PTN001218616;orthologs									EHI_153140	Cell division protein kinase, putative;EHI_153140;PTN000624048;orthologs
																								EHI_144600	Rho family GTPase;EHI_144600;PTN000633152;orthologs									EHI_121830	Cyclin, putative;EHI_121830;PTN000020013;orthologs									EHI_105130	Protein kinase, putative;EHI_105130;PTN000585434;orthologs
																								EHI_170600	Ras guanine nucleotide exchange factor, putative;EHI_170600;PTN000561665;orthologs									EHI_142760	Protein kinase domain containing protein;EHI_142760;PTN001935423;orthologs									EHI_168210	Protein kinase domain containing protein;EHI_168210;PTN002462999;orthologs
																								EHI_107150	ADP-ribosylation factor, putative;EHI_107150;PTN000196383;orthologs									EHI_067930	Replication factor A, putative;EHI_067930;PTN008595945;orthologs									EHI_141820	Protein kinase, putative;EHI_141820;PTN000584473;orthologs
																								EHI_064470	Heat shock protein 70, putative;EHI_064470;PTN000452794;orthologs									EHI_177010	Aurora kinase;EHI_177010;PTN000681959;orthologs									EHI_186820	Protein kinase domain containing protein;EHI_186820;PTN000679795;orthologs
																								EHI_092730	ADP-ribosylation factor, putative (Fragment);EHI_092730;PTN000195633;orthologs									EHI_008410	Serine/threonine-protein kinase PLK;EHI_008410;PTN000680615;orthologs									EHI_151670	Protein kinase, putative;EHI_151670;PTN000585364;orthologs
																								EHI_148630	EhSec24B;EHI_148630;PTN000351563;orthologs									EHI_087830	Uncharacterized protein;EHI_087830;PTN000020598;orthologs									EHI_139990	Protein kinase domain containing protein;EHI_139990;PTN008594999;orthologs
																								EHI_073440	ADP ribosylation factor, putative;EHI_073440;PTN000196079;orthologs									EHI_103790	Spindle pole body component;EHI_103790;PTN000447187;orthologs									EHI_180660	Protein kinase domain containing protein;EHI_180660;PTN008595175;orthologs
																								EHI_064660	Sec24 protein, putative;EHI_064660;PTN000351560;orthologs									EHI_098850	Serine/threonine-protein phosphatase 2A activator;EHI_098850;PTN000000694;orthologs									EHI_106700	Protein kinase domain containing protein (Fragment);EHI_106700;PTN000623179;orthologs
																								EHI_067220	Rho family GTPase;EHI_067220;PTN000633465;orthologs									3.5	Cell division (GO:0051301) explode	2								EHI_075160	Protein kinase, putative;EHI_075160;PTN001218618;orthologs
																								EHI_121490	WD repeat protein;EHI_121490;PTN000132330;orthologs									EHI_177010	Aurora kinase									EHI_148440	Serine/threonine-protein kinase, putative;EHI_148440;PTN002391423;orthologs
																								EHI_127040	Ras guanine nucleotide exchange factor, putative;EHI_127040;PTN000561673;orthologs									EHI_008410	Serine/threonine-protein kinase PLK									EHI_003900	Protein kinase domain containing protein;EHI_003900;PTN001173242;orthologs
																								EHI_074750	Ras family GTPase;Ehras3;PTN000632543;orthologs									3.6	Cell growth (GO:0016049) explode	1								EHI_015960	Protein kinase, putative;EHI_015960;PTN002457386;orthologs
																								EHI_154240	Ras family GTPase;EHI_154240;PTN000632546;orthologs									EHI_040260	HEAT repeat domain containing protein									EHI_041920	Protein kinase domain containing protein;EHI_041920;PTN001217056;orthologs
																								EHI_146180	Rho family GTPase;EHI_146180;PTN000633463;orthologs									3.6	Cellular component organization or biogenesis (GO:0071840)	109								EHI_152540	Protein kinase, putative;EHI_152540;PTN000685414;orthologs
																								EHI_137700	Ras family GTPase;Ehras1;PTN000632542;orthologs									EHI_035500	Protein kinase, putative;EHI_035500;PTN000623002;orthologs									EHI_169320	Serine/threonine-protein kinase TOR;EHI_169320;PTN000124413;orthologs
																								EHI_126250	Ribosomal protein S29, putative;EHI_030070;PTN000244261;orthologs									EHI_069440	ARF GTPase activating protein, putative;EHI_069440;PTN000572441;orthologs									EHI_151950	Non-specific serine/threonine protein kinase;EHI_151950;PTN000226379;orthologs
																								2.6	Iron-sulfur cluster binding (GO:0051536)	1								EHI_021680	Cell division protein kinase, putative (Fragment);EHI_021680;PTN000623178;orthologs									EHI_125930	Protein kinase, putative;EHI_125930;PTN000585414;orthologs
																								EHI_073390	Fe-hydrogenase, putative									EHI_169820	SNF7 family protein;EHI_169820;PTN000509596;orthologs									EHI_151730	Protein kinase, putative;EHI_151730;PTN001218616;orthologs
																								2.7	Lipid binding (GO:0008289)	2								EHI_068070	Protein kinase domain containing protein;EHI_068070;PTN000624046;orthologs									EHI_152390	Protein kinase domain containing protein;EHI_152390;PTN002457385;orthologs
																								EHI_003930	I/LWEQ domain protein									EHI_127380	Rab family GTPase (Fragment);EhRab8B;PTN000635652;orthologs									EHI_142760	Protein kinase domain containing protein;EHI_142760;PTN001935423;orthologs
																								EHI_121490	WD repeat protein									EHI_153140	Cell division protein kinase, putative;EHI_153140;PTN000624048;orthologs									EHI_170330	Non-specific serine/threonine protein kinase;EHI_170330;PTN000063653;orthologs
																								2.8	Organic cyclic compound binding (GO:0097159)	129								EHI_023090	RecQ family DNA helicase;EHI_023090;PTN000345067;orthologs									EHI_179890	Protein kinase domain containing protein;EHI_179890;PTN001218619;orthologs
																								EHI_183110	RNA recognition motif domain containing protein;EHI_183110;PTN001164048;orthologs									EHI_049900	Cell division control protein 45 CDC45, putative;EHI_049900;PTN000053472;orthologs									EHI_192540	Protein kinase, putative;EHI_192540;PTN000686843;orthologs
																								EHI_104930	Endonuclease V, putative;EHI_104930;PTN002003346;orthologs									EHI_067390	Rho family GTPase;EHI_067390;PTN000633441;orthologs									EHI_088110	PH-protein kinase domain containing protein;EHI_088110;PTN002804375;orthologs
																								EHI_169700	Cysteinyl-tRNA synthetase;EHI_169700;PTN000095395;orthologs									EHI_003930	I/LWEQ domain protein;EHI_003930;PTN000045223;orthologs									EHI_137850	Non-specific serine/threonine protein kinase;EHI_044470;PTN001968812;orthologs
																								EHI_144610	Methionine gamma-lyase;EHI_144610;PTN000211689;orthologs									EHI_122860	DNA repair protein RAD51C, putative;EHI_122860;PTN000534421;orthologs									EHI_177010	Aurora kinase;EHI_177010;PTN000681959;orthologs
																								EHI_192480	Scavenger mRNA decapping enzyme, putative;EHI_192480;PTN000312267;orthologs									EHI_042250	Rab family GTPase (Fragment);EhRabX17;PTN000636405;orthologs									EHI_053060	Protein kinase, putative;EHI_053060;PTN000681689;orthologs
																								EHI_029080	FHA domain protein, putative;EHI_029080;PTN000592615;orthologs									EHI_117920	Pleckstrin homology (PH) domain containing protein;EHI_117920;PTN000250287;orthologs									EHI_050990	Serine/threonine-protein kinase RIO1;EHI_050990;PTN000063829;orthologs
																								EHI_130710	Myb-like DNA-binding domain containing protein;EHI_130710;PTN001289600;orthologs									EHI_151230	PQ loop repeat protein;EHI_151230;PTN000382086;orthologs									EHI_008410	Serine/threonine-protein kinase PLK;EHI_008410;PTN000680615;orthologs
																								EHI_073170	Topoisomerase, putative;EHI_073170;PTN000558653;orthologs									EHI_159620	TolA protein, putative;EHI_159620;PTN002200700;orthologs									EHI_029590	Protein kinase domain containing protein;EHI_029590;PTN002462997;orthologs
																								EHI_019640	Caldesmon, putative;EHI_019640;PTN002758184;orthologs									EHI_198690	Protein MAK16 homolog;EHI_198690;PTN000601032;orthologs									EHI_198810	Protein kinase, putative;EHI_198810;PTN002276219;orthologs
																								EHI_050780	U1snRNP-specific protein, putative;EHI_050780;PTN000052479;orthologs									EHI_096180	Ras family protein;EHI_096180;PTN001940109;orthologs									EHI_011180	Protein kinase domain containing protein;EHI_011180;PTN000685686;orthologs
																								EHI_122790	Helicase, putative;EHI_122790;PTN000433999;orthologs									EHI_024460	HEAT repeat domain containing protein;EHI_024460;PTN000373971;orthologs									EHI_162340	Serine/threonine kinase 3, putative;EHI_162340;PTN002391685;orthologs
																								EHI_148390	Tyrosyl-DNA phosphodiesterase, putative;EHI_148390;PTN000275926;orthologs									EHI_031220	DNA repair protein RAD51 homolog;EHI_031220;PTN000534677;orthologs									10.2	Protease (PC00190)	32
																								EHI_148480	WD domain containing protein;EHI_148480;PTN002337581;orthologs									EHI_105790	Nucleolar complex protein 2 homolog, putative;EHI_105790;PTN000293979;orthologs									EHI_186750	Protein kinase, putative;EHI_186750;PTN000686842;orthologs
																								EHI_049900	Cell division control protein 45 CDC45, putative;EHI_049900;PTN000053472;orthologs									EHI_156200	RNAseL inhibitor-like protein, putative;EHI_156200;PTN000443783;orthologs									EHI_087600	Protein kinase, putative;EHI_087600;PTN000623678;orthologs
																								EHI_067390	Rho family GTPase;EHI_067390;PTN000633441;orthologs									EHI_184530	Helicase, putative;EHI_184530;PTN000433850;orthologs									EHI_137980	Protein kinase, putative;EHI_137980;PTN000681424;orthologs
																								EHI_180000	Eukaryotic translation initiation factor 4E, putative;EHI_180000;PTN000238875;orthologs									EHI_046630	Rho family GTPase;EHI_046630;PTN000633442;orthologs									EHI_097620	PH-protein kinase domain containing protein;EHI_097620;PTN000682929;orthologs
																								EHI_159690	Eukaryotic translation initiation factor 4E, putative;EHI_159690;PTN000238870;orthologs									EHI_106700	Protein kinase domain containing protein (Fragment);EHI_106700;PTN000623179;orthologs									EHI_155240	Casein kinase, putative;EHI_155240;PTN000226376;orthologs
																								EHI_122860	DNA repair protein RAD51C, putative;EHI_122860;PTN000534421;orthologs									EHI_053200	Glutamic acid-rich protein, putative;EHI_053200;PTN008519541;orthologs									EHI_008220	Protein kinase domain containing protein;EHI_008220;PTN000584773;orthologs
																								EHI_193330,EHI_051710,EHI_196920	60S ribosomal protein L23, putative;EHI_051710;PTN001716580;orthologs									EHI_075160	Protein kinase, putative;EHI_075160;PTN001218618;orthologs									EHI_117640	Protein kinase domain containing protein;EHI_117640;PTN001217057;orthologs
																								EHI_093360	5'-3' exonuclease domain containing protein;EHI_093360;PTN000269471;orthologs									EHI_126010	Ribosome biogenesis protein, putative;EHI_126010;PTN000506828;orthologs									EHI_021680	Cell division protein kinase, putative (Fragment);EHI_021680;PTN000623178;orthologs
																								EHI_167060	Rab GDP dissociation inhibitor;EHI_167060;PTN000209537;orthologs									EHI_198650	Uncharacterized protein;EHI_198650;PTN002563699;orthologs									EHI_068070	Protein kinase domain containing protein;EHI_068070;PTN000624046;orthologs
																								EHI_047760	ATP-binding cassette protein, putative;EHI_047760;PTN000442273;orthologs									EHI_117970	DNA replication licensing factor MCM2;EHI_117970;PTN000179957;orthologs									EHI_023610	Protein kinase, putative;EHI_023610;PTN002390947;orthologs
																								EHI_126150	Cell cycle control protein cwf2, putative;EHI_126150;PTN000363366;orthologs									EHI_035800	Ras GTPase activating protein, putative;EHI_035800;PTN000365639;orthologs									EHI_078200	Uncharacterized protein;EHI_078200;PTN000682465;orthologs
																								EHI_031220	DNA repair protein RAD51 homolog;EHI_031220;PTN000534677;orthologs									EHI_074770	Proteasome regulatory subunit, putative;EHI_074770;PTN000291574;orthologs									EHI_153140	Cell division protein kinase, putative;EHI_153140;PTN000624048;orthologs
																								EHI_101390	Endonuclease V, putative;EHI_101390;PTN002003349;orthologs									EHI_000780	Chromodomain-helicase-DNA-binding protein, putative;EHI_000780;PTN000085663;orthologs									EHI_105130	Protein kinase, putative;EHI_105130;PTN000585434;orthologs
																								EHI_122740	Nucleolar protein Nop56, putative;EHI_122740;PTN000096151;orthologs									EHI_093960	Pre-mRNA splicing factor, putative;EHI_093960;PTN000133859;orthologs									EHI_168210	Protein kinase domain containing protein;EHI_168210;PTN002462999;orthologs
																								EHI_185270	Dedicator of cytokinesis domain containing protein;EHI_185270;PTN000594300;orthologs									EHI_158110	DNA replication licensing factor MCM7;MCM7;PTN000180085;orthologs									EHI_141820	Protein kinase, putative;EHI_141820;PTN000584473;orthologs
																								EHI_156200	RNAseL inhibitor-like protein, putative;EHI_156200;PTN000443783;orthologs									EHI_053080	Helicase, putative;EHI_053080;PTN002777914;orthologs									EHI_186820	Protein kinase domain containing protein;EHI_186820;PTN000679795;orthologs
																								EHI_158060	RNA-binding protein, putative;EHI_158060;PTN000401352;orthologs									EHI_148440	Serine/threonine-protein kinase, putative;EHI_148440;PTN002391423;orthologs									EHI_151670	Protein kinase, putative;EHI_151670;PTN000585364;orthologs
																								EHI_184530	Helicase, putative;EHI_184530;PTN000433850;orthologs									EHI_197850	General transcription and DNA repair factor IIH helicase subunit XPD;EHI_197850;PTN000158293;orthologs									EHI_139990	Protein kinase domain containing protein;EHI_139990;PTN008594999;orthologs
																								EHI_196590	RNA recognition motif domain containing protein;EHI_196590;PTN002769476;orthologs									EHI_150540	ATP-binding cassette sub-family E member 1, putative;EHI_150540;PTN001059786;orthologs									EHI_180660	Protein kinase domain containing protein;EHI_180660;PTN008595175;orthologs
																								EHI_188610	Heat shock protein 70, putative;EHI_188610;PTN000453272;orthologs									EHI_139030	EhSyntaxin 1A (Fragment);EHI_139030;PTN000461755;orthologs									EHI_106700	Protein kinase domain containing protein (Fragment);EHI_106700;PTN000623179;orthologs
																								EHI_046630	Rho family GTPase;EHI_046630;PTN000633442;orthologs									EHI_175090	Ribosome biogenesis protein, putative;EHI_175090;PTN000341858;orthologs									EHI_075160	Protein kinase, putative;EHI_075160;PTN001218618;orthologs
																								EHI_056380	Enhancer binding protein 2 (EBP2), putative;EHI_056380;PTN004592454;orthologs									EHI_009250	Vesicular integral membrane protein VIP36, putative;EHI_009250;PTN000259766;orthologs									EHI_148440	Serine/threonine-protein kinase, putative;EHI_148440;PTN002391423;orthologs
																								EHI_158020	Transcription initiation factor IIIB chain BRF, putative;EHI_158020;PTN000178600;orthologs									EHI_004960	Bystin, putative;EHI_004960;PTN000302428;orthologs									EHI_003900	Protein kinase domain containing protein;EHI_003900;PTN001173242;orthologs
																								EHI_098380	Orn/Arg/Lys decarboxylase, putative;EHI_098380;PTN001715917;orthologs									EHI_134610	DEAD/DEAH box helicase, putative;EHI_134610;PTN002281645;orthologs									EHI_015960	Protein kinase, putative;EHI_015960;PTN002457386;orthologs
																								EHI_076840	Uncharacterized protein;EHI_076840;PTN000469397;orthologs									EHI_115350	Chromodomain-helicase-DNA-binding protein, putative;EHI_115350;PTN000085662;orthologs									EHI_041920	Protein kinase domain containing protein;EHI_041920;PTN001217056;orthologs
																								EHI_117970	DNA replication licensing factor MCM2;EHI_117970;PTN000179957;orthologs									EHI_137090	TFIID subunit, putative;EHI_137090;PTN000260114;orthologs									EHI_152540	Protein kinase, putative;EHI_152540;PTN000685414;orthologs
																								EHI_057850	40S ribosomal protein S4, putative;EHI_057850;PTN000172002;orthologs									EHI_141350	Phospholipid-transporting ATPase;EHI_141350;PTN000642804;orthologs									EHI_169320	Serine/threonine-protein kinase TOR;EHI_169320;PTN000124413;orthologs
																								EHI_013330	Pre-mRNA-splicing factor, putative;EHI_013330;PTN000295824;orthologs									EHI_148350	Transcription initiation protein SPT4, putative;EHI_148350;PTN000306315;orthologs									EHI_151950	Non-specific serine/threonine protein kinase;EHI_151950;PTN000226379;orthologs
																								EHI_059700	Heat shock protein 70, putative;EHI_059700;PTN000452790;orthologs									EHI_170630	V-SNARE protein VampD2 (Fragment);EHI_170630;PTN002326510;orthologs									EHI_125930	Protein kinase, putative;EHI_125930;PTN000585414;orthologs
																								EHI_000780	Chromodomain-helicase-DNA-binding protein, putative;EHI_000780;PTN000085663;orthologs									EHI_050810	WH2 motif domain contaning protein;EHI_050810;PTN000596247;orthologs									EHI_151730	Protein kinase, putative;EHI_151730;PTN001218616;orthologs
																								EHI_071330	Endonuclease V, putative;EHI_071330;PTN002003345;orthologs									EHI_162550	Vesicular integral membrane protein VIP36, putative;EHI_162550;PTN000259763;orthologs									EHI_152390	Protein kinase domain containing protein;EHI_152390;PTN002457385;orthologs
																								EHI_182670	Enhancer binding protein-2, putative;EHI_182670;PTN000611815;orthologs									EHI_109860	FACT complex subunit;EHI_109860;PTN000360192;orthologs									EHI_142760	Protein kinase domain containing protein;EHI_142760;PTN001935423;orthologs
																								EHI_158110	DNA replication licensing factor MCM7;MCM7;PTN000180085;orthologs									EHI_181290	Syntaxin 5-like protein, putative;EHI_080870;PTN001837746;orthologs									EHI_170330	Non-specific serine/threonine protein kinase;EHI_170330;PTN000063653;orthologs
																								EHI_026440	RNA recognition motif domain containing protein;EHI_026440;PTN000462957;orthologs									EHI_178680	Rho family GTPase;EHI_178680;PTN000633460;orthologs									EHI_179890	Protein kinase domain containing protein;EHI_179890;PTN001218619;orthologs
																								EHI_135450	Rho family GTPase;EHI_135450;PTN000633455;orthologs									EHI_110810	Unconventional myosin IB;EHI_110810;PTN000321846;orthologs									EHI_192540	Protein kinase, putative;EHI_192540;PTN000686843;orthologs
																								EHI_087330	Topoisomerase, putative;EHI_087330;PTN000558651;orthologs									EHI_170480	Chitin synthase;EHI_170480;PTN000530942;orthologs									EHI_088110	PH-protein kinase domain containing protein;EHI_088110;PTN002804375;orthologs
																								EHI_125650	PIWI, putative;EHI_125650;PTN000527636;orthologs									EHI_048280	Nucleosome assembly protein, putative;EHI_048280;PTN000222089;orthologs									EHI_137850	Non-specific serine/threonine protein kinase;EHI_044470;PTN001968812;orthologs
																								EHI_197850	General transcription and DNA repair factor IIH helicase subunit XPD;EHI_197850;PTN000158293;orthologs									EHI_185610	Protein-tyrosine-phosphatase;EHI_185610;PTN001327681;orthologs									EHI_177010	Aurora kinase;EHI_177010;PTN000681959;orthologs
																								EHI_150540	ATP-binding cassette sub-family E member 1, putative;EHI_150540;PTN001059786;orthologs									EHI_040260	HEAT repeat domain containing protein;EHI_040260;PTN000304141;orthologs									EHI_053060	Protein kinase, putative;EHI_053060;PTN000681689;orthologs
																								EHI_158140	High mobility group (HMG) box domain containing protein;EHI_158140;PTN008733552;orthologs									EHI_125680	Exocyst complex component sec15, putative;EHI_125680;PTN000294899;orthologs									EHI_050990	Serine/threonine-protein kinase RIO1;EHI_050990;PTN000063829;orthologs
																								EHI_058090	Ras family GTPase;EHI_058090;PTN000631825;orthologs									EHI_000300	N-ethylmaleimide-sensitive factor attachment protein, alpha, putative;EHI_000300;PTN001788739;orthologs									EHI_008410	Serine/threonine-protein kinase PLK;EHI_008410;PTN000680615;orthologs
																								EHI_033350	RNA-binding protein, putative;EHI_033350;PTN002366530;orthologs									EHI_151730	Protein kinase, putative;EHI_151730;PTN001218616;orthologs									EHI_029590	Protein kinase domain containing protein;EHI_029590;PTN002462997;orthologs
																								EHI_175090	Ribosome biogenesis protein, putative;EHI_175090;PTN000341858;orthologs									EHI_091070	RuvB-like helicase;EHI_091070;PTN000120365;orthologs									EHI_198810	Protein kinase, putative;EHI_198810;PTN002276219;orthologs
																								EHI_005100	Eukaryotic translation initiation factor 2 alpha subunit, putative;EHI_005100;PTN000063962;orthologs									EHI_121830	Cyclin, putative;EHI_121830;PTN000020013;orthologs									EHI_011180	Protein kinase domain containing protein;EHI_011180;PTN000685686;orthologs
																								EHI_180380	Heat shock protein 70, putative;EHI_180380;PTN000452797;orthologs									EHI_081370	V-SNARE protein VampD3;EHI_081370;PTN002326509;orthologs									EHI_162340	Serine/threonine kinase 3, putative;EHI_162340;PTN002391685;orthologs
																								EHI_025840	LSM domain containing protein;EHI_025840;PTN000058413;orthologs									EHI_148190	GTP-binding nuclear protein;EHI_148190;PTN000632652;orthologs									10.3	Protein phosphatase (PC00195)	40
																								EHI_179340	HMG box protein;EHI_179340;PTN002300054;orthologs									EHI_142760	Protein kinase domain containing protein;EHI_142760;PTN001935423;orthologs									EHI_048590	Serine/threonine-protein phosphatase;EHI_048590;PTN002903602;orthologs
																								EHI_004960	Bystin, putative;EHI_004960;PTN000302428;orthologs									EHI_170330	Non-specific serine/threonine protein kinase;EHI_170330;PTN000063653;orthologs									EHI_097970	Serine/threonine-protein phosphatase;EHI_097970;PTN000186130;orthologs
																								EHI_142700	Endonuclease V, putative;EHI_142700;PTN002003350;orthologs									EHI_140130	Phospholipid-transporting ATPase;EHI_140130;PTN000642798;orthologs									EHI_051890	Serine/threonine-protein phosphatase;EHI_051890;PTN000185421;orthologs
																								EHI_115350	Chromodomain-helicase-DNA-binding protein, putative;EHI_115350;PTN000085662;orthologs									EHI_144600	Rho family GTPase;EHI_144600;PTN000633152;orthologs									EHI_042230	Leucine rich repeat / protein phosphatase 2C domain containing protein;EHI_042230;PTN000353139;orthologs
																								EHI_092420	Ras guanine nucleotide exchange factor, putative;EHI_092420;PTN000561680;orthologs									EHI_067930	Replication factor A, putative;EHI_067930;PTN008595945;orthologs									EHI_098450	Phosphatidylinositol-3,4,5-trisphosphate 3-phosphatase, putative;EHI_098450;PTN000267005;orthologs
																								EHI_092700	Myb-like DNA-binding domain containing protein;EHI_092700;PTN000067678;orthologs									EHI_115370	RNA 3'-terminal phosphate cyclase, putative;EHI_115370;PTN000120438;orthologs									EHI_110320	Protein phosphatase, putative;EHI_110320;PTN000352885;orthologs
																								EHI_087410	High mobility group (HMG) box domain containing protein;EHI_087410;PTN008733554;orthologs									EHI_004200	40S ribosomal protein S27;EHI_004200;PTN000174372;orthologs									EHI_115710	Serine/threonine-protein phosphatase;EHI_115710;PTN000185343;orthologs
																								EHI_178680	Rho family GTPase;EHI_178680;PTN000633460;orthologs									EHI_187260	Cell cycle control protein cwf12, putative;EHI_187260;PTN000314709;orthologs									EHI_024450	Protein tyrosine phosphatase, putative;EHI_024450;PTN002317999;orthologs
																								EHI_098300	U2 snRNP auxiliary factor large subunit, putative;EHI_098300;PTN000567066;orthologs									EHI_105270	Receptor mediated endocytosis protein, putative;EHI_105270;PTN000131119;orthologs									EHI_117570	Serine/threonine-protein phosphatase;EHI_117570;PTN000185637;orthologs
																								EHI_096230	Helicase, putative;EHI_096230;PTN000434247;orthologs									EHI_083590	Coronin;EHI_083590;PTN000091934;orthologs									EHI_167510	Serine/threonine-protein phosphatase;EHI_167510;PTN000185353;orthologs
																								EHI_182610	Myb-like DNA-binding domain containing protein;EHI_182610;PTN000067673;orthologs									EHI_118160	WD repeat protein;EHI_118160;PTN000458167;orthologs									EHI_151480	Serine/threonine-protein phosphatase;EHI_151480;PTN000185507;orthologs
																								EHI_194500	ADP-ribosylation factor, putative;EHI_194500;PTN000196076;orthologs									EHI_152680	EH-domain containing protein, putative;EHI_152680;PTN000131120;orthologs									EHI_178880	Serine/threonine-protein phosphatase;EHI_178880;PTN000185424;orthologs
																								EHI_127420	Cell division control protein CDC24, putative;EHI_127420;PTN000293157;orthologs									EHI_118640	Negative cofactor 2-beta;EHI_118640;PTN000115802;orthologs									EHI_048550	Dual specificity protein phosphatase, putative;EHI_048550;PTN002562950;orthologs
																								EHI_182830	Uncharacterized protein;EHI_182830;PTN000070553;orthologs									EHI_177010	Aurora kinase;EHI_177010;PTN000681959;orthologs									EHI_107260	Protein phosphatase 2C-2;EhPtc2;PTN000353526;orthologs
																								EHI_188020	U6 snRNA-associated Sm-like protein LSm8;LSM8;PTN000400511;orthologs									EHI_027730	WD repeat protein;EHI_027730;PTN000363211;orthologs									EHI_092510	Protein phosphatase, putative;EHI_092510;PTN000353689;orthologs
																								EHI_110340	Ribosomal protein L19;EHI_110340;PTN000076653;orthologs									EHI_148630	EhSec24B;EHI_148630;PTN000351563;orthologs									EHI_199120	Serine/threonine-protein phosphatase;EHI_199120;PTN000185641;orthologs
																								EHI_092500	RNA recognition motif domain containing protein;EHI_092500;PTN002366145;orthologs									EHI_035170	U3 small nucleolar ribonucleoprotein subunit, putative;EHI_035170;PTN001722803;orthologs									EHI_197120	Protein phosphatase, putative;EHI_197120;PTN000353683;orthologs
																								EHI_068120	Ras family GTPase;EHI_068120;PTN000632544;orthologs									EHI_045710	AP-2 complex subunit alpha;EHI_045710;PTN000512971;orthologs									EHI_200730	Serine/threonine protein phosphatase PP2A catalytic subunit, putative;EHI_200730;PTN000186128;orthologs
																								EHI_105180	40S ribosomal protein S26;EHI_105180;PTN000283838;orthologs									EHI_103410	EhSec31;EHI_103410;PTN000357951;orthologs									EHI_193480	Serine/threonine protein phosphatase PP2A catalytic subunit, putative;EHI_193480;PTN000186129;orthologs
																								EHI_033860	Endonuclease V, putative;EHI_033860;PTN002003351;orthologs									EHI_064660	Sec24 protein, putative;EHI_064660;PTN000351560;orthologs									EHI_197000	Phosphatidylinositol-3,4, 5-trisphosphate3-phosphatase, putative;EHI_197000;PTN001747462;orthologs
																								EHI_193830	Endonuclease V, putative;EHI_193830;PTN002003348;orthologs									EHI_067220	Rho family GTPase;EHI_067220;PTN000633465;orthologs									EHI_185610	Protein-tyrosine-phosphatase;EHI_185610;PTN001327681;orthologs
																								EHI_181560	60S ribosomal protein L13, putative;EHI_181560;PTN000197569;orthologs									EHI_172960	Actin-related protein 2/3 complex subunit 3;EHI_172960;PTN000273488;orthologs									EHI_015340	Serine/threonine-protein phosphatase;EHI_015340;PTN000186067;orthologs
																								EHI_103300	Eukaryotic translation initiation factor 4C;EHI_103300;PTN000494954;orthologs									EHI_093130	EhSec1 (Fragment);EHI_093130;PTN000187785;orthologs									EHI_164420	Protein phosphatase domain-containing protein;EHI_164420;PTN000353014;orthologs
																								EHI_010700	Adenine DNA glycosylase;EHI_010700;PTN000040668;orthologs									EHI_121490	WD repeat protein;EHI_121490;PTN000132330;orthologs									EHI_054460	Phosphatidylinositol-3,4,5-trisphosphate 3-phosphatase, putative;EHI_054460;PTN000267001;orthologs
																								EHI_096850	Ribosomal protein L19;EHI_096850;PTN000076652;orthologs									EHI_008410	Serine/threonine-protein kinase PLK;EHI_008410;PTN000680615;orthologs									EHI_087900	Protein phosphatase family protein;EHI_087900;PTN000353140;orthologs
																								EHI_013140	Ras guanine nucleotide exchange factor, putative;EHI_013140;PTN000561729;orthologs									EHI_087830	Uncharacterized protein;EHI_087830;PTN000020598;orthologs									EHI_127190	Nuclear LIM interactor-interacting factor 3;EHI_127190;PTN000258826;orthologs
																								EHI_033700	Structural maintenance of chromosomes protein;EHI_033700;PTN000447984;orthologs									EHI_154230	Zinc finger protein 622, putative;EHI_154230;PTN000323853;orthologs									EHI_167290	Leucine rich repeat / protein phosphatase 2C domain containing protein;EHI_167290;PTN002302076;orthologs
																								EHI_153360	Myb-like DNA-binding domain containing protein;EHI_153360;PTN000067681;orthologs									EHI_069410	ATP-dependent RNA helicase;EHI_069410;PTN002774445;orthologs									EHI_167620	Protein phosphatase domain-containing protein;EHI_167620;PTN000353691;orthologs
																								EHI_039010	40S ribosomal protein S26;EHI_039010;PTN000283839;orthologs									EHI_054180	Protein SEY1 homolog 2;EHI_054180;PTN002267997;orthologs									EHI_151180	Serine/threonine-protein phosphatase;EHI_151180;PTN000185350;orthologs
																								EHI_144600	Rho family GTPase;EHI_144600;PTN000633152;orthologs									EHI_135590,EHI_017890,EHI_191530	60S ribosome subunit biogenesis protein NIP7 homolog;EHI_017890;PTN001917334;orthologs									EHI_136190	Serine/threonine-protein phosphatase;EHI_136190;PTN000185642;orthologs
																								EHI_067930	Replication factor A, putative;EHI_067930;PTN008595945;orthologs									EHI_137870	40S ribosomal protein S5;EHI_044590;PTN000128945;orthologs									EHI_109570	Serine/threonine-protein phosphatase;EHI_109570;PTN000185643;orthologs
																								EHI_170600	Ras guanine nucleotide exchange factor, putative;EHI_170600;PTN000561665;orthologs									EHI_103790	Spindle pole body component;EHI_103790;PTN000447187;orthologs									EHI_148170	Serine/threonine-protein phosphatase 2A 55 kDa regulatory subunit B;EHI_148170;PTN000221875;orthologs
																								EHI_004200	40S ribosomal protein S27;EHI_004200;PTN000174372;orthologs									EHI_045300	60S ribosomal protein L6, putative;EHI_045300;PTN001642998;orthologs									EHI_020260	Dual specificity protein phosphatase, putative;EHI_020260;PTN000016781;orthologs
																								EHI_151820	Eukaryotic translation initiation factor 4E, putative;EHI_151820;PTN000238874;orthologs									EHI_169630	DEAD/DEAH box helicase, putative;EHI_169630;PTN002775235;orthologs									EHI_148650	Leucine rich repeat and phosphatase domain containing protein;EHI_148650;PTN000017634;orthologs
																								EHI_197030	40S ribosomal protein S10, putative;EHI_197030;PTN000254515;orthologs									EHI_006160	Signal recognition particle 19 kDa protein, putative;EHI_006160;PTN000425936;orthologs									EHI_198860	Protein phosphatase domain-containing protein;EHI_198860;PTN000353017;orthologs
																								EHI_107150	ADP-ribosylation factor, putative;EHI_107150;PTN000196383;orthologs									EHI_098850	Serine/threonine-protein phosphatase 2A activator;EHI_098850;PTN000000694;orthologs									EHI_059820	Dual specificity protein phosphatase, putative;EHI_059820;PTN001300005;orthologs
																								EHI_124060	rRNA biogenesis protein RRP5, putative;EHI_124060;PTN000588411;orthologs									EHI_065830	Density-regulated protein, putative;EHI_065830;PTN000300494;orthologs									EHI_050750	Leucine rich repeat / protein phosphatase 2C domain containing protein;EHI_050750;PTN000352884;orthologs
																								EHI_118640	Negative cofactor 2-beta;EHI_118640;PTN000115802;orthologs									EHI_146180	Rho family GTPase;EHI_146180;PTN000633463;orthologs									EHI_053090	Leucine rich repeat and phosphatase domain containing protein;EHI_053090;PTN000017626;orthologs
																								EHI_064470	Heat shock protein 70, putative;EHI_064470;PTN000452794;orthologs									EHI_060350	Splicing factor Prp8, putative;EHI_060350;PTN000124602;orthologs									EHI_044170	Leucine rich repeat and phosphatase domain containing protein;EHI_044170;PTN000016783;orthologs
																								EHI_035460	40S ribosomal protein S13, putative;EHI_035460;PTN000223339;orthologs									EHI_011180	Protein kinase domain containing protein;EHI_011180;PTN000685686;orthologs									EHI_064720	Protein phosphatase domain-containing protein;EHI_064720;PTN000353013;orthologs
																								EHI_093720	Cell cycle control protein, putative;EHI_093720;PTN000427747;orthologs									EHI_164320	EhSyntaxin 16 (Fragment);EHI_164320;PTN000461903;orthologs									10.4	Ubiquitin-protein ligase (PC00234)	18
																								EHI_092730	ADP-ribosylation factor, putative (Fragment);EHI_092730;PTN000195633;orthologs									EHI_162340	Serine/threonine kinase 3, putative;EHI_162340;PTN002391685;orthologs									EHI_098550	NEDD8-activating enzyme E1 catalytic subunit;EHI_098550;PTN000102166;orthologs
																								EHI_178590	Histone RNA hairpin-binding protein, putative;EHI_178590;PTN000425815;orthologs									EHI_091510	PH domain containing protein;EHI_091510;PTN000250284;orthologs									EHI_023310	RING zinc finger protein, putative;EHI_023310;PTN000188609;orthologs
																								EHI_030760	60S ribosomal protein L24, putative;EHI_030760;PTN001647308;orthologs									3.8	Cellular homeostasis (GO:0019725) explode	4								EHI_196540	IBR domain containing protein;EHI_196540;PTN000188610;orthologs
																								EHI_040660,EHI_038580	60S ribosomal protein L11, putative;EHI_038580;PTN001736885;orthologs									EHI_123390	Peroxiredoxin;EHI_123390;PTN001321772;orthologs									EHI_048700	Ubiquitin-conjugating enzyme family protein;EHI_048700;PTN000629989;orthologs
																								EHI_011230	Endonuclease V, putative;EHI_011230;PTN002003347;orthologs									EHI_074020	V-type proton ATPase subunit a;EHI_074020;PTN000179674;orthologs									EHI_065310	Glycoprotein FP21, putative;EHI_065310;PTN000126303;orthologs
																								EHI_035170	U3 small nucleolar ribonucleoprotein subunit, putative;EHI_035170;PTN001722803;orthologs									EHI_084260	Peroxiredoxin, putative;EHI_084260;PTN000073939;orthologs									EHI_198840	Zinc finger protein, putative;EHI_198840;PTN002789203;orthologs
																								EHI_160440	rRNA biogenesis protein RRP5, putative;EHI_160440;PTN000588408;orthologs									EHI_145840	Peroxiredoxin;EHI_145840;PTN000073942;orthologs									EHI_098320	SP-RING zinc finger domain containing protein;EHI_098320;PTN000081853;orthologs
																								EHI_073440	ADP ribosylation factor, putative;EHI_073440;PTN000196079;orthologs									3.9	Cellular localization (GO:0051641) explode	64								EHI_011530	Ubiquitin-protein ligase, putative;EHI_011530;PTN000134733;orthologs
																								EHI_067220	Rho family GTPase;EHI_067220;PTN000633465;orthologs									EHI_067970	Chorein, putative;EHI_067970;PTN000415070;orthologs									EHI_141080	SP-RING zinc finger domain containing protein;EHI_141080;PTN000081854;orthologs
																								EHI_127040	Ras guanine nucleotide exchange factor, putative;EHI_127040;PTN000561673;orthologs									EHI_124900	Importin alpha-1 subunit, putative;EHI_124900;PTN000593935;orthologs									EHI_151960	Zinc finger domain containing protein;EHI_151960;PTN000510494;orthologs
																								EHI_193510	Branchpoint-bridging protein;EHI_193510;PTN000129789;orthologs									EHI_069440	ARF GTPase activating protein, putative;EHI_069440;PTN000572441;orthologs									EHI_069300	Cullin, putative;EHI_069300;PTN000232232;orthologs
																								EHI_038600	Splicing factor 3A subunit 3, putative;EHI_038600;PTN000300304;orthologs									EHI_169820	SNF7 family protein;EHI_169820;PTN000509596;orthologs									EHI_191780	IBR domain containing protein;EHI_191780;PTN000913549;orthologs
																								EHI_135070	RNA recognition motif domain containing protein;EHI_135070;PTN002751585;orthologs									EHI_006810	14-3-3 protein 3;EHI_006810;PTN000429215;orthologs									EHI_104570	Ubiquitin ligase, putative;EHI_104570;PTN000135216;orthologs
																								EHI_158550	40S ribosomal protein S26;EHI_158550;PTN000283840;orthologs									EHI_127380	Rab family GTPase (Fragment);EhRab8B;PTN000635652;orthologs									EHI_069470	SP-RING zinc finger domain containing protein;EHI_069470;PTN000081857;orthologs
																								EHI_137870	40S ribosomal protein S5;EHI_044590;PTN000128945;orthologs									EHI_169210	Coatomer subunit delta;EHI_169210;PTN000012865;orthologs									EHI_124600	HECT-type E3 ubiquitin transferase;EHI_124600;PTN000134447;orthologs
																								EHI_099730	60S ribosomal protein L13, putative;EHI_017700;PTN001694491;orthologs									EHI_108480	Sec1 family domain containing protein;EHI_108480;PTN004287969;orthologs									EHI_096780	Zinc finger protein, putative;EHI_096780;PTN000188604;orthologs
																								EHI_118170	40S ribosomal protein S4, putative;EHI_118170;PTN000172001;orthologs									EHI_118920	Rab family GTPase (Fragment);EhRabX7;PTN000636117;orthologs									EHI_045490	SP-RING zinc finger domain containing protein;EHI_045490;PTN000081852;orthologs
																								EHI_074750	Ras family GTPase;Ehras3;PTN000632543;orthologs									EHI_158170	GTP-binding protein EhRabX27, putative (Fragment);EhRabX27;PTN001179474;orthologs									EHI_120320	IBR domain containing protein;EHI_120320;PTN000188908;orthologs
																								EHI_154240	Ras family GTPase;EHI_154240;PTN000632546;orthologs									EHI_154290	Vacuolar protein sorting-associated protein 45, putative;EHI_154290;PTN000187969;orthologs									11.1	G-protein modulator (PC00022)	59
																								EHI_045300	60S ribosomal protein L6, putative;EHI_045300;PTN001642998;orthologs									EHI_042250	Rab family GTPase (Fragment);EhRabX17;PTN000636405;orthologs									EHI_139970	Ras GTPase-activating protein, putative;EHI_139970;PTN000810393;orthologs
																								EHI_077220	Pre-mRNA cleavage factor I 25 kDa subunit, putative;EHI_077220;PTN000316129;orthologs									EHI_151230	PQ loop repeat protein;EHI_151230;PTN000382086;orthologs									EHI_068360	Rab GTPase activating protein, putative;EHI_068360;PTN000538401;orthologs
																								EHI_033670	rRNA biogenesis protein RRP5, putative;EHI_033670;PTN000588407;orthologs									EHI_096180	Ras family protein;EHI_096180;PTN001940109;orthologs									EHI_069440	ARF GTPase activating protein, putative;EHI_069440;PTN000572441;orthologs
																								EHI_006160	Signal recognition particle 19 kDa protein, putative;EHI_006160;PTN000425936;orthologs									EHI_092280	GPI-anchor transamidase, putative;EHI_092280;PTN000243172;orthologs									EHI_068050	Rho guanine nucleotide exchange factor, putative;EHI_068050;PTN000293136;orthologs
																								EHI_065830	Density-regulated protein, putative;EHI_065830;PTN000300494;orthologs									EHI_045210	TBC/Rab GTPase activating domain containing protein;EHI_045210;PTN000538410;orthologs									EHI_165060	RhoGAP domain containing protein;EHI_165060;PTN001141774;orthologs
																								EHI_146180	Rho family GTPase;EHI_146180;PTN000633463;orthologs									EHI_048170	Protein transport protein SEC61 gamma subunit, putative;EHI_048170;PTN000267754;orthologs									EHI_100140	Rho guanine nucleotide exchange factor, putative;EHI_100140;PTN000293111;orthologs
																								EHI_180450	Structural maintenance of chromosomes protein;EHI_180450;PTN000447983;orthologs									EHI_156200	RNAseL inhibitor-like protein, putative;EHI_156200;PTN000443783;orthologs									EHI_108700	Rap/Ran GTPase activating protein, putative;EHI_108700;PTN000403982;orthologs
																								EHI_060350	Splicing factor Prp8, putative;EHI_060350;PTN000124602;orthologs									EHI_051090	GTP-binding protein, putative;EHI_051090;PTN000636391;orthologs									EHI_153150	RhoGAP domain containing protein;EHI_153150;PTN000571415;orthologs
																								EHI_012420	Myb-like DNA-binding domain containing protein;EHI_012420;PTN000067680;orthologs									EHI_099280	Importin alpha, putative;EHI_099280;PTN000593927;orthologs									EHI_103820	Sec7 domain protein;EHI_103820;PTN000071138;orthologs
																								EHI_015320,EHI_158270,EHI_048990,EHI_156690	60S ribosomal protein L37-A, putative;EHI_015320;PTN000080546;orthologs									EHI_004380	Rab family GTPase (Fragment);EhRabM2;PTN000633696;orthologs									EHI_178690	Brefeldin a-inhibited guanine nucleotide-exchange protein, putative;EHI_178690;PTN000071143;orthologs
																								EHI_137700	Ras family GTPase;Ehras1;PTN000632542;orthologs									EHI_045360	Importin alpha subunit, putative;EHI_045360;PTN000593925;orthologs									EHI_149900	Rab GTPase activating protein, putative;EHI_149900;PTN000537864;orthologs
																								2.9	Protein binding (GO:0005515)	126								EHI_129330	Ras-related protein Rab-21;EhRab21;PTN000634557;orthologs									EHI_167060	Rab GDP dissociation inhibitor;EHI_167060;PTN000209537;orthologs
																								EHI_005870	Proteasome regulatory subunit, putative;EHI_005870;PTN000027419;orthologs									EHI_085830	Sec1 family domain containing protein;EHI_085830;PTN000187898;orthologs									EHI_045210	TBC/Rab GTPase activating domain containing protein;EHI_045210;PTN000538410;orthologs
																								EHI_087600	Protein kinase, putative;EHI_087600;PTN000623678;orthologs									EHI_048250	Rab family GTPase (Fragment);EhRabN1;PTN000634803;orthologs									EHI_185270	Dedicator of cytokinesis domain containing protein;EHI_185270;PTN000594300;orthologs
																								EHI_120340	Nucleosome assembly protein, putative;EHI_120340;PTN000222307;orthologs									EHI_026440	RNA recognition motif domain containing protein;EHI_026440;PTN000462957;orthologs									EHI_166020	TBC domain containing protein;EHI_166020;PTN000538258;orthologs
																								EHI_136150	Adenylyl cyclase-associated protein;EHI_136150;PTN000068928;orthologs									EHI_026420	Rab family GTPase;EhRab5;PTN000634809;orthologs									EHI_006140	Rho guanine nucleotide exchange factor, putative;EHI_006140;PTN000293116;orthologs
																								EHI_048590	Serine/threonine-protein phosphatase;EHI_048590;PTN002903602;orthologs									EHI_150540	ATP-binding cassette sub-family E member 1, putative;EHI_150540;PTN001059786;orthologs									EHI_079910	Rap/Ran GTPase-activating protein, putative;EHI_079910;PTN000403985;orthologs
																								EHI_068360	Rab GTPase activating protein, putative;EHI_068360;PTN000538401;orthologs									EHI_139030	EhSyntaxin 1A (Fragment);EHI_139030;PTN000461755;orthologs									EHI_010590	Rho guanine nucleotide exchange factor, putative;EHI_010590;PTN008342316;orthologs
																								EHI_111810	Heat shock protein STI1, putative;EHI_111810;PTN000529026;orthologs									EHI_009250	Vesicular integral membrane protein VIP36, putative;EHI_009250;PTN000259766;orthologs									EHI_035800	Ras GTPase activating protein, putative;EHI_035800;PTN000365639;orthologs
																								EHI_021680	Cell division protein kinase, putative (Fragment);EHI_021680;PTN000623178;orthologs									EHI_200730	Serine/threonine protein phosphatase PP2A catalytic subunit, putative;EHI_200730;PTN000186128;orthologs									EHI_092650	Rho GTPase activating protein, putative;EHI_092650;PTN000571405;orthologs
																								EHI_165060	RhoGAP domain containing protein;EHI_165060;PTN001141774;orthologs									EHI_193480	Serine/threonine protein phosphatase PP2A catalytic subunit, putative;EHI_193480;PTN000186129;orthologs									EHI_012490	ARF GTPase activating protein, putative;EHI_012490;PTN000572574;orthologs
																								EHI_068070	Protein kinase domain containing protein;EHI_068070;PTN000624046;orthologs									EHI_050810	WH2 motif domain contaning protein;EHI_050810;PTN000596247;orthologs									EHI_161950	RhoGAP domain containing protein;EHI_161950;PTN000571385;orthologs
																								EHI_108700	Rap/Ran GTPase activating protein, putative;EHI_108700;PTN000403982;orthologs									EHI_162550	Vesicular integral membrane protein VIP36, putative;EHI_162550;PTN000259763;orthologs									EHI_199570	RhoGAP domain containing protein;EHI_199570;PTN000571389;orthologs
																								EHI_142940	TPR repeat protein;EHI_142940;PTN000361589;orthologs									EHI_181290	Syntaxin 5-like protein, putative;EHI_080870;PTN001837746;orthologs									EHI_015110	Rho guanine nucleotide exchange factor, putative;EHI_015110;PTN007586632;orthologs
																								EHI_153140	Cell division protein kinase, putative;EHI_153140;PTN000624048;orthologs									EHI_110810	Unconventional myosin IB;EHI_110810;PTN000321846;orthologs									EHI_035770	Protein with RhoGEF and ArfGAP domains;EHI_035770;PTN000293014;orthologs
																								EHI_140230	Kinesin-like protein;EHI_140230;PTN000649768;orthologs									EHI_125680	Exocyst complex component sec15, putative;EHI_125680;PTN000294899;orthologs									EHI_182780	Ras GTPase-activating protein, putative;EHI_182780;PTN000023193;orthologs
																								EHI_153150	RhoGAP domain containing protein;EHI_153150;PTN000571415;orthologs									EHI_194500	ADP-ribosylation factor, putative;EHI_194500;PTN000196076;orthologs									EHI_092420	Ras guanine nucleotide exchange factor, putative;EHI_092420;PTN000561680;orthologs
																								EHI_197050	DnaJ domain containing protein;EHI_197050;PTN002375878;orthologs									EHI_000300	N-ethylmaleimide-sensitive factor attachment protein, alpha, putative;EHI_000300;PTN001788739;orthologs									EHI_009660	DENN domain protein;EHI_009660;PTN000265711;orthologs
																								EHI_067390	Rho family GTPase;EHI_067390;PTN000633441;orthologs									EHI_182830	Uncharacterized protein;EHI_182830;PTN000070553;orthologs									EHI_078740	Rho guanine nucleotide exchange factor, putative;EHI_078740;PTN000293109;orthologs
																								EHI_083630	Mob1/phocein family protein;EHI_083630;PTN000503174;orthologs									EHI_105090	Importin alpha, putative;EHI_105090;PTN000593926;orthologs									EHI_011390	Rho guanine nucleotide exchange factor, putative;EHI_011390;PTN008342305;orthologs
																								EHI_003930	I/LWEQ domain protein;EHI_003930;PTN000045223;orthologs									EHI_147450	Vacuolar sorting protein 26, putative;EHI_147450;PTN000260649;orthologs									EHI_049300	RhoGAP domain containing protein;EHI_049300;PTN000571386;orthologs
																								EHI_149900	Rab GTPase activating protein, putative;EHI_149900;PTN000537864;orthologs									EHI_148190	GTP-binding nuclear protein;EHI_148190;PTN000632652;orthologs									EHI_100290	Rap/Ran GTPase-activating protein, putative;EHI_100290;PTN001038964;orthologs
																								EHI_159560	Cyclin C, putative;EHI_159560;PTN000002645;orthologs									EHI_062460	Protein RER1;EHI_062460;PTN000078517;orthologs									EHI_145730	Rho guanine nucleotide exchange factor, putative;EHI_145730;PTN000293006;orthologs
																								EHI_186820	Protein kinase domain containing protein;EHI_186820;PTN000679795;orthologs									EHI_086580	Vacuolar protein sorting 35, putative;EHI_086580;PTN000120877;orthologs									EHI_135170	TBC domain containing protein;EHI_135170;PTN008586230;orthologs
																								EHI_167060	Rab GDP dissociation inhibitor;EHI_167060;PTN000209537;orthologs									EHI_148070	Importin alpha, putative;EHI_148070;PTN000593932;orthologs									EHI_052170	TBC/Rab GTPase activating domain containing protein;EHI_052170;PTN001883916;orthologs
																								EHI_159620	TolA protein, putative;EHI_159620;PTN002200700;orthologs									EHI_157890	Rab family GTPase;EHI_157890;PTN000633699;orthologs									EHI_068310	RhoGAP domain containing protein;EHI_068310;PTN000571388;orthologs
																								EHI_125920	Ubiquitin fusion degradation protein 1 homolog, putative;EHI_125920;PTN000285161;orthologs									EHI_105270	Receptor mediated endocytosis protein, putative;EHI_105270;PTN000131119;orthologs									EHI_127420	Cell division control protein CDC24, putative;EHI_127420;PTN000293157;orthologs
																								EHI_045210	TBC/Rab GTPase activating domain containing protein;EHI_045210;PTN000538410;orthologs									EHI_107150	ADP-ribosylation factor, putative;EHI_107150;PTN000196383;orthologs									EHI_156210	Ras GTPase-activating protein, putative;EHI_156210;PTN001610084;orthologs
																								EHI_159630	Mob1/phocein family protein;EHI_159570;PTN001861095;orthologs									EHI_152680	EH-domain containing protein, putative;EHI_152680;PTN000131120;orthologs									EHI_005910	Rho guanine nucleotide exchange factor, putative;EHI_005910;PTN000293008;orthologs
																								EHI_140140	Gtpase activating protein, putative;EHI_140140;PTN000572803;orthologs									EHI_092730	ADP-ribosylation factor, putative (Fragment);EHI_092730;PTN000195633;orthologs									EHI_013140	Ras guanine nucleotide exchange factor, putative;EHI_013140;PTN000561729;orthologs
																								EHI_115710	Serine/threonine-protein phosphatase;EHI_115710;PTN000185343;orthologs									EHI_148630	EhSec24B;EHI_148630;PTN000351563;orthologs									EHI_124570	Uncharacterized protein;EHI_124570;PTN002696304;orthologs
																								EHI_106100	UV excision repair protein RAD23, putative;EHI_106100;PTN000065652;orthologs									EHI_135210	Vacular protein sorting 33A, putative;EHI_135210;PTN000187899;orthologs									EHI_049610	Guanine nucleotide exchange factor;EHI_049610;PTN000293125;orthologs
																								EHI_185270	Dedicator of cytokinesis domain containing protein;EHI_185270;PTN000594300;orthologs									EHI_073440	ADP ribosylation factor, putative;EHI_073440;PTN000196079;orthologs									EHI_114370	RhoGAP domain containing protein;EHI_114370;PTN000571402;orthologs
																								EHI_188610	Heat shock protein 70, putative;EHI_188610;PTN000453272;orthologs									EHI_103410	EhSec31;EHI_103410;PTN000357951;orthologs									EHI_182500	RhoGAP domain containing protein;EHI_182500;PTN001142061;orthologs
																								EHI_023310	RING zinc finger protein, putative;EHI_023310;PTN000188609;orthologs									EHI_064660	Sec24 protein, putative;EHI_064660;PTN000351560;orthologs									EHI_010050	Rap/Ran GTPase-activating protein, putative;EHI_010050;PTN000403992;orthologs
																								EHI_046630	Rho family GTPase;EHI_046630;PTN000633442;orthologs									EHI_093130	EhSec1 (Fragment);EHI_093130;PTN000187785;orthologs									EHI_170600	Ras guanine nucleotide exchange factor, putative;EHI_170600;PTN000561665;orthologs
																								EHI_102270	Heat shock protein 90, putative;EHI_102270;PTN000163767;orthologs									EHI_121490	WD repeat protein;EHI_121490;PTN000132330;orthologs									EHI_153510	Rho guanine nucleotide exchange factor, putative;EHI_153510;PTN002290708;orthologs
																								EHI_166020	TBC domain containing protein;EHI_166020;PTN000538258;orthologs									EHI_146510	Rab family GTPase;EHI_146510;PTN000635053;orthologs									EHI_045100	RhoGAP domain containing protein;EHI_045100;PTN000571918;orthologs
																								EHI_196540	IBR domain containing protein;EHI_196540;PTN000188610;orthologs									EHI_131120	ELL complex EAP30 subunit, putative;EHI_131120;PTN000301611;orthologs									EHI_035940	Rho GTPase activating protein, putative;EHI_035940;PTN000571403;orthologs
																								EHI_167510	Serine/threonine-protein phosphatase;EHI_167510;PTN000185353;orthologs									EHI_006160	Signal recognition particle 19 kDa protein, putative;EHI_006160;PTN000425936;orthologs									EHI_036880	RhoGAP domain containing protein;EHI_036880;PTN001902733;orthologs
																								EHI_106700	Protein kinase domain containing protein (Fragment);EHI_106700;PTN000623179;orthologs									EHI_003020	Rab family GTPase;EhRabX20;PTN000635658;orthologs									EHI_151210	TBC domain containing protein;EHI_151210;PTN000538259;orthologs
																								EHI_079910	Rap/Ran GTPase-activating protein, putative;EHI_079910;PTN000403985;orthologs									EHI_164320	EhSyntaxin 16 (Fragment);EHI_164320;PTN000461903;orthologs									EHI_108750	Rap/Ran GTPase activating protein, putative;EHI_108750;PTN000403983;orthologs
																								EHI_053200	Glutamic acid-rich protein, putative;EHI_053200;PTN008519541;orthologs									EHI_160900	EhVps45A;EHI_160900;PTN000187970;orthologs									EHI_127040	Ras guanine nucleotide exchange factor, putative;EHI_127040;PTN000561673;orthologs
																								EHI_065310	Glycoprotein FP21, putative;EHI_065310;PTN000126303;orthologs									3.1O	Cellular metabolic process (GO:0044237) explode	249								EHI_159300	RhoGAP domain containing protein;EHI_159300;PTN000571409;orthologs
																								EHI_192950	WD domain containing protein;EHI_192950;PTN002338087;orthologs									EHI_186750	Protein kinase, putative;EHI_186750;PTN000686842;orthologs									EHI_044980	Tumor suppressor candidate 4, putative;EHI_044980;PTN001770481;orthologs
																								EHI_198650	Uncharacterized protein;EHI_198650;PTN002563699;orthologs									EHI_052050	26s protease regulatory subunit;EHI_052050;PTN000553460;orthologs									EHI_009970	Rab GTPase activating protein, putative;EHI_009970;PTN000538409;orthologs
																								EHI_035800	Ras GTPase activating protein, putative;EHI_035800;PTN000365639;orthologs									EHI_183110	RNA recognition motif domain containing protein;EHI_183110;PTN001164048;orthologs									EHI_153270	Ras GTPase-activating protein, putative;EHI_153270;PTN008495520;orthologs
																								EHI_161950	RhoGAP domain containing protein;EHI_161950;PTN000571385;orthologs									EHI_005870	Proteasome regulatory subunit, putative;EHI_005870;PTN000027419;orthologs									EHI_196960	RhoGAP domain containing protein;EHI_196960;PTN000571913;orthologs
																								EHI_199570	RhoGAP domain containing protein;EHI_199570;PTN000571389;orthologs									EHI_087600	Protein kinase, putative;EHI_087600;PTN000623678;orthologs									EHI_069170	RhoGAP domain containing protein;EHI_069170;PTN002353414;orthologs
																								EHI_059700	Heat shock protein 70, putative;EHI_059700;PTN000452790;orthologs									EHI_050570	Cysteine proteinase, putative;EHI_050570;PTN000275501;orthologs									11.2	G-protein (PC00020)	47
																								EHI_000780	Chromodomain-helicase-DNA-binding protein, putative;EHI_000780;PTN000085663;orthologs									EHI_033710	Histolysain;CPP2;PTN000275494;orthologs									EHI_129470	AIG1 family protein;EHI_129470;PTN000097201;orthologs
																								EHI_020290	WD domain containing protein;EHI_020290;PTN000522917;orthologs									EHI_013960	DEAD/DEAH box helicase, putative;EHI_013960;PTN002775808;orthologs									EHI_187090	EhRab7G protein;EhRAB7G;PTN000635851;orthologs
																								EHI_170060	Ubiquitin-like protein;EHI_170060;PTN000059657;orthologs									EHI_097620	PH-protein kinase domain containing protein;EHI_097620;PTN000682929;orthologs									EHI_118920	Rab family GTPase (Fragment);EhRabX7;PTN000636117;orthologs
																								EHI_199120	Serine/threonine-protein phosphatase;EHI_199120;PTN000185641;orthologs									EHI_169700	Cysteinyl-tRNA synthetase;EHI_169700;PTN000095395;orthologs									EHI_067390	Rho family GTPase;EHI_067390;PTN000633441;orthologs
																								EHI_139030	EhSyntaxin 1A (Fragment);EHI_139030;PTN000461755;orthologs									EHI_144610	Methionine gamma-lyase;EHI_144610;PTN000211689;orthologs									EHI_067730	AIG1 family protein;EHI_067730;PTN000097208;orthologs
																								EHI_187240	AAA family ATPase, putative;EHI_187240;PTN000349942;orthologs									EHI_035500	Protein kinase, putative;EHI_035500;PTN000623002;orthologs									EHI_158170	GTP-binding protein EhRabX27, putative (Fragment);EhRabX27;PTN001179474;orthologs
																								EHI_180380	Heat shock protein 70, putative;EHI_180380;PTN000452797;orthologs									EHI_098730	Ribosomal RNA methyltransferase, putative;EHI_098730;PTN000100380;orthologs									EHI_176280	AIG1 family protein;EHI_176280;PTN000097190;orthologs
																								EHI_179340	HMG box protein;EHI_179340;PTN002300054;orthologs									EHI_192480	Scavenger mRNA decapping enzyme, putative;EHI_192480;PTN000312267;orthologs									EHI_148660	Rab family GTPase (Fragment);EhRabX5;PTN000635058;orthologs
																								EHI_183280	DnaJ family protein;EHI_183280;PTN001181126;orthologs									EHI_117640	Protein kinase domain containing protein;EHI_117640;PTN001217057;orthologs									EHI_051090	GTP-binding protein, putative;EHI_051090;PTN000636391;orthologs
																								EHI_115350	Chromodomain-helicase-DNA-binding protein, putative;EHI_115350;PTN000085662;orthologs									EHI_180170	Cysteine protease, putative;EHI_180170;PTN000275499;orthologs									EHI_046630	Rho family GTPase;EHI_046630;PTN000633442;orthologs
																								EHI_092420	Ras guanine nucleotide exchange factor, putative;EHI_092420;PTN000561680;orthologs									EHI_005040	Adenosine deaminase, putative;EHI_005040;PTN000150862;orthologs									EHI_117890	Rab family GTPase;EHI_117890;PTN000636402;orthologs
																								EHI_074020	V-type proton ATPase subunit a;EHI_074020;PTN000179674;orthologs									EHI_051890	Serine/threonine-protein phosphatase;EHI_051890;PTN000185421;orthologs									EHI_004380	Rab family GTPase (Fragment);EhRabM2;PTN000633696;orthologs
																								EHI_148350	Transcription initiation protein SPT4, putative;EHI_148350;PTN000306315;orthologs									EHI_021680	Cell division protein kinase, putative (Fragment);EHI_021680;PTN000623178;orthologs									EHI_157360	AIG1 family protein, putative;EHI_157360;PTN000856024;orthologs
																								EHI_170630	V-SNARE protein VampD2 (Fragment);EHI_170630;PTN002326510;orthologs									EHI_152340	Choline/ethanolamine kinase, putative;EHI_152340;PTN000503682;orthologs									EHI_129330	Ras-related protein Rab-21;EhRab21;PTN000634557;orthologs
																								EHI_049300	RhoGAP domain containing protein;EHI_049300;PTN000571386;orthologs									EHI_130710	Myb-like DNA-binding domain containing protein;EHI_130710;PTN001289600;orthologs									EHI_192810	Small GTPase Rab7A;EhRab7A;PTN000635856;orthologs
																								EHI_050810	WH2 motif domain contaning protein;EHI_050810;PTN000596247;orthologs									EHI_042230	Leucine rich repeat / protein phosphatase 2C domain containing protein;EHI_042230;PTN000353139;orthologs									EHI_169280	EhRab7E protein;EhRAB7E;PTN000635849;orthologs
																								EHI_181290	Syntaxin 5-like protein, putative;EHI_080870;PTN001837746;orthologs									EHI_121800	2-deoxy-D-ribose 5-phosphate aldolase;EHI_121800;PTN000095298;orthologs									EHI_048250	Rab family GTPase (Fragment);EhRabN1;PTN000634803;orthologs
																								EHI_100290	Rap/Ran GTPase-activating protein, putative;EHI_100290;PTN001038964;orthologs									EHI_068070	Protein kinase domain containing protein;EHI_068070;PTN000624046;orthologs									EHI_135450	Rho family GTPase;EHI_135450;PTN000633455;orthologs
																								EHI_178680	Rho family GTPase;EHI_178680;PTN000633460;orthologs									EHI_137470	Deoxyuridine 5'-triphosphate nucleotidohydrolase;EHI_137470;PTN000133404;orthologs									EHI_026420	Rab family GTPase;EhRab5;PTN000634809;orthologs
																								EHI_110810	Unconventional myosin IB;EHI_110810;PTN000321846;orthologs									EHI_008620	60S ribosomal protein L17, putative;EHI_008620;PTN000174262;orthologs									EHI_012380	Rab family GTPase;EHI_012380;PTN000633892;orthologs
																								EHI_135170	TBC domain containing protein;EHI_135170;PTN008586230;orthologs									EHI_023610	Protein kinase, putative;EHI_023610;PTN002390947;orthologs									EHI_058090	Ras family GTPase;EHI_058090;PTN000631825;orthologs
																								EHI_048280	Nucleosome assembly protein, putative;EHI_048280;PTN000222089;orthologs									EHI_192100	Inosine triphosphate pyrophosphatase, putative;EHI_192100;PTN000116040;orthologs									EHI_183080	Rab-19, putative (Fragment);EhRabX19;PTN001178387;orthologs
																								EHI_040260	HEAT repeat domain containing protein;EHI_040260;PTN000304141;orthologs									EHI_179810	Phosphomannomutase;EHI_179810;PTN000049365;orthologs									EHI_192130	EhRab7F protein;EhRAB7F;PTN000635848;orthologs
																								EHI_052170	TBC/Rab GTPase activating domain containing protein;EHI_052170;PTN001883916;orthologs									EHI_040840	Dephospho-CoA kinase, putative;EHI_040840;PTN000075433;orthologs									EHI_178680	Rho family GTPase;EHI_178680;PTN000633460;orthologs
																								EHI_068310	RhoGAP domain containing protein;EHI_068310;PTN000571388;orthologs									EHI_130700	Phosphopyruvate hydratase;EHI_130700;PTN000224555;orthologs									EHI_194500	ADP-ribosylation factor, putative;EHI_194500;PTN000196076;orthologs
																								EHI_000300	N-ethylmaleimide-sensitive factor attachment protein, alpha, putative;EHI_000300;PTN001788739;orthologs									EHI_054760	Peptidyl-prolyl cis-trans isomerase;EHI_054760;PTN000116869;orthologs									EHI_068120	Ras family GTPase;EHI_068120;PTN000632544;orthologs
																								EHI_127420	Cell division control protein CDC24, putative;EHI_127420;PTN000293157;orthologs									EHI_147490	Pre-mRNA splicing factor, putative;EHI_147490;PTN000357493;orthologs									EHI_195270	AIG1 family protein, putative;EHI_195270;PTN000856026;orthologs
																								EHI_121830	Cyclin, putative;EHI_121830;PTN000020013;orthologs									EHI_073170	Topoisomerase, putative;EHI_073170;PTN000558653;orthologs									EHI_148190	GTP-binding nuclear protein;EHI_148190;PTN000632652;orthologs
																								EHI_081370	V-SNARE protein VampD3;EHI_081370;PTN002326509;orthologs									EHI_098450	Phosphatidylinositol-3,4,5-trisphosphate 3-phosphatase, putative;EHI_098450;PTN000267005;orthologs									EHI_009950	GPN-loop GTPase;EHI_009950;PTN000477843;orthologs
																								EHI_142760	Protein kinase domain containing protein;EHI_142760;PTN001935423;orthologs									EHI_148580	Choline/ethanolamine kinase, putative;EHI_148580;PTN000503681;orthologs									EHI_157890	Rab family GTPase;EHI_157890;PTN000633699;orthologs
																								EHI_151180	Serine/threonine-protein phosphatase;EHI_151180;PTN000185350;orthologs									EHI_069380	Phospholipase B-like;EHI_069380;PTN000271535;orthologs									EHI_144600	Rho family GTPase;EHI_144600;PTN000633152;orthologs
																								EHI_136190	Serine/threonine-protein phosphatase;EHI_136190;PTN000185642;orthologs									EHI_104590	Apyrase, putative;EHI_104590;PTN000314825;orthologs									EHI_107250	Small GTPase Rab11B;EhRab11B;PTN000634105;orthologs
																								EHI_083410,EHI_083270	Ubiquitin;EhUBI1;PTN004182319;orthologs									EHI_142940	TPR repeat protein;EHI_142940;PTN000361589;orthologs									EHI_107150	ADP-ribosylation factor, putative;EHI_107150;PTN000196383;orthologs
																								EHI_109570	Serine/threonine-protein phosphatase;EHI_109570;PTN000185643;orthologs									EHI_058080	60S ribosomal protein L31, putative;EHI_058080;PTN000102901;orthologs									EHI_092730	ADP-ribosylation factor, putative (Fragment);EHI_092730;PTN000195633;orthologs
																								EHI_013140	Ras guanine nucleotide exchange factor, putative;EHI_013140;PTN000561729;orthologs									EHI_153140	Cell division protein kinase, putative;EHI_153140;PTN000624048;orthologs									EHI_119300	Ras family protein;EHI_119300;PTN000636411;orthologs
																								EHI_124570	Uncharacterized protein;EHI_124570;PTN002696304;orthologs									EHI_025390	Kinase;EHI_025390;PTN000274273;orthologs									EHI_073440	ADP ribosylation factor, putative;EHI_073440;PTN000196079;orthologs
																								EHI_130980	AAA family ATPase, putative;EHI_130980;PTN000349941;orthologs									EHI_070720	Inositol-3-phosphate synthase;EHI_070720;PTN000161864;orthologs									EHI_067220	Rho family GTPase;EHI_067220;PTN000633465;orthologs
																								EHI_148170	Serine/threonine-protein phosphatase 2A 55 kDa regulatory subunit B;EHI_148170;PTN000221875;orthologs									EHI_050780	U1snRNP-specific protein, putative;EHI_050780;PTN000052479;orthologs									EHI_140350	G protein alpha subunit, putative;EHI_140350;PTN000026987;orthologs
																								EHI_069300	Cullin, putative;EHI_069300;PTN000232232;orthologs									EHI_122790	Helicase, putative;EHI_122790;PTN000433999;orthologs									EHI_146510	Rab family GTPase;EHI_146510;PTN000635053;orthologs
																								EHI_114370	RhoGAP domain containing protein;EHI_114370;PTN000571402;orthologs									EHI_023090	RecQ family DNA helicase;EHI_023090;PTN000345067;orthologs									EHI_074750	Ras family GTPase;Ehras3;PTN000632543;orthologs
																								EHI_182500	RhoGAP domain containing protein;EHI_182500;PTN001142061;orthologs									EHI_148390	Tyrosyl-DNA phosphodiesterase, putative;EHI_148390;PTN000275926;orthologs									EHI_154240	Ras family GTPase;EHI_154240;PTN000632546;orthologs
																								EHI_010050	Rap/Ran GTPase-activating protein, putative;EHI_010050;PTN000403992;orthologs									EHI_148480	WD domain containing protein;EHI_148480;PTN002337581;orthologs									EHI_023210	GTP-binding protein, putative;EHI_023210;PTN000136163;orthologs
																								EHI_144600	Rho family GTPase;EHI_144600;PTN000633152;orthologs									EHI_110320	Protein phosphatase, putative;EHI_110320;PTN000352885;orthologs									EHI_146180	Rho family GTPase;EHI_146180;PTN000633463;orthologs
																								EHI_191780	IBR domain containing protein;EHI_191780;PTN000913549;orthologs									EHI_049900	Cell division control protein 45 CDC45, putative;EHI_049900;PTN000053472;orthologs									EHI_003020	Rab family GTPase;EhRabX20;PTN000635658;orthologs
																								EHI_170600	Ras guanine nucleotide exchange factor, putative;EHI_170600;PTN000561665;orthologs									EHI_158580	Ubiquitin carboxyl-terminal hydrolase domain containing protein;EHI_158580;PTN001519934;orthologs									EHI_177550	Rab family GTPase;EhRabI1;PTN000635064;orthologs
																								EHI_044940	T-complex protein 1 subunit eta;EHI_044940;PTN000144004;orthologs									EHI_083630	Mob1/phocein family protein;EHI_083630;PTN000503174;orthologs									EHI_181240	Rab B GTPase;rabB;PTN000636390;orthologs
																								EHI_083590	Coronin;EHI_083590;PTN000091934;orthologs									EHI_123390	Peroxiredoxin;EHI_123390;PTN001321772;orthologs									EHI_137700	Ras family GTPase;Ehras1;PTN000632542;orthologs
																								EHI_118160	WD repeat protein;EHI_118160;PTN000458167;orthologs									EHI_162540	Vacuolar protein sorting 26;EHI_162540;PTN000357741;orthologs									11.3	Kinase modulator (PC00140)	7
																								EHI_118640	Negative cofactor 2-beta;EHI_118640;PTN000115802;orthologs									EHI_122860	DNA repair protein RAD51C, putative;EHI_122860;PTN000534421;orthologs									EHI_083630	Mob1/phocein family protein;EHI_083630;PTN000503174;orthologs
																								EHI_064470	Heat shock protein 70, putative;EHI_064470;PTN000452794;orthologs									EHI_159560	Cyclin C, putative;EHI_159560;PTN000002645;orthologs									EHI_159560	Cyclin C, putative;EHI_159560;PTN000002645;orthologs
																								EHI_045050	AAA family ATPase, putative;EHI_045050;PTN000349943;orthologs									EHI_002130	Phenylalanyl-tRNA synthetase beta subunit;EHI_002130;PTN000101894;orthologs									EHI_159630	Mob1/phocein family protein;EHI_159570;PTN001861095;orthologs
																								EHI_148630	EhSec24B;EHI_148630;PTN000351563;orthologs									EHI_053610	Apyrase, putative;EHI_053610;PTN000314829;orthologs									EHI_198650	Uncharacterized protein;EHI_198650;PTN002563699;orthologs
																								EHI_045100	RhoGAP domain containing protein;EHI_045100;PTN000571918;orthologs									EHI_135420	Glucosidase 2 subunit beta;EHI_135420;PTN000290529;orthologs									EHI_121830	Cyclin, putative;EHI_121830;PTN000020013;orthologs
																								EHI_053060	Protein kinase, putative;EHI_053060;PTN000681689;orthologs									EHI_062480	Cysteine protease, putative;EHI_062480;PTN000275496;orthologs									EHI_148520	Mob1/phocein family protein;EHI_148520;PTN000503175;orthologs
																								EHI_096780	Zinc finger protein, putative;EHI_096780;PTN000188604;orthologs									EHI_093360	5'-3' exonuclease domain containing protein;EHI_093360;PTN000269471;orthologs									EHI_087830	Uncharacterized protein;EHI_087830;PTN000020598;orthologs
																								EHI_148520	Mob1/phocein family protein;EHI_148520;PTN000503175;orthologs									EHI_098550	NEDD8-activating enzyme E1 catalytic subunit;EHI_098550;PTN000102166;orthologs									11.4	Phosphatase modulator (PC00184)	1
																								EHI_045710	AP-2 complex subunit alpha;EHI_045710;PTN000512971;orthologs									EHI_009520	Alpha-1,2-mannosidase, putative;EHI_009520;PTN000951774;orthologs									EHI_098850	Serine/threonine-protein phosphatase 2A activator
																								EHI_064660	Sec24 protein, putative;EHI_064660;PTN000351560;orthologs									EHI_186820	Protein kinase domain containing protein;EHI_186820;PTN000679795;orthologs									11.5	Protease inhibitor (PC00191)	2
																								EHI_151210	TBC domain containing protein;EHI_151210;PTN000538259;orthologs									EHI_188080	3' exoribonuclease family protein;EHI_188080;PTN000120557;orthologs									EHI_119330	Serine protease inhibitor, putative
																								EHI_067220	Rho family GTPase;EHI_067220;PTN000633465;orthologs									EHI_188230	DNA repair and recombination protein RAD52, putative;EHI_188230;PTN000253092;orthologs									EHI_159600	Cysteine protease inhibitor 1 (EhICP1
																								EHI_172960	Actin-related protein 2/3 complex subunit 3;EHI_172960;PTN000273488;orthologs									EHI_198690	Protein MAK16 homolog;EHI_198690;PTN000601032;orthologs									13.1	aminoacyl-tRNA synthetase (PC00047)	6
																								EHI_093130	EhSec1 (Fragment);EHI_093130;PTN000187785;orthologs									EHI_175410	Inositol-1-monophosphatase;EHI_175410;PTN000465337;orthologs									EHI_169700	Cysteinyl-tRNA synthetase;EHI_169700;PTN000095395;orthologs
																								EHI_108750	Rap/Ran GTPase activating protein, putative;EHI_108750;PTN000403983;orthologs									EHI_125920	Ubiquitin fusion degradation protein 1 homolog, putative;EHI_125920;PTN000285161;orthologs									EHI_002130	Phenylalanyl-tRNA synthetase beta subunit;EHI_002130;PTN000101894;orthologs
																								EHI_140350	G protein alpha subunit, putative;EHI_140350;PTN000026987;orthologs									EHI_092280	GPI-anchor transamidase, putative;EHI_092280;PTN000243172;orthologs									EHI_155570	Glutamyl-tRNA synthetase;EHI_155570;PTN000012607;orthologs
																								EHI_127040	Ras guanine nucleotide exchange factor, putative;EHI_127040;PTN000561673;orthologs									EHI_159630	Mob1/phocein family protein;EHI_159570;PTN001861095;orthologs									EHI_161970	Leucyl-tRNA synthetase;EHI_161970;PTN000236272;orthologs
																								EHI_087830	Uncharacterized protein;EHI_087830;PTN000020598;orthologs									EHI_031220	DNA repair protein RAD51 homolog;EHI_031220;PTN000534677;orthologs									EHI_177660	Isoleucyl-tRNA synthetase;EHI_177660;PTN000235824;orthologs
																								EHI_196390	Kinesin-like protein;EHI_196390;PTN000649321;orthologs									EHI_160570	26S protease regulatory subunit 8, putative (Fragment);EHI_160570;PTN000553388;orthologs									EHI_103730	Threonyl-tRNA synthetase;EHI_103730;PTN000155189;orthologs
																								EHI_159300	RhoGAP domain containing protein;EHI_159300;PTN000571409;orthologs									EHI_106100	UV excision repair protein RAD23, putative;EHI_106100;PTN000065652;orthologs									13.2	ribosomal protein (PC00202) explode	39
																								EHI_196940	Heat shock protein 90, putative;EHI_196940;PTN000163768;orthologs									EHI_156200	RNAseL inhibitor-like protein, putative;EHI_156200;PTN000443783;orthologs									EHI_008620	60S ribosomal protein L17, putative;EHI_008620;PTN000174262;orthologs
																								EHI_044980	Tumor suppressor candidate 4, putative;EHI_044980;PTN001770481;orthologs									EHI_054790	tRNA nucleotidyltransferase, putative;EHI_054790;PTN000348200;orthologs									EHI_177470	40S ribosomal protein S25;EHI_177470;PTN000304320;orthologs
																								EHI_120320	IBR domain containing protein;EHI_120320;PTN000188908;orthologs									EHI_184530	Helicase, putative;EHI_184530;PTN000433850;orthologs									EHI_058080	60S ribosomal protein L31, putative;EHI_058080;PTN000102901;orthologs
																								EHI_009970	Rab GTPase activating protein, putative;EHI_009970;PTN000538409;orthologs									EHI_023310	RING zinc finger protein, putative;EHI_023310;PTN000188609;orthologs									EHI_013890	40S ribosomal protein S6;EHI_013890;PTN000161379;orthologs
																								EHI_103790	Spindle pole body component;EHI_103790;PTN000447187;orthologs									EHI_174890	COP9 signalosome complex subunit 2;EHI_174890;PTN000073722;orthologs									EHI_025590,EHI_015310,EHI_049000,EHI_114920	60S ribosomal protein L35a, putative;EHI_014110;PTN001656001;orthologs
																								EHI_098850	Serine/threonine-protein phosphatase 2A activator;EHI_098850;PTN000000694;orthologs									EHI_196540	IBR domain containing protein;EHI_196540;PTN000188610;orthologs									EHI_193330,EHI_051710,EHI_196920	60S ribosomal protein L23, putative;EHI_051710;PTN001716580;orthologs
																								EHI_146180	Rho family GTPase;EHI_146180;PTN000633463;orthologs									EHI_048700	Ubiquitin-conjugating enzyme family protein;EHI_048700;PTN000629989;orthologs									EHI_086120	40S ribosomal protein S18, putative;EHI_086120;PTN000093318;orthologs
																								EHI_196960	RhoGAP domain containing protein;EHI_196960;PTN000571913;orthologs									EHI_106700	Protein kinase domain containing protein (Fragment);EHI_106700;PTN000623179;orthologs									EHI_000590	40S ribosomal protein S6;EHI_000590;PTN001353282;orthologs
																								EHI_069170	RhoGAP domain containing protein;EHI_069170;PTN002353414;orthologs									EHI_093950	GDP-Man:Man(3)GlcNAc(2)-PP-Dol alpha-1,2-mannosyltransferase;EHI_093950;PTN000282449;orthologs									EHI_057850	40S ribosomal protein S4, putative;EHI_057850;PTN000172002;orthologs
																								EHI_164320	EhSyntaxin 16 (Fragment);EHI_164320;PTN000461903;orthologs									EHI_158020	Transcription initiation factor IIIB chain BRF, putative;EHI_158020;PTN000178600;orthologs									EHI_182590	40S ribosomal protein S30;EHI_044550;PTN001760939;orthologs
																								2.1O	Protein-containing complex binding (GO:0044877)	14								EHI_097930	MuT/nudix family protein;EHI_097930;PTN000217348;orthologs									EHI_104600	Ribonucloprotein;EHI_104600;PTN000560378;orthologs
																								EHI_003930	I/LWEQ domain protein;EHI_003930;PTN000045223;orthologs									EHI_155570	Glutamyl-tRNA synthetase;EHI_155570;PTN000012607;orthologs									EHI_146370	60S ribosomal protein L27;EHI_146370;PTN000052229;orthologs
																								EHI_159620	TolA protein, putative;EHI_159620;PTN002200700;orthologs									EHI_065310	Glycoprotein FP21, putative;EHI_065310;PTN000126303;orthologs									EHI_161180	60S ribosomal protein L21, putative;EHI_161180;PTN001841970;orthologs
																								EHI_106100	UV excision repair protein RAD23, putative;EHI_106100;PTN000065652;orthologs									EHI_126010	Ribosome biogenesis protein, putative;EHI_126010;PTN000506828;orthologs									EHI_186720	40S ribosomal protein S12;EHI_186720;PTN000217628;orthologs
																								EHI_156200	RNAseL inhibitor-like protein, putative;EHI_156200;PTN000443783;orthologs									EHI_151480	Serine/threonine-protein phosphatase;EHI_151480;PTN000185507;orthologs									EHI_031400,EHI_009680	40S ribosomal protein S18, putative;EHI_009680;PTN001653981;orthologs
																								EHI_035800	Ras GTPase activating protein, putative;EHI_035800;PTN000365639;orthologs									EHI_053480	DNA repair protein REV1;EHI_053480;PTN000118020;orthologs									EHI_124850	40S ribosomal protein S11, putative;EHI_124850;PTN000078607;orthologs
																								EHI_150540	ATP-binding cassette sub-family E member 1, putative;EHI_150540;PTN001059786;orthologs									EHI_076840	Uncharacterized protein;EHI_076840;PTN000469397;orthologs									EHI_140170	40S ribosomal protein S20, putative;EHI_140170;PTN000193585;orthologs
																								EHI_005100	Eukaryotic translation initiation factor 2 alpha subunit, putative;EHI_005100;PTN000063962;orthologs									EHI_028950	Chitobiosyldiphosphodolichol beta-mannosyltransferase, putative;EHI_028950;PTN000315560;orthologs									EHI_110340	Ribosomal protein L19;EHI_110340;PTN000076653;orthologs
																								EHI_179340	HMG box protein;EHI_179340;PTN002300054;orthologs									EHI_198650	Uncharacterized protein;EHI_198650;PTN002563699;orthologs									EHI_072040,EHI_065270	40S ribosomal protein S3a;EHI_065270;PTN001722754;orthologs
																								EHI_109860	FACT complex subunit;EHI_109860;PTN000360192;orthologs									EHI_082530	Acetyl-CoA carboxytransferase;EHI_082530;PTN000429781;orthologs									EHI_105180	40S ribosomal protein S26;EHI_105180;PTN000283838;orthologs
																								EHI_110810	Unconventional myosin IB;EHI_110810;PTN000321846;orthologs									EHI_179970	Proteasome regulatory subunit, putative;EHI_179970;PTN000079586;orthologs									EHI_068200	60S ribosomal protein L31, putative;EHI_068200;PTN001658712;orthologs
																								EHI_083590	Coronin;EHI_083590;PTN000091934;orthologs									EHI_117970	DNA replication licensing factor MCM2;EHI_117970;PTN000179957;orthologs									EHI_181560	60S ribosomal protein L13, putative;EHI_181560;PTN000197569;orthologs
																								EHI_118160	WD repeat protein;EHI_118160;PTN000458167;orthologs									EHI_139080	Longevity-assurance family protein;EHI_139080;PTN000285645;orthologs									EHI_096850	Ribosomal protein L19;EHI_096850;PTN000076652;orthologs
																								EHI_172960	Actin-related protein 2/3 complex subunit 3;EHI_172960;PTN000273488;orthologs									EHI_057850	40S ribosomal protein S4, putative;EHI_057850;PTN000172002;orthologs									EHI_039010	40S ribosomal protein S26;EHI_039010;PTN000283839;orthologs
																								EHI_140350	G protein alpha subunit, putative;EHI_140350;PTN000026987;orthologs									EHI_178880	Serine/threonine-protein phosphatase;EHI_178880;PTN000185424;orthologs									EHI_004200	40S ribosomal protein S27;EHI_004200;PTN000174372;orthologs
																								2.11	Small molecule binding (GO:0036094)	35								EHI_013330	Pre-mRNA-splicing factor, putative;EHI_013330;PTN000295824;orthologs									EHI_197030	40S ribosomal protein S10, putative;EHI_197030;PTN000254515;orthologs
																								EHI_169700	Cysteinyl-tRNA synthetase;EHI_169700;PTN000095395;orthologs									EHI_027560	Pre-mRNA-splicing factor PRP46, putative;EHI_027560;PTN000460483;orthologs									EHI_035460	40S ribosomal protein S13, putative;EHI_035460;PTN000223339;orthologs
																								EHI_144610	Methionine gamma-lyase;EHI_144610;PTN000211689;orthologs									EHI_109970	Protein kinase domain containing protein;EHI_109970;PTN000622105;orthologs									EHI_030760	60S ribosomal protein L24, putative;EHI_030760;PTN001647308;orthologs
																								EHI_067390	Rho family GTPase;EHI_067390;PTN000633441;orthologs									EHI_093960	Pre-mRNA splicing factor, putative;EHI_093960;PTN000133859;orthologs									EHI_040660,EHI_038580	60S ribosomal protein L11, putative;EHI_038580;PTN001736885;orthologs
																								EHI_167060	Rab GDP dissociation inhibitor;EHI_167060;PTN000209537;orthologs									EHI_158110	DNA replication licensing factor MCM7;MCM7;PTN000180085;orthologs									EHI_035170	U3 small nucleolar ribonucleoprotein subunit, putative;EHI_035170;PTN001722803;orthologs
																								EHI_047760	ATP-binding cassette protein, putative;EHI_047760;PTN000442273;orthologs									EHI_148440	Serine/threonine-protein kinase, putative;EHI_148440;PTN002391423;orthologs									EHI_158550	40S ribosomal protein S26;EHI_158550;PTN000283840;orthologs
																								EHI_185270	Dedicator of cytokinesis domain containing protein;EHI_185270;PTN000594300;orthologs									EHI_170060	Ubiquitin-like protein;EHI_170060;PTN000059657;orthologs									EHI_137870	40S ribosomal protein S5;EHI_044590;PTN000128945;orthologs
																								EHI_156200	RNAseL inhibitor-like protein, putative;EHI_156200;PTN000443783;orthologs									EHI_087330	Topoisomerase, putative;EHI_087330;PTN000558651;orthologs									EHI_193080	60S ribosomal protein L9, putative;EHI_193080;PTN000183730;orthologs
																								EHI_188610	Heat shock protein 70, putative;EHI_188610;PTN000453272;orthologs									EHI_107260	Protein phosphatase 2C-2;EhPtc2;PTN000353526;orthologs									EHI_099730	60S ribosomal protein L13, putative;EHI_017700;PTN001694491;orthologs
																								EHI_046630	Rho family GTPase;EHI_046630;PTN000633442;orthologs									EHI_092510	Protein phosphatase, putative;EHI_092510;PTN000353689;orthologs									EHI_118170	40S ribosomal protein S4, putative;EHI_118170;PTN000172001;orthologs
																								EHI_098380	Orn/Arg/Lys decarboxylase, putative;EHI_098380;PTN001715917;orthologs									EHI_161970	Leucyl-tRNA synthetase;EHI_161970;PTN000236272;orthologs									EHI_103310	60S ribosomal protein L7a;EHI_103310;PTN000560296;orthologs
																								EHI_059700	Heat shock protein 70, putative;EHI_059700;PTN000452790;orthologs									EHI_197850	General transcription and DNA repair factor IIH helicase subunit XPD;EHI_197850;PTN000158293;orthologs									EHI_045300	60S ribosomal protein L6, putative;EHI_045300;PTN001642998;orthologs
																								EHI_135450	Rho family GTPase;EHI_135450;PTN000633455;orthologs									EHI_150540	ATP-binding cassette sub-family E member 1, putative;EHI_150540;PTN001059786;orthologs									EHI_015320,EHI_158270,EHI_048990,EHI_156690	60S ribosomal protein L37-A, putative;EHI_015320;PTN000080546;orthologs
																								EHI_150540	ATP-binding cassette sub-family E member 1, putative;EHI_150540;PTN001059786;orthologs									EHI_187240	AAA family ATPase, putative;EHI_187240;PTN000349942;orthologs									EHI_126250	Ribosomal protein S29, putative;EHI_030070;PTN000244261;orthologs
																								EHI_058090	Ras family GTPase;EHI_058090;PTN000631825;orthologs									EHI_033350	RNA-binding protein, putative;EHI_033350;PTN002366530;orthologs									13.3	translation factor (PC00223)	14
																								EHI_180380	Heat shock protein 70, putative;EHI_180380;PTN000452797;orthologs									EHI_197120	Protein phosphatase, putative;EHI_197120;PTN000353683;orthologs									EHI_019640	Caldesmon, putative;EHI_019640;PTN002758184;orthologs
																								EHI_009250	Vesicular integral membrane protein VIP36, putative;EHI_009250;PTN000259766;orthologs									EHI_179340	HMG box protein;EHI_179340;PTN002300054;orthologs									EHI_180000	Eukaryotic translation initiation factor 4E, putative;EHI_180000;PTN000238875;orthologs
																								EHI_092420	Ras guanine nucleotide exchange factor, putative;EHI_092420;PTN000561680;orthologs									EHI_189420	Deoxyuridine 5'-triphosphate nucleotidohydrolase;EHI_189420;PTN000133406;orthologs									EHI_159690	Eukaryotic translation initiation factor 4E, putative;EHI_159690;PTN000238870;orthologs
																								EHI_162550	Vesicular integral membrane protein VIP36, putative;EHI_162550;PTN000259763;orthologs									EHI_178940	tRNA (guanine-N(7)-)-methyltransferase;EHI_178940;PTN000602560;orthologs									EHI_047760	ATP-binding cassette protein, putative;EHI_047760;PTN000442273;orthologs
																								EHI_178680	Rho family GTPase;EHI_178680;PTN000633460;orthologs									EHI_004960	Bystin, putative;EHI_004960;PTN000302428;orthologs									EHI_125650	PIWI, putative;EHI_125650;PTN000527636;orthologs
																								EHI_194500	ADP-ribosylation factor, putative;EHI_194500;PTN000196076;orthologs									EHI_200730	Serine/threonine protein phosphatase PP2A catalytic subunit, putative;EHI_200730;PTN000186128;orthologs									EHI_005100	Eukaryotic translation initiation factor 2 alpha subunit, putative;EHI_005100;PTN000063962;orthologs
																								EHI_127420	Cell division control protein CDC24, putative;EHI_127420;PTN000293157;orthologs									EHI_134610	DEAD/DEAH box helicase, putative;EHI_134610;PTN002281645;orthologs									EHI_030170	Proteasome regulatory subunit, putative;EHI_030170;PTN000057090;orthologs
																								EHI_068120	Ras family GTPase;EHI_068120;PTN000632544;orthologs									EHI_092700	Myb-like DNA-binding domain containing protein;EHI_092700;PTN000067678;orthologs									EHI_009470	RNA recognition motif domain containing protein;EHI_009470;PTN002570475;orthologs
																								EHI_013140	Ras guanine nucleotide exchange factor, putative;EHI_013140;PTN000561729;orthologs									EHI_041920	Protein kinase domain containing protein;EHI_041920;PTN001217056;orthologs									EHI_050500	Uncharacterized protein;EHI_050500;PTN000045427;orthologs
																								EHI_144600	Rho family GTPase;EHI_144600;PTN000633152;orthologs									EHI_103560	COP9 signalosome complex subunit 3, putative;EHI_103560;PTN001644524;orthologs									EHI_103300	Eukaryotic translation initiation factor 4C;EHI_103300;PTN000494954;orthologs
																								EHI_170600	Ras guanine nucleotide exchange factor, putative;EHI_170600;PTN000561665;orthologs									EHI_103830	tRNA (Cytosine-5-)-methyltransferase, putative;EHI_103830;PTN000516130;orthologs									EHI_151820	Eukaryotic translation initiation factor 4E, putative;EHI_151820;PTN000238874;orthologs
																								EHI_107150	ADP-ribosylation factor, putative;EHI_107150;PTN000196383;orthologs									EHI_137090	TFIID subunit, putative;EHI_137090;PTN000260114;orthologs									EHI_068470	COP9 signalosome subunit, putative;EHI_068470;PTN000057147;orthologs
																								EHI_064470	Heat shock protein 70, putative;EHI_064470;PTN000452794;orthologs									EHI_148350	Transcription initiation protein SPT4, putative;EHI_148350;PTN000306315;orthologs									EHI_065830	Density-regulated protein, putative;EHI_065830;PTN000300494;orthologs
																								EHI_092730	ADP-ribosylation factor, putative (Fragment);EHI_092730;PTN000195633;orthologs									EHI_107120	RNA recognition motif domain containing protein;EHI_107120;PTN002539323;orthologs									EHI_152750	Eukaryotic peptide chain release factor subunit 1, putative;EHI_152750;PTN000012096;orthologs
																								EHI_073440	ADP ribosylation factor, putative;EHI_073440;PTN000196079;orthologs									EHI_193480	Serine/threonine protein phosphatase PP2A catalytic subunit, putative;EHI_193480;PTN000186129;orthologs									14.1	Ion channel (PC00133) explode	2
																								EHI_067220	Rho family GTPase;EHI_067220;PTN000633465;orthologs									EHI_169320	Serine/threonine-protein kinase TOR;EHI_169320;PTN000124413;orthologs									EHI_014310	Calcium-gated potassium channel protein, putative
																								EHI_127040	Ras guanine nucleotide exchange factor, putative;EHI_127040;PTN000561673;orthologs									EHI_197000	Phosphatidylinositol-3,4, 5-trisphosphate3-phosphatase, putative;EHI_197000;PTN001747462;orthologs									EHI_152720	Small-conductance mechanosensitive ion channel, putative
																								EHI_074750	Ras family GTPase;Ehras3;PTN000632543;orthologs									EHI_030170	Proteasome regulatory subunit, putative;EHI_030170;PTN000057090;orthologs									14.2	Primary active transporter (PC00068) explode	16
																								EHI_154240	Ras family GTPase;EHI_154240;PTN000632546;orthologs									EHI_109860	FACT complex subunit;EHI_109860;PTN000360192;orthologs									EHI_200200	ABC transporter ATP-binding protein, putative;EHI_200200;PTN000656286;orthologs
																								EHI_146180	Rho family GTPase;EHI_146180;PTN000633463;orthologs									EHI_098320	SP-RING zinc finger domain containing protein;EHI_098320;PTN000081853;orthologs									EHI_100320	Multidrug resistance protein, putative;EHI_100320;PTN000658446;orthologs
																								EHI_137700	Ras family GTPase;Ehras1;PTN000632542;orthologs									EHI_155170	DNA mismatch repair protein PMS1, putative;EHI_155170;PTN000008400;orthologs									EHI_004190	Nuclear valosin-containing protein, putative;EHI_004190;PTN000554651;orthologs
																								3.1	Catalytic activity, acting on a nucleic acid (GO:0140640)	36								EHI_040320	3' exoribonuclease family protein;EHI_040320;PTN000237488;orthologs									EHI_083420	ATPase, AAA family protein;EHI_083420;PTN000554827;orthologs
																								EHI_104930	Endonuclease V, putative;EHI_104930;PTN002003346;orthologs									EHI_170480	Chitin synthase;EHI_170480;PTN000530942;orthologs									EHI_048170	Protein transport protein SEC61 gamma subunit, putative;EHI_048170;PTN000267754;orthologs
																								EHI_169700	Cysteinyl-tRNA synthetase;EHI_169700;PTN000095395;orthologs									EHI_190450	Splicing factor subunit;EHI_190450;PTN000469596;orthologs									EHI_178580	ATP-binding cassette protein, putative;EHI_178580;PTN000658439;orthologs
																								EHI_098730	Ribosomal RNA methyltransferase, putative;EHI_098730;PTN000100380;orthologs									EHI_182880	TFIIH basal transcription factor complex subunit, putative;EHI_182880;PTN000294425;orthologs									EHI_045120	Cell division cycle protein 48, putative;EHI_045120;PTN000554566;orthologs
																								EHI_023090	RecQ family DNA helicase;EHI_023090;PTN000345067;orthologs									EHI_040260	HEAT repeat domain containing protein;EHI_040260;PTN000304141;orthologs									EHI_074020	V-type proton ATPase subunit a;EHI_074020;PTN000179674;orthologs
																								EHI_148390	Tyrosyl-DNA phosphodiesterase, putative;EHI_148390;PTN000275926;orthologs									EHI_050500	Uncharacterized protein;EHI_050500;PTN000045427;orthologs									EHI_141350	Phospholipid-transporting ATPase;EHI_141350;PTN000642804;orthologs
																								EHI_122860	DNA repair protein RAD51C, putative;EHI_122860;PTN000534421;orthologs									EHI_177160	Signal peptide peptidase family protein;EHI_177160;PTN000256186;orthologs									EHI_140130	Phospholipid-transporting ATPase;EHI_140130;PTN000642798;orthologs
																								EHI_093360	5'-3' exonuclease domain containing protein;EHI_093360;PTN000269471;orthologs									EHI_129950	DNA mismatch repair protein MLH1, putative;EHI_129950;PTN000008217;orthologs									EHI_030830	Calcium-transporting ATPase;EHI_030830;PTN000643963;orthologs
																								EHI_031220	DNA repair protein RAD51 homolog;EHI_031220;PTN000534677;orthologs									EHI_164420	Protein phosphatase domain-containing protein;EHI_164420;PTN000353014;orthologs									EHI_056390	V-type ATPase, D subunit, putative;EHI_056390;PTN000186885;orthologs
																								EHI_101390	Endonuclease V, putative;EHI_101390;PTN002003349;orthologs									EHI_182610	Myb-like DNA-binding domain containing protein;EHI_182610;PTN000067673;orthologs									EHI_176970	Cdc48-like protein, putative;EHI_176970;PTN000554567;orthologs
																								EHI_155570	Glutamyl-tRNA synthetase;EHI_155570;PTN000012607;orthologs									EHI_054460	Phosphatidylinositol-3,4,5-trisphosphate 3-phosphatase, putative;EHI_054460;PTN000267001;orthologs									EHI_006160	Signal recognition particle 19 kDa protein, putative;EHI_006160;PTN000425936;orthologs
																								EHI_053480	DNA repair protein REV1;EHI_053480;PTN000118020;orthologs									EHI_128160	Activating signal cointegrator 1 complex subunit 1, putative;EHI_128160;PTN001411104;orthologs									EHI_043010	H(+)-transporting two-sector ATPase;EHI_043010;PTN000389869;orthologs
																								EHI_117970	DNA replication licensing factor MCM2;EHI_117970;PTN000179957;orthologs									EHI_091070	RuvB-like helicase;EHI_091070;PTN000120365;orthologs									EHI_016380	Multidrug resistance protein 2, putative;EHI_016380;PTN000657413;orthologs
																								EHI_099740	Flap endonuclease 1;FEN1;PTN002254323;orthologs									EHI_121830	Cyclin, putative;EHI_121830;PTN000020013;orthologs									14.3	Secondary carrier transporter (PC00258)	2
																								EHI_000780	Chromodomain-helicase-DNA-binding protein, putative;EHI_000780;PTN000085663;orthologs									EHI_188020	U6 snRNA-associated Sm-like protein LSm8;LSM8;PTN000400511;orthologs									EHI_008030	Phosphate transporter, putative
																								EHI_071330	Endonuclease V, putative;EHI_071330;PTN002003345;orthologs									EHI_141120	Helicase, putative;EHI_141120;PTN002244980;orthologs									EHI_153450	Transporter, major facilitator family
																								EHI_158110	DNA replication licensing factor MCM7;MCM7;PTN000180085;orthologs									EHI_167620	Protein phosphatase domain-containing protein;EHI_167620;PTN000353691;orthologs
																								EHI_161970	Leucyl-tRNA synthetase;EHI_161970;PTN000236272;orthologs									EHI_100430	Ornithine decarboxylase;ODC;PTN000159884;orthologs
																								EHI_197850	General transcription and DNA repair factor IIH helicase subunit XPD;EHI_197850;PTN000158293;orthologs									EHI_068200	60S ribosomal protein L31, putative;EHI_068200;PTN001658712;orthologs
																								EHI_187240	AAA family ATPase, putative;EHI_187240;PTN000349942;orthologs									EHI_141080	SP-RING zinc finger domain containing protein;EHI_141080;PTN000081854;orthologs
																								EHI_178940	tRNA (guanine-N(7)-)-methyltransferase;EHI_178940;PTN000602560;orthologs									EHI_103850	Proteasome regulatory subunit, putative;EHI_103850;PTN000056970;orthologs
																								EHI_142700	Endonuclease V, putative;EHI_142700;PTN002003350;orthologs									EHI_142760	Protein kinase domain containing protein;EHI_142760;PTN001935423;orthologs
																								EHI_134610	DEAD/DEAH box helicase, putative;EHI_134610;PTN002281645;orthologs									EHI_075150	Glutamate dehydrogenase;EHI_075150;PTN000176385;orthologs
																								EHI_115350	Chromodomain-helicase-DNA-binding protein, putative;EHI_115350;PTN000085662;orthologs									EHI_083410,EHI_083270	Ubiquitin;EhUBI1;PTN004182319;orthologs
																								EHI_091070	RuvB-like helicase;EHI_091070;PTN000120365;orthologs									EHI_103300	Eukaryotic translation initiation factor 4C;EHI_103300;PTN000494954;orthologs
																								EHI_033860	Endonuclease V, putative;EHI_033860;PTN002003351;orthologs									EHI_010700	Adenine DNA glycosylase;EHI_010700;PTN000040668;orthologs
																								EHI_193830	Endonuclease V, putative;EHI_193830;PTN002003348;orthologs									EHI_182680	WD domain containing protein;EHI_182680;PTN000520334;orthologs
																								EHI_010700	Adenine DNA glycosylase;EHI_010700;PTN000040668;orthologs									EHI_075660	CAAX prenyl protease;EHI_075660;PTN000012769;orthologs
																								EHI_130980	AAA family ATPase, putative;EHI_130980;PTN000349941;orthologs									EHI_077240	TATA-box-binding protein-like 1;trf1;PTN002227218;orthologs
																								EHI_115370	RNA 3'-terminal phosphate cyclase, putative;EHI_115370;PTN000120438;orthologs									EHI_170330	Non-specific serine/threonine protein kinase;EHI_170330;PTN000063653;orthologs
																								EHI_044620,EHI_137900	DNA-directed RNA polymerase subunit;EHI_044620;PTN000133096;orthologs									EHI_002010	Mannose-6-phosphate isomerase;EHI_002010;PTN000034082;orthologs
																								EHI_045050	AAA family ATPase, putative;EHI_045050;PTN000349943;orthologs									EHI_033700	Structural maintenance of chromosomes protein;EHI_033700;PTN000447984;orthologs
																								EHI_177660	Isoleucyl-tRNA synthetase;EHI_177660;PTN000235824;orthologs									EHI_084260	Peroxiredoxin, putative;EHI_084260;PTN000073939;orthologs
																								EHI_011230	Endonuclease V, putative;EHI_011230;PTN002003347;orthologs									EHI_179890	Protein kinase domain containing protein;EHI_179890;PTN001218619;orthologs
																								EHI_095040	mRNA (guanine-N(7)-)-methyltransferase;EHI_095040;PTN000257147;orthologs									EHI_151400	Cysteine protease 9;CP9;PTN000275503;orthologs
																								EHI_093340	tRNA (guanine-N(7)-)-methyltransferase non-catalytic subunit;EHI_093340;PTN000418269;orthologs									EHI_130980	AAA family ATPase, putative;EHI_130980;PTN000349941;orthologs
																								EHI_103730	Threonyl-tRNA synthetase;EHI_103730;PTN000155189;orthologs									EHI_148170	Serine/threonine-protein phosphatase 2A 55 kDa regulatory subunit B;EHI_148170;PTN000221875;orthologs
																								3.2	Catalytic activity, acting on a protein (GO:0140096)	101								EHI_153360	Myb-like DNA-binding domain containing protein;EHI_153360;PTN000067681;orthologs
																								EHI_186750	Protein kinase, putative;EHI_186750;PTN000686842;orthologs									EHI_045030	Uncharacterized protein;EHI_045030;PTN000059264;orthologs
																								EHI_087600	Protein kinase, putative;EHI_087600;PTN000623678;orthologs									EHI_069300	Cullin, putative;EHI_069300;PTN000232232;orthologs
																								EHI_050570	Cysteine proteinase, putative;EHI_050570;PTN000275501;orthologs									EHI_081390	WD domain containing protein;EHI_081390;PTN000410814;orthologs
																								EHI_048590	Serine/threonine-protein phosphatase;EHI_048590;PTN002903602;orthologs									EHI_077230	Geranylgeranyl transferase type I subunit beta;EHI_077230;PTN000206732;orthologs
																								EHI_033710	Histolysain;CPP2;PTN000275494;orthologs									EHI_153120	Protein kinase domain containing protein;EHI_153120;PTN000623630;orthologs
																								EHI_097970	Serine/threonine-protein phosphatase;EHI_097970;PTN000186130;orthologs									EHI_130860	Longevity-assurance family protein;EHI_130860;PTN000285642;orthologs
																								EHI_097620	PH-protein kinase domain containing protein;EHI_097620;PTN000682929;orthologs									EHI_067930	Replication factor A, putative;EHI_067930;PTN008595945;orthologs
																								EHI_008220	Protein kinase domain containing protein;EHI_008220;PTN000584773;orthologs									EHI_191780	IBR domain containing protein;EHI_191780;PTN000913549;orthologs
																								EHI_117640	Protein kinase domain containing protein;EHI_117640;PTN001217057;orthologs									EHI_192540	Protein kinase, putative;EHI_192540;PTN000686843;orthologs
																								EHI_180170	Cysteine protease, putative;EHI_180170;PTN000275499;orthologs									EHI_115370	RNA 3'-terminal phosphate cyclase, putative;EHI_115370;PTN000120438;orthologs
																								EHI_051890	Serine/threonine-protein phosphatase;EHI_051890;PTN000185421;orthologs									EHI_104570	Ubiquitin ligase, putative;EHI_104570;PTN000135216;orthologs
																								EHI_021680	Cell division protein kinase, putative (Fragment);EHI_021680;PTN000623178;orthologs									EHI_187260	Cell cycle control protein cwf12, putative;EHI_187260;PTN000314709;orthologs
																								EHI_068070	Protein kinase domain containing protein;EHI_068070;PTN000624046;orthologs									EHI_023010	Protein kinase, putative;EHI_023010;PTN000624532;orthologs
																								EHI_023610	Protein kinase, putative;EHI_023610;PTN002390947;orthologs									EHI_069470	SP-RING zinc finger domain containing protein;EHI_069470;PTN000081857;orthologs
																								EHI_153140	Cell division protein kinase, putative;EHI_153140;PTN000624048;orthologs									EHI_126170	Cysteine protease 15;CP15;PTN000275147;orthologs
																								EHI_105130	Protein kinase, putative;EHI_105130;PTN000585434;orthologs									EHI_124600	HECT-type E3 ubiquitin transferase;EHI_124600;PTN000134447;orthologs
																								EHI_158580	Ubiquitin carboxyl-terminal hydrolase domain containing protein;EHI_158580;PTN001519934;orthologs									EHI_137850	Non-specific serine/threonine protein kinase;EHI_044470;PTN001968812;orthologs
																								EHI_083630	Mob1/phocein family protein;EHI_083630;PTN000503174;orthologs									EHI_174210	Serine/threonine-protein kinase, putative;EHI_174210;PTN000623631;orthologs
																								EHI_159560	Cyclin C, putative;EHI_159560;PTN000002645;orthologs									EHI_044620,EHI_137900	DNA-directed RNA polymerase subunit;EHI_044620;PTN000133096;orthologs
																								EHI_141820	Protein kinase, putative;EHI_141820;PTN000584473;orthologs									EHI_118640	Negative cofactor 2-beta;EHI_118640;PTN000115802;orthologs
																								EHI_062480	Cysteine protease, putative;EHI_062480;PTN000275496;orthologs									EHI_093720	Cell cycle control protein, putative;EHI_093720;PTN000427747;orthologs
																								EHI_098550	NEDD8-activating enzyme E1 catalytic subunit;EHI_098550;PTN000102166;orthologs									EHI_045050	AAA family ATPase, putative;EHI_045050;PTN000349943;orthologs
																								EHI_186820	Protein kinase domain containing protein;EHI_186820;PTN000679795;orthologs									EHI_027730	WD repeat protein;EHI_027730;PTN000363211;orthologs
																								EHI_092280	GPI-anchor transamidase, putative;EHI_092280;PTN000243172;orthologs									EHI_145840	Peroxiredoxin;EHI_145840;PTN000073942;orthologs
																								EHI_159630	Mob1/phocein family protein;EHI_159570;PTN001861095;orthologs									EHI_053060	Protein kinase, putative;EHI_053060;PTN000681689;orthologs
																								EHI_115710	Serine/threonine-protein phosphatase;EHI_115710;PTN000185343;orthologs									EHI_177660	Isoleucyl-tRNA synthetase;EHI_177660;PTN000235824;orthologs
																								EHI_021560	Thioredoxin, putative;EHI_021560;PTN000432990;orthologs									EHI_178590	Histone RNA hairpin-binding protein, putative;EHI_178590;PTN000425815;orthologs
																								EHI_117570	Serine/threonine-protein phosphatase;EHI_117570;PTN000185637;orthologs									EHI_096780	Zinc finger protein, putative;EHI_096780;PTN000188604;orthologs
																								EHI_151670	Protein kinase, putative;EHI_151670;PTN000585364;orthologs									EHI_030760	60S ribosomal protein L24, putative;EHI_030760;PTN001647308;orthologs
																								EHI_139990	Protein kinase domain containing protein;EHI_139990;PTN008594999;orthologs									EHI_198860	Protein phosphatase domain-containing protein;EHI_198860;PTN000353017;orthologs
																								EHI_180660	Protein kinase domain containing protein;EHI_180660;PTN008595175;orthologs									EHI_148520	Mob1/phocein family protein;EHI_148520;PTN000503175;orthologs
																								EHI_023310	RING zinc finger protein, putative;EHI_023310;PTN000188609;orthologs									EHI_035170	U3 small nucleolar ribonucleoprotein subunit, putative;EHI_035170;PTN001722803;orthologs
																								EHI_029220	Peptidase S54 (Rhomboid) family protein;EHI_029220;PTN005142784;orthologs									EHI_010560	Acyl-CoA synthetase, putative;EHI_010560;PTN000644590;orthologs
																								EHI_196540	IBR domain containing protein;EHI_196540;PTN000188610;orthologs									EHI_095040	mRNA (guanine-N(7)-)-methyltransferase;EHI_095040;PTN000257147;orthologs
																								EHI_048700	Ubiquitin-conjugating enzyme family protein;EHI_048700;PTN000629989;orthologs									EHI_137930	Acetyltransferase, GNAT family;EHI_137930;PTN000558154;orthologs
																								EHI_167510	Serine/threonine-protein phosphatase;EHI_167510;PTN000185353;orthologs									EHI_096740	Cysteine protease 10;CP10;PTN000275500;orthologs
																								EHI_106700	Protein kinase domain containing protein (Fragment);EHI_106700;PTN000623179;orthologs									EHI_063340,EHI_087380	Prefoldin, alpha subunit;EHI_063340;PTN001761852;orthologs
																								EHI_075160	Protein kinase, putative;EHI_075160;PTN001218618;orthologs									EHI_121490	WD repeat protein;EHI_121490;PTN000132330;orthologs
																								EHI_151480	Serine/threonine-protein phosphatase;EHI_151480;PTN000185507;orthologs									EHI_119550	CCR4/NOT transcription complex subunit 3, putative;EHI_119550;PTN000595816;orthologs
																								EHI_198650	Uncharacterized protein;EHI_198650;PTN002563699;orthologs									EHI_045490	SP-RING zinc finger domain containing protein;EHI_045490;PTN000081852;orthologs
																								EHI_178880	Serine/threonine-protein phosphatase;EHI_178880;PTN000185424;orthologs									EHI_087830	Uncharacterized protein;EHI_087830;PTN000020598;orthologs
																								EHI_109970	Protein kinase domain containing protein;EHI_109970;PTN000622105;orthologs									EHI_193510	Branchpoint-bridging protein;EHI_193510;PTN000129789;orthologs
																								EHI_148440	Serine/threonine-protein kinase, putative;EHI_148440;PTN002391423;orthologs									EHI_069410	ATP-dependent RNA helicase;EHI_069410;PTN002774445;orthologs
																								EHI_048550	Dual specificity protein phosphatase, putative;EHI_048550;PTN002562950;orthologs									EHI_038600	Splicing factor 3A subunit 3, putative;EHI_038600;PTN000300304;orthologs
																								EHI_003900	Protein kinase domain containing protein;EHI_003900;PTN001173242;orthologs									EHI_135070	RNA recognition motif domain containing protein;EHI_135070;PTN002751585;orthologs
																								EHI_199120	Serine/threonine-protein phosphatase;EHI_199120;PTN000185641;orthologs									EHI_169910	RNA recognition motif domain containing protein;EHI_169910;PTN002913153;orthologs
																								EHI_200730	Serine/threonine protein phosphatase PP2A catalytic subunit, putative;EHI_200730;PTN000186128;orthologs									EHI_044980	Tumor suppressor candidate 4, putative;EHI_044980;PTN001770481;orthologs
																								EHI_041920	Protein kinase domain containing protein;EHI_041920;PTN001217056;orthologs									EHI_120320	IBR domain containing protein;EHI_120320;PTN000188908;orthologs
																								EHI_193480	Serine/threonine protein phosphatase PP2A catalytic subunit, putative;EHI_193480;PTN000186129;orthologs									EHI_137870	40S ribosomal protein S5;EHI_044590;PTN000128945;orthologs
																								EHI_169320	Serine/threonine-protein kinase TOR;EHI_169320;PTN000124413;orthologs									EHI_193080	60S ribosomal protein L9, putative;EHI_193080;PTN000183730;orthologs
																								EHI_182720	Dipeptidyl-peptidase, putative;EHI_182720;PTN000198612;orthologs									EHI_050750	Leucine rich repeat / protein phosphatase 2C domain containing protein;EHI_050750;PTN000352884;orthologs
																								EHI_125930	Protein kinase, putative;EHI_125930;PTN000585414;orthologs									EHI_099730	60S ribosomal protein L13, putative;EHI_017700;PTN001694491;orthologs
																								EHI_098320	SP-RING zinc finger domain containing protein;EHI_098320;PTN000081853;orthologs									EHI_183010	Dolichyl-diphosphooligosaccharide--protein glycosyltransferase 48 kDa subunit;EHI_183010;PTN000089408;orthologs
																								EHI_027550	Thioredoxin, putative;EHI_027550;PTN002315885;orthologs									EHI_118170	40S ribosomal protein S4, putative;EHI_118170;PTN000172001;orthologs
																								EHI_185610	Protein-tyrosine-phosphatase;EHI_185610;PTN001327681;orthologs									EHI_131120	ELL complex EAP30 subunit, putative;EHI_131120;PTN000301611;orthologs
																								EHI_050500	Uncharacterized protein;EHI_050500;PTN000045427;orthologs									EHI_103730	Threonyl-tRNA synthetase;EHI_103730;PTN000155189;orthologs
																								EHI_177160	Signal peptide peptidase family protein;EHI_177160;PTN000256186;orthologs									EHI_023210	GTP-binding protein, putative;EHI_023210;PTN000136163;orthologs
																								EHI_151730	Protein kinase, putative;EHI_151730;PTN001218616;orthologs									EHI_153400	Ubiquitin carboxyl-terminal hydrolase, putative;EHI_153400;PTN002363518;orthologs
																								EHI_121830	Cyclin, putative;EHI_121830;PTN000020013;orthologs									EHI_045300	60S ribosomal protein L6, putative;EHI_045300;PTN001642998;orthologs
																								EHI_127190	Nuclear LIM interactor-interacting factor 3;EHI_127190;PTN000258826;orthologs									EHI_077220	Pre-mRNA cleavage factor I 25 kDa subunit, putative;EHI_077220;PTN000316129;orthologs
																								EHI_141080	SP-RING zinc finger domain containing protein;EHI_141080;PTN000081854;orthologs									EHI_169630	DEAD/DEAH box helicase, putative;EHI_169630;PTN002775235;orthologs
																								EHI_142760	Protein kinase domain containing protein;EHI_142760;PTN001935423;orthologs									EHI_161960	Protein kinase, putative;EHI_161960;PTN000624529;orthologs
																								EHI_151180	Serine/threonine-protein phosphatase;EHI_151180;PTN000185350;orthologs									EHI_103780	Dolichyl-diphosphooligosaccharide--protein glycosyltransferase subunit OST2;EHI_103780;PTN000076058;orthologs
																								EHI_136190	Serine/threonine-protein phosphatase;EHI_136190;PTN000185642;orthologs									EHI_006160	Signal recognition particle 19 kDa protein, putative;EHI_006160;PTN000425936;orthologs
																								EHI_075660	CAAX prenyl protease;EHI_075660;PTN000012769;orthologs									EHI_131660	Protein kinase domain containing protein;EHI_131660;PTN000682284;orthologs
																								EHI_109570	Serine/threonine-protein phosphatase;EHI_109570;PTN000185643;orthologs									EHI_065830	Density-regulated protein, putative;EHI_065830;PTN000300494;orthologs
																								EHI_170330	Non-specific serine/threonine protein kinase;EHI_170330;PTN000063653;orthologs									EHI_180450	Structural maintenance of chromosomes protein;EHI_180450;PTN000447983;orthologs
																								EHI_179890	Protein kinase domain containing protein;EHI_179890;PTN001218619;orthologs									EHI_060350	Splicing factor Prp8, putative;EHI_060350;PTN000124602;orthologs
																								EHI_151400	Cysteine protease 9;CP9;PTN000275503;orthologs									EHI_012420	Myb-like DNA-binding domain containing protein;EHI_012420;PTN000067680;orthologs
																								EHI_148170	Serine/threonine-protein phosphatase 2A 55 kDa regulatory subunit B;EHI_148170;PTN000221875;orthologs									EHI_064720	Protein phosphatase domain-containing protein;EHI_064720;PTN000353013;orthologs
																								EHI_077230	Geranylgeranyl transferase type I subunit beta;EHI_077230;PTN000206732;orthologs									EHI_011180	Protein kinase domain containing protein;EHI_011180;PTN000685686;orthologs
																								EHI_153120	Protein kinase domain containing protein;EHI_153120;PTN000623630;orthologs									EHI_006130	Phosphatidylinositol 3-kinase, putative;EHI_006130;PTN000005877;orthologs
																								EHI_191780	IBR domain containing protein;EHI_191780;PTN000913549;orthologs									EHI_183060	Pantothenate kinase 1, putative;EHI_183060;PTN000264461;orthologs
																								EHI_192540	Protein kinase, putative;EHI_192540;PTN000686843;orthologs									EHI_138960	Mago nashi protein, putative;EHI_138960;PTN000290972;orthologs
																								EHI_023010	Protein kinase, putative;EHI_023010;PTN000624532;orthologs									EHI_162340	Serine/threonine kinase 3, putative;EHI_162340;PTN002391685;orthologs
																								EHI_069470	SP-RING zinc finger domain containing protein;EHI_069470;PTN000081857;orthologs									EHI_155330	Prefoldin, alpha subunit;EHI_155330;PTN000293232;orthologs
																								EHI_126170	Cysteine protease 15;CP15;PTN000275147;orthologs									3.11	Cellular response to stimulus (GO:0051716) explode	95
																								EHI_124600	HECT-type E3 ubiquitin transferase;EHI_124600;PTN000134447;orthologs									EHI_186750	Protein kinase, putative;EHI_186750;PTN000686842;orthologs
																								EHI_020260	Dual specificity protein phosphatase, putative;EHI_020260;PTN000016781;orthologs									EHI_136150	Adenylyl cyclase-associated protein;EHI_136150;PTN000068928;orthologs
																								EHI_137850	Non-specific serine/threonine protein kinase;EHI_044470;PTN001968812;orthologs									EHI_048590	Serine/threonine-protein phosphatase;EHI_048590;PTN002903602;orthologs
																								EHI_174210	Serine/threonine-protein kinase, putative;EHI_174210;PTN000623631;orthologs									EHI_097620	PH-protein kinase domain containing protein;EHI_097620;PTN000682929;orthologs
																								EHI_148650	Leucine rich repeat and phosphatase domain containing protein;EHI_148650;PTN000017634;orthologs									EHI_008220	Protein kinase domain containing protein;EHI_008220;PTN000584773;orthologs
																								EHI_177010	Aurora kinase;EHI_177010;PTN000681959;orthologs									EHI_117640	Protein kinase domain containing protein;EHI_117640;PTN001217057;orthologs
																								EHI_053060	Protein kinase, putative;EHI_053060;PTN000681689;orthologs									EHI_021680	Cell division protein kinase, putative (Fragment);EHI_021680;PTN000623178;orthologs
																								EHI_096780	Zinc finger protein, putative;EHI_096780;PTN000188604;orthologs									EHI_165060	RhoGAP domain containing protein;EHI_165060;PTN001141774;orthologs
																								EHI_148520	Mob1/phocein family protein;EHI_148520;PTN000503175;orthologs									EHI_068070	Protein kinase domain containing protein;EHI_068070;PTN000624046;orthologs
																								EHI_146330	Calpain large subunit domain III containing protein;EHI_146330;PTN004132210;orthologs									EHI_023610	Protein kinase, putative;EHI_023610;PTN002390947;orthologs
																								EHI_096740	Cysteine protease 10;CP10;PTN000275500;orthologs									EHI_006810	14-3-3 protein 3;EHI_006810;PTN000429215;orthologs
																								EHI_045490	SP-RING zinc finger domain containing protein;EHI_045490;PTN000081852;orthologs									EHI_022620	Heat shock protein, putative;EHI_022620;PTN000181286;orthologs
																								EHI_087830	Uncharacterized protein;EHI_087830;PTN000020598;orthologs									EHI_153140	Cell division protein kinase, putative;EHI_153140;PTN000624048;orthologs
																								EHI_059820	Dual specificity protein phosphatase, putative;EHI_059820;PTN001300005;orthologs									EHI_023090	RecQ family DNA helicase;EHI_023090;PTN000345067;orthologs
																								EHI_120320	IBR domain containing protein;EHI_120320;PTN000188908;orthologs									EHI_148390	Tyrosyl-DNA phosphodiesterase, putative;EHI_148390;PTN000275926;orthologs
																								EHI_053090	Leucine rich repeat and phosphatase domain containing protein;EHI_053090;PTN000017626;orthologs									EHI_105130	Protein kinase, putative;EHI_105130;PTN000585434;orthologs
																								EHI_153400	Ubiquitin carboxyl-terminal hydrolase, putative;EHI_153400;PTN002363518;orthologs									EHI_049900	Cell division control protein 45 CDC45, putative;EHI_049900;PTN000053472;orthologs
																								EHI_121470	DNA methyltransferase, putative;EHI_121470;PTN000430855;orthologs									EHI_083630	Mob1/phocein family protein;EHI_083630;PTN000503174;orthologs
																								EHI_161960	Protein kinase, putative;EHI_161960;PTN000624529;orthologs									EHI_123390	Peroxiredoxin;EHI_123390;PTN001321772;orthologs
																								EHI_098850	Serine/threonine-protein phosphatase 2A activator;EHI_098850;PTN000000694;orthologs									EHI_122860	DNA repair protein RAD51C, putative;EHI_122860;PTN000534421;orthologs
																								EHI_131660	Protein kinase domain containing protein;EHI_131660;PTN000682284;orthologs									EHI_156560	Heat shock protein, putative;EHI_042860;PTN000181288;orthologs
																								EHI_044170	Leucine rich repeat and phosphatase domain containing protein;EHI_044170;PTN000016783;orthologs									EHI_141820	Protein kinase, putative;EHI_141820;PTN000584473;orthologs
																								EHI_011180	Protein kinase domain containing protein;EHI_011180;PTN000685686;orthologs									EHI_186820	Protein kinase domain containing protein;EHI_186820;PTN000679795;orthologs
																								EHI_162340	Serine/threonine kinase 3, putative;EHI_162340;PTN002391685;orthologs									EHI_188230	DNA repair and recombination protein RAD52, putative;EHI_188230;PTN000253092;orthologs
																								3.3	Cyclase activity (GO:0009975)	1								EHI_017350	Heat shock protein, putative;EHI_017350;PTN000181292;orthologs
																								EHI_115370	RNA 3'-terminal phosphate cyclase, putative									EHI_175410	Inositol-1-monophosphatase;EHI_175410;PTN000465337;orthologs
																								3.4	Hydrolase activity (GO:0016787)	176								EHI_125920	Ubiquitin fusion degradation protein 1 homolog, putative;EHI_125920;PTN000285161;orthologs
																								EHI_052050	26s protease regulatory subunit;EHI_052050;PTN000553460;orthologs									EHI_159630	Mob1/phocein family protein;EHI_159570;PTN001861095;orthologs
																								EHI_104930	Endonuclease V, putative;EHI_104930;PTN002003346;orthologs									EHI_031220	DNA repair protein RAD51 homolog;EHI_031220;PTN000534677;orthologs
																								EHI_050570	Cysteine proteinase, putative;EHI_050570;PTN000275501;orthologs									EHI_115710	Serine/threonine-protein phosphatase;EHI_115710;PTN000185343;orthologs
																								EHI_048590	Serine/threonine-protein phosphatase;EHI_048590;PTN002903602;orthologs									EHI_021560	Thioredoxin, putative;EHI_021560;PTN000432990;orthologs
																								EHI_033710	Histolysain;CPP2;PTN000275494;orthologs									EHI_139990	Protein kinase domain containing protein;EHI_139990;PTN008594999;orthologs
																								EHI_068360	Rab GTPase activating protein, putative;EHI_068360;PTN000538401;orthologs									EHI_188610	Heat shock protein 70, putative;EHI_188610;PTN000453272;orthologs
																								EHI_097970	Serine/threonine-protein phosphatase;EHI_097970;PTN000186130;orthologs									EHI_180660	Protein kinase domain containing protein;EHI_180660;PTN008595175;orthologs
																								EHI_192480	Scavenger mRNA decapping enzyme, putative;EHI_192480;PTN000312267;orthologs									EHI_102270	Heat shock protein 90, putative;EHI_102270;PTN000163767;orthologs
																								EHI_180170	Cysteine protease, putative;EHI_180170;PTN000275499;orthologs									EHI_167510	Serine/threonine-protein phosphatase;EHI_167510;PTN000185353;orthologs
																								EHI_005040	Adenosine deaminase, putative;EHI_005040;PTN000150862;orthologs									EHI_106700	Protein kinase domain containing protein (Fragment);EHI_106700;PTN000623179;orthologs
																								EHI_100320	Multidrug resistance protein, putative;EHI_100320;PTN000658446;orthologs									EHI_075160	Protein kinase, putative;EHI_075160;PTN001218618;orthologs
																								EHI_051890	Serine/threonine-protein phosphatase;EHI_051890;PTN000185421;orthologs									EHI_151480	Serine/threonine-protein phosphatase;EHI_151480;PTN000185507;orthologs
																								EHI_165060	RhoGAP domain containing protein;EHI_165060;PTN001141774;orthologs									EHI_053480	DNA repair protein REV1;EHI_053480;PTN000118020;orthologs
																								EHI_137470	Deoxyuridine 5'-triphosphate nucleotidohydrolase;EHI_137470;PTN000133404;orthologs									EHI_117970	DNA replication licensing factor MCM2;EHI_117970;PTN000179957;orthologs
																								EHI_192100	Inosine triphosphate pyrophosphatase, putative;EHI_192100;PTN000116040;orthologs									EHI_161950	RhoGAP domain containing protein;EHI_161950;PTN000571385;orthologs
																								EHI_098450	Phosphatidylinositol-3,4,5-trisphosphate 3-phosphatase, putative;EHI_098450;PTN000267005;orthologs									EHI_199570	RhoGAP domain containing protein;EHI_199570;PTN000571389;orthologs
																								EHI_022620	Heat shock protein, putative;EHI_022620;PTN000181286;orthologs									EHI_059700	Heat shock protein 70, putative;EHI_059700;PTN000452790;orthologs
																								EHI_069380	Phospholipase B-like;EHI_069380;PTN000271535;orthologs									EHI_158110	DNA replication licensing factor MCM7;MCM7;PTN000180085;orthologs
																								EHI_108700	Rap/Ran GTPase activating protein, putative;EHI_108700;PTN000403982;orthologs									EHI_003900	Protein kinase domain containing protein;EHI_003900;PTN001173242;orthologs
																								EHI_004190	Nuclear valosin-containing protein, putative;EHI_004190;PTN000554651;orthologs									EHI_197850	General transcription and DNA repair factor IIH helicase subunit XPD;EHI_197850;PTN000158293;orthologs
																								EHI_104590	Apyrase, putative;EHI_104590;PTN000314825;orthologs									EHI_199120	Serine/threonine-protein phosphatase;EHI_199120;PTN000185641;orthologs
																								EHI_140230	Kinesin-like protein;EHI_140230;PTN000649768;orthologs									EHI_187240	AAA family ATPase, putative;EHI_187240;PTN000349942;orthologs
																								EHI_153150	RhoGAP domain containing protein;EHI_153150;PTN000571415;orthologs									EHI_180380	Heat shock protein 70, putative;EHI_180380;PTN000452797;orthologs
																								EHI_118920	Rab family GTPase (Fragment);EhRabX7;PTN000636117;orthologs									EHI_092420	Ras guanine nucleotide exchange factor, putative;EHI_092420;PTN000561680;orthologs
																								EHI_023090	RecQ family DNA helicase;EHI_023090;PTN000345067;orthologs									EHI_041920	Protein kinase domain containing protein;EHI_041920;PTN001217056;orthologs
																								EHI_148390	Tyrosyl-DNA phosphodiesterase, putative;EHI_148390;PTN000275926;orthologs									EHI_009660	DENN domain protein;EHI_009660;PTN000265711;orthologs
																								EHI_083420	ATPase, AAA family protein;EHI_083420;PTN000554827;orthologs									EHI_049300	RhoGAP domain containing protein;EHI_049300;PTN000571386;orthologs
																								EHI_158580	Ubiquitin carboxyl-terminal hydrolase domain containing protein;EHI_158580;PTN001519934;orthologs									EHI_169320	Serine/threonine-protein kinase TOR;EHI_169320;PTN000124413;orthologs
																								EHI_067390	Rho family GTPase;EHI_067390;PTN000633441;orthologs									EHI_125930	Protein kinase, putative;EHI_125930;PTN000585414;orthologs
																								EHI_122860	DNA repair protein RAD51C, putative;EHI_122860;PTN000534421;orthologs									EHI_155170	DNA mismatch repair protein PMS1, putative;EHI_155170;PTN000008400;orthologs
																								EHI_156560	Heat shock protein, putative;EHI_042860;PTN000181288;orthologs									EHI_182880	TFIIH basal transcription factor complex subunit, putative;EHI_182880;PTN000294425;orthologs
																								EHI_149900	Rab GTPase activating protein, putative;EHI_149900;PTN000537864;orthologs									EHI_040260	HEAT repeat domain containing protein;EHI_040260;PTN000304141;orthologs
																								EHI_158170	GTP-binding protein EhRabX27, putative (Fragment);EhRabX27;PTN001179474;orthologs									EHI_034710	Heat shock protein, putative;EHI_034710;PTN000181285;orthologs
																								EHI_053610	Apyrase, putative;EHI_053610;PTN000314829;orthologs									EHI_068310	RhoGAP domain containing protein;EHI_068310;PTN000571388;orthologs
																								EHI_062480	Cysteine protease, putative;EHI_062480;PTN000275496;orthologs									EHI_129950	DNA mismatch repair protein MLH1, putative;EHI_129950;PTN000008217;orthologs
																								EHI_093360	5'-3' exonuclease domain containing protein;EHI_093360;PTN000269471;orthologs									EHI_151730	Protein kinase, putative;EHI_151730;PTN001218616;orthologs
																								EHI_025090	Long-chain-fatty-acid--CoA ligase, putative;EHI_025090;PTN000645222;orthologs									EHI_141120	Helicase, putative;EHI_141120;PTN002244980;orthologs
																								EHI_009520	Alpha-1,2-mannosidase, putative;EHI_009520;PTN000951774;orthologs									EHI_068120	Ras family GTPase;EHI_068120;PTN000632544;orthologs
																								EHI_167060	Rab GDP dissociation inhibitor;EHI_167060;PTN000209537;orthologs									EHI_142760	Protein kinase domain containing protein;EHI_142760;PTN001935423;orthologs
																								EHI_017350	Heat shock protein, putative;EHI_017350;PTN000181292;orthologs									EHI_151180	Serine/threonine-protein phosphatase;EHI_151180;PTN000185350;orthologs
																								EHI_175410	Inositol-1-monophosphatase;EHI_175410;PTN000465337;orthologs									EHI_136190	Serine/threonine-protein phosphatase;EHI_136190;PTN000185642;orthologs
																								EHI_092280	GPI-anchor transamidase, putative;EHI_092280;PTN000243172;orthologs									EHI_010700	Adenine DNA glycosylase;EHI_010700;PTN000040668;orthologs
																								EHI_045210	TBC/Rab GTPase activating domain containing protein;EHI_045210;PTN000538410;orthologs									EHI_109570	Serine/threonine-protein phosphatase;EHI_109570;PTN000185643;orthologs
																								EHI_031220	DNA repair protein RAD51 homolog;EHI_031220;PTN000534677;orthologs									EHI_013140	Ras guanine nucleotide exchange factor, putative;EHI_013140;PTN000561729;orthologs
																								EHI_140140	Gtpase activating protein, putative;EHI_140140;PTN000572803;orthologs									EHI_033700	Structural maintenance of chromosomes protein;EHI_033700;PTN000447984;orthologs
																								EHI_115710	Serine/threonine-protein phosphatase;EHI_115710;PTN000185343;orthologs									EHI_084260	Peroxiredoxin, putative;EHI_084260;PTN000073939;orthologs
																								EHI_160570	26S protease regulatory subunit 8, putative (Fragment);EHI_160570;PTN000553388;orthologs									EHI_130980	AAA family ATPase, putative;EHI_130980;PTN000349941;orthologs
																								EHI_101390	Endonuclease V, putative;EHI_101390;PTN002003349;orthologs									EHI_081390	WD domain containing protein;EHI_081390;PTN000410814;orthologs
																								EHI_185270	Dedicator of cytokinesis domain containing protein;EHI_185270;PTN000594300;orthologs									EHI_067930	Replication factor A, putative;EHI_067930;PTN008595945;orthologs
																								EHI_051090	GTP-binding protein, putative;EHI_051090;PTN000636391;orthologs									EHI_192540	Protein kinase, putative;EHI_192540;PTN000686843;orthologs
																								EHI_117570	Serine/threonine-protein phosphatase;EHI_117570;PTN000185637;orthologs									EHI_170600	Ras guanine nucleotide exchange factor, putative;EHI_170600;PTN000561665;orthologs
																								EHI_178580	ATP-binding cassette protein, putative;EHI_178580;PTN000658439;orthologs									EHI_137850	Non-specific serine/threonine protein kinase;EHI_044470;PTN001968812;orthologs
																								EHI_188610	Heat shock protein 70, putative;EHI_188610;PTN000453272;orthologs									EHI_064470	Heat shock protein 70, putative;EHI_064470;PTN000452794;orthologs
																								EHI_046630	Rho family GTPase;EHI_046630;PTN000633442;orthologs									EHI_045050	AAA family ATPase, putative;EHI_045050;PTN000349943;orthologs
																								EHI_029220	Peptidase S54 (Rhomboid) family protein;EHI_029220;PTN005142784;orthologs									EHI_145840	Peroxiredoxin;EHI_145840;PTN000073942;orthologs
																								EHI_166020	TBC domain containing protein;EHI_166020;PTN000538258;orthologs									EHI_053060	Protein kinase, putative;EHI_053060;PTN000681689;orthologs
																								EHI_004380	Rab family GTPase (Fragment);EhRabM2;PTN000633696;orthologs									EHI_148520	Mob1/phocein family protein;EHI_148520;PTN000503175;orthologs
																								EHI_167510	Serine/threonine-protein phosphatase;EHI_167510;PTN000185353;orthologs									EHI_140350	G protein alpha subunit, putative;EHI_140350;PTN000026987;orthologs
																								EHI_079910	Rap/Ran GTPase-activating protein, putative;EHI_079910;PTN000403985;orthologs									EHI_127040	Ras guanine nucleotide exchange factor, putative;EHI_127040;PTN000561673;orthologs
																								EHI_151480	Serine/threonine-protein phosphatase;EHI_151480;PTN000185507;orthologs									EHI_159300	RhoGAP domain containing protein;EHI_159300;PTN000571409;orthologs
																								EHI_129330	Ras-related protein Rab-21;EhRab21;PTN000634557;orthologs									EHI_196940	Heat shock protein 90, putative;EHI_196940;PTN000163768;orthologs
																								EHI_117970	DNA replication licensing factor MCM2;EHI_117970;PTN000179957;orthologs									EHI_044980	Tumor suppressor candidate 4, putative;EHI_044980;PTN001770481;orthologs
																								EHI_035800	Ras GTPase activating protein, putative;EHI_035800;PTN000365639;orthologs									EHI_074750	Ras family GTPase;Ehras3;PTN000632543;orthologs
																								EHI_045120	Cell division cycle protein 48, putative;EHI_045120;PTN000554566;orthologs									EHI_154240	Ras family GTPase;EHI_154240;PTN000632546;orthologs
																								EHI_178880	Serine/threonine-protein phosphatase;EHI_178880;PTN000185424;orthologs									EHI_023210	GTP-binding protein, putative;EHI_023210;PTN000136163;orthologs
																								EHI_161950	RhoGAP domain containing protein;EHI_161950;PTN000571385;orthologs									EHI_180450	Structural maintenance of chromosomes protein;EHI_180450;PTN000447983;orthologs
																								EHI_099740	Flap endonuclease 1;FEN1;PTN002254323;orthologs									EHI_006130	Phosphatidylinositol 3-kinase, putative;EHI_006130;PTN000005877;orthologs
																								EHI_199570	RhoGAP domain containing protein;EHI_199570;PTN000571389;orthologs									EHI_137700	Ras family GTPase;Ehras1;PTN000632542;orthologs
																								EHI_059700	Heat shock protein 70, putative;EHI_059700;PTN000452790;orthologs									3.12	Chromosome segregation (GO:0007059) explode	1
																								EHI_000780	Chromodomain-helicase-DNA-binding protein, putative;EHI_000780;PTN000085663;orthologs									EHI_024460	HEAT repeat domain containing protein
																								EHI_024410	Lipid phosphate phosphatase, putative;EHI_024410;PTN000018303;orthologs									3.13	Establishment or maintenance of cell polarity (GO:0007163)	6
																								EHI_071330	Endonuclease V, putative;EHI_071330;PTN002003345;orthologs									EHI_067390	Rho family GTPase;EHI_067390;PTN000633441;orthologs
																								EHI_158110	DNA replication licensing factor MCM7;MCM7;PTN000180085;orthologs									EHI_046630	Rho family GTPase;EHI_046630;PTN000633442;orthologs
																								EHI_048250	Rab family GTPase (Fragment);EhRabN1;PTN000634803;orthologs									EHI_178680	Rho family GTPase;EHI_178680;PTN000633460;orthologs
																								EHI_135450	Rho family GTPase;EHI_135450;PTN000633455;orthologs									EHI_144600	Rho family GTPase;EHI_144600;PTN000633152;orthologs
																								EHI_048550	Dual specificity protein phosphatase, putative;EHI_048550;PTN002562950;orthologs									EHI_067220	Rho family GTPase;EHI_067220;PTN000633465;orthologs
																								EHI_197850	General transcription and DNA repair factor IIH helicase subunit XPD;EHI_197850;PTN000158293;orthologs									EHI_146180	Rho family GTPase;EHI_146180;PTN000633463;orthologs
																								EHI_199120	Serine/threonine-protein phosphatase;EHI_199120;PTN000185641;orthologs									3.14	Exocytic process (GO:0140029) explode	7
																								EHI_026420	Rab family GTPase;EhRab5;PTN000634809;orthologs									EHI_127380	Rab family GTPase (Fragment);EhRab8B;PTN000635652;orthologs
																								EHI_058090	Ras family GTPase;EHI_058090;PTN000631825;orthologs									EHI_042250	Rab family GTPase (Fragment);EhRabX17;PTN000636405;orthologs
																								EHI_187240	AAA family ATPase, putative;EHI_187240;PTN000349942;orthologs									EHI_096180	Ras family protein;EHI_096180;PTN001940109;orthologs
																								EHI_044210	Monoglyceride lipase, putative;EHI_044210;PTN000177218;orthologs									EHI_139030	EhSyntaxin 1A (Fragment);EHI_139030;PTN000461755;orthologs
																								EHI_180380	Heat shock protein 70, putative;EHI_180380;PTN000452797;orthologs									EHI_050810	WH2 motif domain contaning protein;EHI_050810;PTN000596247;orthologs
																								EHI_189420	Deoxyuridine 5'-triphosphate nucleotidohydrolase;EHI_189420;PTN000133406;orthologs									EHI_125680	Exocyst complex component sec15, putative;EHI_125680;PTN000294899;orthologs
																								EHI_200730	Serine/threonine protein phosphatase PP2A catalytic subunit, putative;EHI_200730;PTN000186128;orthologs									EHI_093130	EhSec1 (Fragment);EHI_093130;PTN000187785;orthologs
																								EHI_142700	Endonuclease V, putative;EHI_142700;PTN002003350;orthologs									3.15	Export from cell (GO:0140352) explode	7
																								EHI_134610	DEAD/DEAH box helicase, putative;EHI_134610;PTN002281645;orthologs									EHI_127380	Rab family GTPase (Fragment);EhRab8B;PTN000635652;orthologs
																								EHI_115350	Chromodomain-helicase-DNA-binding protein, putative;EHI_115350;PTN000085662;orthologs									EHI_042250	Rab family GTPase (Fragment);EhRabX17;PTN000636405;orthologs
																								EHI_092420	Ras guanine nucleotide exchange factor, putative;EHI_092420;PTN000561680;orthologs									EHI_096180	Ras family protein;EHI_096180;PTN001940109;orthologs
																								EHI_141350	Phospholipid-transporting ATPase;EHI_141350;PTN000642804;orthologs									EHI_139030	EhSyntaxin 1A (Fragment);EHI_139030;PTN000461755;orthologs
																								EHI_049300	RhoGAP domain containing protein;EHI_049300;PTN000571386;orthologs									EHI_050810	WH2 motif domain contaning protein;EHI_050810;PTN000596247;orthologs
																								EHI_007330	Beta-hexosaminidase;EHI_007330;PTN000503326;orthologs									EHI_125680	Exocyst complex component sec15, putative;EHI_125680;PTN000294899;orthologs
																								EHI_193480	Serine/threonine protein phosphatase PP2A catalytic subunit, putative;EHI_193480;PTN000186129;orthologs									EHI_093130	EhSec1 (Fragment);EHI_093130;PTN000187785;orthologs
																								EHI_197000	Phosphatidylinositol-3,4, 5-trisphosphate3-phosphatase, putative;EHI_197000;PTN001747462;orthologs									3.16	Localization of cell (GO:0051674) explode	1
																								EHI_182720	Dipeptidyl-peptidase, putative;EHI_182720;PTN000198612;orthologs									EHI_006130	Phosphatidylinositol 3-kinase, putative
																								EHI_100290	Rap/Ran GTPase-activating protein, putative;EHI_100290;PTN001038964;orthologs									3.17	Maintenance of location in cell (GO:0051651) explode	2
																								EHI_155170	DNA mismatch repair protein PMS1, putative;EHI_155170;PTN000008400;orthologs									EHI_067970	Chorein, putative
																								EHI_178680	Rho family GTPase;EHI_178680;PTN000633460;orthologs									EHI_062460	Protein RER1
																								EHI_110810	Unconventional myosin IB;EHI_110810;PTN000321846;orthologs									3.18	Microtubule-based process (GO:0007017) explode	5
																								EHI_135170	TBC domain containing protein;EHI_135170;PTN008586230;orthologs									EHI_140230	Kinesin-like protein;EHI_140230;PTN000649768;orthologs
																								EHI_185610	Protein-tyrosine-phosphatase;EHI_185610;PTN001327681;orthologs									EHI_177010	Aurora kinase;EHI_177010;PTN000681959;orthologs
																								EHI_050500	Uncharacterized protein;EHI_050500;PTN000045427;orthologs									EHI_196390	Kinesin-like protein;EHI_196390;PTN000649321;orthologs
																								EHI_177160	Signal peptide peptidase family protein;EHI_177160;PTN000256186;orthologs									EHI_103790	Spindle pole body component;EHI_103790;PTN000447187;orthologs
																								EHI_052170	TBC/Rab GTPase activating domain containing protein;EHI_052170;PTN001883916;orthologs									EHI_098850	Serine/threonine-protein phosphatase 2A activator;EHI_098850;PTN000000694;orthologs
																								EHI_034710	Heat shock protein, putative;EHI_034710;PTN000181285;orthologs									3.19	Movement of cell or subcellular component (GO:0006928) explode	4
																								EHI_068310	RhoGAP domain containing protein;EHI_068310;PTN000571388;orthologs									EHI_140230	Kinesin-like protein
																								EHI_129950	DNA mismatch repair protein MLH1, putative;EHI_129950;PTN000008217;orthologs									EHI_110810	Unconventional myosin IB
																								EHI_127420	Cell division control protein CDC24, putative;EHI_127420;PTN000293157;orthologs									EHI_196390	Kinesin-like protein
																								EHI_054460	Phosphatidylinositol-3,4,5-trisphosphate 3-phosphatase, putative;EHI_054460;PTN000267001;orthologs									EHI_006130	Phosphatidylinositol 3-kinase, putative
																								EHI_091070	RuvB-like helicase;EHI_091070;PTN000120365;orthologs									3.2O	Process utilizing autophagic mechanism (GO:0061919) explode	8
																								EHI_068120	Ras family GTPase;EHI_068120;PTN000632544;orthologs									EHI_148440	Serine/threonine-protein kinase, putative;EHI_148440;PTN002391423;orthologs
																								EHI_127190	Nuclear LIM interactor-interacting factor 3;EHI_127190;PTN000258826;orthologs									EHI_169320	Serine/threonine-protein kinase TOR;EHI_169320;PTN000124413;orthologs
																								EHI_033860	Endonuclease V, putative;EHI_033860;PTN002003351;orthologs									EHI_040260	HEAT repeat domain containing protein;EHI_040260;PTN000304141;orthologs
																								EHI_148190	GTP-binding nuclear protein;EHI_148190;PTN000632652;orthologs									EHI_121490	WD repeat protein;EHI_121490;PTN000132330;orthologs
																								EHI_193830	Endonuclease V, putative;EHI_193830;PTN002003348;orthologs									EHI_044980	Tumor suppressor candidate 4, putative;EHI_044980;PTN001770481;orthologs
																								EHI_009950	GPN-loop GTPase;EHI_009950;PTN000477843;orthologs									EHI_023210	GTP-binding protein, putative;EHI_023210;PTN000136163;orthologs
																								EHI_151180	Serine/threonine-protein phosphatase;EHI_151180;PTN000185350;orthologs									EHI_011180	Protein kinase domain containing protein;EHI_011180;PTN000685686;orthologs
																								EHI_136190	Serine/threonine-protein phosphatase;EHI_136190;PTN000185642;orthologs									EHI_162340	Serine/threonine kinase 3, putative;EHI_162340;PTN002391685;orthologs
																								EHI_010700	Adenine DNA glycosylase;EHI_010700;PTN000040668;orthologs									3.21	Protein folding (GO:0006457) explode	14
																								EHI_075660	CAAX prenyl protease;EHI_075660;PTN000012769;orthologs									EHI_197050	DnaJ domain containing protein;EHI_197050;PTN002375878;orthologs
																								EHI_109570	Serine/threonine-protein phosphatase;EHI_109570;PTN000185643;orthologs									EHI_188610	Heat shock protein 70, putative;EHI_188610;PTN000453272;orthologs
																								EHI_013140	Ras guanine nucleotide exchange factor, putative;EHI_013140;PTN000561729;orthologs									EHI_178570	Chaperonin 1 60 kDa;cpn60;PTN000143589;orthologs
																								EHI_157890	Rab family GTPase;EHI_157890;PTN000633699;orthologs									EHI_102270	Heat shock protein 90, putative;EHI_102270;PTN000163767;orthologs
																								EHI_124570	Uncharacterized protein;EHI_124570;PTN002696304;orthologs									EHI_053200	Glutamic acid-rich protein, putative;EHI_053200;PTN008519541;orthologs
																								EHI_151400	Cysteine protease 9;CP9;PTN000275503;orthologs									EHI_059700	Heat shock protein 70, putative;EHI_059700;PTN000452790;orthologs
																								EHI_130980	AAA family ATPase, putative;EHI_130980;PTN000349941;orthologs									EHI_197860	Heat shock protein 70, putative;EHI_197860;PTN000452952;orthologs
																								EHI_148170	Serine/threonine-protein phosphatase 2A 55 kDa regulatory subunit B;EHI_148170;PTN000221875;orthologs									EHI_180380	Heat shock protein 70, putative;EHI_180380;PTN000452797;orthologs
																								EHI_140130	Phospholipid-transporting ATPase;EHI_140130;PTN000642798;orthologs									EHI_183280	DnaJ family protein;EHI_183280;PTN001181126;orthologs
																								EHI_114370	RhoGAP domain containing protein;EHI_114370;PTN000571402;orthologs									EHI_027550	Thioredoxin, putative;EHI_027550;PTN002315885;orthologs
																								EHI_182500	RhoGAP domain containing protein;EHI_182500;PTN001142061;orthologs									EHI_157790	Viral IAP-associated factor homolog, putative;EHI_157790;PTN000475425;orthologs
																								EHI_010050	Rap/Ran GTPase-activating protein, putative;EHI_010050;PTN000403992;orthologs									EHI_044940	T-complex protein 1 subunit eta;EHI_044940;PTN000144004;orthologs
																								EHI_144600	Rho family GTPase;EHI_144600;PTN000633152;orthologs									EHI_064470	Heat shock protein 70, putative;EHI_064470;PTN000452794;orthologs
																								EHI_115370	RNA 3'-terminal phosphate cyclase, putative;EHI_115370;PTN000120438;orthologs									EHI_196940	Heat shock protein 90, putative;EHI_196940;PTN000163768;orthologs
																								EHI_170600	Ras guanine nucleotide exchange factor, putative;EHI_170600;PTN000561665;orthologs									3.22	Signal transduction (GO:0007165) explode	57
																								EHI_126170	Cysteine protease 15;CP15;PTN000275147;orthologs									EHI_186750	Protein kinase, putative;EHI_186750;PTN000686842;orthologs
																								EHI_020260	Dual specificity protein phosphatase, putative;EHI_020260;PTN000016781;orthologs									EHI_136150	Adenylyl cyclase-associated protein;EHI_136150;PTN000068928;orthologs
																								EHI_148650	Leucine rich repeat and phosphatase domain containing protein;EHI_148650;PTN000017634;orthologs									EHI_048590	Serine/threonine-protein phosphatase;EHI_048590;PTN002903602;orthologs
																								EHI_188590	Long-chain-fatty-acid--CoA ligase, putative;EHI_188590;PTN000645065;orthologs									EHI_097620	PH-protein kinase domain containing protein;EHI_097620;PTN000682929;orthologs
																								EHI_064470	Heat shock protein 70, putative;EHI_064470;PTN000452794;orthologs									EHI_008220	Protein kinase domain containing protein;EHI_008220;PTN000584773;orthologs
																								EHI_045050	AAA family ATPase, putative;EHI_045050;PTN000349943;orthologs									EHI_117640	Protein kinase domain containing protein;EHI_117640;PTN001217057;orthologs
																								EHI_030830	Calcium-transporting ATPase;EHI_030830;PTN000643963;orthologs									EHI_021680	Cell division protein kinase, putative (Fragment);EHI_021680;PTN000623178;orthologs
																								EHI_045100	RhoGAP domain containing protein;EHI_045100;PTN000571918;orthologs									EHI_165060	RhoGAP domain containing protein;EHI_165060;PTN001141774;orthologs
																								EHI_011230	Endonuclease V, putative;EHI_011230;PTN002003347;orthologs									EHI_068070	Protein kinase domain containing protein;EHI_068070;PTN000624046;orthologs
																								EHI_151210	TBC domain containing protein;EHI_151210;PTN000538259;orthologs									EHI_023610	Protein kinase, putative;EHI_023610;PTN002390947;orthologs
																								EHI_010560	Acyl-CoA synthetase, putative;EHI_010560;PTN000644590;orthologs									EHI_006810	14-3-3 protein 3;EHI_006810;PTN000429215;orthologs
																								EHI_067220	Rho family GTPase;EHI_067220;PTN000633465;orthologs									EHI_153140	Cell division protein kinase, putative;EHI_153140;PTN000624048;orthologs
																								EHI_146330	Calpain large subunit domain III containing protein;EHI_146330;PTN004132210;orthologs									EHI_105130	Protein kinase, putative;EHI_105130;PTN000585434;orthologs
																								EHI_108750	Rap/Ran GTPase activating protein, putative;EHI_108750;PTN000403983;orthologs									EHI_083630	Mob1/phocein family protein;EHI_083630;PTN000503174;orthologs
																								EHI_096740	Cysteine protease 10;CP10;PTN000275500;orthologs									EHI_141820	Protein kinase, putative;EHI_141820;PTN000584473;orthologs
																								EHI_140350	G protein alpha subunit, putative;EHI_140350;PTN000026987;orthologs									EHI_186820	Protein kinase domain containing protein;EHI_186820;PTN000679795;orthologs
																								EHI_146200	Septum formation protein maf, putative;EHI_146200;PTN000202106;orthologs									EHI_175410	Inositol-1-monophosphatase;EHI_175410;PTN000465337;orthologs
																								EHI_124450	Lipid phosphate phosphatase, putative;EHI_124450;PTN000018304;orthologs									EHI_159630	Mob1/phocein family protein;EHI_159570;PTN001861095;orthologs
																								EHI_127040	Ras guanine nucleotide exchange factor, putative;EHI_127040;PTN000561673;orthologs									EHI_115710	Serine/threonine-protein phosphatase;EHI_115710;PTN000185343;orthologs
																								EHI_196390	Kinesin-like protein;EHI_196390;PTN000649321;orthologs									EHI_139990	Protein kinase domain containing protein;EHI_139990;PTN008594999;orthologs
																								EHI_054180	Protein SEY1 homolog 2;EHI_054180;PTN002267997;orthologs									EHI_180660	Protein kinase domain containing protein;EHI_180660;PTN008595175;orthologs
																								EHI_159300	RhoGAP domain containing protein;EHI_159300;PTN000571409;orthologs									EHI_167510	Serine/threonine-protein phosphatase;EHI_167510;PTN000185353;orthologs
																								EHI_146510	Rab family GTPase;EHI_146510;PTN000635053;orthologs									EHI_106700	Protein kinase domain containing protein (Fragment);EHI_106700;PTN000623179;orthologs
																								EHI_059820	Dual specificity protein phosphatase, putative;EHI_059820;PTN001300005;orthologs									EHI_075160	Protein kinase, putative;EHI_075160;PTN001218618;orthologs
																								EHI_044980	Tumor suppressor candidate 4, putative;EHI_044980;PTN001770481;orthologs									EHI_161950	RhoGAP domain containing protein;EHI_161950;PTN000571385;orthologs
																								EHI_074750	Ras family GTPase;Ehras3;PTN000632543;orthologs									EHI_199570	RhoGAP domain containing protein;EHI_199570;PTN000571389;orthologs
																								EHI_053090	Leucine rich repeat and phosphatase domain containing protein;EHI_053090;PTN000017626;orthologs									EHI_003900	Protein kinase domain containing protein;EHI_003900;PTN001173242;orthologs
																								EHI_176970	Cdc48-like protein, putative;EHI_176970;PTN000554567;orthologs									EHI_199120	Serine/threonine-protein phosphatase;EHI_199120;PTN000185641;orthologs
																								EHI_009970	Rab GTPase activating protein, putative;EHI_009970;PTN000538409;orthologs									EHI_092420	Ras guanine nucleotide exchange factor, putative;EHI_092420;PTN000561680;orthologs
																								EHI_154240	Ras family GTPase;EHI_154240;PTN000632546;orthologs									EHI_041920	Protein kinase domain containing protein;EHI_041920;PTN001217056;orthologs
																								EHI_023210	GTP-binding protein, putative;EHI_023210;PTN000136163;orthologs									EHI_009660	DENN domain protein;EHI_009660;PTN000265711;orthologs
																								EHI_153400	Ubiquitin carboxyl-terminal hydrolase, putative;EHI_153400;PTN002363518;orthologs									EHI_049300	RhoGAP domain containing protein;EHI_049300;PTN000571386;orthologs
																								EHI_132030	Long-chain-fatty-acid--CoA ligase, putative;EHI_132030;PTN000645060;orthologs									EHI_169320	Serine/threonine-protein kinase TOR;EHI_169320;PTN000124413;orthologs
																								EHI_098850	Serine/threonine-protein phosphatase 2A activator;EHI_098850;PTN000000694;orthologs									EHI_125930	Protein kinase, putative;EHI_125930;PTN000585414;orthologs
																								EHI_146180	Rho family GTPase;EHI_146180;PTN000633463;orthologs									EHI_040260	HEAT repeat domain containing protein;EHI_040260;PTN000304141;orthologs
																								EHI_003020	Rab family GTPase;EhRabX20;PTN000635658;orthologs									EHI_068310	RhoGAP domain containing protein;EHI_068310;PTN000571388;orthologs
																								EHI_044170	Leucine rich repeat and phosphatase domain containing protein;EHI_044170;PTN000016783;orthologs									EHI_151730	Protein kinase, putative;EHI_151730;PTN001218616;orthologs
																								EHI_196960	RhoGAP domain containing protein;EHI_196960;PTN000571913;orthologs									EHI_068120	Ras family GTPase;EHI_068120;PTN000632544;orthologs
																								EHI_043010	H(+)-transporting two-sector ATPase;EHI_043010;PTN000389869;orthologs									EHI_142760	Protein kinase domain containing protein;EHI_142760;PTN001935423;orthologs
																								EHI_069170	RhoGAP domain containing protein;EHI_069170;PTN002353414;orthologs									EHI_151180	Serine/threonine-protein phosphatase;EHI_151180;PTN000185350;orthologs
																								EHI_137700	Ras family GTPase;Ehras1;PTN000632542;orthologs									EHI_136190	Serine/threonine-protein phosphatase;EHI_136190;PTN000185642;orthologs
																								EHI_016380	Multidrug resistance protein 2, putative;EHI_016380;PTN000657413;orthologs									EHI_109570	Serine/threonine-protein phosphatase;EHI_109570;PTN000185643;orthologs
																								3.5	Isomerase activity (GO:0016853)	5								EHI_013140	Ras guanine nucleotide exchange factor, putative;EHI_013140;PTN000561729;orthologs
																								EHI_179810	Phosphomannomutase;EHI_179810;PTN000049365;orthologs									EHI_192540	Protein kinase, putative;EHI_192540;PTN000686843;orthologs
																								EHI_070720	Inositol-3-phosphate synthase;EHI_070720;PTN000161864;orthologs									EHI_170600	Ras guanine nucleotide exchange factor, putative;EHI_170600;PTN000561665;orthologs
																								EHI_027550	Thioredoxin, putative;EHI_027550;PTN002315885;orthologs									EHI_137850	Non-specific serine/threonine protein kinase;EHI_044470;PTN001968812;orthologs
																								EHI_002010	Mannose-6-phosphate isomerase;EHI_002010;PTN000034082;orthologs									EHI_053060	Protein kinase, putative;EHI_053060;PTN000681689;orthologs
																								EHI_098850	Serine/threonine-protein phosphatase 2A activator;EHI_098850;PTN000000694;orthologs									EHI_148520	Mob1/phocein family protein;EHI_148520;PTN000503175;orthologs
																								3.6	Ligase activity (GO:0016874)	12								EHI_140350	G protein alpha subunit, putative;EHI_140350;PTN000026987;orthologs
																								EHI_169700	Cysteinyl-tRNA synthetase;EHI_169700;PTN000095395;orthologs									EHI_127040	Ras guanine nucleotide exchange factor, putative;EHI_127040;PTN000561673;orthologs
																								EHI_098550	NEDD8-activating enzyme E1 catalytic subunit;EHI_098550;PTN000102166;orthologs									EHI_159300	RhoGAP domain containing protein;EHI_159300;PTN000571409;orthologs
																								EHI_025090	Long-chain-fatty-acid--CoA ligase, putative;EHI_025090;PTN000645222;orthologs									EHI_044980	Tumor suppressor candidate 4, putative;EHI_044980;PTN001770481;orthologs
																								EHI_155570	Glutamyl-tRNA synthetase;EHI_155570;PTN000012607;orthologs									EHI_074750	Ras family GTPase;Ehras3;PTN000632543;orthologs
																								EHI_082530	Acetyl-CoA carboxytransferase;EHI_082530;PTN000429781;orthologs									EHI_154240	Ras family GTPase;EHI_154240;PTN000632546;orthologs
																								EHI_161970	Leucyl-tRNA synthetase;EHI_161970;PTN000236272;orthologs									EHI_023210	GTP-binding protein, putative;EHI_023210;PTN000136163;orthologs
																								EHI_115370	RNA 3'-terminal phosphate cyclase, putative;EHI_115370;PTN000120438;orthologs									EHI_006130	Phosphatidylinositol 3-kinase, putative;EHI_006130;PTN000005877;orthologs
																								EHI_188590	Long-chain-fatty-acid--CoA ligase, putative;EHI_188590;PTN000645065;orthologs									EHI_137700	Ras family GTPase;Ehras1;PTN000632542;orthologs
																								EHI_177660	Isoleucyl-tRNA synthetase;EHI_177660;PTN000235824;orthologs									3.23	Transmembrane transport (GO:0055085) explode	6
																								EHI_010560	Acyl-CoA synthetase, putative;EHI_010560;PTN000644590;orthologs									EHI_200200	ABC transporter ATP-binding protein, putative;EHI_200200;PTN000656286;orthologs
																								EHI_103730	Threonyl-tRNA synthetase;EHI_103730;PTN000155189;orthologs									EHI_100320	Multidrug resistance protein, putative;EHI_100320;PTN000658446;orthologs
																								EHI_132030	Long-chain-fatty-acid--CoA ligase, putative;EHI_132030;PTN000645060;orthologs									EHI_048170	Protein transport protein SEC61 gamma subunit, putative;EHI_048170;PTN000267754;orthologs
																								3.7	Lyase activity (GO:0016829)	5								EHI_178580	ATP-binding cassette protein, putative;EHI_178580;PTN000658439;orthologs
																								EHI_144610	Methionine gamma-lyase;EHI_144610;PTN000211689;orthologs									EHI_043010	H(+)-transporting two-sector ATPase;EHI_043010;PTN000389869;orthologs
																								EHI_121800	2-deoxy-D-ribose 5-phosphate aldolase;EHI_121800;PTN000095298;orthologs									EHI_016380	Multidrug resistance protein 2, putative;EHI_016380;PTN000657413;orthologs
																								EHI_130700	Phosphopyruvate hydratase;EHI_130700;PTN000224555;orthologs									3.24	Vesicle targeting (GO:0006903) explode	1
																								EHI_098380	Orn/Arg/Lys decarboxylase, putative;EHI_098380;PTN001715917;orthologs									EHI_069440	ARF GTPase activating protein, putative
																								EHI_100430	Ornithine decarboxylase;ODC;PTN000159884;orthologs									3.25	Vesicle-mediated transport (GO:0016192) explode	44
																								3.8	Oxidoreductase activity (GO:0016491)	9								EHI_069440	ARF GTPase activating protein, putative;EHI_069440;PTN000572441;orthologs
																								EHI_123390	Peroxiredoxin;EHI_123390;PTN001321772;orthologs									EHI_169820	SNF7 family protein;EHI_169820;PTN000509596;orthologs
																								EHI_021560	Thioredoxin, putative;EHI_021560;PTN000432990;orthologs									EHI_127380	Rab family GTPase (Fragment);EhRab8B;PTN000635652;orthologs
																								EHI_165070	Short chain dehydrogenase family protein;EHI_165070;PTN001212476;orthologs									EHI_169210	Coatomer subunit delta;EHI_169210;PTN000012865;orthologs
																								EHI_161010	Anaerobic glycerol-3-phosphate dehydrogenase subunit A, putative;EHI_161010;PTN000354461;orthologs									EHI_108480	Sec1 family domain containing protein;EHI_108480;PTN004287969;orthologs
																								EHI_017620	Nitroreductase family protein;EHI_017620;PTN000546657;orthologs									EHI_081400	AP-2 complex protein, putative;EHI_081400;PTN000123903;orthologs
																								EHI_075150	Glutamate dehydrogenase;EHI_075150;PTN000176385;orthologs									EHI_003930	I/LWEQ domain protein;EHI_003930;PTN000045223;orthologs
																								EHI_084260	Peroxiredoxin, putative;EHI_084260;PTN000073939;orthologs									EHI_158170	GTP-binding protein EhRabX27, putative (Fragment);EhRabX27;PTN001179474;orthologs
																								EHI_045030	Uncharacterized protein;EHI_045030;PTN000059264;orthologs									EHI_154290	Vacuolar protein sorting-associated protein 45, putative;EHI_154290;PTN000187969;orthologs
																								EHI_145840	Peroxiredoxin;EHI_145840;PTN000073942;orthologs									EHI_042250	Rab family GTPase (Fragment);EhRabX17;PTN000636405;orthologs
																								3.9	Transferase activity (GO:0016740)	91								EHI_151230	PQ loop repeat protein;EHI_151230;PTN000382086;orthologs
																								EHI_186750	Protein kinase, putative;EHI_186750;PTN000686842;orthologs									EHI_167060	Rab GDP dissociation inhibitor;EHI_167060;PTN000209537;orthologs
																								EHI_087600	Protein kinase, putative;EHI_087600;PTN000623678;orthologs									EHI_096180	Ras family protein;EHI_096180;PTN001940109;orthologs
																								EHI_097620	PH-protein kinase domain containing protein;EHI_097620;PTN000682929;orthologs									EHI_004380	Rab family GTPase (Fragment);EhRabM2;PTN000633696;orthologs
																								EHI_096770	Acetyltransferase, putative;EHI_096770;PTN000602421;orthologs									EHI_085830	Sec1 family domain containing protein;EHI_085830;PTN000187898;orthologs
																								EHI_098730	Ribosomal RNA methyltransferase, putative;EHI_098730;PTN000100380;orthologs									EHI_139030	EhSyntaxin 1A (Fragment);EHI_139030;PTN000461755;orthologs
																								EHI_008220	Protein kinase domain containing protein;EHI_008220;PTN000584773;orthologs									EHI_009250	Vesicular integral membrane protein VIP36, putative;EHI_009250;PTN000259766;orthologs
																								EHI_117640	Protein kinase domain containing protein;EHI_117640;PTN001217057;orthologs									EHI_170630	V-SNARE protein VampD2 (Fragment);EHI_170630;PTN002326510;orthologs
																								EHI_021680	Cell division protein kinase, putative (Fragment);EHI_021680;PTN000623178;orthologs									EHI_050810	WH2 motif domain contaning protein;EHI_050810;PTN000596247;orthologs
																								EHI_152340	Choline/ethanolamine kinase, putative;EHI_152340;PTN000503682;orthologs									EHI_162550	Vesicular integral membrane protein VIP36, putative;EHI_162550;PTN000259763;orthologs
																								EHI_068070	Protein kinase domain containing protein;EHI_068070;PTN000624046;orthologs									EHI_181290	Syntaxin 5-like protein, putative;EHI_080870;PTN001837746;orthologs
																								EHI_023610	Protein kinase, putative;EHI_023610;PTN002390947;orthologs									EHI_125680	Exocyst complex component sec15, putative;EHI_125680;PTN000294899;orthologs
																								EHI_040840	Dephospho-CoA kinase, putative;EHI_040840;PTN000075433;orthologs									EHI_194500	ADP-ribosylation factor, putative;EHI_194500;PTN000196076;orthologs
																								EHI_073170	Topoisomerase, putative;EHI_073170;PTN000558653;orthologs									EHI_000300	N-ethylmaleimide-sensitive factor attachment protein, alpha, putative;EHI_000300;PTN001788739;orthologs
																								EHI_148580	Choline/ethanolamine kinase, putative;EHI_148580;PTN000503681;orthologs									EHI_081370	V-SNARE protein VampD3;EHI_081370;PTN002326509;orthologs
																								EHI_153140	Cell division protein kinase, putative;EHI_153140;PTN000624048;orthologs									EHI_147450	Vacuolar sorting protein 26, putative;EHI_147450;PTN000260649;orthologs
																								EHI_025390	Kinase;EHI_025390;PTN000274273;orthologs									EHI_062460	Protein RER1;EHI_062460;PTN000078517;orthologs
																								EHI_105130	Protein kinase, putative;EHI_105130;PTN000585434;orthologs									EHI_086580	Vacuolar protein sorting 35, putative;EHI_086580;PTN000120877;orthologs
																								EHI_083630	Mob1/phocein family protein;EHI_083630;PTN000503174;orthologs									EHI_009940	AP complex subunit sigma (Fragment);EHI_009940;PTN000204326;orthologs
																								EHI_162540	Vacuolar protein sorting 26;EHI_162540;PTN000357741;orthologs									EHI_157890	Rab family GTPase;EHI_157890;PTN000633699;orthologs
																								EHI_135470	Adenylate kinase;EHI_135470;PTN000600055;orthologs									EHI_105270	Receptor mediated endocytosis protein, putative;EHI_105270;PTN000131119;orthologs
																								EHI_159560	Cyclin C, putative;EHI_159560;PTN000002645;orthologs									EHI_107150	ADP-ribosylation factor, putative;EHI_107150;PTN000196383;orthologs
																								EHI_141820	Protein kinase, putative;EHI_141820;PTN000584473;orthologs									EHI_152680	EH-domain containing protein, putative;EHI_152680;PTN000131120;orthologs
																								EHI_094100	Galactokinase, putative;EHI_094100;PTN000048528;orthologs									EHI_092730	ADP-ribosylation factor, putative (Fragment);EHI_092730;PTN000195633;orthologs
																								EHI_186820	Protein kinase domain containing protein;EHI_186820;PTN000679795;orthologs									EHI_148630	EhSec24B;EHI_148630;PTN000351563;orthologs
																								EHI_039180	Acetyltransferase, putative;EHI_039180;PTN000602425;orthologs									EHI_135210	Vacular protein sorting 33A, putative;EHI_135210;PTN000187899;orthologs
																								EHI_159630	Mob1/phocein family protein;EHI_159570;PTN001861095;orthologs									EHI_045710	AP-2 complex subunit alpha;EHI_045710;PTN000512971;orthologs
																								EHI_151670	Protein kinase, putative;EHI_151670;PTN000585364;orthologs									EHI_073440	ADP ribosylation factor, putative;EHI_073440;PTN000196079;orthologs
																								EHI_054790	tRNA nucleotidyltransferase, putative;EHI_054790;PTN000348200;orthologs									EHI_103410	EhSec31;EHI_103410;PTN000357951;orthologs
																								EHI_139990	Protein kinase domain containing protein;EHI_139990;PTN008594999;orthologs									EHI_064660	Sec24 protein, putative;EHI_064660;PTN000351560;orthologs
																								EHI_180660	Protein kinase domain containing protein;EHI_180660;PTN008595175;orthologs									EHI_093130	EhSec1 (Fragment);EHI_093130;PTN000187785;orthologs
																								EHI_023310	RING zinc finger protein, putative;EHI_023310;PTN000188609;orthologs									EHI_131120	ELL complex EAP30 subunit, putative;EHI_131120;PTN000301611;orthologs
																								EHI_196540	IBR domain containing protein;EHI_196540;PTN000188610;orthologs									EHI_164320	EhSyntaxin 16 (Fragment);EHI_164320;PTN000461903;orthologs
																								EHI_048700	Ubiquitin-conjugating enzyme family protein;EHI_048700;PTN000629989;orthologs									EHI_160900	EhVps45A;EHI_160900;PTN000187970;orthologs
																								EHI_106700	Protein kinase domain containing protein (Fragment);EHI_106700;PTN000623179;orthologs									4.1	Anatomical structure development (GO:0048856) explode	6
																								EHI_093950	GDP-Man:Man(3)GlcNAc(2)-PP-Dol alpha-1,2-mannosyltransferase;EHI_093950;PTN000282449;orthologs									EHI_067390	Rho family GTPase;EHI_067390;PTN000633441;orthologs
																								EHI_075160	Protein kinase, putative;EHI_075160;PTN001218618;orthologs									EHI_046630	Rho family GTPase;EHI_046630;PTN000633442;orthologs
																								EHI_053480	DNA repair protein REV1;EHI_053480;PTN000118020;orthologs									EHI_178680	Rho family GTPase;EHI_178680;PTN000633460;orthologs
																								EHI_028950	Chitobiosyldiphosphodolichol beta-mannosyltransferase, putative;EHI_028950;PTN000315560;orthologs									EHI_144600	Rho family GTPase;EHI_144600;PTN000633152;orthologs
																								EHI_198650	Uncharacterized protein;EHI_198650;PTN002563699;orthologs									EHI_067220	Rho family GTPase;EHI_067220;PTN000633465;orthologs
																								EHI_139080	Longevity-assurance family protein;EHI_139080;PTN000285645;orthologs									EHI_146180	Rho family GTPase;EHI_146180;PTN000633463;orthologs
																								EHI_109970	Protein kinase domain containing protein;EHI_109970;PTN000622105;orthologs									4.2	Anatomical structure morphogenesis (GO:0009653)	6
																								EHI_148440	Serine/threonine-protein kinase, putative;EHI_148440;PTN002391423;orthologs									EHI_067390	Rho family GTPase;EHI_067390;PTN000633441;orthologs
																								EHI_087330	Topoisomerase, putative;EHI_087330;PTN000558651;orthologs									EHI_046630	Rho family GTPase;EHI_046630;PTN000633442;orthologs
																								EHI_003900	Protein kinase domain containing protein;EHI_003900;PTN001173242;orthologs									EHI_178680	Rho family GTPase;EHI_178680;PTN000633460;orthologs
																								EHI_178940	tRNA (guanine-N(7)-)-methyltransferase;EHI_178940;PTN000602560;orthologs									EHI_144600	Rho family GTPase;EHI_144600;PTN000633152;orthologs
																								EHI_041920	Protein kinase domain containing protein;EHI_041920;PTN001217056;orthologs									EHI_067220	Rho family GTPase;EHI_067220;PTN000633465;orthologs
																								EHI_103830	tRNA (Cytosine-5-)-methyltransferase, putative;EHI_103830;PTN000516130;orthologs									EHI_146180	Rho family GTPase;EHI_146180;PTN000633463;orthologs
																								EHI_169320	Serine/threonine-protein kinase TOR;EHI_169320;PTN000124413;orthologs									6.1	cellular localization (GO:0051641) explode	64
																								EHI_125930	Protein kinase, putative;EHI_125930;PTN000585414;orthologs									EHI_067970	Chorein, putative;EHI_067970;PTN000415070;orthologs
																								EHI_098320	SP-RING zinc finger domain containing protein;EHI_098320;PTN000081853;orthologs									EHI_124900	Importin alpha-1 subunit, putative;EHI_124900;PTN000593935;orthologs
																								EHI_122100	Acetyltransferase, putative;EHI_122100;PTN000602422;orthologs									EHI_069440	ARF GTPase activating protein, putative;EHI_069440;PTN000572441;orthologs
																								EHI_170480	Chitin synthase;EHI_170480;PTN000530942;orthologs									EHI_169820	SNF7 family protein;EHI_169820;PTN000509596;orthologs
																								EHI_159710	Alanine aminotransferase, putative;EHI_159710;PTN000202882;orthologs									EHI_006810	14-3-3 protein 3;EHI_006810;PTN000429215;orthologs
																								EHI_151730	Protein kinase, putative;EHI_151730;PTN001218616;orthologs									EHI_127380	Rab family GTPase (Fragment);EhRab8B;PTN000635652;orthologs
																								EHI_121830	Cyclin, putative;EHI_121830;PTN000020013;orthologs									EHI_169210	Coatomer subunit delta;EHI_169210;PTN000012865;orthologs
																								EHI_021570	Serine O-acetyltransferase;SAT 2;PTN001158759;orthologs									EHI_108480	Sec1 family domain containing protein;EHI_108480;PTN004287969;orthologs
																								EHI_141080	SP-RING zinc finger domain containing protein;EHI_141080;PTN000081854;orthologs									EHI_118920	Rab family GTPase (Fragment);EhRabX7;PTN000636117;orthologs
																								EHI_112790	Acetyltransferase, putative;EHI_112790;PTN001517823;orthologs									EHI_158170	GTP-binding protein EhRabX27, putative (Fragment);EhRabX27;PTN001179474;orthologs
																								EHI_142760	Protein kinase domain containing protein;EHI_142760;PTN001935423;orthologs									EHI_154290	Vacuolar protein sorting-associated protein 45, putative;EHI_154290;PTN000187969;orthologs
																								EHI_170330	Non-specific serine/threonine protein kinase;EHI_170330;PTN000063653;orthologs									EHI_042250	Rab family GTPase (Fragment);EhRabX17;PTN000636405;orthologs
																								EHI_179890	Protein kinase domain containing protein;EHI_179890;PTN001218619;orthologs									EHI_151230	PQ loop repeat protein;EHI_151230;PTN000382086;orthologs
																								EHI_187730	Acetyltransferase, GNAT family;EHI_187730;PTN000558212;orthologs									EHI_096180	Ras family protein;EHI_096180;PTN001940109;orthologs
																								EHI_077230	Geranylgeranyl transferase type I subunit beta;EHI_077230;PTN000206732;orthologs									EHI_092280	GPI-anchor transamidase, putative;EHI_092280;PTN000243172;orthologs
																								EHI_153120	Protein kinase domain containing protein;EHI_153120;PTN000623630;orthologs									EHI_045210	TBC/Rab GTPase activating domain containing protein;EHI_045210;PTN000538410;orthologs
																								EHI_130860	Longevity-assurance family protein;EHI_130860;PTN000285642;orthologs									EHI_048170	Protein transport protein SEC61 gamma subunit, putative;EHI_048170;PTN000267754;orthologs
																								EHI_191780	IBR domain containing protein;EHI_191780;PTN000913549;orthologs									EHI_156200	RNAseL inhibitor-like protein, putative;EHI_156200;PTN000443783;orthologs
																								EHI_192540	Protein kinase, putative;EHI_192540;PTN000686843;orthologs									EHI_051090	GTP-binding protein, putative;EHI_051090;PTN000636391;orthologs
																								EHI_023010	Protein kinase, putative;EHI_023010;PTN000624532;orthologs									EHI_099280	Importin alpha, putative;EHI_099280;PTN000593927;orthologs
																								EHI_069470	SP-RING zinc finger domain containing protein;EHI_069470;PTN000081857;orthologs									EHI_004380	Rab family GTPase (Fragment);EhRabM2;PTN000633696;orthologs
																								EHI_124600	HECT-type E3 ubiquitin transferase;EHI_124600;PTN000134447;orthologs									EHI_045360	Importin alpha subunit, putative;EHI_045360;PTN000593925;orthologs
																								EHI_137850	Non-specific serine/threonine protein kinase;EHI_044470;PTN001968812;orthologs									EHI_129330	Ras-related protein Rab-21;EhRab21;PTN000634557;orthologs
																								EHI_174210	Serine/threonine-protein kinase, putative;EHI_174210;PTN000623631;orthologs									EHI_085830	Sec1 family domain containing protein;EHI_085830;PTN000187898;orthologs
																								EHI_044620,EHI_137900	DNA-directed RNA polymerase subunit;EHI_044620;PTN000133096;orthologs									EHI_048250	Rab family GTPase (Fragment);EhRabN1;PTN000634803;orthologs
																								EHI_177010	Aurora kinase;EHI_177010;PTN000681959;orthologs									EHI_026440	RNA recognition motif domain containing protein;EHI_026440;PTN000462957;orthologs
																								EHI_053060	Protein kinase, putative;EHI_053060;PTN000681689;orthologs									EHI_026420	Rab family GTPase;EhRab5;PTN000634809;orthologs
																								EHI_096780	Zinc finger protein, putative;EHI_096780;PTN000188604;orthologs									EHI_150540	ATP-binding cassette sub-family E member 1, putative;EHI_150540;PTN001059786;orthologs
																								EHI_148520	Mob1/phocein family protein;EHI_148520;PTN000503175;orthologs									EHI_139030	EhSyntaxin 1A (Fragment);EHI_139030;PTN000461755;orthologs
																								EHI_044740	UMP-CMP kinase, putative;EHI_044740;PTN000599663;orthologs									EHI_009250	Vesicular integral membrane protein VIP36, putative;EHI_009250;PTN000259766;orthologs
																								EHI_095040	mRNA (guanine-N(7)-)-methyltransferase;EHI_095040;PTN000257147;orthologs									EHI_200730	Serine/threonine protein phosphatase PP2A catalytic subunit, putative;EHI_200730;PTN000186128;orthologs
																								EHI_137930	Acetyltransferase, GNAT family;EHI_137930;PTN000558154;orthologs									EHI_193480	Serine/threonine protein phosphatase PP2A catalytic subunit, putative;EHI_193480;PTN000186129;orthologs
																								EHI_045490	SP-RING zinc finger domain containing protein;EHI_045490;PTN000081852;orthologs									EHI_050810	WH2 motif domain contaning protein;EHI_050810;PTN000596247;orthologs
																								EHI_087830	Uncharacterized protein;EHI_087830;PTN000020598;orthologs									EHI_162550	Vesicular integral membrane protein VIP36, putative;EHI_162550;PTN000259763;orthologs
																								EHI_093340	tRNA (guanine-N(7)-)-methyltransferase non-catalytic subunit;EHI_093340;PTN000418269;orthologs									EHI_181290	Syntaxin 5-like protein, putative;EHI_080870;PTN001837746;orthologs
																								EHI_120320	IBR domain containing protein;EHI_120320;PTN000188908;orthologs									EHI_110810	Unconventional myosin IB;EHI_110810;PTN000321846;orthologs
																								EHI_121470	DNA methyltransferase, putative;EHI_121470;PTN000430855;orthologs									EHI_125680	Exocyst complex component sec15, putative;EHI_125680;PTN000294899;orthologs
																								EHI_161960	Protein kinase, putative;EHI_161960;PTN000624529;orthologs									EHI_194500	ADP-ribosylation factor, putative;EHI_194500;PTN000196076;orthologs
																								EHI_131660	Protein kinase domain containing protein;EHI_131660;PTN000682284;orthologs									EHI_000300	N-ethylmaleimide-sensitive factor attachment protein, alpha, putative;EHI_000300;PTN001788739;orthologs
																								EHI_011180	Protein kinase domain containing protein;EHI_011180;PTN000685686;orthologs									EHI_182830	Uncharacterized protein;EHI_182830;PTN000070553;orthologs
																								EHI_006130	Phosphatidylinositol 3-kinase, putative;EHI_006130;PTN000005877;orthologs									EHI_105090	Importin alpha, putative;EHI_105090;PTN000593926;orthologs
																								EHI_183060	Pantothenate kinase 1, putative;EHI_183060;PTN000264461;orthologs									EHI_147450	Vacuolar sorting protein 26, putative;EHI_147450;PTN000260649;orthologs
																								EHI_162340	Serine/threonine kinase 3, putative;EHI_162340;PTN002391685;orthologs									EHI_148190	GTP-binding nuclear protein;EHI_148190;PTN000632652;orthologs
																								4.1	Microtubule motor activity (GO:0003777)	2								EHI_062460	Protein RER1;EHI_062460;PTN000078517;orthologs
																								EHI_140230	Kinesin-like protein									EHI_086580	Vacuolar protein sorting 35, putative;EHI_086580;PTN000120877;orthologs
																								EHI_196390	Kinesin-like protein									EHI_148070	Importin alpha, putative;EHI_148070;PTN000593932;orthologs
																								5.1	Protein-macromolecule adaptor activity (GO:0030674)	9								EHI_157890	Rab family GTPase;EHI_157890;PTN000633699;orthologs
																								EHI_003930	I/LWEQ domain protein;EHI_003930;PTN000045223;orthologs									EHI_105270	Receptor mediated endocytosis protein, putative;EHI_105270;PTN000131119;orthologs
																								EHI_139030	EhSyntaxin 1A (Fragment);EHI_139030;PTN000461755;orthologs									EHI_107150	ADP-ribosylation factor, putative;EHI_107150;PTN000196383;orthologs
																								EHI_170630	V-SNARE protein VampD2 (Fragment);EHI_170630;PTN002326510;orthologs									EHI_152680	EH-domain containing protein, putative;EHI_152680;PTN000131120;orthologs
																								EHI_181290	Syntaxin 5-like protein, putative;EHI_080870;PTN001837746;orthologs									EHI_092730	ADP-ribosylation factor, putative (Fragment);EHI_092730;PTN000195633;orthologs
																								EHI_040260	HEAT repeat domain containing protein;EHI_040260;PTN000304141;orthologs									EHI_148630	EhSec24B;EHI_148630;PTN000351563;orthologs
																								EHI_000300	N-ethylmaleimide-sensitive factor attachment protein, alpha, putative;EHI_000300;PTN001788739;orthologs									EHI_135210	Vacular protein sorting 33A, putative;EHI_135210;PTN000187899;orthologs
																								EHI_081370	V-SNARE protein VampD3;EHI_081370;PTN002326509;orthologs									EHI_073440	ADP ribosylation factor, putative;EHI_073440;PTN000196079;orthologs
																								EHI_045710	AP-2 complex subunit alpha;EHI_045710;PTN000512971;orthologs									EHI_103410	EhSec31;EHI_103410;PTN000357951;orthologs
																								EHI_164320	EhSyntaxin 16 (Fragment);EHI_164320;PTN000461903;orthologs									EHI_064660	Sec24 protein, putative;EHI_064660;PTN000351560;orthologs
																								6.1	Enzyme regulator activity (GO:0030234)	48								EHI_093130	EhSec1 (Fragment);EHI_093130;PTN000187785;orthologs
																								EHI_068360	Rab GTPase activating protein, putative;EHI_068360;PTN000538401;orthologs									EHI_121490	WD repeat protein;EHI_121490;PTN000132330;orthologs
																								EHI_165060	RhoGAP domain containing protein;EHI_165060;PTN001141774;orthologs									EHI_146510	Rab family GTPase;EHI_146510;PTN000635053;orthologs
																								EHI_108700	Rap/Ran GTPase activating protein, putative;EHI_108700;PTN000403982;orthologs									EHI_131120	ELL complex EAP30 subunit, putative;EHI_131120;PTN000301611;orthologs
																								EHI_153150	RhoGAP domain containing protein;EHI_153150;PTN000571415;orthologs									EHI_006160	Signal recognition particle 19 kDa protein, putative;EHI_006160;PTN000425936;orthologs
																								EHI_083630	Mob1/phocein family protein;EHI_083630;PTN000503174;orthologs									EHI_003020	Rab family GTPase;EhRabX20;PTN000635658;orthologs
																								EHI_149900	Rab GTPase activating protein, putative;EHI_149900;PTN000537864;orthologs									EHI_164320	EhSyntaxin 16 (Fragment);EHI_164320;PTN000461903;orthologs
																								EHI_159560	Cyclin C, putative;EHI_159560;PTN000002645;orthologs									EHI_160900	EhVps45A;EHI_160900;PTN000187970;orthologs
																								EHI_167060	Rab GDP dissociation inhibitor;EHI_167060;PTN000209537;orthologs									6.2	Establishment of localization (GO:0051234) explode	76
																								EHI_045210	TBC/Rab GTPase activating domain containing protein;EHI_045210;PTN000538410;orthologs									EHI_200200	ABC transporter ATP-binding protein, putative;EHI_200200;PTN000656286;orthologs
																								EHI_159630	Mob1/phocein family protein;EHI_159570;PTN001861095;orthologs									EHI_067970	Chorein, putative;EHI_067970;PTN000415070;orthologs
																								EHI_140140	Gtpase activating protein, putative;EHI_140140;PTN000572803;orthologs									EHI_124900	Importin alpha-1 subunit, putative;EHI_124900;PTN000593935;orthologs
																								EHI_185270	Dedicator of cytokinesis domain containing protein;EHI_185270;PTN000594300;orthologs									EHI_100320	Multidrug resistance protein, putative;EHI_100320;PTN000658446;orthologs
																								EHI_166020	TBC domain containing protein;EHI_166020;PTN000538258;orthologs									EHI_069440	ARF GTPase activating protein, putative;EHI_069440;PTN000572441;orthologs
																								EHI_079910	Rap/Ran GTPase-activating protein, putative;EHI_079910;PTN000403985;orthologs									EHI_169820	SNF7 family protein;EHI_169820;PTN000509596;orthologs
																								EHI_198650	Uncharacterized protein;EHI_198650;PTN002563699;orthologs									EHI_127380	Rab family GTPase (Fragment);EhRab8B;PTN000635652;orthologs
																								EHI_035800	Ras GTPase activating protein, putative;EHI_035800;PTN000365639;orthologs									EHI_169210	Coatomer subunit delta;EHI_169210;PTN000012865;orthologs
																								EHI_161950	RhoGAP domain containing protein;EHI_161950;PTN000571385;orthologs									EHI_108480	Sec1 family domain containing protein;EHI_108480;PTN004287969;orthologs
																								EHI_199570	RhoGAP domain containing protein;EHI_199570;PTN000571389;orthologs									EHI_081400	AP-2 complex protein, putative;EHI_081400;PTN000123903;orthologs
																								EHI_187240	AAA family ATPase, putative;EHI_187240;PTN000349942;orthologs									EHI_118920	Rab family GTPase (Fragment);EhRabX7;PTN000636117;orthologs
																								EHI_092420	Ras guanine nucleotide exchange factor, putative;EHI_092420;PTN000561680;orthologs									EHI_003930	I/LWEQ domain protein;EHI_003930;PTN000045223;orthologs
																								EHI_049300	RhoGAP domain containing protein;EHI_049300;PTN000571386;orthologs									EHI_158170	GTP-binding protein EhRabX27, putative (Fragment);EhRabX27;PTN001179474;orthologs
																								EHI_100290	Rap/Ran GTPase-activating protein, putative;EHI_100290;PTN001038964;orthologs									EHI_154290	Vacuolar protein sorting-associated protein 45, putative;EHI_154290;PTN000187969;orthologs
																								EHI_135170	TBC domain containing protein;EHI_135170;PTN008586230;orthologs									EHI_042250	Rab family GTPase (Fragment);EhRabX17;PTN000636405;orthologs
																								EHI_052170	TBC/Rab GTPase activating domain containing protein;EHI_052170;PTN001883916;orthologs									EHI_151230	PQ loop repeat protein;EHI_151230;PTN000382086;orthologs
																								EHI_068310	RhoGAP domain containing protein;EHI_068310;PTN000571388;orthologs									EHI_167060	Rab GDP dissociation inhibitor;EHI_167060;PTN000209537;orthologs
																								EHI_127420	Cell division control protein CDC24, putative;EHI_127420;PTN000293157;orthologs									EHI_096180	Ras family protein;EHI_096180;PTN001940109;orthologs
																								EHI_121830	Cyclin, putative;EHI_121830;PTN000020013;orthologs									EHI_045210	TBC/Rab GTPase activating domain containing protein;EHI_045210;PTN000538410;orthologs
																								EHI_013140	Ras guanine nucleotide exchange factor, putative;EHI_013140;PTN000561729;orthologs									EHI_048170	Protein transport protein SEC61 gamma subunit, putative;EHI_048170;PTN000267754;orthologs
																								EHI_124570	Uncharacterized protein;EHI_124570;PTN002696304;orthologs									EHI_156200	RNAseL inhibitor-like protein, putative;EHI_156200;PTN000443783;orthologs
																								EHI_130980	AAA family ATPase, putative;EHI_130980;PTN000349941;orthologs									EHI_051090	GTP-binding protein, putative;EHI_051090;PTN000636391;orthologs
																								EHI_148170	Serine/threonine-protein phosphatase 2A 55 kDa regulatory subunit B;EHI_148170;PTN000221875;orthologs									EHI_178580	ATP-binding cassette protein, putative;EHI_178580;PTN000658439;orthologs
																								EHI_114370	RhoGAP domain containing protein;EHI_114370;PTN000571402;orthologs									EHI_099280	Importin alpha, putative;EHI_099280;PTN000593927;orthologs
																								EHI_182500	RhoGAP domain containing protein;EHI_182500;PTN001142061;orthologs									EHI_004380	Rab family GTPase (Fragment);EhRabM2;PTN000633696;orthologs
																								EHI_010050	Rap/Ran GTPase-activating protein, putative;EHI_010050;PTN000403992;orthologs									EHI_045360	Importin alpha subunit, putative;EHI_045360;PTN000593925;orthologs
																								EHI_170600	Ras guanine nucleotide exchange factor, putative;EHI_170600;PTN000561665;orthologs									EHI_129330	Ras-related protein Rab-21;EhRab21;PTN000634557;orthologs
																								EHI_045050	AAA family ATPase, putative;EHI_045050;PTN000349943;orthologs									EHI_085830	Sec1 family domain containing protein;EHI_085830;PTN000187898;orthologs
																								EHI_045100	RhoGAP domain containing protein;EHI_045100;PTN000571918;orthologs									EHI_048250	Rab family GTPase (Fragment);EhRabN1;PTN000634803;orthologs
																								EHI_148520	Mob1/phocein family protein;EHI_148520;PTN000503175;orthologs									EHI_026440	RNA recognition motif domain containing protein;EHI_026440;PTN000462957;orthologs
																								EHI_151210	TBC domain containing protein;EHI_151210;PTN000538259;orthologs									EHI_026420	Rab family GTPase;EhRab5;PTN000634809;orthologs
																								EHI_108750	Rap/Ran GTPase activating protein, putative;EHI_108750;PTN000403983;orthologs									EHI_150540	ATP-binding cassette sub-family E member 1, putative;EHI_150540;PTN001059786;orthologs
																								EHI_127040	Ras guanine nucleotide exchange factor, putative;EHI_127040;PTN000561673;orthologs									EHI_139030	EhSyntaxin 1A (Fragment);EHI_139030;PTN000461755;orthologs
																								EHI_087830	Uncharacterized protein;EHI_087830;PTN000020598;orthologs									EHI_009250	Vesicular integral membrane protein VIP36, putative;EHI_009250;PTN000259766;orthologs
																								EHI_159300	RhoGAP domain containing protein;EHI_159300;PTN000571409;orthologs									EHI_141350	Phospholipid-transporting ATPase;EHI_141350;PTN000642804;orthologs
																								EHI_044980	Tumor suppressor candidate 4, putative;EHI_044980;PTN001770481;orthologs									EHI_170630	V-SNARE protein VampD2 (Fragment);EHI_170630;PTN002326510;orthologs
																								EHI_009970	Rab GTPase activating protein, putative;EHI_009970;PTN000538409;orthologs									EHI_050810	WH2 motif domain contaning protein;EHI_050810;PTN000596247;orthologs
																								EHI_098850	Serine/threonine-protein phosphatase 2A activator;EHI_098850;PTN000000694;orthologs									EHI_162550	Vesicular integral membrane protein VIP36, putative;EHI_162550;PTN000259763;orthologs
																								EHI_196960	RhoGAP domain containing protein;EHI_196960;PTN000571913;orthologs									EHI_181290	Syntaxin 5-like protein, putative;EHI_080870;PTN001837746;orthologs
																								EHI_069170	RhoGAP domain containing protein;EHI_069170;PTN002353414;orthologs									EHI_110810	Unconventional myosin IB;EHI_110810;PTN000321846;orthologs
																								7.1	Structural constituent of ribosome (GO:0003735)	28								EHI_125680	Exocyst complex component sec15, putative;EHI_125680;PTN000294899;orthologs
																								EHI_008620	60S ribosomal protein L17, putative;EHI_008620;PTN000174262;orthologs									EHI_194500	ADP-ribosylation factor, putative;EHI_194500;PTN000196076;orthologs
																								EHI_177470	40S ribosomal protein S25;EHI_177470;PTN000304320;orthologs									EHI_000300	N-ethylmaleimide-sensitive factor attachment protein, alpha, putative;EHI_000300;PTN001788739;orthologs
																								EHI_058080	60S ribosomal protein L31, putative;EHI_058080;PTN000102901;orthologs									EHI_182830	Uncharacterized protein;EHI_182830;PTN000070553;orthologs
																								EHI_193330,EHI_051710,EHI_196920	60S ribosomal protein L23, putative;EHI_051710;PTN001716580;orthologs									EHI_105090	Importin alpha, putative;EHI_105090;PTN000593926;orthologs
																								EHI_057850	40S ribosomal protein S4, putative;EHI_057850;PTN000172002;orthologs									EHI_081370	V-SNARE protein VampD3;EHI_081370;PTN002326509;orthologs
																								EHI_146370	60S ribosomal protein L27;EHI_146370;PTN000052229;orthologs									EHI_147450	Vacuolar sorting protein 26, putative;EHI_147450;PTN000260649;orthologs
																								EHI_161180	60S ribosomal protein L21, putative;EHI_161180;PTN001841970;orthologs									EHI_148190	GTP-binding nuclear protein;EHI_148190;PTN000632652;orthologs
																								EHI_124850	40S ribosomal protein S11, putative;EHI_124850;PTN000078607;orthologs									EHI_062460	Protein RER1;EHI_062460;PTN000078517;orthologs
																								EHI_140170	40S ribosomal protein S20, putative;EHI_140170;PTN000193585;orthologs									EHI_086580	Vacuolar protein sorting 35, putative;EHI_086580;PTN000120877;orthologs
																								EHI_110340	Ribosomal protein L19;EHI_110340;PTN000076653;orthologs									EHI_148070	Importin alpha, putative;EHI_148070;PTN000593932;orthologs
																								EHI_105180	40S ribosomal protein S26;EHI_105180;PTN000283838;orthologs									EHI_009940	AP complex subunit sigma (Fragment);EHI_009940;PTN000204326;orthologs
																								EHI_068200	60S ribosomal protein L31, putative;EHI_068200;PTN001658712;orthologs									EHI_157890	Rab family GTPase;EHI_157890;PTN000633699;orthologs
																								EHI_181560	60S ribosomal protein L13, putative;EHI_181560;PTN000197569;orthologs									EHI_152720	Small-conductance mechanosensitive ion channel, putative;EHI_152720;PTN001269676;orthologs
																								EHI_096850	Ribosomal protein L19;EHI_096850;PTN000076652;orthologs									EHI_140130	Phospholipid-transporting ATPase;EHI_140130;PTN000642798;orthologs
																								EHI_039010	40S ribosomal protein S26;EHI_039010;PTN000283839;orthologs									EHI_105270	Receptor mediated endocytosis protein, putative;EHI_105270;PTN000131119;orthologs
																								EHI_004200	40S ribosomal protein S27;EHI_004200;PTN000174372;orthologs									EHI_107150	ADP-ribosylation factor, putative;EHI_107150;PTN000196383;orthologs
																								EHI_197030	40S ribosomal protein S10, putative;EHI_197030;PTN000254515;orthologs									EHI_152680	EH-domain containing protein, putative;EHI_152680;PTN000131120;orthologs
																								EHI_035460	40S ribosomal protein S13, putative;EHI_035460;PTN000223339;orthologs									EHI_092730	ADP-ribosylation factor, putative (Fragment);EHI_092730;PTN000195633;orthologs
																								EHI_030760	60S ribosomal protein L24, putative;EHI_030760;PTN001647308;orthologs									EHI_148630	EhSec24B;EHI_148630;PTN000351563;orthologs
																								EHI_040660,EHI_038580	60S ribosomal protein L11, putative;EHI_038580;PTN001736885;orthologs									EHI_135210	Vacular protein sorting 33A, putative;EHI_135210;PTN000187899;orthologs
																								EHI_035170	U3 small nucleolar ribonucleoprotein subunit, putative;EHI_035170;PTN001722803;orthologs									EHI_178590	Histone RNA hairpin-binding protein, putative;EHI_178590;PTN000425815;orthologs
																								EHI_158550	40S ribosomal protein S26;EHI_158550;PTN000283840;orthologs									EHI_045710	AP-2 complex subunit alpha;EHI_045710;PTN000512971;orthologs
																								EHI_137870	40S ribosomal protein S5;EHI_044590;PTN000128945;orthologs									EHI_073440	ADP ribosylation factor, putative;EHI_073440;PTN000196079;orthologs
																								EHI_193080	60S ribosomal protein L9, putative;EHI_193080;PTN000183730;orthologs									EHI_103410	EhSec31;EHI_103410;PTN000357951;orthologs
																								EHI_099730	60S ribosomal protein L13, putative;EHI_017700;PTN001694491;orthologs									EHI_064660	Sec24 protein, putative;EHI_064660;PTN000351560;orthologs
																								EHI_118170	40S ribosomal protein S4, putative;EHI_118170;PTN000172001;orthologs									EHI_093130	EhSec1 (Fragment);EHI_093130;PTN000187785;orthologs
																								EHI_045300	60S ribosomal protein L6, putative;EHI_045300;PTN001642998;orthologs									EHI_146510	Rab family GTPase;EHI_146510;PTN000635053;orthologs
																								EHI_126250	Ribosomal protein S29, putative;EHI_030070;PTN000244261;orthologs									EHI_131120	ELL complex EAP30 subunit, putative;EHI_131120;PTN000301611;orthologs
																								8.1	DNA-binding transcription factor activity (GO:0003700)	5								EHI_006160	Signal recognition particle 19 kDa protein, putative;EHI_006160;PTN000425936;orthologs
																								EHI_130710	Myb-like DNA-binding domain containing protein;EHI_130710;PTN001289600;orthologs									EHI_003020	Rab family GTPase;EhRabX20;PTN000635658;orthologs
																								EHI_092700	Myb-like DNA-binding domain containing protein;EHI_092700;PTN000067678;orthologs									EHI_198990	Formate/nitrite transporter family protein, putative;EHI_198990;PTN000775610;orthologs
																								EHI_182610	Myb-like DNA-binding domain containing protein;EHI_182610;PTN000067673;orthologs									EHI_043010	H(+)-transporting two-sector ATPase;EHI_043010;PTN000389869;orthologs
																								EHI_153360	Myb-like DNA-binding domain containing protein;EHI_153360;PTN000067681;orthologs									EHI_164320	EhSyntaxin 16 (Fragment);EHI_164320;PTN000461903;orthologs
																								EHI_012420	Myb-like DNA-binding domain containing protein;EHI_012420;PTN000067680;orthologs									EHI_160900	EhVps45A;EHI_160900;PTN000187970;orthologs
																								9.1	Translation regulator activity, nucleic acid binding (GO:0090079)	6								EHI_016380	Multidrug resistance protein 2, putative;EHI_016380;PTN000657413;orthologs
																								EHI_019640	Caldesmon, putative;EHI_019640;PTN002758184;orthologs									6.3	Localization of cell (GO:0051674) explode	1
																								EHI_180000	Eukaryotic translation initiation factor 4E, putative;EHI_180000;PTN000238875;orthologs									EHI_006130	Phosphatidylinositol 3-kinase, putative
																								EHI_159690	Eukaryotic translation initiation factor 4E, putative;EHI_159690;PTN000238870;orthologs									6.4	Macromolecule localization (GO:0033036) explode	53
																								EHI_005100	Eukaryotic translation initiation factor 2 alpha subunit, putative;EHI_005100;PTN000063962;orthologs									EHI_067970	Chorein, putative;EHI_067970;PTN000415070;orthologs
																								EHI_103300	Eukaryotic translation initiation factor 4C;EHI_103300;PTN000494954;orthologs									EHI_124900	Importin alpha-1 subunit, putative;EHI_124900;PTN000593935;orthologs
																								EHI_151820	Eukaryotic translation initiation factor 4E, putative;EHI_151820;PTN000238874;orthologs									EHI_006810	14-3-3 protein 3;EHI_006810;PTN000429215;orthologs
																								10.1	Lipid transporter activity (GO:0005319)	2								EHI_127380	Rab family GTPase (Fragment);EhRab8B;PTN000635652;orthologs
																								EHI_141350	Phospholipid-transporting ATPase									EHI_108480	Sec1 family domain containing protein;EHI_108480;PTN004287969;orthologs
																								EHI_140130	Phospholipid-transporting ATPase									EHI_118920	Rab family GTPase (Fragment);EhRabX7;PTN000636117;orthologs
																								10.2	Transmembrane transporter activity (GO:0022857)	14								EHI_158170	GTP-binding protein EhRabX27, putative (Fragment);EhRabX27;PTN001179474;orthologs
																								EHI_197410	Cation transporter, putative;EHI_197410;PTN000169342;orthologs									EHI_154290	Vacuolar protein sorting-associated protein 45, putative;EHI_154290;PTN000187969;orthologs
																								EHI_200200	ABC transporter ATP-binding protein, putative;EHI_200200;PTN000656286;orthologs									EHI_042250	Rab family GTPase (Fragment);EhRabX17;PTN000636405;orthologs
																								EHI_100320	Multidrug resistance protein, putative;EHI_100320;PTN000658446;orthologs									EHI_151230	PQ loop repeat protein;EHI_151230;PTN000382086;orthologs
																								EHI_048170	Protein transport protein SEC61 gamma subunit, putative;EHI_048170;PTN000267754;orthologs									EHI_096180	Ras family protein;EHI_096180;PTN001940109;orthologs
																								EHI_178580	ATP-binding cassette protein, putative;EHI_178580;PTN000658439;orthologs									EHI_092280	GPI-anchor transamidase, putative;EHI_092280;PTN000243172;orthologs
																								EHI_110730	Nucleoside transporter, putative;EHI_110730;PTN000035829;orthologs									EHI_045210	TBC/Rab GTPase activating domain containing protein;EHI_045210;PTN000538410;orthologs
																								EHI_199020	High-affinity potassium uptake transporter, putative;EHI_199020;PTN000776277;orthologs									EHI_048170	Protein transport protein SEC61 gamma subunit, putative;EHI_048170;PTN000267754;orthologs
																								EHI_011970	High-affinity potassium uptake transporter, putative;EHI_011970;PTN001257667;orthologs									EHI_051090	GTP-binding protein, putative;EHI_051090;PTN000636391;orthologs
																								EHI_152720	Small-conductance mechanosensitive ion channel, putative;EHI_152720;PTN001269676;orthologs									EHI_099280	Importin alpha, putative;EHI_099280;PTN000593927;orthologs
																								EHI_030830	Calcium-transporting ATPase;EHI_030830;PTN000643963;orthologs									EHI_004380	Rab family GTPase (Fragment);EhRabM2;PTN000633696;orthologs
																								EHI_153450	Transporter, major facilitator family;EHI_153450;PTN000454863;orthologs									EHI_045360	Importin alpha subunit, putative;EHI_045360;PTN000593925;orthologs
																								EHI_198990	Formate/nitrite transporter family protein, putative;EHI_198990;PTN000775610;orthologs									EHI_129330	Ras-related protein Rab-21;EhRab21;PTN000634557;orthologs
																								EHI_043010	H(+)-transporting two-sector ATPase;EHI_043010;PTN000389869;orthologs									EHI_085830	Sec1 family domain containing protein;EHI_085830;PTN000187898;orthologs
																								EHI_016380	Multidrug resistance protein 2, putative;EHI_016380;PTN000657413;orthologs									EHI_048250	Rab family GTPase (Fragment);EhRabN1;PTN000634803;orthologs
																																		EHI_026440	RNA recognition motif domain containing protein;EHI_026440;PTN000462957;orthologs
																																		EHI_026420	Rab family GTPase;EhRab5;PTN000634809;orthologs
																																		EHI_139030	EhSyntaxin 1A (Fragment);EHI_139030;PTN000461755;orthologs
																																		EHI_200730	Serine/threonine protein phosphatase PP2A catalytic subunit, putative;EHI_200730;PTN000186128;orthologs
																																		EHI_141350	Phospholipid-transporting ATPase;EHI_141350;PTN000642804;orthologs
																																		EHI_193480	Serine/threonine protein phosphatase PP2A catalytic subunit, putative;EHI_193480;PTN000186129;orthologs
																																		EHI_181290	Syntaxin 5-like protein, putative;EHI_080870;PTN001837746;orthologs
																																		EHI_194500	ADP-ribosylation factor, putative;EHI_194500;PTN000196076;orthologs
																																		EHI_000300	N-ethylmaleimide-sensitive factor attachment protein, alpha, putative;EHI_000300;PTN001788739;orthologs
																																		EHI_182830	Uncharacterized protein;EHI_182830;PTN000070553;orthologs
																																		EHI_105090	Importin alpha, putative;EHI_105090;PTN000593926;orthologs
																																		EHI_147450	Vacuolar sorting protein 26, putative;EHI_147450;PTN000260649;orthologs
																																		EHI_148190	GTP-binding nuclear protein;EHI_148190;PTN000632652;orthologs
																																		EHI_062460	Protein RER1;EHI_062460;PTN000078517;orthologs
																																		EHI_086580	Vacuolar protein sorting 35, putative;EHI_086580;PTN000120877;orthologs
																																		EHI_148070	Importin alpha, putative;EHI_148070;PTN000593932;orthologs
																																		EHI_157890	Rab family GTPase;EHI_157890;PTN000633699;orthologs
																																		EHI_140130	Phospholipid-transporting ATPase;EHI_140130;PTN000642798;orthologs
																																		EHI_107150	ADP-ribosylation factor, putative;EHI_107150;PTN000196383;orthologs
																																		EHI_092730	ADP-ribosylation factor, putative (Fragment);EHI_092730;PTN000195633;orthologs
																																		EHI_135210	Vacular protein sorting 33A, putative;EHI_135210;PTN000187899;orthologs
																																		EHI_178590	Histone RNA hairpin-binding protein, putative;EHI_178590;PTN000425815;orthologs
																																		EHI_073440	ADP ribosylation factor, putative;EHI_073440;PTN000196079;orthologs
																																		EHI_103410	EhSec31;EHI_103410;PTN000357951;orthologs
																																		EHI_093130	EhSec1 (Fragment);EHI_093130;PTN000187785;orthologs
																																		EHI_121490	WD repeat protein;EHI_121490;PTN000132330;orthologs
																																		EHI_146510	Rab family GTPase;EHI_146510;PTN000635053;orthologs
																																		EHI_131120	ELL complex EAP30 subunit, putative;EHI_131120;PTN000301611;orthologs
																																		EHI_006160	Signal recognition particle 19 kDa protein, putative;EHI_006160;PTN000425936;orthologs
																																		EHI_003020	Rab family GTPase;EhRabX20;PTN000635658;orthologs
																																		EHI_164320	EhSyntaxin 16 (Fragment);EHI_164320;PTN000461903;orthologs
																																		EHI_160900	EhVps45A;EHI_160900;PTN000187970;orthologs
																																		6.5	Maintenance of location (GO:0051235) explode	2
																																		EHI_067970	Chorein, putative
																																		EHI_062460	Protein RER1
																																		6.7	Protein-containing complex localization (GO:0031503)	3
																																		EHI_156200	RNAseL inhibitor-like protein, putative
																																		EHI_150540	ATP-binding cassette sub-family E member 1, putative
																																		EHI_148190	GTP-binding nuclear protein
																																		8.1	ATP metabolic process (GO:0046034) explode	1
																																		EHI_130700	Phosphopyruvate hydratase
																																		8.2	Biosynthetic process (GO:0009058) explode	83
																																		EHI_169700	Cysteinyl-tRNA synthetase;EHI_169700;PTN000095395;orthologs
																																		EHI_098730	Ribosomal RNA methyltransferase, putative;EHI_098730;PTN000100380;orthologs
																																		EHI_192480	Scavenger mRNA decapping enzyme, putative;EHI_192480;PTN000312267;orthologs
																																		EHI_005040	Adenosine deaminase, putative;EHI_005040;PTN000150862;orthologs
																																		EHI_152340	Choline/ethanolamine kinase, putative;EHI_152340;PTN000503682;orthologs
																																		EHI_130710	Myb-like DNA-binding domain containing protein;EHI_130710;PTN001289600;orthologs
																																		EHI_137470	Deoxyuridine 5'-triphosphate nucleotidohydrolase;EHI_137470;PTN000133404;orthologs
																																		EHI_008620	60S ribosomal protein L17, putative;EHI_008620;PTN000174262;orthologs
																																		EHI_179810	Phosphomannomutase;EHI_179810;PTN000049365;orthologs
																																		EHI_040840	Dephospho-CoA kinase, putative;EHI_040840;PTN000075433;orthologs
																																		EHI_054760	Peptidyl-prolyl cis-trans isomerase;EHI_054760;PTN000116869;orthologs
																																		EHI_148580	Choline/ethanolamine kinase, putative;EHI_148580;PTN000503681;orthologs
																																		EHI_104590	Apyrase, putative;EHI_104590;PTN000314825;orthologs
																																		EHI_142940	TPR repeat protein;EHI_142940;PTN000361589;orthologs
																																		EHI_058080	60S ribosomal protein L31, putative;EHI_058080;PTN000102901;orthologs
																																		EHI_025390	Kinase;EHI_025390;PTN000274273;orthologs
																																		EHI_070720	Inositol-3-phosphate synthase;EHI_070720;PTN000161864;orthologs
																																		EHI_023090	RecQ family DNA helicase;EHI_023090;PTN000345067;orthologs
																																		EHI_049900	Cell division control protein 45 CDC45, putative;EHI_049900;PTN000053472;orthologs
																																		EHI_159560	Cyclin C, putative;EHI_159560;PTN000002645;orthologs
																																		EHI_002130	Phenylalanyl-tRNA synthetase beta subunit;EHI_002130;PTN000101894;orthologs
																																		EHI_053610	Apyrase, putative;EHI_053610;PTN000314829;orthologs
																																		EHI_092280	GPI-anchor transamidase, putative;EHI_092280;PTN000243172;orthologs
																																		EHI_156200	RNAseL inhibitor-like protein, putative;EHI_156200;PTN000443783;orthologs
																																		EHI_093950	GDP-Man:Man(3)GlcNAc(2)-PP-Dol alpha-1,2-mannosyltransferase;EHI_093950;PTN000282449;orthologs
																																		EHI_158020	Transcription initiation factor IIIB chain BRF, putative;EHI_158020;PTN000178600;orthologs
																																		EHI_155570	Glutamyl-tRNA synthetase;EHI_155570;PTN000012607;orthologs
																																		EHI_053480	DNA repair protein REV1;EHI_053480;PTN000118020;orthologs
																																		EHI_028950	Chitobiosyldiphosphodolichol beta-mannosyltransferase, putative;EHI_028950;PTN000315560;orthologs
																																		EHI_082530	Acetyl-CoA carboxytransferase;EHI_082530;PTN000429781;orthologs
																																		EHI_117970	DNA replication licensing factor MCM2;EHI_117970;PTN000179957;orthologs
																																		EHI_139080	Longevity-assurance family protein;EHI_139080;PTN000285645;orthologs
																																		EHI_057850	40S ribosomal protein S4, putative;EHI_057850;PTN000172002;orthologs
																																		EHI_158110	DNA replication licensing factor MCM7;MCM7;PTN000180085;orthologs
																																		EHI_161970	Leucyl-tRNA synthetase;EHI_161970;PTN000236272;orthologs
																																		EHI_197850	General transcription and DNA repair factor IIH helicase subunit XPD;EHI_197850;PTN000158293;orthologs
																																		EHI_150540	ATP-binding cassette sub-family E member 1, putative;EHI_150540;PTN001059786;orthologs
																																		EHI_187240	AAA family ATPase, putative;EHI_187240;PTN000349942;orthologs
																																		EHI_179340	HMG box protein;EHI_179340;PTN002300054;orthologs
																																		EHI_189420	Deoxyuridine 5'-triphosphate nucleotidohydrolase;EHI_189420;PTN000133406;orthologs
																																		EHI_092700	Myb-like DNA-binding domain containing protein;EHI_092700;PTN000067678;orthologs
																																		EHI_137090	TFIID subunit, putative;EHI_137090;PTN000260114;orthologs
																																		EHI_148350	Transcription initiation protein SPT4, putative;EHI_148350;PTN000306315;orthologs
																																		EHI_109860	FACT complex subunit;EHI_109860;PTN000360192;orthologs
																																		EHI_170480	Chitin synthase;EHI_170480;PTN000530942;orthologs
																																		EHI_182880	TFIIH basal transcription factor complex subunit, putative;EHI_182880;PTN000294425;orthologs
																																		EHI_182610	Myb-like DNA-binding domain containing protein;EHI_182610;PTN000067673;orthologs
																																		EHI_128160	Activating signal cointegrator 1 complex subunit 1, putative;EHI_128160;PTN001411104;orthologs
																																		EHI_091070	RuvB-like helicase;EHI_091070;PTN000120365;orthologs
																																		EHI_141120	Helicase, putative;EHI_141120;PTN002244980;orthologs
																																		EHI_100430	Ornithine decarboxylase;ODC;PTN000159884;orthologs
																																		EHI_068200	60S ribosomal protein L31, putative;EHI_068200;PTN001658712;orthologs
																																		EHI_103300	Eukaryotic translation initiation factor 4C;EHI_103300;PTN000494954;orthologs
																																		EHI_077240	TATA-box-binding protein-like 1;trf1;PTN002227218;orthologs
																																		EHI_002010	Mannose-6-phosphate isomerase;EHI_002010;PTN000034082;orthologs
																																		EHI_130980	AAA family ATPase, putative;EHI_130980;PTN000349941;orthologs
																																		EHI_153360	Myb-like DNA-binding domain containing protein;EHI_153360;PTN000067681;orthologs
																																		EHI_045030	Uncharacterized protein;EHI_045030;PTN000059264;orthologs
																																		EHI_130860	Longevity-assurance family protein;EHI_130860;PTN000285642;orthologs
																																		EHI_067930	Replication factor A, putative;EHI_067930;PTN008595945;orthologs
																																		EHI_044620,EHI_137900	DNA-directed RNA polymerase subunit;EHI_044620;PTN000133096;orthologs
																																		EHI_118640	Negative cofactor 2-beta;EHI_118640;PTN000115802;orthologs
																																		EHI_045050	AAA family ATPase, putative;EHI_045050;PTN000349943;orthologs
																																		EHI_177660	Isoleucyl-tRNA synthetase;EHI_177660;PTN000235824;orthologs
																																		EHI_030760	60S ribosomal protein L24, putative;EHI_030760;PTN001647308;orthologs
																																		EHI_035170	U3 small nucleolar ribonucleoprotein subunit, putative;EHI_035170;PTN001722803;orthologs
																																		EHI_063340,EHI_087380	Prefoldin, alpha subunit;EHI_063340;PTN001761852;orthologs
																																		EHI_121490	WD repeat protein;EHI_121490;PTN000132330;orthologs
																																		EHI_119550	CCR4/NOT transcription complex subunit 3, putative;EHI_119550;PTN000595816;orthologs
																																		EHI_137870	40S ribosomal protein S5;EHI_044590;PTN000128945;orthologs
																																		EHI_193080	60S ribosomal protein L9, putative;EHI_193080;PTN000183730;orthologs
																																		EHI_099730	60S ribosomal protein L13, putative;EHI_017700;PTN001694491;orthologs
																																		EHI_183010	Dolichyl-diphosphooligosaccharide--protein glycosyltransferase 48 kDa subunit;EHI_183010;PTN000089408;orthologs
																																		EHI_118170	40S ribosomal protein S4, putative;EHI_118170;PTN000172001;orthologs
																																		EHI_103730	Threonyl-tRNA synthetase;EHI_103730;PTN000155189;orthologs
																																		EHI_045300	60S ribosomal protein L6, putative;EHI_045300;PTN001642998;orthologs
																																		EHI_103780	Dolichyl-diphosphooligosaccharide--protein glycosyltransferase subunit OST2;EHI_103780;PTN000076058;orthologs
																																		EHI_006160	Signal recognition particle 19 kDa protein, putative;EHI_006160;PTN000425936;orthologs
																																		EHI_065830	Density-regulated protein, putative;EHI_065830;PTN000300494;orthologs
																																		EHI_012420	Myb-like DNA-binding domain containing protein;EHI_012420;PTN000067680;orthologs
																																		EHI_006130	Phosphatidylinositol 3-kinase, putative;EHI_006130;PTN000005877;orthologs
																																		EHI_183060	Pantothenate kinase 1, putative;EHI_183060;PTN000264461;orthologs
																																		EHI_155330	Prefoldin, alpha subunit;EHI_155330;PTN000293232;orthologs
																																		8.3	Catabolic process (GO:0009056) explode	54
																																		EHI_052050	26s protease regulatory subunit;EHI_052050;PTN000553460;orthologs
																																		EHI_005870	Proteasome regulatory subunit, putative;EHI_005870;PTN000027419;orthologs
																																		EHI_050570	Cysteine proteinase, putative;EHI_050570;PTN000275501;orthologs
																																		EHI_033710	Histolysain;CPP2;PTN000275494;orthologs
																																		EHI_192480	Scavenger mRNA decapping enzyme, putative;EHI_192480;PTN000312267;orthologs
																																		EHI_180170	Cysteine protease, putative;EHI_180170;PTN000275499;orthologs
																																		EHI_005040	Adenosine deaminase, putative;EHI_005040;PTN000150862;orthologs
																																		EHI_121800	2-deoxy-D-ribose 5-phosphate aldolase;EHI_121800;PTN000095298;orthologs
																																		EHI_137470	Deoxyuridine 5'-triphosphate nucleotidohydrolase;EHI_137470;PTN000133404;orthologs
																																		EHI_192100	Inosine triphosphate pyrophosphatase, putative;EHI_192100;PTN000116040;orthologs
																																		EHI_130700	Phosphopyruvate hydratase;EHI_130700;PTN000224555;orthologs
																																		EHI_069380	Phospholipase B-like;EHI_069380;PTN000271535;orthologs
																																		EHI_123390	Peroxiredoxin;EHI_123390;PTN001321772;orthologs
																																		EHI_062480	Cysteine protease, putative;EHI_062480;PTN000275496;orthologs
																																		EHI_093360	5'-3' exonuclease domain containing protein;EHI_093360;PTN000269471;orthologs
																																		EHI_009520	Alpha-1,2-mannosidase, putative;EHI_009520;PTN000951774;orthologs
																																		EHI_188080	3' exoribonuclease family protein;EHI_188080;PTN000120557;orthologs
																																		EHI_175410	Inositol-1-monophosphatase;EHI_175410;PTN000465337;orthologs
																																		EHI_125920	Ubiquitin fusion degradation protein 1 homolog, putative;EHI_125920;PTN000285161;orthologs
																																		EHI_160570	26S protease regulatory subunit 8, putative (Fragment);EHI_160570;PTN000553388;orthologs
																																		EHI_106100	UV excision repair protein RAD23, putative;EHI_106100;PTN000065652;orthologs
																																		EHI_023310	RING zinc finger protein, putative;EHI_023310;PTN000188609;orthologs
																																		EHI_196540	IBR domain containing protein;EHI_196540;PTN000188610;orthologs
																																		EHI_048700	Ubiquitin-conjugating enzyme family protein;EHI_048700;PTN000629989;orthologs
																																		EHI_065310	Glycoprotein FP21, putative;EHI_065310;PTN000126303;orthologs
																																		EHI_179970	Proteasome regulatory subunit, putative;EHI_179970;PTN000079586;orthologs
																																		EHI_148440	Serine/threonine-protein kinase, putative;EHI_148440;PTN002391423;orthologs
																																		EHI_189420	Deoxyuridine 5'-triphosphate nucleotidohydrolase;EHI_189420;PTN000133406;orthologs
																																		EHI_134610	DEAD/DEAH box helicase, putative;EHI_134610;PTN002281645;orthologs
																																		EHI_103560	COP9 signalosome complex subunit 3, putative;EHI_103560;PTN001644524;orthologs
																																		EHI_169320	Serine/threonine-protein kinase TOR;EHI_169320;PTN000124413;orthologs
																																		EHI_030170	Proteasome regulatory subunit, putative;EHI_030170;PTN000057090;orthologs
																																		EHI_040320	3' exoribonuclease family protein;EHI_040320;PTN000237488;orthologs
																																		EHI_040260	HEAT repeat domain containing protein;EHI_040260;PTN000304141;orthologs
																																		EHI_103850	Proteasome regulatory subunit, putative;EHI_103850;PTN000056970;orthologs
																																		EHI_075150	Glutamate dehydrogenase;EHI_075150;PTN000176385;orthologs
																																		EHI_083410,EHI_083270	Ubiquitin;EhUBI1;PTN004182319;orthologs
																																		EHI_084260	Peroxiredoxin, putative;EHI_084260;PTN000073939;orthologs
																																		EHI_151400	Cysteine protease 9;CP9;PTN000275503;orthologs
																																		EHI_191780	IBR domain containing protein;EHI_191780;PTN000913549;orthologs
																																		EHI_104570	Ubiquitin ligase, putative;EHI_104570;PTN000135216;orthologs
																																		EHI_126170	Cysteine protease 15;CP15;PTN000275147;orthologs
																																		EHI_124600	HECT-type E3 ubiquitin transferase;EHI_124600;PTN000134447;orthologs
																																		EHI_145840	Peroxiredoxin;EHI_145840;PTN000073942;orthologs
																																		EHI_096780	Zinc finger protein, putative;EHI_096780;PTN000188604;orthologs
																																		EHI_096740	Cysteine protease 10;CP10;PTN000275500;orthologs
																																		EHI_121490	WD repeat protein;EHI_121490;PTN000132330;orthologs
																																		EHI_119550	CCR4/NOT transcription complex subunit 3, putative;EHI_119550;PTN000595816;orthologs
																																		EHI_044980	Tumor suppressor candidate 4, putative;EHI_044980;PTN001770481;orthologs
																																		EHI_120320	IBR domain containing protein;EHI_120320;PTN000188908;orthologs
																																		EHI_131120	ELL complex EAP30 subunit, putative;EHI_131120;PTN000301611;orthologs
																																		EHI_023210	GTP-binding protein, putative;EHI_023210;PTN000136163;orthologs
																																		EHI_011180	Protein kinase domain containing protein;EHI_011180;PTN000685686;orthologs
																																		EHI_162340	Serine/threonine kinase 3, putative;EHI_162340;PTN002391685;orthologs
																																		8.4	Cellular metabolic process (GO:0044237) explode	249
																																		EHI_186750	Protein kinase, putative;EHI_186750;PTN000686842;orthologs
																																		EHI_052050	26s protease regulatory subunit;EHI_052050;PTN000553460;orthologs
																																		EHI_183110	RNA recognition motif domain containing protein;EHI_183110;PTN001164048;orthologs
																																		EHI_005870	Proteasome regulatory subunit, putative;EHI_005870;PTN000027419;orthologs
																																		EHI_087600	Protein kinase, putative;EHI_087600;PTN000623678;orthologs
																																		EHI_050570	Cysteine proteinase, putative;EHI_050570;PTN000275501;orthologs
																																		EHI_033710	Histolysain;CPP2;PTN000275494;orthologs
																																		EHI_013960	DEAD/DEAH box helicase, putative;EHI_013960;PTN002775808;orthologs
																																		EHI_097620	PH-protein kinase domain containing protein;EHI_097620;PTN000682929;orthologs
																																		EHI_169700	Cysteinyl-tRNA synthetase;EHI_169700;PTN000095395;orthologs
																																		EHI_144610	Methionine gamma-lyase;EHI_144610;PTN000211689;orthologs
																																		EHI_035500	Protein kinase, putative;EHI_035500;PTN000623002;orthologs
																																		EHI_098730	Ribosomal RNA methyltransferase, putative;EHI_098730;PTN000100380;orthologs
																																		EHI_192480	Scavenger mRNA decapping enzyme, putative;EHI_192480;PTN000312267;orthologs
																																		EHI_117640	Protein kinase domain containing protein;EHI_117640;PTN001217057;orthologs
																																		EHI_180170	Cysteine protease, putative;EHI_180170;PTN000275499;orthologs
																																		EHI_005040	Adenosine deaminase, putative;EHI_005040;PTN000150862;orthologs
																																		EHI_051890	Serine/threonine-protein phosphatase;EHI_051890;PTN000185421;orthologs
																																		EHI_021680	Cell division protein kinase, putative (Fragment);EHI_021680;PTN000623178;orthologs
																																		EHI_152340	Choline/ethanolamine kinase, putative;EHI_152340;PTN000503682;orthologs
																																		EHI_130710	Myb-like DNA-binding domain containing protein;EHI_130710;PTN001289600;orthologs
																																		EHI_042230	Leucine rich repeat / protein phosphatase 2C domain containing protein;EHI_042230;PTN000353139;orthologs
																																		EHI_121800	2-deoxy-D-ribose 5-phosphate aldolase;EHI_121800;PTN000095298;orthologs
																																		EHI_068070	Protein kinase domain containing protein;EHI_068070;PTN000624046;orthologs
																																		EHI_137470	Deoxyuridine 5'-triphosphate nucleotidohydrolase;EHI_137470;PTN000133404;orthologs
																																		EHI_008620	60S ribosomal protein L17, putative;EHI_008620;PTN000174262;orthologs
																																		EHI_023610	Protein kinase, putative;EHI_023610;PTN002390947;orthologs
																																		EHI_192100	Inosine triphosphate pyrophosphatase, putative;EHI_192100;PTN000116040;orthologs
																																		EHI_179810	Phosphomannomutase;EHI_179810;PTN000049365;orthologs
																																		EHI_040840	Dephospho-CoA kinase, putative;EHI_040840;PTN000075433;orthologs
																																		EHI_130700	Phosphopyruvate hydratase;EHI_130700;PTN000224555;orthologs
																																		EHI_054760	Peptidyl-prolyl cis-trans isomerase;EHI_054760;PTN000116869;orthologs
																																		EHI_147490	Pre-mRNA splicing factor, putative;EHI_147490;PTN000357493;orthologs
																																		EHI_073170	Topoisomerase, putative;EHI_073170;PTN000558653;orthologs
																																		EHI_098450	Phosphatidylinositol-3,4,5-trisphosphate 3-phosphatase, putative;EHI_098450;PTN000267005;orthologs
																																		EHI_148580	Choline/ethanolamine kinase, putative;EHI_148580;PTN000503681;orthologs
																																		EHI_069380	Phospholipase B-like;EHI_069380;PTN000271535;orthologs
																																		EHI_104590	Apyrase, putative;EHI_104590;PTN000314825;orthologs
																																		EHI_142940	TPR repeat protein;EHI_142940;PTN000361589;orthologs
																																		EHI_058080	60S ribosomal protein L31, putative;EHI_058080;PTN000102901;orthologs
																																		EHI_153140	Cell division protein kinase, putative;EHI_153140;PTN000624048;orthologs
																																		EHI_025390	Kinase;EHI_025390;PTN000274273;orthologs
																																		EHI_070720	Inositol-3-phosphate synthase;EHI_070720;PTN000161864;orthologs
																																		EHI_050780	U1snRNP-specific protein, putative;EHI_050780;PTN000052479;orthologs
																																		EHI_122790	Helicase, putative;EHI_122790;PTN000433999;orthologs
																																		EHI_023090	RecQ family DNA helicase;EHI_023090;PTN000345067;orthologs
																																		EHI_148390	Tyrosyl-DNA phosphodiesterase, putative;EHI_148390;PTN000275926;orthologs
																																		EHI_148480	WD domain containing protein;EHI_148480;PTN002337581;orthologs
																																		EHI_110320	Protein phosphatase, putative;EHI_110320;PTN000352885;orthologs
																																		EHI_049900	Cell division control protein 45 CDC45, putative;EHI_049900;PTN000053472;orthologs
																																		EHI_158580	Ubiquitin carboxyl-terminal hydrolase domain containing protein;EHI_158580;PTN001519934;orthologs
																																		EHI_083630	Mob1/phocein family protein;EHI_083630;PTN000503174;orthologs
																																		EHI_123390	Peroxiredoxin;EHI_123390;PTN001321772;orthologs
																																		EHI_162540	Vacuolar protein sorting 26;EHI_162540;PTN000357741;orthologs
																																		EHI_122860	DNA repair protein RAD51C, putative;EHI_122860;PTN000534421;orthologs
																																		EHI_159560	Cyclin C, putative;EHI_159560;PTN000002645;orthologs
																																		EHI_002130	Phenylalanyl-tRNA synthetase beta subunit;EHI_002130;PTN000101894;orthologs
																																		EHI_053610	Apyrase, putative;EHI_053610;PTN000314829;orthologs
																																		EHI_135420	Glucosidase 2 subunit beta;EHI_135420;PTN000290529;orthologs
																																		EHI_062480	Cysteine protease, putative;EHI_062480;PTN000275496;orthologs
																																		EHI_093360	5'-3' exonuclease domain containing protein;EHI_093360;PTN000269471;orthologs
																																		EHI_098550	NEDD8-activating enzyme E1 catalytic subunit;EHI_098550;PTN000102166;orthologs
																																		EHI_009520	Alpha-1,2-mannosidase, putative;EHI_009520;PTN000951774;orthologs
																																		EHI_186820	Protein kinase domain containing protein;EHI_186820;PTN000679795;orthologs
																																		EHI_188080	3' exoribonuclease family protein;EHI_188080;PTN000120557;orthologs
																																		EHI_188230	DNA repair and recombination protein RAD52, putative;EHI_188230;PTN000253092;orthologs
																																		EHI_198690	Protein MAK16 homolog;EHI_198690;PTN000601032;orthologs
																																		EHI_175410	Inositol-1-monophosphatase;EHI_175410;PTN000465337;orthologs
																																		EHI_125920	Ubiquitin fusion degradation protein 1 homolog, putative;EHI_125920;PTN000285161;orthologs
																																		EHI_092280	GPI-anchor transamidase, putative;EHI_092280;PTN000243172;orthologs
																																		EHI_159630	Mob1/phocein family protein;EHI_159570;PTN001861095;orthologs
																																		EHI_031220	DNA repair protein RAD51 homolog;EHI_031220;PTN000534677;orthologs
																																		EHI_160570	26S protease regulatory subunit 8, putative (Fragment);EHI_160570;PTN000553388;orthologs
																																		EHI_106100	UV excision repair protein RAD23, putative;EHI_106100;PTN000065652;orthologs
																																		EHI_156200	RNAseL inhibitor-like protein, putative;EHI_156200;PTN000443783;orthologs
																																		EHI_054790	tRNA nucleotidyltransferase, putative;EHI_054790;PTN000348200;orthologs
																																		EHI_184530	Helicase, putative;EHI_184530;PTN000433850;orthologs
																																		EHI_023310	RING zinc finger protein, putative;EHI_023310;PTN000188609;orthologs
																																		EHI_174890	COP9 signalosome complex subunit 2;EHI_174890;PTN000073722;orthologs
																																		EHI_196540	IBR domain containing protein;EHI_196540;PTN000188610;orthologs
																																		EHI_048700	Ubiquitin-conjugating enzyme family protein;EHI_048700;PTN000629989;orthologs
																																		EHI_106700	Protein kinase domain containing protein (Fragment);EHI_106700;PTN000623179;orthologs
																																		EHI_093950	GDP-Man:Man(3)GlcNAc(2)-PP-Dol alpha-1,2-mannosyltransferase;EHI_093950;PTN000282449;orthologs
																																		EHI_158020	Transcription initiation factor IIIB chain BRF, putative;EHI_158020;PTN000178600;orthologs
																																		EHI_097930	MuT/nudix family protein;EHI_097930;PTN000217348;orthologs
																																		EHI_155570	Glutamyl-tRNA synthetase;EHI_155570;PTN000012607;orthologs
																																		EHI_065310	Glycoprotein FP21, putative;EHI_065310;PTN000126303;orthologs
																																		EHI_126010	Ribosome biogenesis protein, putative;EHI_126010;PTN000506828;orthologs
																																		EHI_151480	Serine/threonine-protein phosphatase;EHI_151480;PTN000185507;orthologs
																																		EHI_053480	DNA repair protein REV1;EHI_053480;PTN000118020;orthologs
																																		EHI_076840	Uncharacterized protein;EHI_076840;PTN000469397;orthologs
																																		EHI_028950	Chitobiosyldiphosphodolichol beta-mannosyltransferase, putative;EHI_028950;PTN000315560;orthologs
																																		EHI_198650	Uncharacterized protein;EHI_198650;PTN002563699;orthologs
																																		EHI_082530	Acetyl-CoA carboxytransferase;EHI_082530;PTN000429781;orthologs
																																		EHI_179970	Proteasome regulatory subunit, putative;EHI_179970;PTN000079586;orthologs
																																		EHI_117970	DNA replication licensing factor MCM2;EHI_117970;PTN000179957;orthologs
																																		EHI_139080	Longevity-assurance family protein;EHI_139080;PTN000285645;orthologs
																																		EHI_057850	40S ribosomal protein S4, putative;EHI_057850;PTN000172002;orthologs
																																		EHI_178880	Serine/threonine-protein phosphatase;EHI_178880;PTN000185424;orthologs
																																		EHI_013330	Pre-mRNA-splicing factor, putative;EHI_013330;PTN000295824;orthologs
																																		EHI_027560	Pre-mRNA-splicing factor PRP46, putative;EHI_027560;PTN000460483;orthologs
																																		EHI_109970	Protein kinase domain containing protein;EHI_109970;PTN000622105;orthologs
																																		EHI_093960	Pre-mRNA splicing factor, putative;EHI_093960;PTN000133859;orthologs
																																		EHI_158110	DNA replication licensing factor MCM7;MCM7;PTN000180085;orthologs
																																		EHI_148440	Serine/threonine-protein kinase, putative;EHI_148440;PTN002391423;orthologs
																																		EHI_170060	Ubiquitin-like protein;EHI_170060;PTN000059657;orthologs
																																		EHI_087330	Topoisomerase, putative;EHI_087330;PTN000558651;orthologs
																																		EHI_107260	Protein phosphatase 2C-2;EhPtc2;PTN000353526;orthologs
																																		EHI_092510	Protein phosphatase, putative;EHI_092510;PTN000353689;orthologs
																																		EHI_161970	Leucyl-tRNA synthetase;EHI_161970;PTN000236272;orthologs
																																		EHI_197850	General transcription and DNA repair factor IIH helicase subunit XPD;EHI_197850;PTN000158293;orthologs
																																		EHI_150540	ATP-binding cassette sub-family E member 1, putative;EHI_150540;PTN001059786;orthologs
																																		EHI_187240	AAA family ATPase, putative;EHI_187240;PTN000349942;orthologs
																																		EHI_033350	RNA-binding protein, putative;EHI_033350;PTN002366530;orthologs
																																		EHI_197120	Protein phosphatase, putative;EHI_197120;PTN000353683;orthologs
																																		EHI_179340	HMG box protein;EHI_179340;PTN002300054;orthologs
																																		EHI_189420	Deoxyuridine 5'-triphosphate nucleotidohydrolase;EHI_189420;PTN000133406;orthologs
																																		EHI_178940	tRNA (guanine-N(7)-)-methyltransferase;EHI_178940;PTN000602560;orthologs
																																		EHI_004960	Bystin, putative;EHI_004960;PTN000302428;orthologs
																																		EHI_200730	Serine/threonine protein phosphatase PP2A catalytic subunit, putative;EHI_200730;PTN000186128;orthologs
																																		EHI_134610	DEAD/DEAH box helicase, putative;EHI_134610;PTN002281645;orthologs
																																		EHI_092700	Myb-like DNA-binding domain containing protein;EHI_092700;PTN000067678;orthologs
																																		EHI_041920	Protein kinase domain containing protein;EHI_041920;PTN001217056;orthologs
																																		EHI_103560	COP9 signalosome complex subunit 3, putative;EHI_103560;PTN001644524;orthologs
																																		EHI_103830	tRNA (Cytosine-5-)-methyltransferase, putative;EHI_103830;PTN000516130;orthologs
																																		EHI_137090	TFIID subunit, putative;EHI_137090;PTN000260114;orthologs
																																		EHI_148350	Transcription initiation protein SPT4, putative;EHI_148350;PTN000306315;orthologs
																																		EHI_107120	RNA recognition motif domain containing protein;EHI_107120;PTN002539323;orthologs
																																		EHI_193480	Serine/threonine protein phosphatase PP2A catalytic subunit, putative;EHI_193480;PTN000186129;orthologs
																																		EHI_169320	Serine/threonine-protein kinase TOR;EHI_169320;PTN000124413;orthologs
																																		EHI_197000	Phosphatidylinositol-3,4, 5-trisphosphate3-phosphatase, putative;EHI_197000;PTN001747462;orthologs
																																		EHI_030170	Proteasome regulatory subunit, putative;EHI_030170;PTN000057090;orthologs
																																		EHI_109860	FACT complex subunit;EHI_109860;PTN000360192;orthologs
																																		EHI_098320	SP-RING zinc finger domain containing protein;EHI_098320;PTN000081853;orthologs
																																		EHI_155170	DNA mismatch repair protein PMS1, putative;EHI_155170;PTN000008400;orthologs
																																		EHI_040320	3' exoribonuclease family protein;EHI_040320;PTN000237488;orthologs
																																		EHI_170480	Chitin synthase;EHI_170480;PTN000530942;orthologs
																																		EHI_190450	Splicing factor subunit;EHI_190450;PTN000469596;orthologs
																																		EHI_182880	TFIIH basal transcription factor complex subunit, putative;EHI_182880;PTN000294425;orthologs
																																		EHI_040260	HEAT repeat domain containing protein;EHI_040260;PTN000304141;orthologs
																																		EHI_050500	Uncharacterized protein;EHI_050500;PTN000045427;orthologs
																																		EHI_177160	Signal peptide peptidase family protein;EHI_177160;PTN000256186;orthologs
																																		EHI_129950	DNA mismatch repair protein MLH1, putative;EHI_129950;PTN000008217;orthologs
																																		EHI_164420	Protein phosphatase domain-containing protein;EHI_164420;PTN000353014;orthologs
																																		EHI_182610	Myb-like DNA-binding domain containing protein;EHI_182610;PTN000067673;orthologs
																																		EHI_054460	Phosphatidylinositol-3,4,5-trisphosphate 3-phosphatase, putative;EHI_054460;PTN000267001;orthologs
																																		EHI_128160	Activating signal cointegrator 1 complex subunit 1, putative;EHI_128160;PTN001411104;orthologs
																																		EHI_091070	RuvB-like helicase;EHI_091070;PTN000120365;orthologs
																																		EHI_121830	Cyclin, putative;EHI_121830;PTN000020013;orthologs
																																		EHI_188020	U6 snRNA-associated Sm-like protein LSm8;LSM8;PTN000400511;orthologs
																																		EHI_141120	Helicase, putative;EHI_141120;PTN002244980;orthologs
																																		EHI_167620	Protein phosphatase domain-containing protein;EHI_167620;PTN000353691;orthologs
																																		EHI_100430	Ornithine decarboxylase;ODC;PTN000159884;orthologs
																																		EHI_068200	60S ribosomal protein L31, putative;EHI_068200;PTN001658712;orthologs
																																		EHI_141080	SP-RING zinc finger domain containing protein;EHI_141080;PTN000081854;orthologs
																																		EHI_103850	Proteasome regulatory subunit, putative;EHI_103850;PTN000056970;orthologs
																																		EHI_142760	Protein kinase domain containing protein;EHI_142760;PTN001935423;orthologs
																																		EHI_075150	Glutamate dehydrogenase;EHI_075150;PTN000176385;orthologs
																																		EHI_083410,EHI_083270	Ubiquitin;EhUBI1;PTN004182319;orthologs
																																		EHI_103300	Eukaryotic translation initiation factor 4C;EHI_103300;PTN000494954;orthologs
																																		EHI_010700	Adenine DNA glycosylase;EHI_010700;PTN000040668;orthologs
																																		EHI_182680	WD domain containing protein;EHI_182680;PTN000520334;orthologs
																																		EHI_075660	CAAX prenyl protease;EHI_075660;PTN000012769;orthologs
																																		EHI_077240	TATA-box-binding protein-like 1;trf1;PTN002227218;orthologs
																																		EHI_170330	Non-specific serine/threonine protein kinase;EHI_170330;PTN000063653;orthologs
																																		EHI_002010	Mannose-6-phosphate isomerase;EHI_002010;PTN000034082;orthologs
																																		EHI_033700	Structural maintenance of chromosomes protein;EHI_033700;PTN000447984;orthologs
																																		EHI_084260	Peroxiredoxin, putative;EHI_084260;PTN000073939;orthologs
																																		EHI_179890	Protein kinase domain containing protein;EHI_179890;PTN001218619;orthologs
																																		EHI_151400	Cysteine protease 9;CP9;PTN000275503;orthologs
																																		EHI_130980	AAA family ATPase, putative;EHI_130980;PTN000349941;orthologs
																																		EHI_148170	Serine/threonine-protein phosphatase 2A 55 kDa regulatory subunit B;EHI_148170;PTN000221875;orthologs
																																		EHI_153360	Myb-like DNA-binding domain containing protein;EHI_153360;PTN000067681;orthologs
																																		EHI_045030	Uncharacterized protein;EHI_045030;PTN000059264;orthologs
																																		EHI_069300	Cullin, putative;EHI_069300;PTN000232232;orthologs
																																		EHI_081390	WD domain containing protein;EHI_081390;PTN000410814;orthologs
																																		EHI_077230	Geranylgeranyl transferase type I subunit beta;EHI_077230;PTN000206732;orthologs
																																		EHI_153120	Protein kinase domain containing protein;EHI_153120;PTN000623630;orthologs
																																		EHI_130860	Longevity-assurance family protein;EHI_130860;PTN000285642;orthologs
																																		EHI_067930	Replication factor A, putative;EHI_067930;PTN008595945;orthologs
																																		EHI_191780	IBR domain containing protein;EHI_191780;PTN000913549;orthologs
																																		EHI_192540	Protein kinase, putative;EHI_192540;PTN000686843;orthologs
																																		EHI_115370	RNA 3'-terminal phosphate cyclase, putative;EHI_115370;PTN000120438;orthologs
																																		EHI_104570	Ubiquitin ligase, putative;EHI_104570;PTN000135216;orthologs
																																		EHI_187260	Cell cycle control protein cwf12, putative;EHI_187260;PTN000314709;orthologs
																																		EHI_023010	Protein kinase, putative;EHI_023010;PTN000624532;orthologs
																																		EHI_069470	SP-RING zinc finger domain containing protein;EHI_069470;PTN000081857;orthologs
																																		EHI_126170	Cysteine protease 15;CP15;PTN000275147;orthologs
																																		EHI_124600	HECT-type E3 ubiquitin transferase;EHI_124600;PTN000134447;orthologs
																																		EHI_137850	Non-specific serine/threonine protein kinase;EHI_044470;PTN001968812;orthologs
																																		EHI_174210	Serine/threonine-protein kinase, putative;EHI_174210;PTN000623631;orthologs
																																		EHI_044620,EHI_137900	DNA-directed RNA polymerase subunit;EHI_044620;PTN000133096;orthologs
																																		EHI_118640	Negative cofactor 2-beta;EHI_118640;PTN000115802;orthologs
																																		EHI_093720	Cell cycle control protein, putative;EHI_093720;PTN000427747;orthologs
																																		EHI_045050	AAA family ATPase, putative;EHI_045050;PTN000349943;orthologs
																																		EHI_027730	WD repeat protein;EHI_027730;PTN000363211;orthologs
																																		EHI_145840	Peroxiredoxin;EHI_145840;PTN000073942;orthologs
																																		EHI_053060	Protein kinase, putative;EHI_053060;PTN000681689;orthologs
																																		EHI_177660	Isoleucyl-tRNA synthetase;EHI_177660;PTN000235824;orthologs
																																		EHI_178590	Histone RNA hairpin-binding protein, putative;EHI_178590;PTN000425815;orthologs
																																		EHI_096780	Zinc finger protein, putative;EHI_096780;PTN000188604;orthologs
																																		EHI_030760	60S ribosomal protein L24, putative;EHI_030760;PTN001647308;orthologs
																																		EHI_198860	Protein phosphatase domain-containing protein;EHI_198860;PTN000353017;orthologs
																																		EHI_148520	Mob1/phocein family protein;EHI_148520;PTN000503175;orthologs
																																		EHI_035170	U3 small nucleolar ribonucleoprotein subunit, putative;EHI_035170;PTN001722803;orthologs
																																		EHI_010560	Acyl-CoA synthetase, putative;EHI_010560;PTN000644590;orthologs
																																		EHI_095040	mRNA (guanine-N(7)-)-methyltransferase;EHI_095040;PTN000257147;orthologs
																																		EHI_137930	Acetyltransferase, GNAT family;EHI_137930;PTN000558154;orthologs
																																		EHI_096740	Cysteine protease 10;CP10;PTN000275500;orthologs
																																		EHI_063340,EHI_087380	Prefoldin, alpha subunit;EHI_063340;PTN001761852;orthologs
																																		EHI_121490	WD repeat protein;EHI_121490;PTN000132330;orthologs
																																		EHI_119550	CCR4/NOT transcription complex subunit 3, putative;EHI_119550;PTN000595816;orthologs
																																		EHI_045490	SP-RING zinc finger domain containing protein;EHI_045490;PTN000081852;orthologs
																																		EHI_087830	Uncharacterized protein;EHI_087830;PTN000020598;orthologs
																																		EHI_193510	Branchpoint-bridging protein;EHI_193510;PTN000129789;orthologs
																																		EHI_069410	ATP-dependent RNA helicase;EHI_069410;PTN002774445;orthologs
																																		EHI_038600	Splicing factor 3A subunit 3, putative;EHI_038600;PTN000300304;orthologs
																																		EHI_135070	RNA recognition motif domain containing protein;EHI_135070;PTN002751585;orthologs
																																		EHI_169910	RNA recognition motif domain containing protein;EHI_169910;PTN002913153;orthologs
																																		EHI_044980	Tumor suppressor candidate 4, putative;EHI_044980;PTN001770481;orthologs
																																		EHI_120320	IBR domain containing protein;EHI_120320;PTN000188908;orthologs
																																		EHI_137870	40S ribosomal protein S5;EHI_044590;PTN000128945;orthologs
																																		EHI_193080	60S ribosomal protein L9, putative;EHI_193080;PTN000183730;orthologs
																																		EHI_050750	Leucine rich repeat / protein phosphatase 2C domain containing protein;EHI_050750;PTN000352884;orthologs
																																		EHI_099730	60S ribosomal protein L13, putative;EHI_017700;PTN001694491;orthologs
																																		EHI_183010	Dolichyl-diphosphooligosaccharide--protein glycosyltransferase 48 kDa subunit;EHI_183010;PTN000089408;orthologs
																																		EHI_118170	40S ribosomal protein S4, putative;EHI_118170;PTN000172001;orthologs
																																		EHI_131120	ELL complex EAP30 subunit, putative;EHI_131120;PTN000301611;orthologs
																																		EHI_103730	Threonyl-tRNA synthetase;EHI_103730;PTN000155189;orthologs
																																		EHI_023210	GTP-binding protein, putative;EHI_023210;PTN000136163;orthologs
																																		EHI_153400	Ubiquitin carboxyl-terminal hydrolase, putative;EHI_153400;PTN002363518;orthologs
																																		EHI_045300	60S ribosomal protein L6, putative;EHI_045300;PTN001642998;orthologs
																																		EHI_077220	Pre-mRNA cleavage factor I 25 kDa subunit, putative;EHI_077220;PTN000316129;orthologs
																																		EHI_169630	DEAD/DEAH box helicase, putative;EHI_169630;PTN002775235;orthologs
																																		EHI_161960	Protein kinase, putative;EHI_161960;PTN000624529;orthologs
																																		EHI_103780	Dolichyl-diphosphooligosaccharide--protein glycosyltransferase subunit OST2;EHI_103780;PTN000076058;orthologs
																																		EHI_006160	Signal recognition particle 19 kDa protein, putative;EHI_006160;PTN000425936;orthologs
																																		EHI_131660	Protein kinase domain containing protein;EHI_131660;PTN000682284;orthologs
																																		EHI_065830	Density-regulated protein, putative;EHI_065830;PTN000300494;orthologs
																																		EHI_180450	Structural maintenance of chromosomes protein;EHI_180450;PTN000447983;orthologs
																																		EHI_060350	Splicing factor Prp8, putative;EHI_060350;PTN000124602;orthologs
																																		EHI_012420	Myb-like DNA-binding domain containing protein;EHI_012420;PTN000067680;orthologs
																																		EHI_064720	Protein phosphatase domain-containing protein;EHI_064720;PTN000353013;orthologs
																																		EHI_011180	Protein kinase domain containing protein;EHI_011180;PTN000685686;orthologs
																																		EHI_006130	Phosphatidylinositol 3-kinase, putative;EHI_006130;PTN000005877;orthologs
																																		EHI_183060	Pantothenate kinase 1, putative;EHI_183060;PTN000264461;orthologs
																																		EHI_138960	Mago nashi protein, putative;EHI_138960;PTN000290972;orthologs
																																		EHI_162340	Serine/threonine kinase 3, putative;EHI_162340;PTN002391685;orthologs
																																		EHI_155330	Prefoldin, alpha subunit;EHI_155330;PTN000293232;orthologs
																																		8.5	Glycosylation (GO:0070085) explode	5
																																		EHI_179810	Phosphomannomutase;EHI_179810;PTN000049365;orthologs
																																		EHI_093950	GDP-Man:Man(3)GlcNAc(2)-PP-Dol alpha-1,2-mannosyltransferase;EHI_093950;PTN000282449;orthologs
																																		EHI_028950	Chitobiosyldiphosphodolichol beta-mannosyltransferase, putative;EHI_028950;PTN000315560;orthologs
																																		EHI_183010	Dolichyl-diphosphooligosaccharide--protein glycosyltransferase 48 kDa subunit;EHI_183010;PTN000089408;orthologs
																																		EHI_103780	Dolichyl-diphosphooligosaccharide--protein glycosyltransferase subunit OST2;EHI_103780;PTN000076058;orthologs
																																		8.6	Methylation (GO:0032259) explode	4
																																		EHI_098730	Ribosomal RNA methyltransferase, putative
																																		EHI_142940	TPR repeat protein
																																		EHI_178940	tRNA (guanine-N(7)-)-methyltransferas
																																		EHI_103830	tRNA (Cytosine-5-)-methyltransferase, putative
																																		8.7	Nitrogen compound metabolic process (GO:0006807) explode	231
																																		EHI_186750	Protein kinase, putative;EHI_186750;PTN000686842;orthologs
																																		EHI_052050	26s protease regulatory subunit;EHI_052050;PTN000553460;orthologs
																																		EHI_183110	RNA recognition motif domain containing protein;EHI_183110;PTN001164048;orthologs
																																		EHI_005870	Proteasome regulatory subunit, putative;EHI_005870;PTN000027419;orthologs
																																		EHI_087600	Protein kinase, putative;EHI_087600;PTN000623678;orthologs
																																		EHI_050570	Cysteine proteinase, putative;EHI_050570;PTN000275501;orthologs
																																		EHI_033710	Histolysain;CPP2;PTN000275494;orthologs
																																		EHI_013960	DEAD/DEAH box helicase, putative;EHI_013960;PTN002775808;orthologs
																																		EHI_097620	PH-protein kinase domain containing protein;EHI_097620;PTN000682929;orthologs
																																		EHI_169700	Cysteinyl-tRNA synthetase;EHI_169700;PTN000095395;orthologs
																																		EHI_144610	Methionine gamma-lyase;EHI_144610;PTN000211689;orthologs
																																		EHI_035500	Protein kinase, putative;EHI_035500;PTN000623002;orthologs
																																		EHI_098730	Ribosomal RNA methyltransferase, putative;EHI_098730;PTN000100380;orthologs
																																		EHI_192480	Scavenger mRNA decapping enzyme, putative;EHI_192480;PTN000312267;orthologs
																																		EHI_117640	Protein kinase domain containing protein;EHI_117640;PTN001217057;orthologs
																																		EHI_180170	Cysteine protease, putative;EHI_180170;PTN000275499;orthologs
																																		EHI_005040	Adenosine deaminase, putative;EHI_005040;PTN000150862;orthologs
																																		EHI_051890	Serine/threonine-protein phosphatase;EHI_051890;PTN000185421;orthologs
																																		EHI_021680	Cell division protein kinase, putative (Fragment);EHI_021680;PTN000623178;orthologs
																																		EHI_130710	Myb-like DNA-binding domain containing protein;EHI_130710;PTN001289600;orthologs
																																		EHI_042230	Leucine rich repeat / protein phosphatase 2C domain containing protein;EHI_042230;PTN000353139;orthologs
																																		EHI_121800	2-deoxy-D-ribose 5-phosphate aldolase;EHI_121800;PTN000095298;orthologs
																																		EHI_068070	Protein kinase domain containing protein;EHI_068070;PTN000624046;orthologs
																																		EHI_137470	Deoxyuridine 5'-triphosphate nucleotidohydrolase;EHI_137470;PTN000133404;orthologs
																																		EHI_008620	60S ribosomal protein L17, putative;EHI_008620;PTN000174262;orthologs
																																		EHI_023610	Protein kinase, putative;EHI_023610;PTN002390947;orthologs
																																		EHI_192100	Inosine triphosphate pyrophosphatase, putative;EHI_192100;PTN000116040;orthologs
																																		EHI_179810	Phosphomannomutase;EHI_179810;PTN000049365;orthologs
																																		EHI_040840	Dephospho-CoA kinase, putative;EHI_040840;PTN000075433;orthologs
																																		EHI_130700	Phosphopyruvate hydratase;EHI_130700;PTN000224555;orthologs
																																		EHI_054760	Peptidyl-prolyl cis-trans isomerase;EHI_054760;PTN000116869;orthologs
																																		EHI_147490	Pre-mRNA splicing factor, putative;EHI_147490;PTN000357493;orthologs
																																		EHI_073170	Topoisomerase, putative;EHI_073170;PTN000558653;orthologs
																																		EHI_104590	Apyrase, putative;EHI_104590;PTN000314825;orthologs
																																		EHI_142940	TPR repeat protein;EHI_142940;PTN000361589;orthologs
																																		EHI_058080	60S ribosomal protein L31, putative;EHI_058080;PTN000102901;orthologs
																																		EHI_153140	Cell division protein kinase, putative;EHI_153140;PTN000624048;orthologs
																																		EHI_050780	U1snRNP-specific protein, putative;EHI_050780;PTN000052479;orthologs
																																		EHI_122790	Helicase, putative;EHI_122790;PTN000433999;orthologs
																																		EHI_023090	RecQ family DNA helicase;EHI_023090;PTN000345067;orthologs
																																		EHI_148390	Tyrosyl-DNA phosphodiesterase, putative;EHI_148390;PTN000275926;orthologs
																																		EHI_148480	WD domain containing protein;EHI_148480;PTN002337581;orthologs
																																		EHI_110320	Protein phosphatase, putative;EHI_110320;PTN000352885;orthologs
																																		EHI_049900	Cell division control protein 45 CDC45, putative;EHI_049900;PTN000053472;orthologs
																																		EHI_158580	Ubiquitin carboxyl-terminal hydrolase domain containing protein;EHI_158580;PTN001519934;orthologs
																																		EHI_083630	Mob1/phocein family protein;EHI_083630;PTN000503174;orthologs
																																		EHI_122860	DNA repair protein RAD51C, putative;EHI_122860;PTN000534421;orthologs
																																		EHI_159560	Cyclin C, putative;EHI_159560;PTN000002645;orthologs
																																		EHI_002130	Phenylalanyl-tRNA synthetase beta subunit;EHI_002130;PTN000101894;orthologs
																																		EHI_053610	Apyrase, putative;EHI_053610;PTN000314829;orthologs
																																		EHI_135420	Glucosidase 2 subunit beta;EHI_135420;PTN000290529;orthologs
																																		EHI_062480	Cysteine protease, putative;EHI_062480;PTN000275496;orthologs
																																		EHI_093360	5'-3' exonuclease domain containing protein;EHI_093360;PTN000269471;orthologs
																																		EHI_098550	NEDD8-activating enzyme E1 catalytic subunit;EHI_098550;PTN000102166;orthologs
																																		EHI_009520	Alpha-1,2-mannosidase, putative;EHI_009520;PTN000951774;orthologs
																																		EHI_186820	Protein kinase domain containing protein;EHI_186820;PTN000679795;orthologs
																																		EHI_188080	3' exoribonuclease family protein;EHI_188080;PTN000120557;orthologs
																																		EHI_188230	DNA repair and recombination protein RAD52, putative;EHI_188230;PTN000253092;orthologs
																																		EHI_198690	Protein MAK16 homolog;EHI_198690;PTN000601032;orthologs
																																		EHI_125920	Ubiquitin fusion degradation protein 1 homolog, putative;EHI_125920;PTN000285161;orthologs
																																		EHI_092280	GPI-anchor transamidase, putative;EHI_092280;PTN000243172;orthologs
																																		EHI_159630	Mob1/phocein family protein;EHI_159570;PTN001861095;orthologs
																																		EHI_031220	DNA repair protein RAD51 homolog;EHI_031220;PTN000534677;orthologs
																																		EHI_160570	26S protease regulatory subunit 8, putative (Fragment);EHI_160570;PTN000553388;orthologs
																																		EHI_106100	UV excision repair protein RAD23, putative;EHI_106100;PTN000065652;orthologs
																																		EHI_156200	RNAseL inhibitor-like protein, putative;EHI_156200;PTN000443783;orthologs
																																		EHI_054790	tRNA nucleotidyltransferase, putative;EHI_054790;PTN000348200;orthologs
																																		EHI_184530	Helicase, putative;EHI_184530;PTN000433850;orthologs
																																		EHI_023310	RING zinc finger protein, putative;EHI_023310;PTN000188609;orthologs
																																		EHI_174890	COP9 signalosome complex subunit 2;EHI_174890;PTN000073722;orthologs
																																		EHI_196540	IBR domain containing protein;EHI_196540;PTN000188610;orthologs
																																		EHI_048700	Ubiquitin-conjugating enzyme family protein;EHI_048700;PTN000629989;orthologs
																																		EHI_106700	Protein kinase domain containing protein (Fragment);EHI_106700;PTN000623179;orthologs
																																		EHI_093950	GDP-Man:Man(3)GlcNAc(2)-PP-Dol alpha-1,2-mannosyltransferase;EHI_093950;PTN000282449;orthologs
																																		EHI_158020	Transcription initiation factor IIIB chain BRF, putative;EHI_158020;PTN000178600;orthologs
																																		EHI_097930	MuT/nudix family protein;EHI_097930;PTN000217348;orthologs
																																		EHI_155570	Glutamyl-tRNA synthetase;EHI_155570;PTN000012607;orthologs
																																		EHI_065310	Glycoprotein FP21, putative;EHI_065310;PTN000126303;orthologs
																																		EHI_126010	Ribosome biogenesis protein, putative;EHI_126010;PTN000506828;orthologs
																																		EHI_151480	Serine/threonine-protein phosphatase;EHI_151480;PTN000185507;orthologs
																																		EHI_053480	DNA repair protein REV1;EHI_053480;PTN000118020;orthologs
																																		EHI_076840	Uncharacterized protein;EHI_076840;PTN000469397;orthologs
																																		EHI_028950	Chitobiosyldiphosphodolichol beta-mannosyltransferase, putative;EHI_028950;PTN000315560;orthologs
																																		EHI_198650	Uncharacterized protein;EHI_198650;PTN002563699;orthologs
																																		EHI_179970	Proteasome regulatory subunit, putative;EHI_179970;PTN000079586;orthologs
																																		EHI_117970	DNA replication licensing factor MCM2;EHI_117970;PTN000179957;orthologs
																																		EHI_139080	Longevity-assurance family protein;EHI_139080;PTN000285645;orthologs
																																		EHI_057850	40S ribosomal protein S4, putative;EHI_057850;PTN000172002;orthologs
																																		EHI_178880	Serine/threonine-protein phosphatase;EHI_178880;PTN000185424;orthologs
																																		EHI_013330	Pre-mRNA-splicing factor, putative;EHI_013330;PTN000295824;orthologs
																																		EHI_027560	Pre-mRNA-splicing factor PRP46, putative;EHI_027560;PTN000460483;orthologs
																																		EHI_109970	Protein kinase domain containing protein;EHI_109970;PTN000622105;orthologs
																																		EHI_093960	Pre-mRNA splicing factor, putative;EHI_093960;PTN000133859;orthologs
																																		EHI_158110	DNA replication licensing factor MCM7;MCM7;PTN000180085;orthologs
																																		EHI_148440	Serine/threonine-protein kinase, putative;EHI_148440;PTN002391423;orthologs
																																		EHI_170060	Ubiquitin-like protein;EHI_170060;PTN000059657;orthologs
																																		EHI_087330	Topoisomerase, putative;EHI_087330;PTN000558651;orthologs
																																		EHI_107260	Protein phosphatase 2C-2;EhPtc2;PTN000353526;orthologs
																																		EHI_092510	Protein phosphatase, putative;EHI_092510;PTN000353689;orthologs
																																		EHI_161970	Leucyl-tRNA synthetase;EHI_161970;PTN000236272;orthologs
																																		EHI_197850	General transcription and DNA repair factor IIH helicase subunit XPD;EHI_197850;PTN000158293;orthologs
																																		EHI_150540	ATP-binding cassette sub-family E member 1, putative;EHI_150540;PTN001059786;orthologs
																																		EHI_187240	AAA family ATPase, putative;EHI_187240;PTN000349942;orthologs
																																		EHI_033350	RNA-binding protein, putative;EHI_033350;PTN002366530;orthologs
																																		EHI_197120	Protein phosphatase, putative;EHI_197120;PTN000353683;orthologs
																																		EHI_179340	HMG box protein;EHI_179340;PTN002300054;orthologs
																																		EHI_189420	Deoxyuridine 5'-triphosphate nucleotidohydrolase;EHI_189420;PTN000133406;orthologs
																																		EHI_178940	tRNA (guanine-N(7)-)-methyltransferase;EHI_178940;PTN000602560;orthologs
																																		EHI_004960	Bystin, putative;EHI_004960;PTN000302428;orthologs
																																		EHI_200730	Serine/threonine protein phosphatase PP2A catalytic subunit, putative;EHI_200730;PTN000186128;orthologs
																																		EHI_134610	DEAD/DEAH box helicase, putative;EHI_134610;PTN002281645;orthologs
																																		EHI_092700	Myb-like DNA-binding domain containing protein;EHI_092700;PTN000067678;orthologs
																																		EHI_041920	Protein kinase domain containing protein;EHI_041920;PTN001217056;orthologs
																																		EHI_103560	COP9 signalosome complex subunit 3, putative;EHI_103560;PTN001644524;orthologs
																																		EHI_103830	tRNA (Cytosine-5-)-methyltransferase, putative;EHI_103830;PTN000516130;orthologs
																																		EHI_137090	TFIID subunit, putative;EHI_137090;PTN000260114;orthologs
																																		EHI_148350	Transcription initiation protein SPT4, putative;EHI_148350;PTN000306315;orthologs
																																		EHI_007330	Beta-hexosaminidase;EHI_007330;PTN000503326;orthologs
																																		EHI_107120	RNA recognition motif domain containing protein;EHI_107120;PTN002539323;orthologs
																																		EHI_193480	Serine/threonine protein phosphatase PP2A catalytic subunit, putative;EHI_193480;PTN000186129;orthologs
																																		EHI_030170	Proteasome regulatory subunit, putative;EHI_030170;PTN000057090;orthologs
																																		EHI_109860	FACT complex subunit;EHI_109860;PTN000360192;orthologs
																																		EHI_098320	SP-RING zinc finger domain containing protein;EHI_098320;PTN000081853;orthologs
																																		EHI_155170	DNA mismatch repair protein PMS1, putative;EHI_155170;PTN000008400;orthologs
																																		EHI_040320	3' exoribonuclease family protein;EHI_040320;PTN000237488;orthologs
																																		EHI_170480	Chitin synthase;EHI_170480;PTN000530942;orthologs
																																		EHI_190450	Splicing factor subunit;EHI_190450;PTN000469596;orthologs
																																		EHI_182880	TFIIH basal transcription factor complex subunit, putative;EHI_182880;PTN000294425;orthologs
																																		EHI_040260	HEAT repeat domain containing protein;EHI_040260;PTN000304141;orthologs
																																		EHI_050500	Uncharacterized protein;EHI_050500;PTN000045427;orthologs
																																		EHI_177160	Signal peptide peptidase family protein;EHI_177160;PTN000256186;orthologs
																																		EHI_129950	DNA mismatch repair protein MLH1, putative;EHI_129950;PTN000008217;orthologs
																																		EHI_164420	Protein phosphatase domain-containing protein;EHI_164420;PTN000353014;orthologs
																																		EHI_182610	Myb-like DNA-binding domain containing protein;EHI_182610;PTN000067673;orthologs
																																		EHI_128160	Activating signal cointegrator 1 complex subunit 1, putative;EHI_128160;PTN001411104;orthologs
																																		EHI_091070	RuvB-like helicase;EHI_091070;PTN000120365;orthologs
																																		EHI_121830	Cyclin, putative;EHI_121830;PTN000020013;orthologs
																																		EHI_188020	U6 snRNA-associated Sm-like protein LSm8;LSM8;PTN000400511;orthologs
																																		EHI_141120	Helicase, putative;EHI_141120;PTN002244980;orthologs
																																		EHI_167620	Protein phosphatase domain-containing protein;EHI_167620;PTN000353691;orthologs
																																		EHI_100430	Ornithine decarboxylase;ODC;PTN000159884;orthologs
																																		EHI_068200	60S ribosomal protein L31, putative;EHI_068200;PTN001658712;orthologs
																																		EHI_141080	SP-RING zinc finger domain containing protein;EHI_141080;PTN000081854;orthologs
																																		EHI_103850	Proteasome regulatory subunit, putative;EHI_103850;PTN000056970;orthologs
																																		EHI_142760	Protein kinase domain containing protein;EHI_142760;PTN001935423;orthologs
																																		EHI_075150	Glutamate dehydrogenase;EHI_075150;PTN000176385;orthologs
																																		EHI_083410,EHI_083270	Ubiquitin;EhUBI1;PTN004182319;orthologs
																																		EHI_103300	Eukaryotic translation initiation factor 4C;EHI_103300;PTN000494954;orthologs
																																		EHI_010700	Adenine DNA glycosylase;EHI_010700;PTN000040668;orthologs
																																		EHI_182680	WD domain containing protein;EHI_182680;PTN000520334;orthologs
																																		EHI_075660	CAAX prenyl protease;EHI_075660;PTN000012769;orthologs
																																		EHI_077240	TATA-box-binding protein-like 1;trf1;PTN002227218;orthologs
																																		EHI_170330	Non-specific serine/threonine protein kinase;EHI_170330;PTN000063653;orthologs
																																		EHI_002010	Mannose-6-phosphate isomerase;EHI_002010;PTN000034082;orthologs
																																		EHI_033700	Structural maintenance of chromosomes protein;EHI_033700;PTN000447984;orthologs
																																		EHI_179890	Protein kinase domain containing protein;EHI_179890;PTN001218619;orthologs
																																		EHI_151400	Cysteine protease 9;CP9;PTN000275503;orthologs
																																		EHI_130980	AAA family ATPase, putative;EHI_130980;PTN000349941;orthologs
																																		EHI_148170	Serine/threonine-protein phosphatase 2A 55 kDa regulatory subunit B;EHI_148170;PTN000221875;orthologs
																																		EHI_153360	Myb-like DNA-binding domain containing protein;EHI_153360;PTN000067681;orthologs
																																		EHI_069300	Cullin, putative;EHI_069300;PTN000232232;orthologs
																																		EHI_081390	WD domain containing protein;EHI_081390;PTN000410814;orthologs
																																		EHI_077230	Geranylgeranyl transferase type I subunit beta;EHI_077230;PTN000206732;orthologs
																																		EHI_153120	Protein kinase domain containing protein;EHI_153120;PTN000623630;orthologs
																																		EHI_130860	Longevity-assurance family protein;EHI_130860;PTN000285642;orthologs
																																		EHI_067930	Replication factor A, putative;EHI_067930;PTN008595945;orthologs
																																		EHI_191780	IBR domain containing protein;EHI_191780;PTN000913549;orthologs
																																		EHI_192540	Protein kinase, putative;EHI_192540;PTN000686843;orthologs
																																		EHI_115370	RNA 3'-terminal phosphate cyclase, putative;EHI_115370;PTN000120438;orthologs
																																		EHI_104570	Ubiquitin ligase, putative;EHI_104570;PTN000135216;orthologs
																																		EHI_187260	Cell cycle control protein cwf12, putative;EHI_187260;PTN000314709;orthologs
																																		EHI_023010	Protein kinase, putative;EHI_023010;PTN000624532;orthologs
																																		EHI_069470	SP-RING zinc finger domain containing protein;EHI_069470;PTN000081857;orthologs
																																		EHI_126170	Cysteine protease 15;CP15;PTN000275147;orthologs
																																		EHI_124600	HECT-type E3 ubiquitin transferase;EHI_124600;PTN000134447;orthologs
																																		EHI_137850	Non-specific serine/threonine protein kinase;EHI_044470;PTN001968812;orthologs
																																		EHI_174210	Serine/threonine-protein kinase, putative;EHI_174210;PTN000623631;orthologs
																																		EHI_044620,EHI_137900	DNA-directed RNA polymerase subunit;EHI_044620;PTN000133096;orthologs
																																		EHI_118640	Negative cofactor 2-beta;EHI_118640;PTN000115802;orthologs
																																		EHI_093720	Cell cycle control protein, putative;EHI_093720;PTN000427747;orthologs
																																		EHI_045050	AAA family ATPase, putative;EHI_045050;PTN000349943;orthologs
																																		EHI_027730	WD repeat protein;EHI_027730;PTN000363211;orthologs
																																		EHI_053060	Protein kinase, putative;EHI_053060;PTN000681689;orthologs
																																		EHI_177660	Isoleucyl-tRNA synthetase;EHI_177660;PTN000235824;orthologs
																																		EHI_178590	Histone RNA hairpin-binding protein, putative;EHI_178590;PTN000425815;orthologs
																																		EHI_096780	Zinc finger protein, putative;EHI_096780;PTN000188604;orthologs
																																		EHI_030760	60S ribosomal protein L24, putative;EHI_030760;PTN001647308;orthologs
																																		EHI_198860	Protein phosphatase domain-containing protein;EHI_198860;PTN000353017;orthologs
																																		EHI_148520	Mob1/phocein family protein;EHI_148520;PTN000503175;orthologs
																																		EHI_035170	U3 small nucleolar ribonucleoprotein subunit, putative;EHI_035170;PTN001722803;orthologs
																																		EHI_095040	mRNA (guanine-N(7)-)-methyltransferase;EHI_095040;PTN000257147;orthologs
																																		EHI_137930	Acetyltransferase, GNAT family;EHI_137930;PTN000558154;orthologs
																																		EHI_146330	Calpain large subunit domain III containing protein;EHI_146330;PTN004132210;orthologs
																																		EHI_096740	Cysteine protease 10;CP10;PTN000275500;orthologs
																																		EHI_063340,EHI_087380	Prefoldin, alpha subunit;EHI_063340;PTN001761852;orthologs
																																		EHI_121490	WD repeat protein;EHI_121490;PTN000132330;orthologs
																																		EHI_119550	CCR4/NOT transcription complex subunit 3, putative;EHI_119550;PTN000595816;orthologs
																																		EHI_045490	SP-RING zinc finger domain containing protein;EHI_045490;PTN000081852;orthologs
																																		EHI_087830	Uncharacterized protein;EHI_087830;PTN000020598;orthologs
																																		EHI_193510	Branchpoint-bridging protein;EHI_193510;PTN000129789;orthologs
																																		EHI_069410	ATP-dependent RNA helicase;EHI_069410;PTN002774445;orthologs
																																		EHI_038600	Splicing factor 3A subunit 3, putative;EHI_038600;PTN000300304;orthologs
																																		EHI_135070	RNA recognition motif domain containing protein;EHI_135070;PTN002751585;orthologs
																																		EHI_169910	RNA recognition motif domain containing protein;EHI_169910;PTN002913153;orthologs
																																		EHI_120320	IBR domain containing protein;EHI_120320;PTN000188908;orthologs
																																		EHI_137870	40S ribosomal protein S5;EHI_044590;PTN000128945;orthologs
																																		EHI_193080	60S ribosomal protein L9, putative;EHI_193080;PTN000183730;orthologs
																																		EHI_050750	Leucine rich repeat / protein phosphatase 2C domain containing protein;EHI_050750;PTN000352884;orthologs
																																		EHI_099730	60S ribosomal protein L13, putative;EHI_017700;PTN001694491;orthologs
																																		EHI_183010	Dolichyl-diphosphooligosaccharide--protein glycosyltransferase 48 kDa subunit;EHI_183010;PTN000089408;orthologs
																																		EHI_118170	40S ribosomal protein S4, putative;EHI_118170;PTN000172001;orthologs
																																		EHI_131120	ELL complex EAP30 subunit, putative;EHI_131120;PTN000301611;orthologs
																																		EHI_103730	Threonyl-tRNA synthetase;EHI_103730;PTN000155189;orthologs
																																		EHI_153400	Ubiquitin carboxyl-terminal hydrolase, putative;EHI_153400;PTN002363518;orthologs
																																		EHI_045300	60S ribosomal protein L6, putative;EHI_045300;PTN001642998;orthologs
																																		EHI_077220	Pre-mRNA cleavage factor I 25 kDa subunit, putative;EHI_077220;PTN000316129;orthologs
																																		EHI_169630	DEAD/DEAH box helicase, putative;EHI_169630;PTN002775235;orthologs
																																		EHI_161960	Protein kinase, putative;EHI_161960;PTN000624529;orthologs
																																		EHI_103780	Dolichyl-diphosphooligosaccharide--protein glycosyltransferase subunit OST2;EHI_103780;PTN000076058;orthologs
																																		EHI_006160	Signal recognition particle 19 kDa protein, putative;EHI_006160;PTN000425936;orthologs
																																		EHI_131660	Protein kinase domain containing protein;EHI_131660;PTN000682284;orthologs
																																		EHI_065830	Density-regulated protein, putative;EHI_065830;PTN000300494;orthologs
																																		EHI_180450	Structural maintenance of chromosomes protein;EHI_180450;PTN000447983;orthologs
																																		EHI_060350	Splicing factor Prp8, putative;EHI_060350;PTN000124602;orthologs
																																		EHI_012420	Myb-like DNA-binding domain containing protein;EHI_012420;PTN000067680;orthologs
																																		EHI_064720	Protein phosphatase domain-containing protein;EHI_064720;PTN000353013;orthologs
																																		EHI_011180	Protein kinase domain containing protein;EHI_011180;PTN000685686;orthologs
																																		EHI_183060	Pantothenate kinase 1, putative;EHI_183060;PTN000264461;orthologs
																																		EHI_138960	Mago nashi protein, putative;EHI_138960;PTN000290972;orthologs
																																		EHI_162340	Serine/threonine kinase 3, putative;EHI_162340;PTN002391685;orthologs
																																		EHI_155330	Prefoldin, alpha subunit;EHI_155330;PTN000293232;orthologs
																																		8.8	Organic substance metabolic process (GO:0071704) explode	249
																																		EHI_186750	Protein kinase, putative;EHI_186750;PTN000686842;orthologs
																																		EHI_052050	26s protease regulatory subunit;EHI_052050;PTN000553460;orthologs
																																		EHI_183110	RNA recognition motif domain containing protein;EHI_183110;PTN001164048;orthologs
																																		EHI_005870	Proteasome regulatory subunit, putative;EHI_005870;PTN000027419;orthologs
																																		EHI_087600	Protein kinase, putative;EHI_087600;PTN000623678;orthologs
																																		EHI_050570	Cysteine proteinase, putative;EHI_050570;PTN000275501;orthologs
																																		EHI_033710	Histolysain;CPP2;PTN000275494;orthologs
																																		EHI_013960	DEAD/DEAH box helicase, putative;EHI_013960;PTN002775808;orthologs
																																		EHI_097620	PH-protein kinase domain containing protein;EHI_097620;PTN000682929;orthologs
																																		EHI_169700	Cysteinyl-tRNA synthetase;EHI_169700;PTN000095395;orthologs
																																		EHI_144610	Methionine gamma-lyase;EHI_144610;PTN000211689;orthologs
																																		EHI_035500	Protein kinase, putative;EHI_035500;PTN000623002;orthologs
																																		EHI_098730	Ribosomal RNA methyltransferase, putative;EHI_098730;PTN000100380;orthologs
																																		EHI_192480	Scavenger mRNA decapping enzyme, putative;EHI_192480;PTN000312267;orthologs
																																		EHI_117640	Protein kinase domain containing protein;EHI_117640;PTN001217057;orthologs
																																		EHI_180170	Cysteine protease, putative;EHI_180170;PTN000275499;orthologs
																																		EHI_005040	Adenosine deaminase, putative;EHI_005040;PTN000150862;orthologs
																																		EHI_051890	Serine/threonine-protein phosphatase;EHI_051890;PTN000185421;orthologs
																																		EHI_021680	Cell division protein kinase, putative (Fragment);EHI_021680;PTN000623178;orthologs
																																		EHI_152340	Choline/ethanolamine kinase, putative;EHI_152340;PTN000503682;orthologs
																																		EHI_130710	Myb-like DNA-binding domain containing protein;EHI_130710;PTN001289600;orthologs
																																		EHI_042230	Leucine rich repeat / protein phosphatase 2C domain containing protein;EHI_042230;PTN000353139;orthologs
																																		EHI_121800	2-deoxy-D-ribose 5-phosphate aldolase;EHI_121800;PTN000095298;orthologs
																																		EHI_068070	Protein kinase domain containing protein;EHI_068070;PTN000624046;orthologs
																																		EHI_137470	Deoxyuridine 5'-triphosphate nucleotidohydrolase;EHI_137470;PTN000133404;orthologs
																																		EHI_008620	60S ribosomal protein L17, putative;EHI_008620;PTN000174262;orthologs
																																		EHI_023610	Protein kinase, putative;EHI_023610;PTN002390947;orthologs
																																		EHI_192100	Inosine triphosphate pyrophosphatase, putative;EHI_192100;PTN000116040;orthologs
																																		EHI_179810	Phosphomannomutase;EHI_179810;PTN000049365;orthologs
																																		EHI_040840	Dephospho-CoA kinase, putative;EHI_040840;PTN000075433;orthologs
																																		EHI_130700	Phosphopyruvate hydratase;EHI_130700;PTN000224555;orthologs
																																		EHI_054760	Peptidyl-prolyl cis-trans isomerase;EHI_054760;PTN000116869;orthologs
																																		EHI_147490	Pre-mRNA splicing factor, putative;EHI_147490;PTN000357493;orthologs
																																		EHI_073170	Topoisomerase, putative;EHI_073170;PTN000558653;orthologs
																																		EHI_148580	Choline/ethanolamine kinase, putative;EHI_148580;PTN000503681;orthologs
																																		EHI_069380	Phospholipase B-like;EHI_069380;PTN000271535;orthologs
																																		EHI_104590	Apyrase, putative;EHI_104590;PTN000314825;orthologs
																																		EHI_142940	TPR repeat protein;EHI_142940;PTN000361589;orthologs
																																		EHI_058080	60S ribosomal protein L31, putative;EHI_058080;PTN000102901;orthologs
																																		EHI_153140	Cell division protein kinase, putative;EHI_153140;PTN000624048;orthologs
																																		EHI_025390	Kinase;EHI_025390;PTN000274273;orthologs
																																		EHI_070720	Inositol-3-phosphate synthase;EHI_070720;PTN000161864;orthologs
																																		EHI_050780	U1snRNP-specific protein, putative;EHI_050780;PTN000052479;orthologs
																																		EHI_122790	Helicase, putative;EHI_122790;PTN000433999;orthologs
																																		EHI_023090	RecQ family DNA helicase;EHI_023090;PTN000345067;orthologs
																																		EHI_148390	Tyrosyl-DNA phosphodiesterase, putative;EHI_148390;PTN000275926;orthologs
																																		EHI_148480	WD domain containing protein;EHI_148480;PTN002337581;orthologs
																																		EHI_110320	Protein phosphatase, putative;EHI_110320;PTN000352885;orthologs
																																		EHI_049900	Cell division control protein 45 CDC45, putative;EHI_049900;PTN000053472;orthologs
																																		EHI_158580	Ubiquitin carboxyl-terminal hydrolase domain containing protein;EHI_158580;PTN001519934;orthologs
																																		EHI_083630	Mob1/phocein family protein;EHI_083630;PTN000503174;orthologs
																																		EHI_162540	Vacuolar protein sorting 26;EHI_162540;PTN000357741;orthologs
																																		EHI_122860	DNA repair protein RAD51C, putative;EHI_122860;PTN000534421;orthologs
																																		EHI_159560	Cyclin C, putative;EHI_159560;PTN000002645;orthologs
																																		EHI_002130	Phenylalanyl-tRNA synthetase beta subunit;EHI_002130;PTN000101894;orthologs
																																		EHI_053610	Apyrase, putative;EHI_053610;PTN000314829;orthologs
																																		EHI_135420	Glucosidase 2 subunit beta;EHI_135420;PTN000290529;orthologs
																																		EHI_062480	Cysteine protease, putative;EHI_062480;PTN000275496;orthologs
																																		EHI_093360	5'-3' exonuclease domain containing protein;EHI_093360;PTN000269471;orthologs
																																		EHI_094100	Galactokinase, putative;EHI_094100;PTN000048528;orthologs
																																		EHI_098550	NEDD8-activating enzyme E1 catalytic subunit;EHI_098550;PTN000102166;orthologs
																																		EHI_009520	Alpha-1,2-mannosidase, putative;EHI_009520;PTN000951774;orthologs
																																		EHI_186820	Protein kinase domain containing protein;EHI_186820;PTN000679795;orthologs
																																		EHI_188080	3' exoribonuclease family protein;EHI_188080;PTN000120557;orthologs
																																		EHI_188230	DNA repair and recombination protein RAD52, putative;EHI_188230;PTN000253092;orthologs
																																		EHI_198690	Protein MAK16 homolog;EHI_198690;PTN000601032;orthologs
																																		EHI_175410	Inositol-1-monophosphatase;EHI_175410;PTN000465337;orthologs
																																		EHI_125920	Ubiquitin fusion degradation protein 1 homolog, putative;EHI_125920;PTN000285161;orthologs
																																		EHI_092280	GPI-anchor transamidase, putative;EHI_092280;PTN000243172;orthologs
																																		EHI_159630	Mob1/phocein family protein;EHI_159570;PTN001861095;orthologs
																																		EHI_031220	DNA repair protein RAD51 homolog;EHI_031220;PTN000534677;orthologs
																																		EHI_160570	26S protease regulatory subunit 8, putative (Fragment);EHI_160570;PTN000553388;orthologs
																																		EHI_106100	UV excision repair protein RAD23, putative;EHI_106100;PTN000065652;orthologs
																																		EHI_156200	RNAseL inhibitor-like protein, putative;EHI_156200;PTN000443783;orthologs
																																		EHI_054790	tRNA nucleotidyltransferase, putative;EHI_054790;PTN000348200;orthologs
																																		EHI_184530	Helicase, putative;EHI_184530;PTN000433850;orthologs
																																		EHI_023310	RING zinc finger protein, putative;EHI_023310;PTN000188609;orthologs
																																		EHI_174890	COP9 signalosome complex subunit 2;EHI_174890;PTN000073722;orthologs
																																		EHI_196540	IBR domain containing protein;EHI_196540;PTN000188610;orthologs
																																		EHI_048700	Ubiquitin-conjugating enzyme family protein;EHI_048700;PTN000629989;orthologs
																																		EHI_106700	Protein kinase domain containing protein (Fragment);EHI_106700;PTN000623179;orthologs
																																		EHI_093950	GDP-Man:Man(3)GlcNAc(2)-PP-Dol alpha-1,2-mannosyltransferase;EHI_093950;PTN000282449;orthologs
																																		EHI_158020	Transcription initiation factor IIIB chain BRF, putative;EHI_158020;PTN000178600;orthologs
																																		EHI_097930	MuT/nudix family protein;EHI_097930;PTN000217348;orthologs
																																		EHI_155570	Glutamyl-tRNA synthetase;EHI_155570;PTN000012607;orthologs
																																		EHI_065310	Glycoprotein FP21, putative;EHI_065310;PTN000126303;orthologs
																																		EHI_126010	Ribosome biogenesis protein, putative;EHI_126010;PTN000506828;orthologs
																																		EHI_151480	Serine/threonine-protein phosphatase;EHI_151480;PTN000185507;orthologs
																																		EHI_053480	DNA repair protein REV1;EHI_053480;PTN000118020;orthologs
																																		EHI_076840	Uncharacterized protein;EHI_076840;PTN000469397;orthologs
																																		EHI_192950	WD domain containing protein;EHI_192950;PTN002338087;orthologs
																																		EHI_028950	Chitobiosyldiphosphodolichol beta-mannosyltransferase, putative;EHI_028950;PTN000315560;orthologs
																																		EHI_198650	Uncharacterized protein;EHI_198650;PTN002563699;orthologs
																																		EHI_082530	Acetyl-CoA carboxytransferase;EHI_082530;PTN000429781;orthologs
																																		EHI_179970	Proteasome regulatory subunit, putative;EHI_179970;PTN000079586;orthologs
																																		EHI_117970	DNA replication licensing factor MCM2;EHI_117970;PTN000179957;orthologs
																																		EHI_139080	Longevity-assurance family protein;EHI_139080;PTN000285645;orthologs
																																		EHI_057850	40S ribosomal protein S4, putative;EHI_057850;PTN000172002;orthologs
																																		EHI_178880	Serine/threonine-protein phosphatase;EHI_178880;PTN000185424;orthologs
																																		EHI_013330	Pre-mRNA-splicing factor, putative;EHI_013330;PTN000295824;orthologs
																																		EHI_020290	WD domain containing protein;EHI_020290;PTN000522917;orthologs
																																		EHI_027560	Pre-mRNA-splicing factor PRP46, putative;EHI_027560;PTN000460483;orthologs
																																		EHI_109970	Protein kinase domain containing protein;EHI_109970;PTN000622105;orthologs
																																		EHI_093960	Pre-mRNA splicing factor, putative;EHI_093960;PTN000133859;orthologs
																																		EHI_158110	DNA replication licensing factor MCM7;MCM7;PTN000180085;orthologs
																																		EHI_026440	RNA recognition motif domain containing protein;EHI_026440;PTN000462957;orthologs
																																		EHI_148440	Serine/threonine-protein kinase, putative;EHI_148440;PTN002391423;orthologs
																																		EHI_170060	Ubiquitin-like protein;EHI_170060;PTN000059657;orthologs
																																		EHI_087330	Topoisomerase, putative;EHI_087330;PTN000558651;orthologs
																																		EHI_107260	Protein phosphatase 2C-2;EhPtc2;PTN000353526;orthologs
																																		EHI_092510	Protein phosphatase, putative;EHI_092510;PTN000353689;orthologs
																																		EHI_161970	Leucyl-tRNA synthetase;EHI_161970;PTN000236272;orthologs
																																		EHI_125650	PIWI, putative;EHI_125650;PTN000527636;orthologs
																																		EHI_197850	General transcription and DNA repair factor IIH helicase subunit XPD;EHI_197850;PTN000158293;orthologs
																																		EHI_150540	ATP-binding cassette sub-family E member 1, putative;EHI_150540;PTN001059786;orthologs
																																		EHI_187240	AAA family ATPase, putative;EHI_187240;PTN000349942;orthologs
																																		EHI_033350	RNA-binding protein, putative;EHI_033350;PTN002366530;orthologs
																																		EHI_197120	Protein phosphatase, putative;EHI_197120;PTN000353683;orthologs
																																		EHI_179340	HMG box protein;EHI_179340;PTN002300054;orthologs
																																		EHI_189420	Deoxyuridine 5'-triphosphate nucleotidohydrolase;EHI_189420;PTN000133406;orthologs
																																		EHI_178940	tRNA (guanine-N(7)-)-methyltransferase;EHI_178940;PTN000602560;orthologs
																																		EHI_004960	Bystin, putative;EHI_004960;PTN000302428;orthologs
																																		EHI_200730	Serine/threonine protein phosphatase PP2A catalytic subunit, putative;EHI_200730;PTN000186128;orthologs
																																		EHI_134610	DEAD/DEAH box helicase, putative;EHI_134610;PTN002281645;orthologs
																																		EHI_092700	Myb-like DNA-binding domain containing protein;EHI_092700;PTN000067678;orthologs
																																		EHI_041920	Protein kinase domain containing protein;EHI_041920;PTN001217056;orthologs
																																		EHI_103560	COP9 signalosome complex subunit 3, putative;EHI_103560;PTN001644524;orthologs
																																		EHI_103830	tRNA (Cytosine-5-)-methyltransferase, putative;EHI_103830;PTN000516130;orthologs
																																		EHI_137090	TFIID subunit, putative;EHI_137090;PTN000260114;orthologs
																																		EHI_148350	Transcription initiation protein SPT4, putative;EHI_148350;PTN000306315;orthologs
																																		EHI_007330	Beta-hexosaminidase;EHI_007330;PTN000503326;orthologs
																																		EHI_107120	RNA recognition motif domain containing protein;EHI_107120;PTN002539323;orthologs
																																		EHI_193480	Serine/threonine protein phosphatase PP2A catalytic subunit, putative;EHI_193480;PTN000186129;orthologs
																																		EHI_030170	Proteasome regulatory subunit, putative;EHI_030170;PTN000057090;orthologs
																																		EHI_109860	FACT complex subunit;EHI_109860;PTN000360192;orthologs
																																		EHI_098320	SP-RING zinc finger domain containing protein;EHI_098320;PTN000081853;orthologs
																																		EHI_155170	DNA mismatch repair protein PMS1, putative;EHI_155170;PTN000008400;orthologs
																																		EHI_040320	3' exoribonuclease family protein;EHI_040320;PTN000237488;orthologs
																																		EHI_170480	Chitin synthase;EHI_170480;PTN000530942;orthologs
																																		EHI_190450	Splicing factor subunit;EHI_190450;PTN000469596;orthologs
																																		EHI_182880	TFIIH basal transcription factor complex subunit, putative;EHI_182880;PTN000294425;orthologs
																																		EHI_040260	HEAT repeat domain containing protein;EHI_040260;PTN000304141;orthologs
																																		EHI_050500	Uncharacterized protein;EHI_050500;PTN000045427;orthologs
																																		EHI_177160	Signal peptide peptidase family protein;EHI_177160;PTN000256186;orthologs
																																		EHI_129950	DNA mismatch repair protein MLH1, putative;EHI_129950;PTN000008217;orthologs
																																		EHI_164420	Protein phosphatase domain-containing protein;EHI_164420;PTN000353014;orthologs
[truncated: 616 more rows]
[truncated: 4 more columns]
