# Supplementary material for: Screening and Structural Characterization of Heat Shock Response Elements (HSEs) in Entamoeba histolytica Promoters
Source: Int J Mol Sci. 2024 Jan 21;25(2):1319. doi: 10.3390/ijms25021319 (PMC10815948; doi:10.3390/ijms25021319)
Supplement: Supplementary file 1 [file ijms-25-01319-s001.zip › Supplementary Table S5.xlsx]

## Sheet: Hoja1
A																										B
STAGE CONVERSION																											one HSE
	Gene ID	Product Description	HM-1:IMSS - Trophs TYI (stage conversion)		Gene ID	Product Description	HM-1:IMSS - Trophs TYI (stage conversion)		Gene ID	Product Description	HM-1:IMSS - Trophs TYI (stage conversion)		Gene ID	Product Description	HM-1:IMSS - Trophs TYI (stage conversion)		Gene ID	Product Description	HM-1:IMSS - Trophs TYI (stage conversion)		Gene ID	Product Description	HM-1:IMSS - Trophs TYI (stage conversion)			Gene ID	Product Description	HM-1:IMSS - Trophs TYI (stage conversion)		Conversion	one HSE	two HSE	three HSE	four HSE	Total
1	EHI_146330	calpain large subunit domain III containing protein	8.66	1	EHI_194200	amino acid transporter, putative	8.67	1	EHI_175410	myo-inositol monophosphatase, putative	8.7	1	EHI_110620	zinc finger domain containing protein	8.77	1	EHI_065830	Density-regulated protein, putative	8.67	1	EHI_105270	Receptor mediated endocytosis protein, putative	8.74		1	EHI_000590	40S ribosomal protein S6, putative	12.83		Genes	220	31	9	2	262
2	EHI_200200	ABC transporter ATP-binding protein, putative	8.66	2	EHI_082380	transketolase, chloroplast, putative	8.7	2	EHI_031220	DNA repair protein RAD51, putative	8.75	2	EHI_156230	transporter, major facilitator family	8.84	2	EHI_075660	CAAX prenyl protease, putative	8.73	2	EHI_056390	V-type ATPase, D subunit, putative	8.82		2	EHI_146330	calpain large subunit domain III containing protein	8.66
3	EHI_175090	ribosome biogenesis protein, putative	8.67	3	EHI_118900	vacuolar sorting protein-associating protein 4A (VPS4), putative	8.7	3	EHI_093950	alpha-1,2-mannosyltransferase alg11, putative	8.9	3	EHI_178680	Rho family GTPase	8.88	3	EHI_196590	RNA recognition motif domain containing protein	8.78	3	EHI_199110	lysozyme, putative	8.88		3	EHI_200200	ABC transporter ATP-binding protein, putative	8.66
4	EHI_118640	CBF/NF-Y transcription factor domain protein	8.73	4	EHI_175410	myo-inositol monophosphatase, putative	8.7	4	EHI_112870	fatty acid elongase, putative	8.95	4	EHI_038690	ubiquitin-activating enzyme E1 1, putative	8.9	4	EHI_153440	diacylglycerol kinase, putative	8.82	4	EHI_112870	fatty acid elongase, putative	8.95		4	EHI_065830	Density-regulated protein, putative	8.67
5	EHI_156240	competence protein ComEC, putative	8.77	5	EHI_010560	acyl-CoA synthetase, putative	8.71	5	EHI_030170	26S proteasome non-ATPase regulatory subunit, putative	9.01	5	EHI_092280	GPI-anchor transamidase, putative	8.97	5	EHI_100080	acid sphingomyelinase-like phosphodiesterase, putative	9.15	5	EHI_069410	DEAD/DEAH box helicase, putative	8.98		5	EHI_175090	ribosome biogenesis protein, putative	8.67
6	EHI_146200	septum formation protein maf, putative	8.79	6	EHI_062790	thioredoxin, putative	8.74	6	EHI_199020	high-affinity potassium uptake transporter, putative	9.07	6	EHI_138750	tyrosine kinase, putative	9.04	6	EHI_137980	protein kinase, putative	9.17	6	EHI_035500	protein kinase, putative	9.03		6	EHI_194200	amino acid transporter, putative	8.67
7	EHI_193480	serine/threonine protein phosphatase PP2A catalytic subunit, putative	8.79	7	EHI_151950	casein kinase, putative	8.76	7	EHI_098550	ubiquitin-activating enzyme, putative	9.1	7	EHI_084730	multidrug resistance-associated protein, putative	9.05	7	EHI_047760	ATP-binding cassette protein, putative	9.21	7	EHI_194500	ADP-ribosylation factor, putative	9.17		7	EHI_082380	transketolase, chloroplast, putative	8.7
8	EHI_200730	serine/threonine protein phosphatase PP2A catalytic subunit, putative	8.79	8	EHI_104560	cortexillin, putative	8.84	8	EHI_193360	histone H3, putative	9.87	8	EHI_092730	ADP-ribosylation factor 1, putative	9.08	8	EHI_117890	Rab family GTPase	9.54	8	EHI_192460	formin homology 2 family protein	9.22		8	EHI_118900	vacuolar sorting protein-associating protein 4A (VPS4), putative	8.7
9	EHI_167620	protein phosphatase domain-containing protein	8.8	9	EHI_122740	nucleolar protein Nop56, putative	8.84	9	EHI_005910	Rho guanine nucleotide exchange factor, putative	10.01	9	EHI_195130	transporter, auxin efflux carrier (AEC) family	9.19	9	EHI_177990	leucine-rich repeat containing protein	9.75	9	EHI_159300	RhoGAP domain containing protein	9.27		9	EHI_010560	acyl-CoA synthetase, putative	8.71
10	EHI_152750	eukaryotic peptide chain release factor subunit 1, putative	8.83	10	EHI_030830	Plasma membrane calcium-transporting ATPase, putative	8.95	10	EHI_051890	serine/threonine-protein phosphatase ppe1, putative	10.01	10	EHI_026480	(2r)-phospho-3-sulfolactate synthase, putative	9.3	10	EHI_193360	histone H3, putative	9.87	10	EHI_151480	serine/threonine-protein phosphatase 4 catalytic subunit, putative	9.29		10	EHI_075660	CAAX prenyl protease, putative	8.73
11	EHI_119330	serine protease inhibitor, putative	8.85	11	EHI_151990	RNA-binding protein, putative	9.02	11	EHI_178880	serine/threonine-protein phosphatase ppe1, putative	10.01	11	EHI_114340	acetylornithine deacetylase, putative	9.38	11	EHI_134720	ankyrin repeat protein, putative	9.88	11	EHI_044940	T-complex protein 1 subunit eta, putative	9.42		11	EHI_118640	CBF/NF-Y transcription factor domain protein	8.73
12	EHI_006130	phosphatidylinositol 3-kinase, putative	8.92	12	EHI_035500	protein kinase, putative	9.03	12	EHI_197120	protein phosphatase, putative	10.02	12	EHI_161970	leucyl-tRNA synthetase, putative	9.4	12	EHI_110180	myosin heavy chain	11.3	12	EHI_178590	histone RNA hairpin-binding protein, putative	9.43		12	EHI_062790	thioredoxin, putative	8.74
13	EHI_030830	Plasma membrane calcium-transporting ATPase, putative	8.95	13	EHI_148520	Mob1/phocein family protein	9.07	13	EHI_103410	WD domain containing protein	10.36	13	EHI_048700	ubiquitin-conjugating enzyme family protein	9.46	13	EHI_130930	purine nucleoside phosphorylase, putative	11.67	13	EHI_135450	Rho family GTPase	9.54		13	EHI_105270	Receptor mediated endocytosis protein, putative	8.74
14	EHI_148170	protein phosphatase regulatory subunit, putative	8.95	14	EHI_046650	Gal/GalNAc lectin heavy subunit, putative	9.08	14	EHI_182900	actin	10.36	14	EHI_178580	ATP-binding cassette protein, putative	9.62	14	EHI_193080	60S ribosomal protein L9, putative	11.83	14	EHI_042250	Rab family GTPase	9.59		14	EHI_031220	DNA repair protein RAD51, putative	8.75
15	EHI_197410	cation transporter, putative	9	15	EHI_137710	RNA recognition motif domain containing protein	9.09	15	EHI_182670	enhancer binding protein-2, putative	11.69	15	EHI_082530	acetyl-coA carboxylase, putative	9.66	15	EHI_197030	40S ribosomal protein S10, putative	12.11	15	EHI_121490	WD repeat protein	9.64		15	EHI_151950	casein kinase, putative	8.76
16	EHI_038800	actin binding protein, putative	9.02	16	EHI_098550	ubiquitin-activating enzyme, putative	9.1	16	EHI_030760	60S ribosomal protein L24, putative	11.75	16	EHI_148890	calmodulin, putative	9.69					16	EHI_056380	enhancer binding protein 2 (EBP2), putative	9.66		16	EHI_110620	zinc finger domain containing protein	8.77
17	EHI_151990	RNA-binding protein, putative	9.02	17	EHI_062460	RER1 protein, putative	9.14	17	EHI_140170	40S ribosomal protein S20, putative	12.36	17	EHI_048170	Protein transport protein SEC61 gamma subunit, putative	9.81					17	EHI_065310	Skp1 family protein	9.82		17	EHI_156240	competence protein ComEC, putative	8.77
18	EHI_152340	choline/ethanolamine kinase, putative	9.03	18	EHI_137980	protein kinase, putative	9.17	18	EHI_045300	60S ribosomal protein L6, putative	12.37	18	EHI_193360	histone H3, putative	9.87					18	EHI_137700	Ras family GTPase	9.89		18	EHI_196590	RNA recognition motif domain containing protein	8.78
19	EHI_092510	protein phosphatase, putative	9.04	19	EHI_067970	chorein, putative	9.21	19	EHI_004200	40S ribosomal protein S27, putative	12.53	19	EHI_169910	RNA recognition motif domain containing protein	9.89					19	EHI_199120	Ser/Thr protein phosphatase, putative	9.91		19	EHI_146200	septum formation protein maf, putative	8.79
20	EHI_103810	protein kinase, putative	9.05	20	EHI_104600	13 kDa ribonucleoprotein-associated protein, putative	9.22					20	EHI_043010	V-type ATPase, A subunit, putative	9.91					20	EHI_153450	transporter, major facilitator family	9.96		20	EHI_193480	serine/threonine protein phosphatase PP2A catalytic subunit, putative	8.79
21	EHI_199020	high-affinity potassium uptake transporter, putative	9.07	21	EHI_192460	formin homology 2 family protein	9.22					21	EHI_012420	myb-like DNA-binding domain containing protein	9.98					21	EHI_052050	26S protease regulatory subunit, putative	10.01		21	EHI_200730	serine/threonine protein phosphatase PP2A catalytic subunit, putative	8.79
22	EHI_110730	nucleoside transporter, putative	9.1	22	EHI_100290	Rap/Ran GTPase-activating protein, putative	9.23					22	EHI_087380	prefoldin, alpha subunit	10.61					22	EHI_100270	calmodulin, putative	10.06		22	EHI_056390	V-type ATPase, D subunit, putative	8.82
23	EHI_165070	estradiol 17-beta-dehydrogenase, putative	9.14	23	EHI_170630	vesicle-associated membrane protein, putative	9.23					23	EHI_159870	galactose-inhibitable lectin small subunit, putative	10.61					23	EHI_021560	thioredoxin, putative	10.09		23	EHI_153440	diacylglycerol kinase, putative	8.82
24	EHI_100080	acid sphingomyelinase-like phosphodiesterase, putative	9.15	24	EHI_174640	glucosamine-6-phosphate isomerase, putative	9.24					24	EHI_083270	ubiquitin, putative	10.73					24	EHI_083590	coronin, putative	10.21		24	EHI_152750	eukaryotic peptide chain release factor subunit 1, putative	8.83
25	EHI_050500	Mov34/MPN/PAD-1 family protein	9.16	25	EHI_192100	inosine triphosphate pyrophosphatase, putative	9.28					25	EHI_083410	ubiquitin, putative	10.73					25	EHI_182900	actin	10.36		25	EHI_122740	nucleolar protein Nop56, putative	8.84
26	EHI_107250	small GTPase Rab11B	9.16	26	EHI_194600	molybdenum cofactor sulfurase, putative	9.33					26	EHI_110810	unconventional myosin IB	10.79					26	EHI_044740	UMP-CMP kinase, putative	10.37		26	EHI_156230	transporter, major facilitator family	8.84
27	EHI_198950	WD-repeat protein	9.16	27	EHI_077220	pre-mRNA cleavage factor I 25 kDa subunit, putative	9.34					27	EHI_094100	galactokinase, putative	10.84					27	EHI_042690	high mobility group (HMG) box domain containing protein	10.4		27	EHI_119330	serine protease inhibitor, putative	8.85
28	EHI_035800	Ras GTPase activating protein, putative	9.21	28	EHI_158150	LIM zinc finger domain containing protein	9.34					28	EHI_101730	surface antigen ariel1, putative	11.95					28	EHI_197160	sulfate adenylyltransferase, putative	10.45		28	EHI_178680	Rho family GTPase	8.88
29	EHI_100290	Rap/Ran GTPase-activating protein, putative	9.23	29	EHI_169210	coatomer subunit delta, putative	9.41					29	EHI_058080	60S ribosomal protein L31, putative	12.05					29	EHI_182590	Ribosomal protein S30, putative	10.6		29	EHI_199110	lysozyme, putative	8.88
30	EHI_170630	vesicle-associated membrane protein, putative	9.23	30	EHI_175020	peptidase, putative	9.46					30	EHI_124850	40S ribosomal protein S11, putative	12.37					30	EHI_063340	prefoldin, alpha subunit	10.61		30	EHI_038690	ubiquitin-activating enzyme E1 1, putative	8.9
31	EHI_008030	phosphate transporter, putative	9.26	31	EHI_183060	pantothenate kinase 1, putative	9.48					31	EHI_158550	40S ribosomal protein S26, putative	12.67					31	EHI_186840	actin-binding protein, cofilin/tropomyosin family	10.61		31	EHI_093950	alpha-1,2-mannosyltransferase alg11, putative	8.9
32	EHI_005100	eukaryotic translation initiation factor 2 alpha subunit, putative	9.36	32	EHI_155570	glutamyl-tRNA synthetase, putative	9.51					32	EHI_105180	40S ribosomal protein S26, putative	12.68					32	EHI_058090	Ras family GTPase	10.63		32	EHI_006130	phosphatidylinositol 3-kinase, putative	8.92
33	EHI_125300	diaphanous protein, putative	9.41	33	EHI_005060	Fe-hydrogenase, putative	9.59					33	EHI_057850	40S ribosomal protein S4, putative	12.81					33	EHI_183400	galactose-inhibitable lectin 35 kDa subunit precursor, putative	10.7		33	EHI_148170	protein phosphatase regulatory subunit, putative	8.95
34	EHI_159630	Mob1/phocein family protein	9.46	34	EHI_103780	defender against cell death protein, putative	9.67					34	EHI_159480	pore-forming peptide ameobapore A precursor, putative	12.88					34	EHI_102270	heat shock protein 90, putative	10.83		34	EHI_069410	DEAD/DEAH box helicase, putative	8.98
35	EHI_182720	dipeptidyl-peptidase, putative	9.53	35	EHI_027700	molybdenum cofactor sulfurase, putative	9.69					35	EHI_103310	60S ribosomal protein L7a, putative	12.91					35	EHI_196940	heat shock protein 90, putative	10.83		35	EHI_197410	cation transporter, putative	9
36	EHI_197020	signal peptidase, putative	9.54	36	EHI_136150	adenylyl cyclase-associated protein, putative	9.81					36	EHI_015310	60S ribosomal protein L35a, putative	13.01					36	EHI_045120	transitional endoplasmic reticulum ATPase, putative	10.84		36	EHI_030170	26S proteasome non-ATPase regulatory subunit, putative	9.01
37	EHI_051870	peptidyl-prolyl cis-trans isomerase, FKBP-type , putative	9.57	37	EHI_069440	ARF GTPase activating protein, putative	9.95					37	EHI_025590	60S ribosomal protein L35a, putative	13.15					37	EHI_155530	chromosome partition protein, putative	11.15		37	EHI_038800	actin binding protein, putative	9.02
38	EHI_118810	protein kinase domain containing protein	9.59	38	EHI_155060	chaperone clpB, putative	9.97					38	EHI_049000	60S ribosomal protein L35a, putative	13.15					38	EHI_186820	protein kinase domain containing protein	11.18		38	EHI_152340	choline/ethanolamine kinase, putative	9.03
39	EHI_148480	WD domain containing protein	9.6	39	EHI_110320	protein phosphatase, putative	10													39	EHI_119540	eukaryotic translation elongation factor 1 gamma, putative	11.24		39	EHI_092510	protein phosphatase, putative	9.04
40	EHI_055630	ATP-binding cassette, sub-family C, putative	9.62	40	EHI_188110	protein kinase, putative	10													40	EHI_146180	Rho family GTPase	11.26		40	EHI_138750	tyrosine kinase, putative	9.04
41	EHI_120900	calcium-binding protein 1 (EhCBP1)	9.65	41	EHI_169820	SNF7 family protein	10.03													41	EHI_027800	galactose binding lectin 35 kDa subunit, putative	11.43		41	EHI_084730	multidrug resistance-associated protein, putative	9.05
42	EHI_068470	Mov34/MPN/PAD-1 family protein	9.66	42	EHI_176970	cdc48-like protein, putative	10.11													42	EHI_177470	ribosomal protein S25, putative	11.48		42	EHI_103810	protein kinase, putative	9.05
43	EHI_156200	RNAseL inhibitor-like protein, putative	9.69	43	EHI_160570	26S protease regulatory subunit 8, putative	10.17													43	EHI_104630	filamin 2, putative	11.54		43	EHI_148520	Mob1/phocein family protein	9.07
44	EHI_178850	peptidyl-prolyl cis-trans isomerase, FKBP-type, putative	9.72	44	EHI_170060	ubiquitin like protein	10.17													44	EHI_111990	CXXC-rich protein	11.61		44	EHI_046650	Gal/GalNAc lectin heavy subunit, putative	9.08
45	EHI_035460	40S ribosomal protein S13, putative	9.77	45	EHI_002130	phenylalanyl-tRNA synthetase beta subunit, putative	10.19													45	EHI_193080	60S ribosomal protein L9, putative	11.83		45	EHI_137710	RNA recognition motif domain containing protein	9.09
46	EHI_007330	beta-N-acetylhexosaminidase, beta subunit	9.81	46	EHI_140350	G protein alpha subunit, putative	10.19													46	EHI_167060	rab GDP dissociation inhibitor alpha, putative	11.85		46	EHI_062460	RER1 protein, putative	9.14
47	EHI_152680	EH-domain containing protein, putative	9.92	47	EHI_103730	threonyl-tRNA synthetase, putative	10.23													47	EHI_192810	small GTPase Rab7A	11.97		47	EHI_050500	Mov34/MPN/PAD-1 family protein	9.16
48	EHI_155060	chaperone clpB, putative	9.97	48	EHI_182900	actin	10.36													48	EHI_065270	40S ribosomal protein S3a, putative	12.11		48	EHI_107250	small GTPase Rab11B	9.16
49	EHI_159620	TolA protein, putative	9.97	49	EHI_052160	WD domain containing protein	10.37													49	EHI_033710	cysteine proteinase 2	12.19		49	EHI_198950	WD-repeat protein	9.16
50	EHI_002130	phenylalanyl-tRNA synthetase beta subunit, putative	10.19	50	EHI_197160	sulfate adenylyltransferase, putative	10.45													50	EHI_130700	enolase, putative	12.19		50	EHI_194500	ADP-ribosylation factor, putative	9.17
51	EHI_140350	G protein alpha subunit, putative	10.19	51	EHI_081370	vesicle-associated membrane protein, putative	10.54													51	EHI_110340	60S ribosomal protein L19, putative	12.52		51	EHI_195130	transporter, auxin efflux carrier (AEC) family	9.19
52	EHI_083590	coronin, putative	10.21	52	EHI_148190	Ran family GTPase	10.76													52	EHI_039010	40S ribosomal protein S26, putative	12.86		52	EHI_035800	Ras GTPase activating protein, putative	9.21
53	EHI_125660	acid sphingomyelinase-like phosphodiesterase, putative	10.23	53	EHI_129000	glycogenphosphorylase, putative	10.82													53	EHI_146370	60S ribosomal protein L27, putative	12.88		53	EHI_047760	ATP-binding cassette protein, putative	9.21
54	EHI_183010	dolichyl-diphosphooligosaccharide-protein glycotransferase, putative	10.33	54	EHI_102270	heat shock protein 90, putative	10.83													54	EHI_114920	60S ribosomal protein L35a, putative	13.1		54	EHI_067970	chorein, putative	9.21
55	EHI_042690	high mobility group (HMG) box domain containing protein	10.4	55	EHI_196940	heat shock protein 90, putative	10.83													55	EHI_008620	ribosomal protein L17, putative	13.31		55	EHI_104600	13 kDa ribonucleoprotein-associated protein, putative	9.22
56	EHI_009940	clathrin adaptor complex small chain, putative	10.44	56	EHI_045120	transitional endoplasmic reticulum ATPase, putative	10.84													56	EHI_186720	40S ribosomal protein S12, putative	13.44		56	EHI_174640	glucosamine-6-phosphate isomerase, putative	9.24
57	EHI_135470	adenylate kinase	10.53	57	EHI_009240	tyrosyl-tRNA synthetase, putative	10.91																		57	EHI_008030	phosphate transporter, putative	9.26
58	EHI_074020	vacuolar proton ATPase subunit, putative	10.54	58	EHI_121800	deoxyribose-phosphate aldolase, putative	10.94																		58	EHI_159300	RhoGAP domain containing protein	9.27
59	EHI_186840	actin-binding protein, cofilin/tropomyosin family	10.61	59	EHI_118160	WD repeat protein	10.96																		59	EHI_192100	inosine triphosphate pyrophosphatase, putative	9.28
60	EHI_088230	DNA-directed RNA polymerases I, II, and III 23 kDa, putative	10.63	60	EHI_103300	translation initiation factor eIF-1A, putative	11.24																		60	EHI_151480	serine/threonine-protein phosphatase 4 catalytic subunit, putative	9.29
61	EHI_117920	pleckstrin homology (PH) domain containing protein	10.79	61	EHI_031400	ribosomal protein S18, putative	11.28																		61	EHI_026480	(2r)-phospho-3-sulfolactate synthase, putative	9.3
62	EHI_169280	Rab family GTPase	10.98	62	EHI_196920	60S ribosomal protein L23, putative	11.29																		62	EHI_194600	molybdenum cofactor sulfurase, putative	9.33
63	EHI_104390	actin binding protein, putative	11.08	63	EHI_158240	fatty acid elongase, putative	11.39																		63	EHI_077220	pre-mRNA cleavage factor I 25 kDa subunit, putative	9.34
64	EHI_006810	14-3-3 protein 3	11.15	64	EHI_009680	ribosomal protein S18, putative	11.45																		64	EHI_158150	LIM zinc finger domain containing protein	9.34
65	EHI_125650	PIWI, putative	11.29	65	EHI_070720	L-myo-inositol-1-phosphate synthase	11.52																		65	EHI_005100	eukaryotic translation initiation factor 2 alpha subunit, putative	9.36
66	EHI_073390	Fe-hydrogenase, putative	11.43	66	EHI_167300	grainin 1	11.61																		66	EHI_161970	leucyl-tRNA synthetase, putative	9.4
67	EHI_159600	cysteine protease inhibitor 1 (EhICP1)	12	67	EHI_086120	ribosomal protein S18, putative	11.69																		67	EHI_125300	diaphanous protein, putative	9.41
68	EHI_096850	60S ribosomal protein L19, putative	12.19	68	EHI_182670	enhancer binding protein-2, putative	11.69																		68	EHI_169210	coatomer subunit delta, putative	9.41
69	EHI_130700	enolase, putative	12.19	69	EHI_072040	40S ribosomal protein S3a, putative	12.09																		69	EHI_044940	T-complex protein 1 subunit eta, putative	9.42
70	EHI_065330	Gal/GalNAc lectin subunit Igl2	12.34	70	EHI_125950	alcohol dehydrogenase, putative	12.1																		70	EHI_178590	histone RNA hairpin-binding protein, putative	9.43
71	EHI_059860	C2 domain containing protein	12.45	71	EHI_130700	enolase, putative	12.19																		71	EHI_048700	ubiquitin-conjugating enzyme family protein	9.46
72	EHI_137870	40S ribosomal protein S5	12.51	72	EHI_156690	60S ribosomal protein L37	12.32																		72	EHI_159630	Mob1/phocein family protein	9.46
73	EHI_040660	ribosomal protein L11, putative	12.53	73	EHI_110340	60S ribosomal protein L19, putative	12.52																		73	EHI_175020	peptidase, putative	9.46
74	EHI_181560	60S ribosomal protein L13, putative	12.57	74	EHI_068200	60S ribosomal protein L31, putative	12.53																		74	EHI_183060	pantothenate kinase 1, putative	9.48
75	EHI_118170	ribosomal protein S4, putative	12.59	75	EHI_038580	ribosomal protein L11, putative	12.56																		75	EHI_155570	glutamyl-tRNA synthetase, putative	9.51
76	EHI_161180	60S ribosomal protein L21, putative	12.81	76	EHI_126250	ribosomal protein S29, putative	12.63																		76	EHI_182720	dipeptidyl-peptidase, putative	9.53
77	EHI_145840	peroxiredoxin	13.34	77	EHI_158270	60S ribosomal protein L37	12.7																		77	EHI_117890	Rab family GTPase	9.54
78	EHI_123390	peroxiredoxin	13.46	78	EHI_107290	actin, putative	12.82																		78	EHI_135450	Rho family GTPase	9.54
79	EHI_084260	Cys peroxiredoxin, putative	13.47	79	EHI_000590	40S ribosomal protein S6, putative	12.83																		79	EHI_197020	signal peptidase, putative	9.54
				80	EHI_013890	40S ribosomal protein S6, putative	12.84																		80	EHI_051870	peptidyl-prolyl cis-trans isomerase, FKBP-type , putative	9.57
				81	EHI_051060	pyruvate:ferredoxin oxidoreductase	12.84																		81	EHI_005060	Fe-hydrogenase, putative	9.59
				82	EHI_051710	60S ribosomal protein L23, putative	12.91																		82	EHI_118810	protein kinase domain containing protein	9.59
				83	EHI_193330	60S ribosomal protein L23, putative	12.91																		83	EHI_148480	WD domain containing protein	9.6
				84	EHI_015320	60S ribosomal protein L37	13.28																		84	EHI_055630	ATP-binding cassette, sub-family C, putative	9.62
				85	EHI_048990	60S ribosomal protein L37	13.32																		85	EHI_178580	ATP-binding cassette protein, putative	9.62
				86	EHI_099730	ribosomal protein L13, putative	13.84																		86	EHI_121490	WD repeat protein	9.64
																									87	EHI_120900	calcium-binding protein 1 (EhCBP1)	9.65
																									88	EHI_056380	enhancer binding protein 2 (EBP2), putative	9.66
																									89	EHI_068470	Mov34/MPN/PAD-1 family protein	9.66
																									90	EHI_082530	acetyl-coA carboxylase, putative	9.66
																									91	EHI_103780	defender against cell death protein, putative	9.67
																									92	EHI_027700	molybdenum cofactor sulfurase, putative	9.69
																									93	EHI_148890	calmodulin, putative	9.69
																									94	EHI_156200	RNAseL inhibitor-like protein, putative	9.69
																									95	EHI_178850	peptidyl-prolyl cis-trans isomerase, FKBP-type, putative	9.72
																									96	EHI_177990	leucine-rich repeat containing protein	9.75
																									97	EHI_035460	40S ribosomal protein S13, putative	9.77
																									98	EHI_007330	beta-N-acetylhexosaminidase, beta subunit	9.81
																									99	EHI_048170	Protein transport protein SEC61 gamma subunit, putative	9.81
																									100	EHI_136150	adenylyl cyclase-associated protein, putative	9.81
																									101	EHI_065310	Skp1 family protein	9.82
																									102	EHI_134720	ankyrin repeat protein, putative	9.88
																									103	EHI_137700	Ras family GTPase	9.89
																									104	EHI_169910	RNA recognition motif domain containing protein	9.89
																									105	EHI_043010	V-type ATPase, A subunit, putative	9.91
																									106	EHI_199120	Ser/Thr protein phosphatase, putative	9.91
																									107	EHI_152680	EH-domain containing protein, putative	9.92
																									108	EHI_069440	ARF GTPase activating protein, putative	9.95
																									109	EHI_153450	transporter, major facilitator family	9.96
																									110	EHI_159620	TolA protein, putative	9.97
																									111	EHI_012420	myb-like DNA-binding domain containing protein	9.98
																									112	EHI_110320	protein phosphatase, putative	10
																									113	EHI_188110	protein kinase, putative	10
																									114	EHI_051890	serine/threonine-protein phosphatase ppe1, putative	10.01
																									115	EHI_178880	serine/threonine-protein phosphatase ppe1, putative	10.01
																									116	EHI_197120	protein phosphatase, putative	10.02
																									117	EHI_169820	SNF7 family protein	10.03
																									118	EHI_100270	calmodulin, putative	10.06
																									119	EHI_021560	thioredoxin, putative	10.09
																									120	EHI_176970	cdc48-like protein, putative	10.11
																									121	EHI_160570	26S protease regulatory subunit 8, putative	10.17
																									122	EHI_170060	ubiquitin like protein	10.17
																									123	EHI_103730	threonyl-tRNA synthetase, putative	10.23
																									124	EHI_125660	acid sphingomyelinase-like phosphodiesterase, putative	10.23
																									125	EHI_183010	dolichyl-diphosphooligosaccharide-protein glycotransferase, putative	10.33
																									126	EHI_103410	WD domain containing protein	10.36
																									127	EHI_044740	UMP-CMP kinase, putative	10.37
																									128	EHI_009940	clathrin adaptor complex small chain, putative	10.44
																									129	EHI_135470	adenylate kinase	10.53
																									130	EHI_074020	vacuolar proton ATPase subunit, putative	10.54
																									131	EHI_182590	Ribosomal protein S30, putative	10.6
																									132	EHI_063340	prefoldin, alpha subunit	10.61
																									133	EHI_087380	prefoldin, alpha subunit	10.61
																									134	EHI_159870	galactose-inhibitable lectin small subunit, putative	10.61
																									135	EHI_058090	Ras family GTPase	10.63
																									136	EHI_088230	DNA-directed RNA polymerases I, II, and III 23 kDa, putative	10.63
																									137	EHI_183400	galactose-inhibitable lectin 35 kDa subunit precursor, putative	10.7
																									138	EHI_083270	ubiquitin, putative	10.73
																									139	EHI_083410	ubiquitin, putative	10.73
																									140	EHI_148190	Ran family GTPase	10.76
																									141	EHI_110810	unconventional myosin IB	10.79
																									142	EHI_117920	pleckstrin homology (PH) domain containing protein	10.79
																									143	EHI_129000	glycogenphosphorylase, putative	10.82
																									144	EHI_094100	galactokinase, putative	10.84
																									145	EHI_009240	tyrosyl-tRNA synthetase, putative	10.91
																									146	EHI_121800	deoxyribose-phosphate aldolase, putative	10.94
																									147	EHI_118160	WD repeat protein	10.96
																									148	EHI_169280	Rab family GTPase	10.98
																									149	EHI_104390	actin binding protein, putative	11.08
																									150	EHI_006810	14-3-3 protein 3	11.15
																									151	EHI_155530	chromosome partition protein, putative	11.15
																									152	EHI_186820	protein kinase domain containing protein	11.18
																									153	EHI_103300	translation initiation factor eIF-1A, putative	11.24
																									154	EHI_119540	eukaryotic translation elongation factor 1 gamma, putative	11.24
																									155	EHI_146180	Rho family GTPase	11.26
																									156	EHI_031400	ribosomal protein S18, putative	11.28
																									157	EHI_125650	PIWI, putative	11.29
																									158	EHI_196920	60S ribosomal protein L23, putative	11.29
																									159	EHI_110180	myosin heavy chain	11.3
																									160	EHI_158240	fatty acid elongase, putative	11.39
																									161	EHI_027800	galactose binding lectin 35 kDa subunit, putative	11.43
																									162	EHI_073390	Fe-hydrogenase, putative	11.43
																									163	EHI_009680	ribosomal protein S18, putative	11.45
																									164	EHI_177470	ribosomal protein S25, putative	11.48
																									165	EHI_070720	L-myo-inositol-1-phosphate synthase	11.52
																									166	EHI_104630	filamin 2, putative	11.54
																									167	EHI_111990	CXXC-rich protein	11.61
																									168	EHI_167300	grainin 1	11.61
																									169	EHI_130930	purine nucleoside phosphorylase, putative	11.67
																									170	EHI_086120	ribosomal protein S18, putative	11.69
																									171	EHI_030760	60S ribosomal protein L24, putative	11.75
																									172	EHI_167060	rab GDP dissociation inhibitor alpha, putative	11.85
																									173	EHI_101730	surface antigen ariel1, putative	11.95
																									174	EHI_192810	small GTPase Rab7A	11.97
																									175	EHI_159600	cysteine protease inhibitor 1 (EhICP1)	12
																									176	EHI_058080	60S ribosomal protein L31, putative	12.05
																									177	EHI_072040	40S ribosomal protein S3a, putative	12.09
																									178	EHI_125950	alcohol dehydrogenase, putative	12.1
																									179	EHI_065270	40S ribosomal protein S3a, putative	12.11
																									180	EHI_197030	40S ribosomal protein S10, putative	12.11
																									181	EHI_033710	cysteine proteinase 2	12.19
																									182	EHI_096850	60S ribosomal protein L19, putative	12.19
																									183	EHI_156690	60S ribosomal protein L37	12.32
																									184	EHI_065330	Gal/GalNAc lectin subunit Igl2	12.34
																									185	EHI_140170	40S ribosomal protein S20, putative	12.36
																									186	EHI_045300	60S ribosomal protein L6, putative	12.37
																									187	EHI_124850	40S ribosomal protein S11, putative	12.37
																									188	EHI_059860	C2 domain containing protein	12.45
																									189	EHI_137870	40S ribosomal protein S5	12.51
																									190	EHI_004200	40S ribosomal protein S27, putative	12.53
																									191	EHI_040660	ribosomal protein L11, putative	12.53
																									192	EHI_068200	60S ribosomal protein L31, putative	12.53
																									193	EHI_038580	ribosomal protein L11, putative	12.56
																									194	EHI_181560	60S ribosomal protein L13, putative	12.57
																									195	EHI_118170	ribosomal protein S4, putative	12.59
																									196	EHI_126250	ribosomal protein S29, putative	12.63
																									197	EHI_158550	40S ribosomal protein S26, putative	12.67
																									198	EHI_105180	40S ribosomal protein S26, putative	12.68
																									199	EHI_158270	60S ribosomal protein L37	12.7
																									200	EHI_057850	40S ribosomal protein S4, putative	12.81
																									201	EHI_161180	60S ribosomal protein L21, putative	12.81
																									202	EHI_107290	actin, putative	12.82
																									203	EHI_051060	pyruvate:ferredoxin oxidoreductase	12.84
																									204	EHI_039010	40S ribosomal protein S26, putative	12.86
																									205	EHI_146370	60S ribosomal protein L27, putative	12.88
																									206	EHI_051710	60S ribosomal protein L23, putative	12.91
																									207	EHI_103310	60S ribosomal protein L7a, putative	12.91
																									208	EHI_193330	60S ribosomal protein L23, putative	12.91
																									209	EHI_015310	60S ribosomal protein L35a, putative	13.01
																									210	EHI_114920	60S ribosomal protein L35a, putative	13.1
																									211	EHI_025590	60S ribosomal protein L35a, putative	13.15
																									212	EHI_049000	60S ribosomal protein L35a, putative	13.15
																									213	EHI_015320	60S ribosomal protein L37	13.28
																									214	EHI_008620	ribosomal protein L17, putative	13.31
																									215	EHI_048990	60S ribosomal protein L37	13.32
																									216	EHI_145840	peroxiredoxin	13.34
																									217	EHI_186720	40S ribosomal protein S12, putative	13.44
																									218	EHI_123390	peroxiredoxin	13.46
																									219	EHI_084260	Cys peroxiredoxin, putative	13.47
																									220	EHI_099730	ribosomal protein L13, putative	13.84
																											Two HSE
																									1	EHI_030830	Plasma membrane calcium-transporting ATPase, putative	8.95
																										EHI_030830	Plasma membrane calcium-transporting ATPase, putative	8.95
																									2	EHI_035500	protein kinase, putative	9.03
																										EHI_035500	protein kinase, putative	9.03
																									3	EHI_042690	high mobility group (HMG) box domain containing protein	10.4
																										EHI_042690	high mobility group (HMG) box domain containing protein	10.4
																									4	EHI_045120	transitional endoplasmic reticulum ATPase, putative	10.84
																										EHI_045120	transitional endoplasmic reticulum ATPase, putative	10.84
																									5	EHI_083590	coronin, putative	10.21
																										EHI_083590	coronin, putative	10.21
																									6	EHI_098550	ubiquitin-activating enzyme, putative	9.1
																										EHI_098550	ubiquitin-activating enzyme, putative	9.1
																									7	EHI_100080	acid sphingomyelinase-like phosphodiesterase, putative	9.15
																										EHI_100080	acid sphingomyelinase-like phosphodiesterase, putative	9.15
																									8	EHI_100290	Rap/Ran GTPase-activating protein, putative	9.23
																										EHI_100290	Rap/Ran GTPase-activating protein, putative	9.23
																									9	EHI_102270	heat shock protein 90, putative	10.83
																										EHI_102270	heat shock protein 90, putative	10.83
																									10	EHI_110340	60S ribosomal protein L19, putative	12.52
																										EHI_110340	60S ribosomal protein L19, putative	12.52
																									11	EHI_112870	fatty acid elongase, putative	8.95
																										EHI_112870	fatty acid elongase, putative	8.95
																									12	EHI_140350	G protein alpha subunit, putative	10.19
																										EHI_140350	G protein alpha subunit, putative	10.19
																									13	EHI_151990	RNA-binding protein, putative	9.02
																										EHI_151990	RNA-binding protein, putative	9.02
																									14	EHI_155060	chaperone clpB, putative	9.97
																										EHI_155060	chaperone clpB, putative	9.97
																									15	EHI_170630	vesicle-associated membrane protein, putative	9.23
																										EHI_170630	vesicle-associated membrane protein, putative	9.23
																									16	EHI_175410	myo-inositol monophosphatase, putative	8.7
																										EHI_175410	myo-inositol monophosphatase, putative	8.7
																									17	EHI_182670	enhancer binding protein-2, putative	11.69
																										EHI_182670	enhancer binding protein-2, putative	11.69
																									18	EHI_186840	actin-binding protein, cofilin/tropomyosin family	10.61
																										EHI_186840	actin-binding protein, cofilin/tropomyosin family	10.61
																									19	EHI_193080	60S ribosomal protein L9, putative	11.83
																										EHI_193080	60S ribosomal protein L9, putative	11.83
																									20	EHI_197160	sulfate adenylyltransferase, putative	10.45
																										EHI_197160	sulfate adenylyltransferase, putative	10.45
																									21	EHI_199020	high-affinity potassium uptake transporter, putative	9.07
																										EHI_199020	high-affinity potassium uptake transporter, putative	9.07
																											Same HSE
																									22	EHI_110730	nucleoside transporter, putative	9.1
																									23	EHI_165070	estradiol 17-beta-dehydrogenase, putative	9.14
																									24	EHI_167620	protein phosphatase domain-containing protein	8.8
																									25	EHI_013890	40S ribosomal protein S6, putative	12.84
																									26	EHI_104560	cortexillin, putative	8.84
																									27	EHI_092280	GPI-anchor transamidase, putative	8.97
																									28	EHI_114340	acetylornithine deacetylase, putative	9.38
																									29	EHI_159480	pore-forming peptide ameobapore A precursor, putative	12.88
																									30	EHI_052050	26S protease regulatory subunit, putative	10.01
																									31	EHI_042250	Rab family GTPase	9.59
																											Three HSE
																									1	EHI_130700	enolase, putative	12.19
																										EHI_130700	enolase, putative	12.19
																										EHI_130700	enolase, putative	12.19
																									2	EHI_182900	actin	10.36
																										EHI_182900	actin	10.36
																										EHI_182900	actin	10.36
																									3	EHI_193360	histone H3, putative	9.87
																										EHI_193360	histone H3, putative	9.87
																										EHI_193360	histone H3, putative	9.87
																									4	EHI_137980	protein kinase, putative	9.17
																										EHI_137980	protein kinase, putative	9.17
																										EHI_137980	protein kinase, putative	9.17
																									5	EHI_192460	formin homology 2 family protein	9.22
																										EHI_192460	formin homology 2 family protein	9.22
																										EHI_192460	formin homology 2 family protein	9.22
																									6	EHI_196940	heat shock protein 90, putative	10.83
																										EHI_196940	heat shock protein 90, putative	10.83
																										EHI_196940	heat shock protein 90, putative	10.83
																											Same HSE
																									7	EHI_052160	WD domain containing protein	10.37
																									8	EHI_005910	Rho guanine nucleotide exchange factor, putative	10.01
																									9	EHI_092730	ADP-ribosylation factor 1, putative	9.08
																											Four HSE same
																									1	EHI_002130	phenylalanyl-tRNA synthetase beta subunit, putative	10.19
																										EHI_002130	phenylalanyl-tRNA synthetase beta subunit, putative	10.19
																										EHI_002130	phenylalanyl-tRNA synthetase beta subunit, putative	10.19
																										EHI_002130	phenylalanyl-tRNA synthetase beta subunit, putative	10.19
																									2	EHI_081370	vesicle-associated membrane protein, putative	10.54
