# Supplementary material for: Screening and Structural Characterization of Heat Shock Response Elements (HSEs) in Entamoeba histolytica Promoters
Source: Int J Mol Sci. 2024 Jan 21;25(2):1319. doi: 10.3390/ijms25021319 (PMC10815948; doi:10.3390/ijms25021319)
Supplement: Supplementary file 1 [file ijms-25-01319-s001.zip › Supplementary Table S6.xlsx]

## Sheet: Hoja1
A																										B
INTESTINAL INVASION																											One HSE
	Gene ID	Product Description	HM-1:IMSS - Trophs TYI (IntestInvasion Marray)		Gene ID	Product Description	HM-1:IMSS - Trophs TYI (IntestInvasion Marray)		Gene ID	Product Description	HM-1:IMSS - Trophs TYI (IntestInvasion Marray)		Gene ID	Product Description	HM-1:IMSS - Trophs TYI (IntestInvasion Marray)		Gene ID	Product Description	HM-1:IMSS - Trophs TYI (IntestInvasion Marray)		Gene ID	Product Description	HM-1:IMSS - Trophs TYI (IntestInvasion Marray)			Gene ID	Product Description	HM-1:IMSS - Trophs TYI (IntestInvasion Marray)		Invasion	one HSE	two HSE	three HSE	four HSE	Total
1	EHI_049300	RhoGAP domain containing protein	8.81	1	EHI_104600	13 kDa ribonucleoprotein-associated protein, putative	8.82	1	EHI_193360	histone H3, putative	8.99	1	EHI_082530	acetyl-coA carboxylase, putative	8.87	1	EHI_103830	tRNA (cytosine-5-)-methyltransferase, putative	8.94	1	EHI_073660	tyrosine kinase, putative	8.82		1	EHI_000590	40S ribosomal protein S6, putative	12.58			225	34	8	2	269
2	EHI_110730	nucleoside transporter, putative	8.83	2	EHI_123840	tyrosine kinase, putative	8.84	2	EHI_112870	fatty acid elongase, putative	9.01	2	EHI_016380	P-glycoprotein-2	8.91	2	EHI_134720	ankyrin repeat protein, putative	8.96	2	EHI_042690	high mobility group (HMG) box domain containing protein	8.86		2	EHI_004200	40S ribosomal protein S27, putative	12.1
3	EHI_042690	high mobility group (HMG) box domain containing protein	8.86	3	EHI_033670	S1 RNA binding domain-containing protein	8.85	3	EHI_005870	proteasome regulatory subunit, putative	9.2	3	EHI_110810	unconventional myosin IB	8.96	3	EHI_177990	leucine-rich repeat containing protein	8.99	3	EHI_192460	formin homology 2 family protein	8.87		3	EHI_004750	signal recognition particle protein SRP54, putative	9.68
4	EHI_159630	Mob1/phocein family protein	8.87	4	EHI_127380	Rab family GTPase	8.85	4	EHI_103410	WD domain containing protein	9.58	4	EHI_048700	ubiquitin-conjugating enzyme family protein	8.99	4	EHI_193360	histone H3, putative	8.99	4	EHI_112870	fatty acid elongase, putative	9.01		4	EHI_004960	bystin, putative	9.07
5	EHI_103810	protein kinase, putative	8.89	5	EHI_160440	rRNA biogenesis protein RRP5, putative	8.85	5	EHI_199020	high-affinity potassium uptake transporter, putative	9.72	5	EHI_193360	histone H3, putative	8.99	5	EHI_137980	protein kinase, putative	9.05	5	EHI_143440	calmodulin, putative	9.1		5	EHI_005870	proteasome regulatory subunit, putative	9.2
6	EHI_148480	WD domain containing protein	8.93	6	EHI_175600	heat shock protein 70, mitochondrial, putative	8.85	7	EHI_178880	serine/threonine-protein phosphatase ppe1, putative	9.93	6	EHI_166590	S1 RNA binding domain-containing protein	9.12	6	EHI_162540	vacuolar protein sorting 26	9.08	6	EHI_044820	calmodulin, putative	9.1		6	EHI_006810	14-3-3 protein 3	11.42
7	EHI_197020	signal peptidase, putative	9.06	7	EHI_100320	multidrug resistance protein, putative	8.87	6	EHI_051890	serine/threonine-protein phosphatase ppe1, putative	9.93	7	EHI_012420	myb-like DNA-binding domain containing protein	9.12	7	EHI_047760	ATP-binding cassette protein, putative	9.12	7	EHI_044940	T-complex protein 1 subunit eta, putative	9.16		7	EHI_007330	beta-N-acetylhexosaminidase, beta subunit	10.07
8	EHI_140720	myosin heavy chain	9.08	8	EHI_192460	formin homology 2 family protein	8.87	8	EHI_025700	serine-threonine-isoleucine rich protein, putative	10.12	8	EHI_161970	leucyl-tRNA synthetase, putative	9.29	8	EHI_078740	Rho guanine nucleotide exchange factor, putative	9.28	8	EHI_178940	methyltransferase, putative	9.21		8	EHI_008620	ribosomal protein L17, putative	12.33
9	EHI_148290	thiamine pyrophosphokinase, putative	9.12	9	EHI_194600	molybdenum cofactor sulfurase, putative	8.87	9	EHI_197120	protein phosphatase, putative	10.17	9	EHI_062810	tyrosine- protein kinase 2, putative	9.29	9	EHI_196590	RNA recognition motif domain containing protein	9.42	9	EHI_199110	lysozyme, putative	9.23		9	EHI_009240	tyrosyl-tRNA synthetase, putative	9.48
10	EHI_107250	small GTPase Rab11B	9.13	10	EHI_166400	competence protein ComEC, putative	8.88	10	EHI_005910	Rho guanine nucleotide exchange factor, putative	10.84	10	EHI_148890	calmodulin, putative	9.5	10	EHI_197860	heat shock protein 70, putative	9.51	10	EHI_069410	DEAD/DEAH box helicase, putative	9.24		10	EHI_009940	clathrin adaptor complex small chain, putative	10.15
11	EHI_198950	WD-repeat protein	9.15	11	EHI_026420	Rab family GTPase	8.9	11	EHI_182670	enhancer binding protein-2, putative	11.83	11	EHI_087380	prefoldin, alpha subunit	9.6	11	EHI_049610	guanine nucleotide exchange factor	9.78	11	EHI_135450	Rho family GTPase	9.29		11	EHI_012420	myb-like DNA-binding domain containing protein	9.12
12	EHI_167620	protein phosphatase domain-containing protein	9.16	12	EHI_124060	unspecified product	8.9	12	EHI_140170	40S ribosomal protein S20, putative	11.91	12	EHI_011390	Rho guanine nucleotide exchange factor, putative	9.68	12	EHI_157890	Rab family GTPase	9.88	12	EHI_056390	V-type ATPase, D subunit, putative	9.39		12	EHI_015310	60S ribosomal protein L35a, putative	12.4
13	EHI_125300	diaphanous protein, putative	9.18	13	EHI_098310	microfibril-associated protein, putative	8.93	13	EHI_004200	40S ribosomal protein S27, putative	12.1	13	EHI_159870	galactose-inhibitable lectin small subunit, putative	9.69	13	EHI_117890	Rab family GTPase	10.39	13	EHI_140140	gtpase activating protein, putative	9.5		13	EHI_015320	60S ribosomal protein L37	12.27
14	EHI_159600	cysteine protease inhibitor 1 (EhICP1)	9.18	14	EHI_183280	DnaJ family protein	9.03	14	EHI_182900	actin	12.33	14	EHI_169910	RNA recognition motif domain containing protein	9.72	14	EHI_186990	tyrosine kinase, putative	10.53	14	EHI_087410	high mobility group (HMG) box domain containing protein	9.55		14	EHI_016380	P-glycoprotein-2	8.91
15	EHI_068470	Mov34/MPN/PAD-1 family protein	9.21	15	EHI_137980	protein kinase, putative	9.05	15	EHI_045300	60S ribosomal protein L6, putative	12.46	15	EHI_195130	transporter, auxin efflux carrier (AEC) family	9.78	15	EHI_110180	myosin heavy chain	11.61	15	EHI_063340	prefoldin, alpha subunit	9.6		15	EHI_017890	60S ribosome subunit biogenesis protein NIP7, putative	9.78
16	EHI_092510	protein phosphatase, putative	9.22	16	EHI_004960	bystin, putative	9.07	16	EHI_030760	60S ribosomal protein L24, putative	12.57	16	EHI_178580	ATP-binding cassette protein, putative	9.87	16	EHI_130930	purine nucleoside phosphorylase, putative	11.76	16	EHI_083590	coronin, putative	9.64		16	EHI_021560	thioredoxin, putative	11.1
17	EHI_125660	acid sphingomyelinase-like phosphodiesterase, putative	9.23	17	EHI_044820	calmodulin, putative	9.1					17	EHI_156230	transporter, major facilitator family	10.02	17	EHI_193080	60S ribosomal protein L9, putative	12.21	17	EHI_096780	zinc finger protein, putative	9.65		17	EHI_023090	recQ family DNA helicase	9.53
18	EHI_192540	serine/threonine protein kinase STE20, putative	9.23	18	EHI_143440	calmodulin, putative	9.1					18	EHI_094100	galactokinase, putative	10.03	18	EHI_197030	40S ribosomal protein S10, putative	12.96	18	EHI_004750	signal recognition particle protein SRP54, putative	9.68		18	EHI_025590	60S ribosomal protein L35a, putative	12.44
19	EHI_119950	leucine-rich repeat containing protein	9.27	19	EHI_006530	nucleosome assembly protein 1-like 1, putative	9.11					19	EHI_084730	multidrug resistance-associated protein, putative	10.14					19	EHI_044740	UMP-CMP kinase, putative	9.7		19	EHI_026420	Rab family GTPase	8.9
20	EHI_135470	adenylate kinase	9.28	20	EHI_035170	U3 small nucleolar ribonucleoprotein subunit, putative	9.11					20	EHI_026480	(2r)-phospho-3-sulfolactate synthase, putative	10.2					20	EHI_159300	RhoGAP domain containing protein	9.71		20	EHI_026440	RNA recognition motif domain containing protein	10.47
21	EHI_051870	peptidyl-prolyl cis-trans isomerase, FKBP-type , putative	9.29	21	EHI_098380	Orn/Arg/Lys decarboxylase, putative	9.11					21	EHI_083270	ubiquitin, putative	10.87					21	EHI_065310	Skp1 family protein	9.72		21	EHI_026480	(2r)-phospho-3-sulfolactate synthase, putative	10.2
22	EHI_155060	chaperone clpB, putative	9.31	22	EHI_109570	serine/threonine- protein phosphatase 2B catalytic subunit, putative	9.18					22	EHI_083410	ubiquitin, putative	10.87					22	EHI_137700	Ras family GTPase	9.77		22	EHI_027700	molybdenum cofactor sulfurase, putative	9.2
23	EHI_197410	cation transporter, putative	9.32	23	EHI_027700	molybdenum cofactor sulfurase, putative	9.2					23	EHI_101730	surface antigen ariel1, putative	11.73					23	EHI_049610	guanine nucleotide exchange factor	9.78		23	EHI_027800	galactose binding lectin 35 kDa subunit, putative	11.44
24	EHI_156200	RNAseL inhibitor-like protein, putative	9.34	24	EHI_187090	Rab family GTPase	9.22					24	EHI_058080	60S ribosomal protein L31, putative	11.95					24	EHI_178590	histone RNA hairpin-binding protein, putative	9.79		24	EHI_030760	60S ribosomal protein L24, putative	12.57
25	EHI_152680	EH-domain containing protein, putative	9.35	25	EHI_057440	serine/threonine kinase, putative	9.26					25	EHI_158550	40S ribosomal protein S26, putative	12					25	EHI_172960	ARP2/3 complex 21 kDa subunit, putative	9.82		25	EHI_031400	ribosomal protein S18, putative	10.96
26	EHI_035800	Ras GTPase activating protein, putative	9.36	26	EHI_062810	tyrosine- protein kinase 2, putative	9.29					26	EHI_124850	40S ribosomal protein S11, putative	12.01					26	EHI_100270	calmodulin, putative	9.93		26	EHI_033670	S1 RNA binding domain-containing protein	8.85
27	EHI_182780	Ras GTPase-activating protein, putative	9.43	27	EHI_066510	protein kinase, putative	9.29					27	EHI_057850	40S ribosomal protein S4, putative	12.12					27	EHI_197160	sulfate adenylyltransferase, putative	9.93		27	EHI_033710	cysteine proteinase 2	12.62
28	EHI_153710	methylene-fatty-acyl-phospholipid synthase, putative	9.44	28	EHI_067970	chorein, putative	9.31					28	EHI_015310	60S ribosomal protein L35a, putative	12.4					28	EHI_194500	ADP-ribosylation factor, putative	9.95		28	EHI_035170	U3 small nucleolar ribonucleoprotein subunit, putative	9.11
29	EHI_044210	hydrolase, alpha/beta fold family domain containing protein	9.48	29	EHI_155060	chaperone clpB, putative	9.31					29	EHI_105180	40S ribosomal protein S26, putative	12.42					29	EHI_056380	enhancer binding protein 2 (EBP2), putative	10.07		29	EHI_035460	40S ribosomal protein S13, putative	10.65
30	EHI_146330	calpain large subunit domain III containing protein	9.49	30	EHI_137710	RNA recognition motif domain containing protein	9.36					30	EHI_025590	60S ribosomal protein L35a, putative	12.44					30	EHI_146510	Rab family GTPase	10.12		30	EHI_035800	Ras GTPase activating protein, putative	9.36
31	EHI_100290	Rap/Ran GTPase-activating protein, putative	9.51	31	EHI_194200	amino acid transporter, putative	9.36					31	EHI_049000	60S ribosomal protein L35a, putative	12.44					31	EHI_052050	26S protease regulatory subunit, putative	10.18		31	EHI_038580	ribosomal protein L11, putative	12.28
32	EHI_023090	recQ family DNA helicase	9.53	32	EHI_155570	glutamyl-tRNA synthetase, putative	9.38					32	EHI_103310	60S ribosomal protein L7a, putative	12.67					32	EHI_153450	transporter, major facilitator family	10.61		32	EHI_039010	40S ribosomal protein S26, putative	12.45
33	EHI_183120	centromeric protein E, putative	9.6	33	EHI_104560	cortexillin, putative	9.39					33	EHI_159480	pore-forming peptide ameobapore A precursor, putative	12.7					33	EHI_199120	Ser/Thr protein phosphatase, putative	10.65		33	EHI_040660	ribosomal protein L11, putative	12.91
34	EHI_083590	coronin, putative	9.64	34	EHI_169210	coatomer subunit delta, putative	9.43													34	EHI_186820	protein kinase domain containing protein	10.73		34	EHI_044210	hydrolase, alpha/beta fold family domain containing protein	9.48
35	EHI_199020	high-affinity potassium uptake transporter, putative	9.72	35	EHI_155290	actinin-like protein, putative	9.45													35	EHI_102270	heat shock protein 90, putative	10.78		35	EHI_044740	UMP-CMP kinase, putative	9.7
36	EHI_118810	protein kinase domain containing protein	9.73	36	EHI_009240	tyrosyl-tRNA synthetase, putative	9.48													36	EHI_196940	heat shock protein 90, putative	10.78		36	EHI_044940	T-complex protein 1 subunit eta, putative	9.16
37	EHI_178850	peptidyl-prolyl cis-trans isomerase, FKBP-type, putative	9.86	37	EHI_100290	Rap/Ran GTPase-activating protein, putative	9.51													37	EHI_111990	CXXC-rich protein	10.85		37	EHI_045300	60S ribosomal protein L6, putative	12.46
38	EHI_055630	ATP-binding cassette, sub-family C, putative	9.87	38	EHI_177660	isoleucyl-tRNA synthetase, putative	9.62													38	EHI_186840	actin-binding protein, cofilin/tropomyosin family	10.86		38	EHI_047760	ATP-binding cassette protein, putative	9.12
39	EHI_119330	serine protease inhibitor, putative	9.94	39	EHI_092500	RNA recognition motif domain containing protein	9.65													39	EHI_058090	Ras family GTPase	11.05		39	EHI_048700	ubiquitin-conjugating enzyme family protein	8.99
40	EHI_002130	phenylalanyl-tRNA synthetase beta subunit, putative	10.05	40	EHI_096780	zinc finger protein, putative	9.65													40	EHI_021560	thioredoxin, putative	11.1		40	EHI_048990	60S ribosomal protein L37	12.31
41	EHI_007330	beta-N-acetylhexosaminidase, beta subunit	10.07	41	EHI_011390	Rho guanine nucleotide exchange factor, putative	9.68													41	EHI_104630	filamin 2, putative	11.14		41	EHI_049000	60S ribosomal protein L35a, putative	12.44
42	EHI_156240	competence protein ComEC, putative	10.08	42	EHI_103730	threonyl-tRNA synthetase, putative	9.7													42	EHI_155530	chromosome partition protein, putative	11.21		42	EHI_049300	RhoGAP domain containing protein	8.81
43	EHI_009940	clathrin adaptor complex small chain, putative	10.15	43	EHI_081370	vesicle-associated membrane protein, putative	9.76													43	EHI_167060	rab GDP dissociation inhibitor alpha, putative	11.22		43	EHI_051060	pyruvate:ferredoxin oxidoreductase	12.04
44	EHI_125650	PIWI, putative	10.22	44	EHI_017890	60S ribosome subunit biogenesis protein NIP7, putative	9.78													44	EHI_183400	galactose-inhibitable lectin 35 kDa subunit precursor, putative	11.33		44	EHI_051710	60S ribosomal protein L23, putative	12.25
45	EHI_165070	estradiol 17-beta-dehydrogenase, putative	10.3	45	EHI_135590	60S ribosome subunit biogenesis protein NIP7, putative	9.78													45	EHI_192810	small GTPase Rab7A	11.34		45	EHI_051870	peptidyl-prolyl cis-trans isomerase, FKBP-type , putative	9.29
46	EHI_117920	pleckstrin homology (PH) domain containing protein	10.34	46	EHI_191530	60S ribosome subunit biogenesis protein NIP7, putative	9.78													46	EHI_027800	galactose binding lectin 35 kDa subunit, putative	11.44		46	EHI_051890	serine/threonine-protein phosphatase ppe1, putative	9.93
47	EHI_159620	TolA protein, putative	10.35	47	EHI_151950	casein kinase, putative	9.88													47	EHI_130700	enolase, putative	11.58		47	EHI_052050	26S protease regulatory subunit, putative	10.18
48	EHI_140350	G protein alpha subunit, putative	10.4	48	EHI_197160	sulfate adenylyltransferase, putative	9.93													48	EHI_146180	Rho family GTPase	11.67		48	EHI_052160	WD domain containing protein	10.03
49	EHI_169280	Rab family GTPase	10.54	49	EHI_121800	deoxyribose-phosphate aldolase, putative	9.98													49	EHI_119540	eukaryotic translation elongation factor 1 gamma, putative	11.69		49	EHI_055630	ATP-binding cassette, sub-family C, putative	9.87
50	EHI_152750	eukaryotic peptide chain release factor subunit 1, putative	10.6	50	EHI_052160	WD domain containing protein	10.03													50	EHI_045120	transitional endoplasmic reticulum ATPase, putative	11.73		50	EHI_056380	enhancer binding protein 2 (EBP2), putative	10.07
51	EHI_137870	40S ribosomal protein S5	10.63	51	EHI_002130	phenylalanyl-tRNA synthetase beta subunit, putative	10.05													51	EHI_177470	ribosomal protein S25, putative	12.16		51	EHI_056390	V-type ATPase, D subunit, putative	9.39
52	EHI_035460	40S ribosomal protein S13, putative	10.65	52	EHI_148520	Mob1/phocein family protein	10.05													52	EHI_193080	60S ribosomal protein L9, putative	12.21		52	EHI_057440	serine/threonine kinase, putative	9.26
53	EHI_074020	vacuolar proton ATPase subunit, putative	10.77	53	EHI_175020	peptidase, putative	10.07													53	EHI_186720	40S ribosomal protein S12, putative	12.31		53	EHI_057850	40S ribosomal protein S4, putative	12.12
54	EHI_059860	C2 domain containing protein	10.83	54	EHI_122740	nucleolar protein Nop56, putative	10.09													54	EHI_008620	ribosomal protein L17, putative	12.33		54	EHI_058080	60S ribosomal protein L31, putative	11.95
55	EHI_104390	actin binding protein, putative	10.85	55	EHI_169700	cysteinyl-tRNA synthetase, putative	10.11													55	EHI_182900	actin	12.33		55	EHI_058090	Ras family GTPase	11.05
56	EHI_186840	actin-binding protein, cofilin/tropomyosin family	10.86	56	EHI_025700	serine-threonine-isoleucine rich protein, putative	10.12													56	EHI_114920	60S ribosomal protein L35a, putative	12.43		56	EHI_059860	C2 domain containing protein	10.83
57	EHI_120900	calcium-binding protein 1 (EhCBP1)	10.88	57	EHI_082380	transketolase, chloroplast, putative	10.12													57	EHI_039010	40S ribosomal protein S26, putative	12.45		57	EHI_062790	thioredoxin, putative	10.57
58	EHI_096850	60S ribosomal protein L19, putative	11.2	58	EHI_169820	SNF7 family protein	10.19													58	EHI_146370	60S ribosomal protein L27, putative	12.49		58	EHI_063340	prefoldin, alpha subunit	9.6
59	EHI_073390	Fe-hydrogenase, putative	11.28	59	EHI_158150	LIM zinc finger domain containing protein	10.28													59	EHI_065270	40S ribosomal protein S3a, putative	12.49		59	EHI_065270	40S ribosomal protein S3a, putative	12.49
60	EHI_006810	14-3-3 protein 3	11.42	60	EHI_069440	ARF GTPase activating protein, putative	10.29													60	EHI_110340	60S ribosomal protein L19, putative	12.56		60	EHI_065310	Skp1 family protein	9.72
61	EHI_130700	enolase, putative	11.58	61	EHI_129000	glycogenphosphorylase, putative	10.35													61	EHI_182590	Ribosomal protein S30, putative	12.61		61	EHI_065330	Gal/GalNAc lectin subunit Igl2	12.26
62	EHI_065330	Gal/GalNAc lectin subunit Igl2	12.26	62	EHI_140350	G protein alpha subunit, putative	10.4													62	EHI_033710	cysteine proteinase 2	12.62		62	EHI_067970	chorein, putative	9.31
63	EHI_161180	60S ribosomal protein L21, putative	12.43	63	EHI_170060	ubiquitin like protein	10.4																		63	EHI_068200	60S ribosomal protein L31, putative	12.51
64	EHI_118170	ribosomal protein S4, putative	12.69	64	EHI_118160	WD repeat protein	10.43																		64	EHI_068470	Mov34/MPN/PAD-1 family protein	9.21
65	EHI_181560	60S ribosomal protein L13, putative	12.8	65	EHI_026440	RNA recognition motif domain containing protein	10.47																		65	EHI_069410	DEAD/DEAH box helicase, putative	9.24
66	EHI_040660	ribosomal protein L11, putative	12.91	66	EHI_136150	adenylyl cyclase-associated protein, putative	10.52																		66	EHI_069440	ARF GTPase activating protein, putative	10.29
67	EHI_145840	peroxiredoxin	13.02	67	EHI_110320	protein phosphatase, putative	10.56																		67	EHI_070720	L-myo-inositol-1-phosphate synthase	10.77
68	EHI_084260	1-Cys peroxiredoxin, putative	13.1	68	EHI_062790	thioredoxin, putative	10.57																		68	EHI_072040	40S ribosomal protein S3a, putative	12.38
69	EHI_123390	peroxiredoxin	13.16	69	EHI_183060	pantothenate kinase 1, putative	10.62																		69	EHI_073390	Fe-hydrogenase, putative	11.28
				70	EHI_070720	L-myo-inositol-1-phosphate synthase	10.77																		70	EHI_073660	tyrosine kinase, putative	8.82
				71	EHI_102270	heat shock protein 90, putative	10.78																		71	EHI_074020	vacuolar proton ATPase subunit, putative	10.77
				72	EHI_196940	heat shock protein 90, putative	10.78																		72	EHI_078740	Rho guanine nucleotide exchange factor, putative	9.28
				73	EHI_188110	protein kinase, putative	10.86																		73	EHI_082380	transketolase, chloroplast, putative	10.12
				74	EHI_031400	ribosomal protein S18, putative	10.96																		74	EHI_082530	acetyl-coA carboxylase, putative	8.87
				75	EHI_176970	cdc48-like protein, putative	11.19																		75	EHI_083270	ubiquitin, putative	10.87
				76	EHI_148190	Ran family GTPase	11.32																		76	EHI_083410	ubiquitin, putative	10.87
				77	EHI_158270	60S ribosomal protein L37	11.37																		77	EHI_084260	1-Cys peroxiredoxin, putative	13.1
				78	EHI_156690	60S ribosomal protein L37	11.46																		78	EHI_084730	multidrug resistance-associated protein, putative	10.14
				79	EHI_158240	fatty acid elongase, putative	11.47																		79	EHI_086120	ribosomal protein S18, putative	11.92
				80	EHI_167300	grainin 1	11.57																		80	EHI_087380	prefoldin, alpha subunit	9.6
				81	EHI_130700	enolase, putative	11.58																		81	EHI_087410	high mobility group (HMG) box domain containing protein	9.55
				82	EHI_009680	ribosomal protein S18, putative	11.61																		82	EHI_092510	protein phosphatase, putative	9.22
				83	EHI_196920	60S ribosomal protein L23, putative	11.68																		83	EHI_094100	galactokinase, putative	10.03
				84	EHI_045120	transitional endoplasmic reticulum ATPase, putative	11.73																		84	EHI_096850	60S ribosomal protein L19, putative	11.2
				85	EHI_182670	enhancer binding protein-2, putative	11.83																		85	EHI_098310	microfibril-associated protein, putative	8.93
				86	EHI_126250	ribosomal protein S29, putative	11.89																		86	EHI_098380	Orn/Arg/Lys decarboxylase, putative	9.11
				87	EHI_086120	ribosomal protein S18, putative	11.92																		87	EHI_099730	ribosomal protein L13, putative	12.46
				88	EHI_051060	pyruvate:ferredoxin oxidoreductase	12.04																		88	EHI_100270	calmodulin, putative	9.93
				89	EHI_125950	alcohol dehydrogenase, putative	12.16																		89	EHI_100320	multidrug resistance protein, putative	8.87
				90	EHI_051710	60S ribosomal protein L23, putative	12.25																		90	EHI_101730	surface antigen ariel1, putative	11.73
				91	EHI_193330	60S ribosomal protein L23, putative	12.25																		91	EHI_103310	60S ribosomal protein L7a, putative	12.67
				92	EHI_015320	60S ribosomal protein L37	12.27																		92	EHI_103410	WD domain containing protein	9.58
				93	EHI_038580	ribosomal protein L11, putative	12.28																		93	EHI_103730	threonyl-tRNA synthetase, putative	9.7
				94	EHI_048990	60S ribosomal protein L37	12.31																		94	EHI_103810	protein kinase, putative	8.89
				95	EHI_182900	actin	12.33																		95	EHI_103830	tRNA (cytosine-5-)-methyltransferase, putative	8.94
				96	EHI_072040	40S ribosomal protein S3a, putative	12.38																		96	EHI_104390	actin binding protein, putative	10.85
				97	EHI_099730	ribosomal protein L13, putative	12.46																		97	EHI_104600	13 kDa ribonucleoprotein-associated protein, putative	8.82
				98	EHI_068200	60S ribosomal protein L31, putative	12.51																		98	EHI_104630	filamin 2, putative	11.14
				99	EHI_110340	60S ribosomal protein L19, putative	12.56																		99	EHI_105180	40S ribosomal protein S26, putative	12.42
				100	EHI_000590	40S ribosomal protein S6, putative	12.58																		100	EHI_107250	small GTPase Rab11B	9.13
				101	EHI_013890	40S ribosomal protein S6, putative	12.59																		101	EHI_107290	actin, putative	12.72
				102	EHI_107290	actin, putative	12.72																		102	EHI_109570	serine/threonine- protein phosphatase 2B catalytic subunit, putative	9.18
																									103	EHI_110180	myosin heavy chain	11.61
																									104	EHI_110320	protein phosphatase, putative	10.56
																									105	EHI_110810	unconventional myosin IB	8.96
																									106	EHI_111990	CXXC-rich protein	10.85
																									107	EHI_114920	60S ribosomal protein L35a, putative	12.43
																									108	EHI_117890	Rab family GTPase	10.39
																									109	EHI_117920	pleckstrin homology (PH) domain containing protein	10.34
																									110	EHI_118160	WD repeat protein	10.43
																									111	EHI_118170	ribosomal protein S4, putative	12.69
																									112	EHI_118810	protein kinase domain containing protein	9.73
																									113	EHI_119330	serine protease inhibitor, putative	9.94
																									114	EHI_119540	eukaryotic translation elongation factor 1 gamma, putative	11.69
																									115	EHI_119950	leucine-rich repeat containing protein	9.27
																									116	EHI_120900	calcium-binding protein 1 (EhCBP1)	10.88
																									117	EHI_121800	deoxyribose-phosphate aldolase, putative	9.98
																									118	EHI_122740	nucleolar protein Nop56, putative	10.09
																									119	EHI_123390	peroxiredoxin	13.16
																									120	EHI_123840	tyrosine kinase, putative	8.84
																									121	EHI_124850	40S ribosomal protein S11, putative	12.01
																									122	EHI_125300	diaphanous protein, putative	9.18
																									123	EHI_125650	PIWI, putative	10.22
																									124	EHI_125660	acid sphingomyelinase-like phosphodiesterase, putative	9.23
																									125	EHI_125950	alcohol dehydrogenase, putative	12.16
																									126	EHI_126250	ribosomal protein S29, putative	11.89
																									127	EHI_127380	Rab family GTPase	8.85
																									128	EHI_129000	glycogenphosphorylase, putative	10.35
																									129	EHI_130930	purine nucleoside phosphorylase, putative	11.76
																									130	EHI_134720	ankyrin repeat protein, putative	8.96
																									131	EHI_135450	Rho family GTPase	9.29
																									132	EHI_135470	adenylate kinase	9.28
																									133	EHI_135590	60S ribosome subunit biogenesis protein NIP7, putative	9.78
																									134	EHI_136150	adenylyl cyclase-associated protein, putative	10.52
																									135	EHI_137700	Ras family GTPase	9.77
																									136	EHI_137710	RNA recognition motif domain containing protein	9.36
																									137	EHI_137870	40S ribosomal protein S5	10.63
																									138	EHI_140140	gtpase activating protein, putative	9.5
																									139	EHI_140170	40S ribosomal protein S20, putative	11.91
																									140	EHI_140720	myosin heavy chain	9.08
																									141	EHI_145840	peroxiredoxin	13.02
																									142	EHI_146180	Rho family GTPase	11.67
																									143	EHI_146330	calpain large subunit domain III containing protein	9.49
																									144	EHI_146370	60S ribosomal protein L27, putative	12.49
																									145	EHI_146510	Rab family GTPase	10.12
																									146	EHI_148190	Ran family GTPase	11.32
																									147	EHI_148290	thiamine pyrophosphokinase, putative	9.12
																									148	EHI_148480	WD domain containing protein	8.93
																									149	EHI_148520	Mob1/phocein family protein	10.05
																									150	EHI_148890	calmodulin, putative	9.5
																									151	EHI_151950	casein kinase, putative	9.88
																									152	EHI_152680	EH-domain containing protein, putative	9.35
																									153	EHI_152750	eukaryotic peptide chain release factor subunit 1, putative	10.6
																									154	EHI_153450	transporter, major facilitator family	10.61
																									155	EHI_153710	methylene-fatty-acyl-phospholipid synthase, putative	9.44
																									156	EHI_155290	actinin-like protein, putative	9.45
																									157	EHI_155530	chromosome partition protein, putative	11.21
																									158	EHI_155570	glutamyl-tRNA synthetase, putative	9.38
																									159	EHI_156200	RNAseL inhibitor-like protein, putative	9.34
																									160	EHI_156230	transporter, major facilitator family	10.02
																									161	EHI_156240	competence protein ComEC, putative	10.08
																									162	EHI_156690	60S ribosomal protein L37	11.46
																									163	EHI_157890	Rab family GTPase	9.88
																									164	EHI_158150	LIM zinc finger domain containing protein	10.28
																									165	EHI_158240	fatty acid elongase, putative	11.47
																									166	EHI_158270	60S ribosomal protein L37	11.37
																									167	EHI_158550	40S ribosomal protein S26, putative	12
																									168	EHI_159300	RhoGAP domain containing protein	9.71
																									169	EHI_159600	cysteine protease inhibitor 1 (EhICP1)	9.18
																									170	EHI_159620	TolA protein, putative	10.35
																									171	EHI_159630	Mob1/phocein family protein	8.87
																									172	EHI_159870	galactose-inhibitable lectin small subunit, putative	9.69
																									173	EHI_160440	rRNA biogenesis protein RRP5, putative	8.85
																									174	EHI_161180	60S ribosomal protein L21, putative	12.43
																									175	EHI_161970	leucyl-tRNA synthetase, putative	9.29
																									176	EHI_162540	vacuolar protein sorting 26	9.08
																									177	EHI_167060	rab GDP dissociation inhibitor alpha, putative	11.22
																									178	EHI_167300	grainin 1	11.57
																									179	EHI_169210	coatomer subunit delta, putative	9.43
																									180	EHI_169280	Rab family GTPase	10.54
																									181	EHI_169820	SNF7 family protein	10.19
																									182	EHI_169910	RNA recognition motif domain containing protein	9.72
																									183	EHI_170060	ubiquitin like protein	10.4
																									184	EHI_172960	ARP2/3 complex 21 kDa subunit, putative	9.82
																									185	EHI_175020	peptidase, putative	10.07
																									186	EHI_175600	heat shock protein 70, mitochondrial, putative	8.85
																									187	EHI_176970	cdc48-like protein, putative	11.19
																									188	EHI_177470	ribosomal protein S25, putative	12.16
																									189	EHI_177660	isoleucyl-tRNA synthetase, putative	9.62
																									190	EHI_177990	leucine-rich repeat containing protein	8.99
																									191	EHI_178580	ATP-binding cassette protein, putative	9.87
																									192	EHI_178590	histone RNA hairpin-binding protein, putative	9.79
																									193	EHI_178850	peptidyl-prolyl cis-trans isomerase, FKBP-type, putative	9.86
																									194	EHI_178880	serine/threonine-protein phosphatase ppe1, putative	9.93
																									195	EHI_178940	methyltransferase, putative	9.21
																									196	EHI_181560	60S ribosomal protein L13, putative	12.8
																									197	EHI_182590	Ribosomal protein S30, putative	12.61
																									198	EHI_182780	Ras GTPase-activating protein, putative	9.43
																									199	EHI_183060	pantothenate kinase 1, putative	10.62
																									200	EHI_183120	centromeric protein E, putative	9.6
																									201	EHI_183280	DnaJ family protein	9.03
																									202	EHI_183400	galactose-inhibitable lectin 35 kDa subunit precursor, putative	11.33
																									203	EHI_186720	40S ribosomal protein S12, putative	12.31
																									204	EHI_186820	protein kinase domain containing protein	10.73
																									205	EHI_186990	tyrosine kinase, putative	10.53
																									206	EHI_187090	Rab family GTPase	9.22
																									207	EHI_188110	protein kinase, putative	10.86
																									208	EHI_191530	60S ribosome subunit biogenesis protein NIP7, putative	9.78
																									209	EHI_192540	serine/threonine protein kinase STE20, putative	9.23
																									210	EHI_192810	small GTPase Rab7A	11.34
																									211	EHI_193330	60S ribosomal protein L23, putative	12.25
																									212	EHI_194200	amino acid transporter, putative	9.36
																									213	EHI_194500	ADP-ribosylation factor, putative	9.95
																									214	EHI_194600	molybdenum cofactor sulfurase, putative	8.87
																									215	EHI_195130	transporter, auxin efflux carrier (AEC) family	9.78
																									216	EHI_196590	RNA recognition motif domain containing protein	9.42
																									217	EHI_196920	60S ribosomal protein L23, putative	11.68
																									218	EHI_197020	signal peptidase, putative	9.06
																									219	EHI_197030	40S ribosomal protein S10, putative	12.96
																									220	EHI_197120	protein phosphatase, putative	10.17
																									221	EHI_197410	cation transporter, putative	9.32
																									222	EHI_197860	heat shock protein 70, putative	9.51
																									223	EHI_198950	WD-repeat protein	9.15
																									224	EHI_199110	lysozyme, putative	9.23
																									225	EHI_199120	Ser/Thr protein phosphatase, putative	10.65
																											Two HSE
																									1	EHI_011390	Rho guanine nucleotide exchange factor, putative	9.68
																										EHI_011390	Rho guanine nucleotide exchange factor, putative	9.68
																									2	EHI_025700	serine-threonine-isoleucine rich protein, putative	10.12
																										EHI_025700	serine-threonine-isoleucine rich protein, putative	10.12
																									3	EHI_042690	high mobility group (HMG) box domain containing protein	8.86
																										EHI_042690	high mobility group (HMG) box domain containing protein	8.86
																									4	EHI_044820	calmodulin, putative	9.1
																										EHI_044820	calmodulin, putative	9.1
																									5	EHI_045120	transitional endoplasmic reticulum ATPase, putative	11.73
																										EHI_045120	transitional endoplasmic reticulum ATPase, putative	11.73
																									6	EHI_049610	guanine nucleotide exchange factor	9.78
																										EHI_049610	guanine nucleotide exchange factor	9.78
																									7	EHI_062810	tyrosine- protein kinase 2, putative	9.29
																										EHI_062810	tyrosine- protein kinase 2, putative	9.29
																									8	EHI_083590	coronin, putative	9.64
																										EHI_083590	coronin, putative	9.64
																									9	EHI_096780	zinc finger protein, putative	9.65
																										EHI_096780	zinc finger protein, putative	9.65
																									10	EHI_100290	Rap/Ran GTPase-activating protein, putative	9.51
																										EHI_100290	Rap/Ran GTPase-activating protein, putative	9.51
																									11	EHI_102270	heat shock protein 90, putative	10.78
																										EHI_102270	heat shock protein 90, putative	10.78
																									12	EHI_110340	60S ribosomal protein L19, putative	12.56
																										EHI_110340	60S ribosomal protein L19, putative	12.56
																									13	EHI_112870	fatty acid elongase, putative	9.01
																										EHI_112870	fatty acid elongase, putative	9.01
																									14	EHI_140350	G protein alpha subunit, putative	10.4
																										EHI_140350	G protein alpha subunit, putative	10.4
																									15	EHI_155060	chaperone clpB, putative	9.31
																										EHI_155060	chaperone clpB, putative	9.31
																									16	EHI_182670	enhancer binding protein-2, putative	11.83
																										EHI_182670	enhancer binding protein-2, putative	11.83
																									17	EHI_186840	actin-binding protein, cofilin/tropomyosin family	10.86
																										EHI_186840	actin-binding protein, cofilin/tropomyosin family	10.86
																									18	EHI_192460	formin homology 2 family protein	8.87
																										EHI_192460	formin homology 2 family protein	8.87
																									19	EHI_193080	60S ribosomal protein L9, putative	12.21
																										EHI_193080	60S ribosomal protein L9, putative	12.21
																									20	EHI_196940	heat shock protein 90, putative	10.78
																										EHI_196940	heat shock protein 90, putative	10.78
																									21	EHI_199020	high-affinity potassium uptake transporter, putative	9.72
																										EHI_199020	high-affinity potassium uptake transporter, putative	9.72
																									22	EHI_110730	nucleoside transporter, putative	8.83
																									23	EHI_165070	estradiol 17-beta-dehydrogenase, putative	10.3
																									24	EHI_167620	protein phosphatase domain-containing protein	9.16
																									25	EHI_006530	nucleosome assembly protein 1-like 1, putative	9.11
																									26	EHI_009680	ribosomal protein S18, putative	11.61
																									27	EHI_013890	40S ribosomal protein S6, putative	12.59
																									28	EHI_066510	protein kinase, putative	9.29
																									29	EHI_092500	RNA recognition motif domain containing protein	9.65
																									30	EHI_104560	cortexillin, putative	9.39
																									31	EHI_124060	unspecified product	8.9
																									32	EHI_166400	competence protein ComEC, putative	8.88
																									33	EHI_169700	cysteinyl-tRNA synthetase, putative	10.11
																									34	EHI_159480	pore-forming peptide ameobapore A precursor, putative	12.7
																											Three HSE
																									1	EHI_130700	enolase, putative	11.58
																										EHI_130700	enolase, putative	11.58
																										EHI_130700	enolase, putative	11.58
																									2	EHI_182900	actin	12.33
																										EHI_182900	actin	12.33
																										EHI_182900	actin	12.33
																									3	EHI_193360	histone H3, putative	8.99
																										EHI_193360	histone H3, putative	8.99
																										EHI_193360	histone H3, putative	8.99
																									4	EHI_137980	protein kinase, putative	9.05
																										EHI_137980	protein kinase, putative	9.05
																										EHI_137980	protein kinase, putative	9.05
																									5	EHI_143440	calmodulin, putative	9.1
																										EHI_143440	calmodulin, putative	9.1
																										EHI_143440	calmodulin, putative	9.1
																									6	EHI_197160	sulfate adenylyltransferase, putative	9.93
																										EHI_197160	sulfate adenylyltransferase, putative	9.93
																										EHI_197160	sulfate adenylyltransferase, putative	9.93
																											Same HSE
																									7	EHI_005910	Rho guanine nucleotide exchange factor, putative	10.84
																									8	EHI_166590	S1 RNA binding domain-containing protein	9.12
																											Four HSE
																									1	EHI_002130	phenylalanyl-tRNA synthetase beta subunit, putative	10.05
																										EHI_002130	phenylalanyl-tRNA synthetase beta subunit, putative	10.05
																										EHI_002130	phenylalanyl-tRNA synthetase beta subunit, putative	10.05
																										EHI_002130	phenylalanyl-tRNA synthetase beta subunit, putative	10.05
																											Same HSE
																									2	EHI_081370	vesicle-associated membrane protein, putative	9.76
