# Supplementary material for: Screening and Structural Characterization of Heat Shock Response Elements (HSEs) in Entamoeba histolytica Promoters
Source: Int J Mol Sci. 2024 Jan 21;25(2):1319. doi: 10.3390/ijms25021319 (PMC10815948; doi:10.3390/ijms25021319)
Supplement: Supplementary file 1 [file ijms-25-01319-s001.zip › Supplementary Table S7.xlsx]

## Sheet: Hoja1
A																																B											C
Glucose starvation																																DOWN											UP
	Gene ID	Product Description	Level of expression	(EhHM1:IMSS Tropho GlucStarv Marray)		Gene ID	Product Description	Level of expression	(EhHM1:IMSS Tropho GlucStarv Marray)		Gene ID	Product Description	Level of expression	(EhHM1:IMSS Tropho GlucStarv Marray)		Gene ID	Product Description	Level of expression	(EhHM1:IMSS Tropho GlucStarv Marray)		Gene ID	Product Description	Level of expression	(EhHM1:IMSS Tropho GlucStarv Marray)		Gene ID	Product Description	Level of expression	(EhHM1:IMSS Tropho GlucStarv Marray)				One HSE											one HSE
1	EHI_178850	peptidyl-prolyl cis-trans isomerase, FKBP-type, putative	Down	-0.76	1	EHI_070720	L-myo-inositol-1-phosphate synthase	Down	-0.89	1	EHI_182900	actin	Down	-0.59	1	EHI_188610	heat shock protein 70, putative	Down	-0.48	1	EHI_110180	myosin heavy chain	Down	-1.37	1	EHI_104630	filamin 2, putative	Down	-0.9			Gene ID	Product Description	(EhHM1:IMSS Tropho GlucStarv Marray)		one HSE	two HSE	three HSE	four HSE	Total			Gene ID	Product Description	(EhHM1:IMSS Tropho GlucStarv Marray)	Inanicion alza	one HSE	two HSE	three HSE
2	EHI_120900	calcium-binding protein 1 (EhCBP1)	Down	-0.56	2	EHI_102270	heat shock protein 90, putative	Down	-0.87	2	EHI_001635	sphingomyelinase C precursor, putative	Down	-0.44	2	EHI_087880	pro protein convertase subtilisin/kexinType 5 precursor, putative	Down	-0.38	2	EHI_004340	serine-threonine-isoleucine rich protein, putative	Down	-0.51	2	EHI_196940	heat shock protein 90, putative	Down	-0.87		1	EHI_001635	sphingomyelinase C precursor, putative	-0.44		94	15	5	0	114		1	EHI_000590	40S ribosomal protein S6, putative	0.22		113	9	4
3	EHI_159620	TolA protein, putative	Down	-0.52	3	EHI_196940	heat shock protein 90, putative	Down	-0.87	3	EHI_182670	enhancer binding protein-2, putative	Down	-0.24	3	EHI_012420	myb-like DNA-binding domain containing protein	Down	-0.22	3	EHI_197860	heat shock protein 70, putative	Down	-0.27	3	EHI_102270	heat shock protein 90, putative	Down	-0.87		2	EHI_004340	serine-threonine-isoleucine rich protein, putative	-0.51								50	EHI_103730	threonyl-tRNA synthetase, putative	0.01
4	EHI_125650	PIWI, putative	Down	-0.48	4	EHI_182900	actin	Down	-0.59	4	EHI_025700	serine-threonine-isoleucine rich protein, putative	Down	-0.23	4	EHI_057850	40S ribosomal protein S4, putative	Down	-0.16	4	EHI_175920	protein kinase, putative	Down	-0.2	4	EHI_182900	actin	Down	-0.59		3	EHI_004750	signal recognition particle protein SRP54, putative	-0.18								52	EHI_110310	magnesium and cobalt transport protein CorA, putative	0.01
5	EHI_119950	leucine-rich repeat containing protein	Down	-0.31	5	EHI_155290	actinin-like protein, putative	Down	-0.54	5	EHI_005870	proteasome regulatory subunit, putative	Down	-0.06	5	EHI_148890	calmodulin, putative	Down	-0.12	5	EHI_179890	protein kinase domain containing protein	Down	-0.17	5	EHI_155530	chromosome partition protein, putative	Down	-0.51		4	EHI_005060	Fe-hydrogenase, putative	-0.29								62	EHI_129950	DNA mismatch repair protein MLH1, putative	0.01
6	EHI_065330	Gal/GalNAc lectin subunit Igl2	Down	-0.29	6	EHI_107290	actin, putative	Down	-0.49	6	EHI_038600	splicing factor 3A subunit 3, putative	Down	0	6	EHI_105180	40S ribosomal protein S26, putative	Down	-0.09	6	EHI_159880	inositol polyphosphate 5-phosphatase, putative	Up	0.05	6	EHI_073660	tyrosine kinase, putative	Down	-0.4		5	EHI_005870	proteasome regulatory subunit, putative	-0.06								69	EHI_138750	tyrosine kinase, putative	0.01
7	EHI_104390	actin binding protein, putative	Down	-0.26	7	EHI_155570	glutamyl-tRNA synthetase, putative	Down	-0.47	7	EHI_004200	40S ribosomal protein S27, putative	Up	0.03	7	EHI_048700	ubiquitin-conjugating enzyme family protein	Down	-0.08	7	EHI_193360	histone H3, putative	Up	0.11	7	EHI_186820	protein kinase domain containing protein	Down	-0.35		6	EHI_006810	14-3-3 protein 3	-0.06								76	EHI_148170	protein phosphatase regulatory subunit, putative	0.01
8	EHI_151990	RNA-binding protein, putative	Down	-0.25	8	EHI_118160	WD repeat protein	Down	-0.43	8	EHI_161010	anaerobic glycerol-3-phosphate dehydrogenase subunit A, putative	Up	0.03	8	EHI_093340	WD repeat protein	Down	-0.01	8	EHI_130930	purine nucleoside phosphorylase, putative	Up	0.21	8	EHI_158020	transcription initiation factor IIIB chain BRF, putative	Down	-0.32		7	EHI_009240	tyrosyl-tRNA synthetase, putative	-0.05								38	EHI_069300	cullin family protein	0.02
9	EHI_084260	1-Cys peroxiredoxin, putative	Down	-0.18	9	EHI_061340	dipeptidyl-peptidase, putative	Down	-0.32	9	EHI_193360	histone H3, putative	Up	0.11	9	EHI_135420	glucosidase 2 subunit beta precursor, putative	Down	0	9	EHI_193080	60S ribosomal protein L9, putative	Up	0.27	9	EHI_111990	CXXC-rich protein	Down	-0.23		8	EHI_009950	putative XPA-binding protein 1	-0.06								87	EHI_158550	40S ribosomal protein S26, putative	0.02
10	EHI_149900	Rab GTPase activating protein, putative	Down	-0.18	10	EHI_136150	adenylyl cyclase-associated protein, putative	Down	-0.32	10	EHI_005910	Rho guanine nucleotide exchange factor, putative	Up	0.16	10	EHI_138750	tyrosine kinase, putative	Up	0.01	10	EHI_134720	ankyrin repeat protein, putative	Up	0.3	10	EHI_192460	formin homology 2 family protein	Down	-0.2		9	EHI_011530	ubiquitin-protein ligase, putative	-0.13								94	EHI_167300	grainin 1	0.02
11	EHI_118170	ribosomal protein S4, putative	Down	-0.17	11	EHI_062790	thioredoxin, putative	Down	-0.3	11	EHI_030760	60S ribosomal protein L24, putative	Up	0.35	11	EHI_158550	40S ribosomal protein S26, putative	Up	0.02	11	EHI_197030	40S ribosomal protein S10, putative	Up	0.41	11	EHI_182590	Ribosomal protein S30, putative	Down	-0.2		10	EHI_012420	myb-like DNA-binding domain containing protein	-0.22								2	EHI_004200	40S ribosomal protein S27, putative	0.03
12	EHI_145840	peroxiredoxin	Down	-0.17	12	EHI_112590	heat shock protein 70 family	Down	-0.3	12	EHI_140170	40S ribosomal protein S20, putative	Up	0.49	12	EHI_148530	leucine rich repeat protein, BspA family	Up	0.03	12	EHI_196590	RNA recognition motif domain containing protein	Up	0.87	12	EHI_186730	acetyltransferase, GNAT family	Down	-0.19		11	EHI_012490	ARF GTPase activating protein, putative	-0.06								78	EHI_148530	leucine rich repeat protein, BspA family	0.03
13	EHI_030830	Plasma membrane calcium-transporting ATPase, putative	Down	-0.15	13	EHI_005060	Fe-hydrogenase, putative	Down	-0.29	13	EHI_045300	60S ribosomal protein L6, putative	Up	0.53	13	EHI_050990	RIO1 family protein	Up	0.04						13	EHI_152540	protein kinase, putative	Down	-0.18		12	EHI_013960	DEAD/DEAH box helicase, putative	-0.11								80	EHI_152750	eukaryotic peptide chain release factor subunit 1, putative	0.03
14	EHI_035800	Ras GTPase activating protein, putative	Down	-0.15	14	EHI_069440	ARF GTPase activating protein, putative	Down	-0.27						14	EHI_094100	galactokinase, putative	Up	0.1						14	EHI_004750	signal recognition particle protein SRP54, putative	Down	-0.18		13	EHI_026440	RNA recognition motif domain containing protein	-0.09								91	EHI_161010	anaerobic glycerol-3-phosphate dehydrogenase subunit A, putative	0.03
15	EHI_123390	peroxiredoxin	Down	-0.14	15	EHI_158150	LIM zinc finger domain containing protein	Down	-0.26						15	EHI_043010	V-type ATPase, A subunit, putative	Up	0.1						15	EHI_130700	enolase, putative	Down	-0.14		14	EHI_031400	ribosomal protein S18, putative	-0.08								29	EHI_050990	RIO1 family protein	0.04
16	EHI_130700	enolase, putative	Down	-0.14	16	EHI_151990	RNA-binding protein, putative	Down	-0.25						16	EHI_193360	histone H3, putative	Up	0.11						16	EHI_125700	dTDP-D-glucose 4,6-dehydratase, putative	Down	-0.14		15	EHI_033710	cysteine proteinase 2	-0.11								63	EHI_130860	longevity-assurance family protein	0.04
17	EHI_156200	RNAseL inhibitor-like protein, putative	Down	-0.14	17	EHI_006530	nucleosome assembly protein 1-like 1, putative	Down	-0.24						17	EHI_119320	histone deacetylase, putative	Up	0.14						17	EHI_100270	calmodulin, putative	Down	-0.14		16	EHI_035800	Ras GTPase activating protein, putative	-0.15								17	EHI_039010	40S ribosomal protein S26, putative	0.05
18	EHI_011530	ubiquitin-protein ligase, putative	Down	-0.13	18	EHI_103300	translation initiation factor eIF-1A, putative	Down	-0.24						18	EHI_124850	40S ribosomal protein S11, putative	Up	0.17						18	EHI_033710	cysteine proteinase 2	Down	-0.11		17	EHI_038600	splicing factor 3A subunit 3, putative	0								34	EHI_058090	Ras family GTPase	0.05
19	EHI_067930	replication factor A, putative	Down	-0.12	19	EHI_182670	enhancer binding protein-2, putative	Down	-0.24						19	EHI_103310	60S ribosomal protein L7a, putative	Up	0.17						19	EHI_069410	DEAD/DEAH box helicase, putative	Down	-0.11		18	EHI_038800	actin binding protein, putative	-0.09								35	EHI_065270	40S ribosomal protein S3a, putative	0.05
20	EHI_074020	vacuolar proton ATPase subunit, putative	Down	-0.11	20	EHI_025700	serine-threonine-isoleucine rich protein, putative	Down	-0.23						20	EHI_083270	ubiquitin, putative	Up	0.24						20	EHI_013960	DEAD/DEAH box helicase, putative	Down	-0.11		19	EHI_048700	ubiquitin-conjugating enzyme family protein	-0.08								39	EHI_072040	40S ribosomal protein S3a, putative	0.05
21	EHI_140350	G protein alpha subunit, putative	Down	-0.11	21	EHI_104560	cortexillin, putative	Down	-0.21						21	EHI_083410	ubiquitin, putative	Up	0.24						21	EHI_172960	ARP2/3 complex 21 kDa subunit, putative	Down	-0.1		20	EHI_051060	pyruvate:ferredoxin oxidoreductase	-0.14								43	EHI_092470	60S ribosomal protein L40, putative	0.05
22	EHI_038800	actin binding protein, putative	Down	-0.09	22	EHI_137760	leucine rich repeat / protein phosphatase 2C domain containing protein	Down	-0.2						22	EHI_102380	leucine rich repeat protein, BspA family	Up	0.28						22	EHI_045120	transitional endoplasmic reticulum ATPase, putative	Up	-0.08		21	EHI_057850	40S ribosomal protein S4, putative	-0.16								79	EHI_152680	EH-domain containing protein, putative	0.05
23	EHI_183050	DnaJ domain containing protein	Down	-0.07	23	EHI_192460	formin homology 2 family protein	Down	-0.2						23	EHI_058080	60S ribosomal protein L31, putative	Up	0.29						23	EHI_170330	RIO1 family protein	Up	-0.07		22	EHI_060350	splicing factor Prp8, putative	-0.12								90	EHI_159880	inositol polyphosphate 5-phosphatase, putative	0.05
24	EHI_006810	14-3-3 protein 3	Down	-0.06	24	EHI_098380	Orn/Arg/Lys decarboxylase, putative	Down	-0.19						24	EHI_048170	Protein transport protein SEC61 gamma subunit, putative	Up	0.37						24	EHI_052050	26S protease regulatory subunit, putative	Up	-0.05		23	EHI_061340	dipeptidyl-peptidase, putative	-0.32								32	EHI_056390	V-type ATPase, D subunit, putative	0.08
25	EHI_009950	putative XPA-binding protein 1	Down	-0.06	25	EHI_110320	protein phosphatase, putative	Down	-0.19						25	EHI_181710	NADPH-dependent FMN reductase domain containing protein	Up	0.49						25	EHI_083590	coronin, putative	Up	0		24	EHI_062790	thioredoxin, putative	-0.3								20	EHI_044740	UMP-CMP kinase, putative	0.09
26	EHI_012490	ARF GTPase activating protein, putative	Down	-0.06	26	EHI_152540	protein kinase, putative	Down	-0.18						26	EHI_022600	NADPH-dependent FMN reductase domain containing protein	Up	0.49						26	EHI_130860	longevity-assurance family protein	Up	0.04		25	EHI_065330	Gal/GalNAc lectin subunit Igl2	-0.29								19	EHI_043010	V-type ATPase, A subunit, putative	0.1
27	EHI_159600	cysteine protease inhibitor 1 (EhICP1)	Down	-0.05	27	EHI_180170	cysteine protease, putative	Down	-0.16						27	EHI_025590	60S ribosomal protein L35a, putative	Up	0.51						27	EHI_065270	40S ribosomal protein S3a, putative	Up	0.05		26	EHI_067930	replication factor A, putative	-0.12								21	EHI_044940	T-complex protein 1 subunit eta, putative	0.1
28	EHI_107250	small GTPase Rab11B	Down	-0.02	28	EHI_030830	Plasma membrane calcium-transporting ATPase, putative	Down	-0.15						28	EHI_015310	60S ribosomal protein L35a, putative	Up	0.51						28	EHI_058090	Ras family GTPase	Up	0.05		27	EHI_069410	DEAD/DEAH box helicase, putative	-0.11								44	EHI_094100	galactokinase, putative	0.1
29	EHI_175090	ribosome biogenesis protein, putative	Down	-0.02	29	EHI_051060	pyruvate:ferredoxin oxidoreductase	Down	-0.14						29	EHI_049000	60S ribosomal protein L35a, putative	Up	0.6						29	EHI_039010	40S ribosomal protein S26, putative	Up	0.05		28	EHI_069440	ARF GTPase activating protein, putative	-0.27								5	EHI_008620	ribosomal protein L17, putative	0.12
30	EHI_146330	calpain large subunit domain III containing protein	Down	-0.01	30	EHI_111810	heat shock protein STI1, putative	Down	-0.14						30	EHI_159480	pore-forming peptide ameobapore A precursor, putative	Up	0.66						30	EHI_056390	V-type ATPase, D subunit, putative	Up	0.08		29	EHI_070720	L-myo-inositol-1-phosphate synthase	-0.89								27	EHI_049900	cell division control protein 45 CDC45, putative	0.12
31	EHI_083590	coronin, putative	Down	0	31	EHI_125700	dTDP-D-glucose 4,6-dehydratase, putative	Down	-0.14						31	EHI_101730	surface antigen ariel1, putative	Up	1.13						31	EHI_044740	UMP-CMP kinase, putative	Up	0.09		30	EHI_073660	tyrosine kinase, putative	-0.4								75	EHI_146510	Rab family GTPase	0.12
32	EHI_129950	DNA mismatch repair protein MLH1, putative	Up	0.01	32	EHI_130700	enolase, putative	Down	-0.14						32	EHI_159870	galactose-inhibitable lectin small subunit, putative	Up	1.41						32	EHI_044940	T-complex protein 1 subunit eta, putative	Up	0.1		31	EHI_074020	vacuolar proton ATPase subunit, putative	-0.11								66	EHI_135590	60S ribosome subunit biogenesis protein NIP7, putative	0.13
33	EHI_148170	protein phosphatase regulatory subunit, putative	Up	0.01	33	EHI_136210	soluble NSF attachment protein gamma isoform, putative	Down	-0.14																33	EHI_076840	LSM domain containing protein	Up	0.11		32	EHI_074770	proteasome regulatory subunit, putative	-0.1								67	EHI_137700	Ras family GTPase	0.13
34	EHI_069300	cullin family protein	Up	0.02	34	EHI_177660	isoleucyl-tRNA synthetase, putative	Down	-0.14																34	EHI_049900	cell division control protein 45 CDC45, putative	Up	0.12		33	EHI_080100	cylicin-2, putative	-0.08								81	EHI_154290	Sec1 family protein	0.13
35	EHI_152750	eukaryotic peptide chain release factor subunit 1, putative	Up	0.03	35	EHI_052160	WD domain containing protein	Down	-0.13																35	EHI_146510	Rab family GTPase	Up	0.12		34	EHI_082380	transketolase, chloroplast, putative	-0.01								55	EHI_119320	histone deacetylase, putative	0.14
36	EHI_152680	EH-domain containing protein, putative	Up	0.05	36	EHI_060350	splicing factor Prp8, putative	Down	-0.12																36	EHI_008620	ribosomal protein L17, putative	Up	0.12		35	EHI_084260	1-Cys peroxiredoxin, putative	-0.18								83	EHI_156690	60S ribosomal protein L37	0.14
37	EHI_076840	LSM domain containing protein	Up	0.11	37	EHI_096230	helicase, putative	Down	-0.12																37	EHI_137700	Ras family GTPase	Up	0.13		36	EHI_086120	ribosomal protein S18, putative	-0.11								86	EHI_158270	60S ribosomal protein L37	0.14
38	EHI_154290	Sec1 family protein	Up	0.13	38	EHI_169820	SNF7 family protein	Down	-0.12																38	EHI_048670	WH2 motif domain contaning protein	Up	0.14		37	EHI_087880	pro protein convertase subtilisin/kexinType 5 precursor, putative	-0.38								100	EHI_181560	60S ribosomal protein L13, putative	0.14
39	EHI_048670	WH2 motif domain contaning protein	Up	0.14	39	EHI_086120	ribosomal protein S18, putative	Down	-0.11																39	EHI_056380	enhancer binding protein 2 (EBP2), putative	Up	0.15		38	EHI_093340	WD repeat protein	-0.01								31	EHI_056380	enhancer binding protein 2 (EBP2), putative	0.15
40	EHI_165070	estradiol 17-beta-dehydrogenase, putative	Up	0.14	40	EHI_140350	G protein alpha subunit, putative	Down	-0.11																40	EHI_044820	calmodulin, putative	Up	0.16		39	EHI_096230	helicase, putative	-0.12								37	EHI_068200	60S ribosomal protein L31, putative	0.15
41	EHI_181560	60S ribosomal protein L13, putative	Up	0.14	41	EHI_074770	proteasome regulatory subunit, putative	Down	-0.1																41	EHI_143440	calmodulin, putative	Up	0.16		40	EHI_098380	Orn/Arg/Lys decarboxylase, putative	-0.19								9	EHI_017890	60S ribosome subunit biogenesis protein NIP7, putative	0.16
42	EHI_117920	pleckstrin homology (PH) domain containing protein	Up	0.16	42	EHI_197000	phosphatidylinositol-3,4,5-trisphosphate3-phosphatase, putative	Down	-0.1																42	EHI_140140	gtpase activating protein, putative	Up	0.17		41	EHI_100270	calmodulin, putative	-0.14								54	EHI_117920	pleckstrin homology (PH) domain containing protein	0.16
43	EHI_183010	dolichyl-diphosphooligosaccharide-protein glycotransferase, putative	Up	0.17	43	EHI_009680	ribosomal protein S18, putative	Down	-0.09																43	EHI_167060	rab GDP dissociation inhibitor alpha, putative	Up	0.18		42	EHI_103300	translation initiation factor eIF-1A, putative	-0.24								104	EHI_191530	60S ribosome subunit biogenesis protein NIP7, putative	0.16
44	EHI_186840	actin-binding protein, cofilin/tropomyosin family	Up	0.19	44	EHI_026440	RNA recognition motif domain containing protein	Down	-0.09																44	EHI_004380	Rab family GTPase	Up	0.19		43	EHI_104390	actin binding protein, putative	-0.26								49	EHI_103310	60S ribosomal protein L7a, putative	0.17
45	EHI_007330	beta-N-acetylhexosaminidase, beta subunit	Up	0.25	45	EHI_031400	ribosomal protein S18, putative	Down	-0.08																45	EHI_186840	actin-binding protein, cofilin/tropomyosin family	Up	0.19		44	EHI_104630	filamin 2, putative	-0.9								60	EHI_124850	40S ribosomal protein S11, putative	0.17
46	EHI_096850	60S ribosomal protein L19, putative	Up	0.25	46	EHI_045120	transitional endoplasmic reticulum ATPase, putative	Down	-0.08																46	EHI_065310	Skp1 family protein	Up	0.2		45	EHI_105180	40S ribosomal protein S26, putative	-0.09								70	EHI_140140	gtpase activating protein, putative	0.17
47	EHI_137870	40S ribosomal protein S5	Up	0.26	47	EHI_080100	cylicin-2, putative	Down	-0.08																47	EHI_191780	IBR domain containing protein	Up	0.2		46	EHI_107250	small GTPase Rab11B	-0.02								102	EHI_183010	dolichyl-diphosphooligosaccharide-protein glycotransferase, putative	0.17
48	EHI_161180	60S ribosomal protein L21, putative	Up	0.26	48	EHI_125950	alcohol dehydrogenase, putative	Down	-0.07																48	EHI_110340	60S ribosomal protein L19, putative	Up	0.24		47	EHI_107290	actin, putative	-0.49								93	EHI_167060	rab GDP dissociation inhibitor alpha, putative	0.18
49	EHI_119330	serine protease inhibitor, putative	Up	0.29	49	EHI_197050	DnaJ domain containing protein	Down	-0.06																49	EHI_193080	60S ribosomal protein L9, putative	Up	0.27		48	EHI_110180	myosin heavy chain	-1.37								3	EHI_004380	Rab family GTPase	0.19
50	EHI_108700	Rap/Ran GTPase activating protein, putative	Up	0.34	50	EHI_009240	tyrosyl-tRNA synthetase, putative	Down	-0.05																50	EHI_197990	DEAD-box ATP-dependent RNA helicase 42, putative	Up	0.29		49	EHI_110320	protein phosphatase, putative	-0.19								97	EHI_170060	ubiquitin like protein	0.19
51	EHI_156240	competence protein ComEC, putative	Up	0.36	51	EHI_167160	ankyrin repeat protein, putative	Down	-0.04																51	EHI_178590	histone RNA hairpin-binding protein, putative	Up	0.32		50	EHI_111810	heat shock protein STI1, putative	-0.14								36	EHI_065310	Skp1 family protein	0.2
52	EHI_073390	Fe-hydrogenase, putative	Up	0.37	52	EHI_082380	transketolase, chloroplast, putative	Down	-0.01																52	EHI_192810	small GTPase Rab7A	Up	0.36		51	EHI_111990	CXXC-rich protein	-0.23								105	EHI_191780	IBR domain containing protein	0.2
53	EHI_156710	3-ketoacyl-CoA synthase 4, putative	Up	0.37	53	EHI_124570	Rap/Ran GTPase-activating protein, putative	Down	-0.01																53	EHI_121490	WD repeat protein	Up	0.37		52	EHI_112590	heat shock protein 70 family	-0.3								64	EHI_130930	purine nucleoside phosphorylase, putative	0.21
54	EHI_040660	ribosomal protein L11, putative	Up	0.38	54	EHI_141350	phospholipid-transporting ATPase IA, putative	Down	0																54	EHI_119540	eukaryotic translation elongation factor 1 gamma, putative	Up	0.43		53	EHI_118160	WD repeat protein	-0.43								8	EHI_015320	60S ribosomal protein L37	0.22
55	EHI_169320	phosphatidylinositol3-kinaseTor2, putative	Up	0.44	55	EHI_103730	threonyl-tRNA synthetase, putative	Up	0.01																55	EHI_045310	PH domain containing protein	Up	0.45		54	EHI_118170	ribosomal protein S4, putative	-0.17								25	EHI_048990	60S ribosomal protein L37	0.22
56	EHI_197020	signal peptidase, putative	Up	0.49	56	EHI_110310	magnesium and cobalt transport protein CorA, putative	Up	0.01																56	EHI_114920	60S ribosomal protein L35a, putative	Up	0.51		55	EHI_119950	leucine-rich repeat containing protein	-0.31								13	EHI_027700	molybdenum cofactor sulfurase, putative	0.24
57	EHI_169280	Rab family GTPase	Up	0.55	57	EHI_167300	grainin 1	Up	0.02																57	EHI_146370	60S ribosomal protein L27, putative	Up	0.53		56	EHI_120900	calcium-binding protein 1 (EhCBP1)	-0.56								41	EHI_083270	ubiquitin, putative	0.24
58	EHI_144610	methionine gamma-lyase	Up	0.8	58	EHI_072040	40S ribosomal protein S3a, putative	Up	0.05																58	EHI_177470	ribosomal protein S25, putative	Up	0.56		57	EHI_123390	peroxiredoxin	-0.14								42	EHI_083410	ubiquitin, putative	0.24
59	EHI_035460	40S ribosomal protein S13, putative	Up	0.83	59	EHI_092470	60S ribosomal protein L40, putative	Up	0.05																59	EHI_146180	Rho family GTPase	Up	0.61		58	EHI_124570	Rap/Ran GTPase-activating protein, putative	-0.01								4	EHI_007330	beta-N-acetylhexosaminidase, beta subunit	0.25
					60	EHI_135590	60S ribosome subunit biogenesis protein NIP7, putative	Up	0.13																60	EHI_021560	thioredoxin, putative	Up	0.61		59	EHI_125650	PIWI, putative	-0.48								45	EHI_096850	60S ribosomal protein L19, putative	0.25
					61	EHI_156690	60S ribosomal protein L37	Up	0.14																61	EHI_186720	40S ribosomal protein S12, putative	Up	0.77		60	EHI_125950	alcohol dehydrogenase, putative	-0.07								61	EHI_126250	ribosomal protein S29, putative	0.25
					62	EHI_158270	60S ribosomal protein L37	Up	0.14																62	EHI_197160	sulfate adenylyltransferase, putative	Up	0.86		61	EHI_135420	glucosidase 2 subunit beta precursor, putative	0								68	EHI_137870	40S ribosomal protein S5	0.26
					63	EHI_068200	60S ribosomal protein L31, putative	Up	0.15																63	EHI_050570	cysteine proteinase, putative	Up	1.27		62	EHI_136150	adenylyl cyclase-associated protein, putative	-0.32								92	EHI_161180	60S ribosomal protein L21, putative	0.26
					64	EHI_017890	60S ribosome subunit biogenesis protein NIP7, putative	Up	0.16																64	EHI_012980	dihydropyrimidine dehydrogenase, putative	Up	1.44		63	EHI_136210	soluble NSF attachment protein gamma isoform, putative	-0.14								48	EHI_102380	leucine rich repeat protein, BspA family	0.28
					65	EHI_044820	calmodulin, putative	Up	0.16																65	EHI_199110	lysozyme, putative	Up	1.5		64	EHI_137760	leucine rich repeat / protein phosphatase 2C domain containing protein	-0.2								33	EHI_058080	60S ribosomal protein L31, putative	0.29
					66	EHI_143440	calmodulin, putative	Up	0.16																						65	EHI_141350	phospholipid-transporting ATPase IA, putative	0								56	EHI_119330	serine protease inhibitor, putative	0.29
					67	EHI_191530	60S ribosome subunit biogenesis protein NIP7, putative	Up	0.16																						66	EHI_145840	peroxiredoxin	-0.17								112	EHI_197990	DEAD-box ATP-dependent RNA helicase 42, putative	0.29
					68	EHI_170060	ubiquitin like protein	Up	0.19																						67	EHI_146330	calpain large subunit domain III containing protein	-0.01								65	EHI_134720	ankyrin repeat protein, putative	0.3
					69	EHI_000590	40S ribosomal protein S6, putative	Up	0.22																						68	EHI_148890	calmodulin, putative	-0.12								51	EHI_108700	Rap/Ran GTPase activating protein, putative	0.34
					70	EHI_015320	60S ribosomal protein L37	Up	0.22																						69	EHI_149900	Rab GTPase activating protein, putative	-0.18								98	EHI_175020	peptidase, putative	0.34
					71	EHI_048990	60S ribosomal protein L37	Up	0.22																						70	EHI_155290	actinin-like protein, putative	-0.54								14	EHI_030760	60S ribosomal protein L24, putative	0.35
					72	EHI_027700	molybdenum cofactor sulfurase, putative	Up	0.24																						71	EHI_155530	chromosome partition protein, putative	-0.51								82	EHI_156240	competence protein ComEC, putative	0.36
					73	EHI_110340	60S ribosomal protein L19, putative	Up	0.24																						72	EHI_155570	glutamyl-tRNA synthetase, putative	-0.47								106	EHI_192810	small GTPase Rab7A	0.36
					74	EHI_081370	vesicle-associated membrane protein, putative	Up	0.25																						73	EHI_156200	RNAseL inhibitor-like protein, putative	-0.14								24	EHI_048170	Protein transport protein SEC61 gamma subunit, putative	0.37
					75	EHI_126250	ribosomal protein S29, putative	Up	0.25																						74	EHI_158020	transcription initiation factor IIIB chain BRF, putative	-0.32								40	EHI_073390	Fe-hydrogenase, putative	0.37
					76	EHI_013890	40S ribosomal protein S6, putative	Up	0.28																						75	EHI_158150	LIM zinc finger domain containing protein	-0.26								58	EHI_121490	WD repeat protein	0.37
					77	EHI_175020	peptidase, putative	Up	0.34																						76	EHI_159600	cysteine protease inhibitor 1 (EhICP1)	-0.05								84	EHI_156710	3-ketoacyl-CoA synthase 4, putative	0.37
					78	EHI_196920	60S ribosomal protein L23, putative	Up	0.37																						77	EHI_159620	TolA protein, putative	-0.52								109	EHI_196920	60S ribosomal protein L23, putative	0.37
					79	EHI_038580	ribosomal protein L11, putative	Up	0.4																						78	EHI_167160	ankyrin repeat protein, putative	-0.04								18	EHI_040660	ribosomal protein L11, putative	0.38
					80	EHI_099730	ribosomal protein L13, putative	Up	0.42																						79	EHI_169820	SNF7 family protein	-0.12								16	EHI_038580	ribosomal protein L11, putative	0.4
					81	EHI_158240	fatty acid elongase, putative	Up	0.45																						80	EHI_170330	RIO1 family protein	-0.07								111	EHI_197030	40S ribosomal protein S10, putative	0.41
					82	EHI_148190	Ran family GTPase	Up	0.49																						81	EHI_172960	ARP2/3 complex 21 kDa subunit, putative	-0.1								46	EHI_099730	ribosomal protein L13, putative	0.42
					83	EHI_051710	60S ribosomal protein L23, putative	Up	0.66																						82	EHI_175090	ribosome biogenesis protein, putative	-0.02								57	EHI_119540	eukaryotic translation elongation factor 1 gamma, putative	0.43
					84	EHI_193330	60S ribosomal protein L23, putative	Up	0.66																						83	EHI_175920	protein kinase, putative	-0.2								96	EHI_169320	phosphatidylinositol3-kinaseTor2, putative	0.44
					85	EHI_121800	deoxyribose-phosphate aldolase, putative	Up	0.74																						84	EHI_177660	isoleucyl-tRNA synthetase, putative	-0.14								23	EHI_045310	PH domain containing protein	0.45
					86	EHI_197160	sulfate adenylyltransferase, putative	Up	0.86																						85	EHI_178850	peptidyl-prolyl cis-trans isomerase, FKBP-type, putative	-0.76								85	EHI_158240	fatty acid elongase, putative	0.45
																															86	EHI_179890	protein kinase domain containing protein	-0.17								11	EHI_022600	NADPH-dependent FMN reductase domain containing protein	0.49
																															87	EHI_180170	cysteine protease, putative	-0.16								71	EHI_140170	40S ribosomal protein S20, putative	0.49
																															88	EHI_182590	Ribosomal protein S30, putative	-0.2								77	EHI_148190	Ran family GTPase	0.49
																															89	EHI_183050	DnaJ domain containing protein	-0.07								101	EHI_181710	NADPH-dependent FMN reductase domain containing protein	0.49
																															90	EHI_186820	protein kinase domain containing protein	-0.35								110	EHI_197020	signal peptidase, putative	0.49
																															91	EHI_188610	heat shock protein 70, putative	-0.48								7	EHI_015310	60S ribosomal protein L35a, putative	0.51
																															92	EHI_197000	phosphatidylinositol-3,4,5-trisphosphate3-phosphatase, putative	-0.1								12	EHI_025590	60S ribosomal protein L35a, putative	0.51
																															93	EHI_197050	DnaJ domain containing protein	-0.06								53	EHI_114920	60S ribosomal protein L35a, putative	0.51
																															94	EHI_197860	heat shock protein 70, putative	-0.27								22	EHI_045300	60S ribosomal protein L6, putative	0.53
																																										74	EHI_146370	60S ribosomal protein L27, putative	0.53
																																	Two HSE									95	EHI_169280	Rab family GTPase	0.55
																																Gene ID	Product Description	(EhHM1:IMSS Tropho GlucStarv Marray)								99	EHI_177470	ribosomal protein S25, putative	0.56
																															1	EHI_025700	serine-threonine-isoleucine rich protein, putative	-0.23								26	EHI_049000	60S ribosomal protein L35a, putative	0.6
																																EHI_025700	serine-threonine-isoleucine rich protein, putative	-0.23								10	EHI_021560	thioredoxin, putative	0.61
																															2	EHI_030830	Plasma membrane calcium-transporting ATPase, putative	-0.15								73	EHI_146180	Rho family GTPase	0.61
																																EHI_030830	Plasma membrane calcium-transporting ATPase, putative	-0.15								30	EHI_051710	60S ribosomal protein L23, putative	0.66
																															3	EHI_045120	transitional endoplasmic reticulum ATPase, putative	-0.08								88	EHI_159480	pore-forming peptide ameobapore A precursor, putative	0.66
																																EHI_045120	transitional endoplasmic reticulum ATPase, putative	-0.08								107	EHI_193330	60S ribosomal protein L23, putative	0.66
																															4	EHI_083590	coronin, putative	0								59	EHI_121800	deoxyribose-phosphate aldolase, putative	0.74
																																EHI_083590	coronin, putative	0								103	EHI_186720	40S ribosomal protein S12, putative	0.77
																															5	EHI_102270	heat shock protein 90, putative	-0.87								72	EHI_144610	methionine gamma-lyase	0.8
																																EHI_102270	heat shock protein 90, putative	-0.87								15	EHI_035460	40S ribosomal protein S13, putative	0.83
																															6	EHI_125700	dTDP-D-glucose 4,6-dehydratase, putative	-0.14								108	EHI_196590	RNA recognition motif domain containing protein	0.87
																																EHI_125700	dTDP-D-glucose 4,6-dehydratase, putative	-0.14								47	EHI_101730	surface antigen ariel1, putative	1.13
																															7	EHI_140350	G protein alpha subunit, putative	-0.11								28	EHI_050570	cysteine proteinase, putative	1.27
																																EHI_140350	G protein alpha subunit, putative	-0.11								89	EHI_159870	galactose-inhibitable lectin small subunit, putative	1.41
																															8	EHI_151990	RNA-binding protein, putative	-0.25								6	EHI_012980	dihydropyrimidine dehydrogenase, putative	1.44
																																EHI_151990	RNA-binding protein, putative	-0.25								113	EHI_199110	lysozyme, putative	1.5
																															9	EHI_152540	protein kinase, putative	-0.18
																																EHI_152540	protein kinase, putative	-0.18										Two HSE
																															10	EHI_182670	enhancer binding protein-2, putative	-0.24									Gene ID	Product Description	(EhHM1:IMSS Tropho GlucStarv Marray)
																																EHI_182670	enhancer binding protein-2, putative	-0.24								1	EHI_044820	calmodulin, putative	0.16
																																	Same HSE										EHI_044820	calmodulin, putative	0.16
																															11	EHI_006530	nucleosome assembly protein 1-like 1, putative	-0.24								2	EHI_048670	WH2 motif domain contaning protein	0.14
																															12	EHI_009680	ribosomal protein S18, putative	-0.09									EHI_048670	WH2 motif domain contaning protein	0.14
																															13	EHI_104560	cortexillin, putative	-0.21								3	EHI_076840	LSM domain containing protein	0.11
																															14	EHI_052050	26S protease regulatory subunit, putative	-0.05									EHI_076840	LSM domain containing protein	0.11
																															15	EHI_186730	acetyltransferase, GNAT family	-0.19								4	EHI_110340	60S ribosomal protein L19, putative	0.24
																																											EHI_110340	60S ribosomal protein L19, putative	0.24
																																	Three HSE									5	EHI_186840	actin-binding protein, cofilin/tropomyosin family	0.19
																															1	EHI_130700	enolase, putative	-0.14									EHI_186840	actin-binding protein, cofilin/tropomyosin family	0.19
																																EHI_130700	enolase, putative	-0.14								6	EHI_193080	60S ribosomal protein L9, putative	0.27
																																EHI_130700	enolase, putative	-0.14									EHI_193080	60S ribosomal protein L9, putative	0.27
																															2	EHI_182900	actin	-0.59										Same HSE
																																EHI_182900	actin	-0.59								7	EHI_013890	40S ribosomal protein S6, putative	0.28
																																EHI_182900	actin	-0.59								8	EHI_165070	estradiol 17-beta-dehydrogenase, putative	0.14
																															3	EHI_192460	formin homology 2 family protein	-0.2								9	EHI_178590	histone RNA hairpin-binding protein, putative	0.32
																																EHI_192460	formin homology 2 family protein	-0.2
																																EHI_192460	formin homology 2 family protein	-0.2										Three HSE
																															4	EHI_196940	heat shock protein 90, putative	-0.87									EHI_193360	histone H3, putative	0.11
																																EHI_196940	heat shock protein 90, putative	-0.87									EHI_193360	histone H3, putative	0.11
																																EHI_196940	heat shock protein 90, putative	-0.87								1	EHI_193360	histone H3, putative	0.11
																																	Same HSE										EHI_143440	calmodulin, putative	0.16
																															5	EHI_052160	WD domain containing protein	-0.13									EHI_143440	calmodulin, putative	0.16
																																										2	EHI_143440	calmodulin, putative	0.16
																																											EHI_197160	sulfate adenylyltransferase, putative	0.86
																																											EHI_197160	sulfate adenylyltransferase, putative	0.86
																																										3	EHI_197160	sulfate adenylyltransferase, putative	0.86
																																												Same HSE
																																										4	EHI_005910	Rho guanine nucleotide exchange factor, putative	0.16
																																												Four HSE
																																										1	EHI_081370	vesicle-associated membrane protein, putative	0.25
[truncated: 2 more columns]
