# Supplementary material for: Screening and Structural Characterization of Heat Shock Response Elements (HSEs) in Entamoeba histolytica Promoters
Source: Int J Mol Sci. 2024 Jan 21;25(2):1319. doi: 10.3390/ijms25021319 (PMC10815948; doi:10.3390/ijms25021319)
Supplement: Supplementary file 1 [file ijms-25-01319-s001.zip › Supplementary Table S8.xlsx]

## Sheet: Hoja1
A													B													C														D
	Gene ID	Product Description	2hr - unique only	Level of expression		Ehpsp5	Ehhsp100	EhrabB4	EhrabB1	EhrabB5	Ehmlbp			Gene ID	Product Description	4hr - unique only	Level of expression		Ehpsp5	Ehhsp100	EhrabB4	EhrabB1	EhrabB5	Ehmlbp			Gene ID	Product Description	8hr - unique only	Level of expression		Ehpsp5	Ehhsp100	EhrabB4	EhrabB1	EhrabB5	Ehmlbp			2hr		4hr		8hr
1	EHI_001635	sphingomyelinase C precursor, putative	0	No Expression	1			1					1	EHI_001635	sphingomyelinase C precursor, putative	0	No Expression	1			1					1	EHI_001635	sphingomyelinase C precursor, putative	0	No Expression	1			1						Level of expression	# of genes	Level of expression	# of genes	Level of expression	# of genes
2	EHI_003020	Rab family GTPase	0	No Expression	1		1						2	EHI_003020	Rab family GTPase	0	No Expression	1		1						2	EHI_003020	Rab family GTPase	0	No Expression	1		1							No expression	256	No expression	221	No expression	168
3	EHI_006530	nucleosome assembly protein 1-like 1, putative	0	No Expression	2		2						3	EHI_006530	nucleosome assembly protein 1-like 1, putative	0	No Expression	2		2						3	EHI_006530	nucleosome assembly protein 1-like 1, putative	0	No Expression	2		2							Expression low	587	Expression low	630	Expression low	653
4	EHI_009020	beta-amylase, putative	0	No Expression	2	1				1			4	EHI_009020	beta-amylase, putative	0	No Expression	2	1				1			4	EHI_009020	beta-amylase, putative	0	No Expression	2	1				1				Medium expression.	78	Medium expression.	74	Medium expression.	103
5	EHI_013550	heat shock protein 101, putative	0	No Expression	2	1	1						5	EHI_013550	heat shock protein 101, putative	0	No Expression	2	1	1						5	EHI_013550	heat shock protein 101, putative	0	No Expression	2	1	1							High expression.	36	High expression.	32	High expression.	33
6	EHI_015310	60S ribosomal protein L35a, putative	0	No Expression	1				1				6	EHI_015310	60S ribosomal protein L35a, putative	0	No Expression	1				1				6	EHI_015310	60S ribosomal protein L35a, putative	0	No Expression	1				1					Total genes	957	Total genes	957	Total genes	957
7	EHI_015750	chitinase Jessie3, putative	0	No Expression	1		1						7	EHI_015750	chitinase Jessie3, putative	0	No Expression	1		1						7	EHI_015750	chitinase Jessie3, putative	0	No Expression	1		1
8	EHI_017350	heat shock protein, putative	0	No Expression	2	1	1						8	EHI_018840	leucine rich repeat protein, BspA family	0	No Expression	1				1				8	EHI_017350	heat shock protein, putative	0	No Expression	2	1	1							Por elemento HSE
9	EHI_017890	60S ribosome subunit biogenesis protein NIP7, putative	0	No Expression	1		1						9	EHI_033860	endonuclease V, putative	0	No Expression	1			1					9	EHI_017890	60S ribosome subunit biogenesis protein NIP7, putative	0	No Expression	1		1							2hr
10	EHI_018840	leucine rich repeat protein, BspA family	0	No Expression	1				1				10	EHI_035170	U3 small nucleolar ribonucleoprotein subunit, putative	0	No Expression	1		1						10	EHI_018840	leucine rich repeat protein, BspA family	0	No Expression	1				1					Level of expression	Genes 1HSE	Genes 2HSE	Genes 3HSE	Genes 4HSE	5 HSE	Total genes
11	EHI_033860	endonuclease V, putative	0	No Expression	1			1					11	EHI_044620	DNA-directed RNA polymerase I subunit 13, putative	0	No Expression	1	1							11	EHI_022620	heat shock protein, putative	0	No Expression	2	1	1							No expression	208	42	6			256
12	EHI_035170	U3 small nucleolar ribonucleoprotein subunit, putative	0	No Expression	1		1						12	EHI_044980	tumor suppressor candidate 4, putative	0	No Expression	1				1				12	EHI_033860	endonuclease V, putative	0	No Expression	1			1						Expression low	486	80	17	2	2	587
13	EHI_044620	DNA-directed RNA polymerase I subunit 13, putative	0	No Expression	1	1							13	EHI_049700	beta-amylase, putative	0	No Expression	1				1				13	EHI_035170	U3 small nucleolar ribonucleoprotein subunit, putative	0	No Expression	1		1							Medium expression.	63	12	2	1		78
14	EHI_044980	tumor suppressor candidate 4, putative	0	No Expression	1				1				14	EHI_057430	surface antigen ariel1, putative	0	No Expression	2					1	1		14	EHI_044620	DNA-directed RNA polymerase I subunit 13, putative	0	No Expression	1	1								High expression.	30	5	1			36	701
15	EHI_049700	beta-amylase, putative	0	No Expression	1				1				15	EHI_057440	serine/threonine kinase, putative	0	No Expression	1		1						15	EHI_049700	beta-amylase, putative	0	No Expression	1				1					4hr
16	EHI_057430	surface antigen ariel1, putative	0	No Expression	2					1	1		16	EHI_061340	dipeptidyl-peptidase, putative	0	No Expression	1		1						16	EHI_057430	surface antigen ariel1, putative	0	No Expression	2					1	1			Level of expression	Genes 1HSE	Genes 2HSE	Genes 3HSE	Genes 4HSE	5 HSE	Total genes
17	EHI_057440	serine/threonine kinase, putative	0	No Expression	1		1						17	EHI_067730	AIG1 family protein	0	No Expression	1				1				17	EHI_057440	serine/threonine kinase, putative	0	No Expression	1		1							No expression	183	34	4			221
18	EHI_067730	AIG1 family protein	0	No Expression	1				1				18	EHI_071800	heat shock protein70, mitochondrial, putative	0	No Expression	2		2						18	EHI_061340	dipeptidyl-peptidase, putative	0	No Expression	1		1							Expression low	517	90	19	2	2	630
19	EHI_071800	heat shock protein70, mitochondrial, putative	0	No Expression	2		2						19	EHI_076480	heat shock protein 101, putative	0	No Expression	2	1	1						19	EHI_066510	protein kinase, putative	0	No Expression	2		2							Medium expression.	61	10	2	1		74
20	EHI_076480	heat shock protein 101, putative	0	No Expression	2	1	1						20	EHI_077220	pre-mRNA cleavage factor I 25 kDa subunit, putative	0	No Expression	1		1						20	EHI_067190	cyst wall-specific glycoprotein Jacob	0	No Expression	1		1							High expression.	26	5	1			32	736
21	EHI_077220	pre-mRNA cleavage factor I 25 kDa subunit, putative	0	No Expression	1		1						21	EHI_079060	1-O-acylceramide synthase precursor, putative	0	No Expression	1			1					21	EHI_067730	AIG1 family protein	0	No Expression	1				1					8hr
22	EHI_079060	1-O-acylceramide synthase precursor, putative	0	No Expression	1			1					22	EHI_087380	prefoldin, alpha subunit	0	No Expression	1				1				22	EHI_071800	heat shock protein70, mitochondrial, putative	0	No Expression	2		2							Level of expression	Genes 1HSE	Genes 2HSE	Genes 3HSE	Genes 4HSE	5 HSE	Total genes
23	EHI_087380	prefoldin, alpha subunit	0	No Expression	1				1				23	EHI_100700	leucine rich repeat protein, BspA family	0	No Expression	1	1							23	EHI_076480	heat shock protein 101, putative	0	No Expression	2	1	1							No expression	134	30	4			168
24	EHI_100700	leucine rich repeat protein, BspA family	0	No Expression	1	1							24	EHI_105370	leucine rich repeat protein, BspA family	0	No Expression	1		1						24	EHI_077220	pre-mRNA cleavage factor I 25 kDa subunit, putative	0	No Expression	1		1							Expression low	538	93	18	2	2	653
25	EHI_105370	leucine rich repeat protein, BspA family	0	No Expression	1		1						25	EHI_105820	serine/threonine kinase, putative	0	No Expression	1	1							25	EHI_079060	1-O-acylceramide synthase precursor, putative	0	No Expression	1			1						Medium expression.	90	10	2	1		103
26	EHI_105820	serine/threonine kinase, putative	0	No Expression	1	1							26	EHI_105970	diacylglycerol cholinephosphotransferase, putative	0	No Expression	1				1				26	EHI_087380	prefoldin, alpha subunit	0	No Expression	1				1					High expression.	25	6	2			33	789
27	EHI_106700	protein kinase, putative	0	No Expression	1	1							27	EHI_106700	protein kinase, putative	0	No Expression	1	1							27	EHI_100700	leucine rich repeat protein, BspA family	0	No Expression	1	1
28	EHI_123840	tyrosine kinase, putative	0	No Expression	1		1						28	EHI_123840	tyrosine kinase, putative	0	No Expression	1		1						28	EHI_105370	leucine rich repeat protein, BspA family	0	No Expression	1		1
29	EHI_124060	unspecified product	0	No Expression	2		2						29	EHI_124060	unspecified product	0	No Expression	2		2						29	EHI_105820	serine/threonine kinase, putative	0	No Expression	1	1
30	EHI_124720	phenylalanyl-tRNA synthetase beta chain, putative	0	No Expression	1		1						30	EHI_124720	phenylalanyl-tRNA synthetase beta chain, putative	0	No Expression	1		1						30	EHI_105970	diacylglycerol cholinephosphotransferase, putative	0	No Expression	1				1
31	EHI_132540	heat shock protein70, hsp70A2, putative	0	No Expression	1		1						31	EHI_132540	heat shock protein70, hsp70A2, putative	0	No Expression	1		1						31	EHI_112590	heat shock protein 70 family	0	No Expression	1		1
32	EHI_137470	deoxyuridine 5'-triphosphate nucleotidohydrolase, mitochondrial precursor, putative	0	No Expression	2	1	1						32	EHI_137470	deoxyuridine 5'-triphosphate nucleotidohydrolase, mitochondrial precursor, putative	0	No Expression	2	1	1						32	EHI_132540	heat shock protein70, hsp70A2, putative	0	No Expression	1		1
33	EHI_142700	endonuclease V, putative	0	No Expression	1			1					33	EHI_142700	endonuclease V, putative	0	No Expression	1			1					33	EHI_137470	deoxyuridine 5'-triphosphate nucleotidohydrolase, mitochondrial precursor, putative	0	No Expression	2	1	1
34	EHI_142760	protein kinase domain containing protein	0	No Expression	1		1						34	EHI_142760	protein kinase domain containing protein	0	No Expression	1		1						34	EHI_142700	endonuclease V, putative	0	No Expression	1			1
35	EHI_156560	heat shock protein, putative	0	No Expression	2	1	1						35	EHI_160570	26S protease regulatory subunit 8, putative	0	No Expression	1		1						35	EHI_142760	protein kinase domain containing protein	0	No Expression	1		1
36	EHI_160570	26S protease regulatory subunit 8, putative	0	No Expression	1		1						36	EHI_175600	heat shock protein 70, mitochondrial, putative	0	No Expression	1		1						36	EHI_156560	heat shock protein, putative	0	No Expression	2	1	1
37	EHI_175600	heat shock protein 70, mitochondrial, putative	0	No Expression	1		1						37	EHI_178230	heat shock protein 101, putative	0	No Expression	1		1						37	EHI_166590	S1 RNA binding domain-containing protein	0	No Expression	3				3
38	EHI_175920	protein kinase, putative	0	No Expression	1					1			38	EHI_191530	60S ribosome subunit biogenesis protein NIP7, putative	0	No Expression	1		1						38	EHI_178230	heat shock protein 101, putative	0	No Expression	1		1
39	EHI_178230	heat shock protein 101, putative	0	No Expression	1		1						39	EHI_193830	endonuclease V, putative	0	No Expression	1			1					39	EHI_193830	endonuclease V, putative	0	No Expression	1			1
40	EHI_184260	leucine rich repeat protein, BspA family	0	No Expression	2	1	1						40	EHI_027560	pre-mRNA-splicing factor PRP46, putative	0	No Expression	2		1				1		40	EHI_188610	heat shock protein 70, putative	0	No Expression	1				1
41	EHI_189090	leucine rich repeat protein, BspA family	0	No Expression	1				1				41	EHI_033670	S1 RNA binding domain-containing protein	0	No Expression	1		1						41	EHI_011230	endonuclease V, putative	0	No Expression	1			1
42	EHI_191530	60S ribosome subunit biogenesis protein NIP7, putative	0	No Expression	1		1						42	EHI_062810	tyrosine- protein kinase 2, putative	0	No Expression	2		1		1				42	EHI_015960	protein kinase, putative	0	No Expression	1	1
43	EHI_193830	endonuclease V, putative	0	No Expression	1			1					43	EHI_002010	mannose-6-phosphate isomerase, putative	0	No Expression	1		1						43	EHI_029000	zinc finger domain containing protein	0	No Expression	1				1
44	EHI_027560	pre-mRNA-splicing factor PRP46, putative	0	No Expression	2		1				1		44	EHI_011230	endonuclease V, putative	0	No Expression	1			1					44	EHI_058680	splicing factor, putative	0	No Expression	1		1
45	EHI_033670	S1 RNA binding domain-containing protein	0	No Expression	1		1						45	EHI_015960	protein kinase, putative	0	No Expression	1	1							45	EHI_112490	serine-rich 25 kDa antigen protein, putative	0	No Expression	1						1
46	EHI_002010	mannose-6-phosphate isomerase, putative	0	No Expression	1		1						46	EHI_029000	zinc finger domain containing protein	0	No Expression	1				1				46	EHI_001290	P-glycoprotein-2, putative	0	No Expression	1			1
47	EHI_011230	endonuclease V, putative	0	No Expression	1			1					47	EHI_058680	splicing factor, putative	0	No Expression	1		1						47	EHI_063340	prefoldin, alpha subunit	0	No Expression	1						1
48	EHI_015960	protein kinase, putative	0	No Expression	1	1							48	EHI_112490	serine-rich 25 kDa antigen protein, putative	0	No Expression	1						1		48	EHI_137900	DNA-directed RNA polymerase I subunit 13, putative	0	No Expression	1	1
49	EHI_058680	splicing factor, putative	0	No Expression	1		1						49	EHI_160440	rRNA biogenesis protein RRP5, putative	0	No Expression	1		1						49	EHI_153600	PAP2 superfamily domain containing protein	0	No Expression	1	1
50	EHI_103240	protein kinase domain containing protein	0	No Expression	1				1				50	EHI_063340	prefoldin, alpha subunit	0	No Expression	1						1		50	EHI_006310	leucine rich repeat protein, BspA family	0	No Expression	2	2
51	EHI_112490	serine-rich 25 kDa antigen protein, putative	0	No Expression	1						1		51	EHI_153600	PAP2 superfamily domain containing protein	0	No Expression	1	1							51	EHI_071330	endonuclease V, putative	0	No Expression	1			1
52	EHI_160440	rRNA biogenesis protein RRP5, putative	0	No Expression	1		1						52	EHI_137850	protein kinase, putative	0	No Expression	1		1						52	EHI_129470	AIG1 family protein	0	No Expression	1	1
53	EHI_063340	prefoldin, alpha subunit	0	No Expression	1						1		53	EHI_157360	AIG1 family protein, putative	0	No Expression	1						1		53	EHI_083410	ubiquitin, putative	0	No Expression	1				1
54	EHI_103140	leucine rich repeat protein, BspA family	0	No Expression	1	1							54	EHI_006310	leucine rich repeat protein, BspA family	0	No Expression	2	2							54	EHI_124060	unspecified product	0.01	No Expression	2		2
55	EHI_125180	glutamine synthetase, putative	0	No Expression	1					1			55	EHI_071330	endonuclease V, putative	0	No Expression	1			1					55	EHI_033670	S1 RNA binding domain-containing protein	0.01	No Expression	1		1
56	EHI_137900	DNA-directed RNA polymerase I subunit 13, putative	0	No Expression	1	1							56	EHI_092410	tRNA intron endonuclease, putative	0	No Expression	1		1						56	EHI_103240	protein kinase domain containing protein	0.01	No Expression	1				1
57	EHI_153600	PAP2 superfamily domain containing protein	0	No Expression	1	1							57	EHI_083410	ubiquitin, putative	0	No Expression	1				1				57	EHI_027560	pre-mRNA-splicing factor PRP46, putative	0.02	No Expression	2		1				1
58	EHI_137850	protein kinase, putative	0	No Expression	1		1						58	EHI_199570	RhoGAP domain containing protein	0	No Expression	1			1					58	EHI_044980	tumor suppressor candidate 4, putative	0.03	No Expression	1				1
59	EHI_006310	leucine rich repeat protein, BspA family	0	No Expression	2	2							59	EHI_070450	heat shock protein70, mitochondrial, putative	0	No Expression	2		1			1			59	EHI_106700	protein kinase, putative	0.03	No Expression	1	1
60	EHI_071330	endonuclease V, putative	0	No Expression	1			1					60	EHI_153950	leucine rich repeat protein, BspA family	0	No Expression	2	2							60	EHI_160570	26S protease regulatory subunit 8, putative	0.03	No Expression	1		1
61	EHI_127700	heat shock protein 70, mitochondrial, putative	0	No Expression	1					1			61	EHI_017350	heat shock protein, putative	0.01	No Expression	2	1	1						61	EHI_175920	protein kinase, putative	0.03	No Expression	1					1
62	EHI_199570	RhoGAP domain containing protein	0	No Expression	1			1					62	EHI_112590	heat shock protein 70 family	0.01	No Expression	1		1						62	EHI_082260	CXXC-rich protein	0.03	No Expression	1						1
63	EHI_061340	dipeptidyl-peptidase, putative	0.01	No Expression	1		1						63	EHI_156560	heat shock protein, putative	0.01	No Expression	2	1	1						63	EHI_002010	mannose-6-phosphate isomerase, putative	0.03	No Expression	1		1
64	EHI_166590	S1 RNA binding domain-containing protein	0.01	No Expression	3				3				64	EHI_175920	protein kinase, putative	0.01	No Expression	1					1			64	EHI_015550	retroviral aspartyl protease domain-containing protein	0.03	No Expression	1				1
65	EHI_062810	tyrosine- protein kinase 2, putative	0.01	No Expression	2		1		1				65	EHI_103240	protein kinase domain containing protein	0.01	No Expression	1				1				65	EHI_127700	heat shock protein 70, mitochondrial, putative	0.03	No Expression	1					1
66	EHI_053480	deoxycytidyl transferase, putative	0.01	No Expression	1		1						66	EHI_103140	leucine rich repeat protein, BspA family	0.01	No Expression	1	1							66	EHI_199570	RhoGAP domain containing protein	0.03	No Expression	1			1
67	EHI_118410	tyrosine kinase, putative	0.01	No Expression	1	1							67	EHI_167620	protein phosphatase domain-containing protein	0.01	No Expression	2	2							67	EHI_191530	60S ribosome subunit biogenesis protein NIP7, putative	0.04	No Expression	1		1
68	EHI_176280	AIG1 family protein	0.01	No Expression	1				1				68	EHI_127700	heat shock protein 70, mitochondrial, putative	0.01	No Expression	1					1			68	EHI_160440	rRNA biogenesis protein RRP5, putative	0.04	No Expression	1		1
69	EHI_053090	leucine rich repeat and phosphatase domain containing protein	0.01	No Expression	2	1	1						69	EHI_013760	heat shock protein 70, mitochondrial, putative	0.01	No Expression	1					1			69	EHI_108480	Sec1 family protein	0.04	No Expression	2	1	1
70	EHI_067190	cyst wall-specific glycoprotein Jacob	0.02	No Expression	1		1						70	EHI_129470	AIG1 family protein	0.02	No Expression	1	1							70	EHI_028930	cyst wall-specific glycoprotein Jacob	0.04	No Expression	1		1
71	EHI_029000	zinc finger domain containing protein	0.02	No Expression	1				1				71	EHI_053090	leucine rich repeat and phosphatase domain containing protein	0.02	No Expression	2	1	1						71	EHI_200200	ABC transporter ATP-binding protein, putative	0.04	No Expression	1	1
72	EHI_013760	heat shock protein 70, mitochondrial, putative	0.02	No Expression	1					1			72	EHI_181290	syntaxin, putative	0.02	No Expression	1		1						72	EHI_161010	anaerobic glycerol-3-phosphate dehydrogenase subunit A, putative	0.05	No Expression	1			1
73	EHI_156350	TLD domain containing protein	0.02	No Expression	1					1			73	EHI_156350	TLD domain containing protein	0.02	No Expression	1					1			73	EHI_189090	leucine rich repeat protein, BspA family	0.06	No Expression	1				1
74	EHI_101730	surface antigen ariel1, putative	0.02	No Expression	1				1				74	EHI_101730	surface antigen ariel1, putative	0.02	No Expression	1				1				74	EHI_137850	protein kinase, putative	0.06	No Expression	1		1
75	EHI_022620	heat shock protein, putative	0.03	No Expression	2	1	1						75	EHI_080100	cylicin-2, putative	0.02	No Expression	1		1						75	EHI_167620	protein phosphatase domain-containing protein	0.06	No Expression	2	2
76	EHI_066510	protein kinase, putative	0.03	No Expression	2		2						76	EHI_166590	S1 RNA binding domain-containing protein	0.03	No Expression	3				3				76	EHI_041470	leucine rich repeat protein, BspA family	0.06	No Expression	1				1
77	EHI_084160	leucine rich repeat protein, BspA family	0.03	No Expression	1				1				77	EHI_184260	leucine rich repeat protein, BspA family	0.03	No Expression	2	1	1						77	EHI_150540	ATP-binding cassette sub-family E member 1, putative	0.06	No Expression	1	1
78	EHI_015550	retroviral aspartyl protease domain-containing protein	0.03	No Expression	1				1				78	EHI_015550	retroviral aspartyl protease domain-containing protein	0.03	No Expression	1				1				78	EHI_070450	heat shock protein70, mitochondrial, putative	0.06	No Expression	2		1			1
79	EHI_041470	leucine rich repeat protein, BspA family	0.03	No Expression	1				1				79	EHI_161010	anaerobic glycerol-3-phosphate dehydrogenase subunit A, putative	0.03	No Expression	1			1					79	EHI_175600	heat shock protein 70, mitochondrial, putative	0.07	No Expression	1		1
80	EHI_129470	AIG1 family protein	0.03	No Expression	1	1							80	EHI_053480	deoxycytidyl transferase, putative	0.03	No Expression	1		1						80	EHI_062810	tyrosine- protein kinase 2, putative	0.07	No Expression	2		1		1
81	EHI_070450	heat shock protein70, mitochondrial, putative	0.03	No Expression	2		1			1			81	EHI_176280	AIG1 family protein	0.03	No Expression	1				1				81	EHI_084730	multidrug resistance-associated protein, putative	0.07	No Expression	1				1
82	EHI_112590	heat shock protein 70 family	0.04	No Expression	1		1						82	EHI_017890	60S ribosome subunit biogenesis protein NIP7, putative	0.04	No Expression	1		1						82	EHI_157360	AIG1 family protein, putative	0.07	No Expression	1						1
83	EHI_066620	leucine rich repeat protein, BspA family	0.04	No Expression	1		1						83	EHI_125180	glutamine synthetase, putative	0.04	No Expression	1					1			83	EHI_123840	tyrosine kinase, putative	0.08	No Expression	1		1
84	EHI_157360	AIG1 family protein, putative	0.04	No Expression	1						1		84	EHI_083570	nuclear complex protein 4, putative	0.04	No Expression	3				1	1	1		84	EHI_184260	leucine rich repeat protein, BspA family	0.08	No Expression	2	1	1
85	EHI_161010	anaerobic glycerol-3-phosphate dehydrogenase subunit A, putative	0.04	No Expression	1			1					85	EHI_101120	heat shock protein 70, mitochondrial, putative	0.04	No Expression	2		1			1			85	EHI_103140	leucine rich repeat protein, BspA family	0.08	No Expression	1	1
86	EHI_104930	endonuclease V, putative	0.04	No Expression	1			1					86	EHI_007150	mitochondrial-type heat shock protein 70	0.04	No Expression	1					1			86	EHI_055630	ATP-binding cassette, sub-family C, putative	0.09	No Expression	1	1
87	EHI_110650	tyrosine kinase, putative	0.04	No Expression	1				1				87	EHI_084730	multidrug resistance-associated protein, putative	0.05	No Expression	1				1				87	EHI_153950	leucine rich repeat protein, BspA family	0.09	No Expression	2	2
88	EHI_167620	protein phosphatase domain-containing protein	0.04	No Expression	2	2							88	EHI_122100	acetyltransferase, putative	0.05	No Expression	1	1							88	EHI_125180	glutamine synthetase, putative	0.1	No Expression	1					1
89	EHI_150540	ATP-binding cassette sub-family E member 1, putative	0.04	No Expression	1	1							89	EHI_198990	formate/nitrite transporter family protein, putative	0.05	No Expression	1					1			89	EHI_075160	protein kinase domain containing protein	0.11	No Expression	1		1
90	EHI_044170	leucine rich repeat and phosphatase domain containing protein	0.04	No Expression	1	1							90	EHI_166050	mitochondrial-typeheat shock protein70, putative	0.05	No Expression	1					1			90	EHI_066620	leucine rich repeat protein, BspA family	0.12	No Expression	1		1
91	EHI_083570	nuclear complex protein 4, putative	0.04	No Expression	3				1	1	1		91	EHI_025590	60S ribosomal protein L35a, putative	0.06	No Expression	1				1				91	EHI_110650	tyrosine kinase, putative	0.12	No Expression	1				1
92	EHI_181290	syntaxin, putative	0.04	No Expression	1		1						92	EHI_132860	DNA polymerase, putative	0.06	No Expression	2		1				1		92	EHI_176280	AIG1 family protein	0.13	No Expression	1				1
93	EHI_105970	diacylglycerol cholinephosphotransferase, putative	0.05	No Expression	1				1				93	EHI_039470	pumilio family RNA-binding protein	0.06	No Expression	1			1					93	EHI_044170	leucine rich repeat and phosphatase domain containing protein	0.13	No Expression	1	1
94	EHI_055630	ATP-binding cassette, sub-family C, putative	0.05	No Expression	1	1							94	EHI_067190	cyst wall-specific glycoprotein Jacob	0.07	No Expression	1		1						94	EHI_148660	Rab family GTPase	0.13	No Expression	1	1
95	EHI_153950	leucine rich repeat protein, BspA family	0.05	No Expression	2	2							95	EHI_084160	leucine rich repeat protein, BspA family	0.07	No Expression	1				1				95	EHI_084160	leucine rich repeat protein, BspA family	0.14	No Expression	1				1
96	EHI_080100	cylicin-2, putative	0.05	No Expression	1		1						96	EHI_118410	tyrosine kinase, putative	0.07	No Expression	1	1							96	EHI_118410	tyrosine kinase, putative	0.14	No Expression	1	1
97	EHI_092410	tRNA intron endonuclease, putative	0.06	No Expression	1		1						97	EHI_044170	leucine rich repeat and phosphatase domain containing protein	0.07	No Expression	1	1							97	EHI_182680	WD domain containing protein	0.14	No Expression	1	1
98	EHI_025590	60S ribosomal protein L35a, putative	0.06	No Expression	1				1				98	EHI_189090	leucine rich repeat protein, BspA family	0.08	No Expression	1				1				98	EHI_101120	heat shock protein 70, mitochondrial, putative	0.15	No Expression	2		1			1
99	EHI_169210	coatomer subunit delta, putative	0.06	No Expression	1		1						99	EHI_084260	1-Cys peroxiredoxin, putative	0.08	No Expression	1	1							99	EHI_124720	phenylalanyl-tRNA synthetase beta chain, putative	0.16	No Expression	1		1
100	EHI_001290	P-glycoprotein-2, putative	0.07	No Expression	1			1					100	EHI_022620	heat shock protein, putative	0.09	No Expression	2	1	1						100	EHI_164190	DNA polymerase, putative	0.16	No Expression	3	2				1
101	EHI_101120	heat shock protein 70, mitochondrial, putative	0.07	No Expression	2		1			1			101	EHI_188610	heat shock protein 70, putative	0.09	No Expression	1				1				101	EHI_083270	ubiquitin, putative	0.17	No Expression	1				1
102	EHI_195270	AIG1 family protein, putative	0.07	No Expression	2	1				1			102	EHI_186710	serine/threonine- protein kinase C823.03, putative	0.09	No Expression	1	1							102	EHI_092410	tRNA intron endonuclease, putative	0.17	No Expression	1		1
103	EHI_033350	RNA-binding protein, putative	0.07	No Expression	1						1		103	EHI_041470	leucine rich repeat protein, BspA family	0.09	No Expression	1				1				103	EHI_103260	NADPH-dependent FMN reductase domain containing protein	0.17	No Expression	1				1
104	EHI_114370	RhoGAP domain containing protein	0.08	No Expression	3	1	1			1			104	EHI_169210	coatomer subunit delta, putative	0.09	No Expression	1		1						104	EHI_181290	syntaxin, putative	0.18	No Expression	1		1
105	EHI_021680	cell division protein kinase, putative	0.08	No Expression	1		1						105	EHI_150540	ATP-binding cassette sub-family E member 1, putative	0.1	No Expression	1	1							105	EHI_053480	deoxycytidyl transferase, putative	0.19	No Expression	1		1
106	EHI_185610	rodhanase-like domain containing protein	0.08	No Expression	1					1			106	EHI_193310	transporter, major facilitator family	0.1	No Expression	1	1							106	EHI_083570	nuclear complex protein 4, putative	0.2	No Expression	3				1	1	1
107	EHI_083270	ubiquitin, putative	0.09	No Expression	1				1				107	EHI_137900	DNA-directed RNA polymerase I subunit 13, putative	0.11	No Expression	1	1							107	EHI_132860	DNA polymerase, putative	0.21	No Expression	2		1				1
108	EHI_084730	multidrug resistance-associated protein, putative	0.09	No Expression	1				1				108	EHI_104930	endonuclease V, putative	0.11	No Expression	1			1					108	EHI_013760	heat shock protein 70, mitochondrial, putative	0.23	No Expression	1					1
109	EHI_016380	P-glycoprotein-2	0.09	No Expression	1				1				109	EHI_195270	AIG1 family protein, putative	0.11	No Expression	2	1				1			109	EHI_053090	leucine rich repeat and phosphatase domain containing protein	0.23	No Expression	2	1	1
110	EHI_139990	protein kinase domain containing protein	0.09	No Expression	1	1							110	EHI_082260	CXXC-rich protein	0.12	No Expression	1						1		110	EHI_122100	acetyltransferase, putative	0.24	No Expression	1	1
111	EHI_086580	vacuolar protein sorting-associated protein 35 , putative	0.09	No Expression	1	1							111	EHI_086580	vacuolar protein sorting-associated protein 35 , putative	0.12	No Expression	1	1							111	EHI_039470	pumilio family RNA-binding protein	0.24	No Expression	1			1
112	EHI_039470	pumilio family RNA-binding protein	0.09	No Expression	1			1					112	EHI_033350	RNA-binding protein, putative	0.12	No Expression	1						1		112	EHI_025590	60S ribosomal protein L35a, putative	0.25	No Expression	1				1
113	EHI_180380	heat shock protein 70, putative	0.1	No Expression	1		1						113	EHI_108480	Sec1 family protein	0.13	No Expression	2	1	1						113	EHI_186710	serine/threonine- protein kinase C823.03, putative	0.26	No Expression	1	1
114	EHI_198990	formate/nitrite transporter family protein, putative	0.1	No Expression	1					1			114	EHI_126170	cysteine protease, putative	0.13	No Expression	1				1				114	EHI_139990	protein kinase domain containing protein	0.26	No Expression	1	1
115	EHI_193480	serine/threonine protein phosphatase PP2A catalytic subunit, putative	0.1	No Expression	1	1							115	EHI_101390	endonuclease V, putative	0.14	No Expression	1			1					115	EHI_101390	endonuclease V, putative	0.28	No Expression	1			1
116	EHI_151670	protein kinase, putative	0.1	No Expression	1					1			116	EHI_199270	leucine rich repeat protein, BspA family	0.14	No Expression	1				1				116	EHI_022600	NADPH-dependent FMN reductase domain containing protein	0.3	No Expression	2				2
117	EHI_132860	DNA polymerase, putative	0.11	No Expression	2		1				1		117	EHI_151670	protein kinase, putative	0.14	No Expression	1					1			117	EHI_126170	cysteine protease, putative	0.3	No Expression	1				1
118	EHI_007150	mitochondrial-type heat shock protein 70	0.11	No Expression	1					1			118	EHI_067390	Rho family GTPase	0.14	No Expression	1	1							118	EHI_092700	myb-like DNA-binding domain containing protein	0.3	No Expression	1					1
119	EHI_012490	ARF GTPase activating protein, putative	0.11	No Expression	1	1							119	EHI_002120	leucine rich repeat protein, BspA family	0.14	No Expression	2	2							119	EHI_016380	P-glycoprotein-2	0.31	No Expression	1				1
120	EHI_188610	heat shock protein 70, putative	0.12	No Expression	1				1				120	EHI_110650	tyrosine kinase, putative	0.15	No Expression	1				1				120	EHI_102380	leucine rich repeat protein, BspA family	0.31	No Expression	2				2
121	EHI_022600	NADPH-dependent FMN reductase domain containing protein	0.12	No Expression	2				2				121	EHI_200200	ABC transporter ATP-binding protein, putative	0.16	No Expression	1	1							121	EHI_198650	cyclin, domain containing protein	0.31	No Expression	1			1
122	EHI_108480	Sec1 family protein	0.12	No Expression	2	1	1						122	EHI_066510	protein kinase, putative	0.17	No Expression	2		2						122	EHI_199270	leucine rich repeat protein, BspA family	0.32	No Expression	1				1
123	EHI_135480	leucine-rich repeat containing protein	0.12	No Expression	1				1				123	EHI_139990	protein kinase domain containing protein	0.17	No Expression	1	1							123	EHI_104930	endonuclease V, putative	0.34	No Expression	1			1
124	EHI_186710	serine/threonine- protein kinase C823.03, putative	0.13	No Expression	1	1							124	EHI_182680	WD domain containing protein	0.17	No Expression	1	1							124	EHI_021680	cell division protein kinase, putative	0.35	No Expression	1		1
125	EHI_102380	leucine rich repeat protein, BspA family	0.13	No Expression	2				2				125	EHI_193480	serine/threonine protein phosphatase PP2A catalytic subunit, putative	0.17	No Expression	1	1							125	EHI_118690	F-box/WD domain containing protein	0.36	No Expression	1						1
126	EHI_075150	NAD-specific glutamate dehydrogenase, putative	0.13	No Expression	1		1						126	EHI_016380	P-glycoprotein-2	0.18	No Expression	1				1				126	EHI_193480	serine/threonine protein phosphatase PP2A catalytic subunit, putative	0.36	No Expression	1	1
127	EHI_166050	mitochondrial-typeheat shock protein70, putative	0.13	No Expression	1					1			127	EHI_164190	DNA polymerase, putative	0.18	No Expression	3	2				1			127	EHI_159630	Mob1/phocein family protein	0.38	No Expression	1	1
128	EHI_190880	Thioredoxin domain-containing protein 2, putative	0.13	No Expression	2			1			1		128	EHI_001290	P-glycoprotein-2, putative	0.19	No Expression	1			1					128	EHI_007150	mitochondrial-type heat shock protein 70	0.39	No Expression	1					1
129	EHI_069300	cullin family protein	0.13	No Expression	1	1							129	EHI_135480	leucine-rich repeat containing protein	0.19	No Expression	1				1				129	EHI_114370	RhoGAP domain containing protein	0.4	No Expression	3	1	1			1
130	EHI_101390	endonuclease V, putative	0.14	No Expression	1			1					130	EHI_102380	leucine rich repeat protein, BspA family	0.2	No Expression	2				2				130	EHI_046630	Rho family GTPase	0.41	No Expression	1				1
131	EHI_126170	cysteine protease, putative	0.15	No Expression	1				1				131	EHI_180380	heat shock protein 70, putative	0.2	No Expression	1		1						131	EHI_169210	coatomer subunit delta, putative	0.42	No Expression	1		1
132	EHI_075160	protein kinase domain containing protein	0.15	No Expression	1		1						132	EHI_190880	Thioredoxin domain-containing protein 2, putative	0.2	No Expression	2			1			1		132	EHI_185610	rodhanase-like domain containing protein	0.42	No Expression	1					1
133	EHI_139390	leucine rich repeat protein, BspA family	0.15	No Expression	1						1		133	EHI_075160	protein kinase domain containing protein	0.21	No Expression	1		1						133	EHI_092300	protein kinase, putative	0.43	No Expression	1			1
134	EHI_030120	tyrosine kinase, putative	0.15	No Expression	1	1							134	EHI_092510	protein phosphatase, putative	0.21	No Expression	1	1							134	EHI_194290	leucine rich repeat protein, BspA family	0.43	No Expression	1	1
135	EHI_199270	leucine rich repeat protein, BspA family	0.16	No Expression	1				1				135	EHI_012490	ARF GTPase activating protein, putative	0.22	No Expression	1	1							135	EHI_034710	heat shock protein, putative	0.45	No Expression	2	1	1
136	EHI_193310	transporter, major facilitator family	0.16	No Expression	1	1							136	EHI_030120	tyrosine kinase, putative	0.22	No Expression	1	1							136	EHI_059860	C2 domain containing protein	0.46	No Expression	1	1
137	EHI_103260	NADPH-dependent FMN reductase domain containing protein	0.17	No Expression	1				1				137	EHI_095040	mRNA capping methyltransferase, putative	0.22	No Expression	1					1			137	EHI_156260	haloacid dehalogenase-like hydrolase domain-containing protein	0.48	No Expression	1		1
138	EHI_059700	heat shock protein 70, putative	0.17	No Expression	1	1							138	EHI_021680	cell division protein kinase, putative	0.23	No Expression	1		1						138	EHI_015290	C2 domain protein, putative	0.49	No Expression	1				1
139	EHI_083410	ubiquitin, putative	0.17	No Expression	1				1				139	EHI_185610	rodhanase-like domain containing protein	0.24	No Expression	1					1			139	EHI_139080	longevity-assurance family protein	0.51	No Expression	1	1
140	EHI_084260	1-Cys peroxiredoxin, putative	0.17	No Expression	1	1							140	EHI_159630	Mob1/phocein family protein	0.24	No Expression	1	1							140	EHI_053200	glutamic acid-rich protein, putative	0.51	No Expression	1				1
141	EHI_023340	leucine-rich repeat containing protein	0.17	No Expression	1						1		141	EHI_154290	Sec1 family protein	0.24	No Expression	1	1							141	EHI_107200	PQ loop repeat protein	0.51	No Expression	1	1
142	EHI_028930	cyst wall-specific glycoprotein Jacob	0.18	No Expression	1		1						142	EHI_146550	phospholipase D, putative	0.26	No Expression	1			1					142	EHI_166050	mitochondrial-typeheat shock protein70, putative	0.53	No Expression	1					1
143	EHI_000920	MmpL efflux pump, putative	0.19	No Expression	1				1				143	EHI_114370	RhoGAP domain containing protein	0.27	No Expression	3	1	1			1			143	EHI_161950	RhoGAP domain containing protein	0.56	No Expression	2			2
144	EHI_164190	DNA polymerase, putative	0.2	No Expression	3	2				1			144	EHI_122860	DNA repair protein RAD51C, putative	0.27	No Expression	1		1						144	EHI_084260	1-Cys peroxiredoxin, putative	0.59	No Expression	1	1
145	EHI_154290	Sec1 family protein	0.2	No Expression	1	1							145	EHI_039180	acetyltransferase, putative	0.28	No Expression	1	1							145	EHI_067390	Rho family GTPase	0.6	No Expression	1	1
146	EHI_092700	myb-like DNA-binding domain containing protein	0.21	No Expression	1					1			146	EHI_180000	eukaryotic translation initiation factor 4E, putative	0.28	No Expression	1					1			146	EHI_201420	predicted protein	0.61	No Expression	1					1
147	EHI_160900	Sec1 family protein	0.21	No Expression	1	1							147	EHI_055630	ATP-binding cassette, sub-family C, putative	0.29	No Expression	1	1							147	EHI_093810	histone H3, putative	0.62	No Expression	1				1
148	EHI_082260	CXXC-rich protein	0.22	No Expression	1						1		148	EHI_059700	heat shock protein 70, putative	0.29	No Expression	1	1							148	EHI_000920	MmpL efflux pump, putative	0.64	No Expression	1				1
149	EHI_148660	Rab family GTPase	0.22	No Expression	1	1							149	EHI_022490	AIG family protein	0.3	No Expression	1		1						149	EHI_193310	transporter, major facilitator family	0.68	No Expression	1	1
150	EHI_182680	WD domain containing protein	0.22	No Expression	1	1							150	EHI_129000	glycogenphosphorylase, putative	0.31	No Expression	1		1						150	EHI_086580	vacuolar protein sorting-associated protein 35 , putative	0.68	No Expression	1	1
151	EHI_194290	leucine rich repeat protein, BspA family	0.22	No Expression	1	1							151	EHI_092300	protein kinase, putative	0.34	No Expression	1			1					151	EHI_176480	leucine rich repeat protein, BspA family	0.7	No Expression	2	2
152	EHI_129000	glycogenphosphorylase, putative	0.22	No Expression	1		1						152	EHI_139390	leucine rich repeat protein, BspA family	0.35	No Expression	1						1		152	EHI_198990	formate/nitrite transporter family protein, putative	0.7	No Expression	1					1
153	EHI_198810	protein kinase, putative	0.22	No Expression	1		1						153	EHI_010590	Rho guanine nucleotide exchange factor, putative	0.37	No Expression	2	1		1					153	EHI_146550	phospholipase D, putative	0.7	No Expression	1			1
154	EHI_025090	long-chain-fatty-acid--CoA ligase, putative	0.22	No Expression	1	1							154	EHI_197000	phosphatidylinositol-3,4,5-trisphosphate3-phosphatase, putative	0.38	No Expression	1		1						154	EHI_021310	receptor protein kinase, putative	0.74	No Expression	1					1
155	EHI_095840	retroviral aspartyl protease domain-containing protein	0.24	No Expression	1					1			155	EHI_023010	protein kinase, putative	0.38	No Expression	2		1		1				155	EHI_059700	heat shock protein 70, putative	0.75	No Expression	1	1
156	EHI_159630	Mob1/phocein family protein	0.24	No Expression	1	1							156	EHI_200730	serine/threonine protein phosphatase PP2A catalytic subunit, putative	0.41	No Expression	1	1							156	EHI_195270	AIG1 family protein, putative	0.75	No Expression	2	1				1
157	EHI_122100	acetyltransferase, putative	0.25	No Expression	1	1							157	EHI_075150	NAD-specific glutamate dehydrogenase, putative	0.42	No Expression	1		1						157	EHI_054460	phosphatidylinositol-3,4,5-trisphosphate 3-phosphatase, putative	0.77	No Expression	1		1
158	EHI_180170	cysteine protease, putative	0.25	No Expression	1		1						158	EHI_095840	retroviral aspartyl protease domain-containing protein	0.42	No Expression	1					1			158	EHI_033350	RNA-binding protein, putative	0.77	No Expression	1						1
159	EHI_152720	small-conductance mechanosensitive ion channel, putative	0.26	No Expression	1	1							159	EHI_152390	protein kinase domain containing protein	0.42	No Expression	1				1				159	EHI_181710	NADPH-dependent FMN reductase domain containing protein	0.81	No Expression	1				1
160	EHI_024660	chitinase Jessie, putative	0.26	No Expression	2			1		1			160	EHI_035920	regulator of nonsense transcripts, putative	0.42	No Expression	1				1				160	EHI_051090	GTP-binding protein, putative	0.82	No Expression	1				1
161	EHI_156260	haloacid dehalogenase-like hydrolase domain-containing protein	0.27	No Expression	1		1						161	EHI_174210	serine/threonine-protein kinase, putative	0.43	No Expression	1					1			161	EHI_022490	AIG family protein	0.82	No Expression	1		1
162	EHI_152390	protein kinase domain containing protein	0.27	No Expression	1				1				162	EHI_087780	myotubularin, putative	0.46	No Expression	1		1						162	EHI_151670	protein kinase, putative	0.84	No Expression	1					1
163	EHI_095040	mRNA capping methyltransferase, putative	0.27	No Expression	1					1			163	EHI_021570	serine acetyltransferase 1	0.47	No Expression	1		1						163	EHI_200730	serine/threonine protein phosphatase PP2A catalytic subunit, putative	0.86	No Expression	1	1
164	EHI_069440	ARF GTPase activating protein, putative	0.27	No Expression	1		1						164	EHI_069440	ARF GTPase activating protein, putative	0.47	No Expression	1		1						164	EHI_183400	galactose-inhibitable lectin 35 kDa subunit precursor, putative	0.88	No Expression	1						1
165	EHI_153400	ubiquitin carboxyl-terminal hydrolase domain containing protein	0.29	No Expression	1		1						165	EHI_083270	ubiquitin, putative	0.48	No Expression	1				1				165	EHI_014350	protein kinase domain containing protein	0.89	No Expression	1	1
166	EHI_025700	serine-threonine-isoleucine rich protein, putative	0.29	No Expression	2		1	1					166	EHI_066620	leucine rich repeat protein, BspA family	0.48	No Expression	1		1						166	EHI_012090	leucine rich repeat protein, BspA family	0.9	No Expression	2	2
167	EHI_002120	leucine rich repeat protein, BspA family	0.3	No Expression	2	2							167	EHI_148660	Rab family GTPase	0.48	No Expression	1	1							167	EHI_080100	cylicin-2, putative	0.91	No Expression	1		1
168	EHI_015340	serine/threonine protein phosphatase PP1, putative	0.3	No Expression	1	1							168	EHI_059860	C2 domain containing protein	0.48	No Expression	1	1							168	EHI_035570	protein kinase, putative	0.93	No Expression	1		1
169	EHI_023010	protein kinase, putative	0.3	No Expression	2		1		1				169	EHI_183400	galactose-inhibitable lectin 35 kDa subunit precursor, putative	0.48	No Expression	1						1								57	60	18	40	20	11
170	EHI_010590	Rho guanine nucleotide exchange factor, putative	0.3	No Expression	2	1		1					170	EHI_073660	tyrosine kinase, putative	0.49	No Expression	1						1
171	EHI_146550	phospholipase D, putative	0.31	No Expression	1			1					171	EHI_153140	cell division protein kinase 2, putative	0.51	No Expression	1	1							169	EHI_002120	leucine rich repeat protein, BspA family	0.95	Low	2	2
172	EHI_122860	DNA repair protein RAD51C, putative	0.31	No Expression	1		1						172	EHI_015290	C2 domain protein, putative	0.52	No Expression	1				1				170	EHI_095840	retroviral aspartyl protease domain-containing protein	0.96	Low	1					1
173	EHI_136450	SAC3/GANP family protein	0.32	No Expression	1					1			173	EHI_009660	DENN domain protein	0.52	No Expression	1						1		171	EHI_039180	acetyltransferase, putative	0.96	Low	1	1
174	EHI_161950	RhoGAP domain containing protein	0.34	No Expression	2			2					174	EHI_160900	Sec1 family protein	0.54	No Expression	1	1							172	EHI_070230	leucine rich repeat protein, BspA family	0.99	Low	1	1
175	EHI_151730	protein kinase, putative	0.34	No Expression	1	1							175	EHI_060330	peptidase S54 (rhomboid) family protein	0.58	No Expression	1	1							173	EHI_122860	DNA repair protein RAD51C, putative	1	Low	1		1
176	EHI_092300	protein kinase, putative	0.36	No Expression	1			1					176	EHI_029220	peptidase S54 (rhomboid) family protein	0.58	No Expression	1	1							174	EHI_156350	TLD domain containing protein	1.07	Low	1					1
177	EHI_060330	peptidase S54 (rhomboid) family protein	0.37	No Expression	1	1							177	EHI_025700	serine-threonine-isoleucine rich protein, putative	0.58	No Expression	2		1	1					175	EHI_180380	heat shock protein 70, putative	1.09	Low	1		1
178	EHI_183110	RNA recognition motif domain containing protein	0.38	No Expression	1	1							178	EHI_064610	protein kinase domain containing protein	0.59	No Expression	1	1							176	EHI_015340	serine/threonine protein phosphatase PP1, putative	1.1	Low	1	1
179	EHI_021570	serine acetyltransferase 1	0.4	No Expression	1		1						179	EHI_023340	leucine-rich repeat containing protein	0.59	No Expression	1						1		177	EHI_110760	leucine rich repeat protein, BspA family	1.15	Low	1						1
180	EHI_035920	regulator of nonsense transcripts, putative	0.4	No Expression	1				1				180	EHI_152720	small-conductance mechanosensitive ion channel, putative	0.6	No Expression	1	1							178	EHI_190880	Thioredoxin domain-containing protein 2, putative	1.24	Low	2			1			1
181	EHI_092510	protein phosphatase, putative	0.41	No Expression	1	1							181	EHI_153400	ubiquitin carboxyl-terminal hydrolase domain containing protein	0.6	No Expression	1		1						179	EHI_052050	26S protease regulatory subunit, putative	1.24	Low	2						2
182	EHI_004340	serine-threonine-isoleucine rich protein, putative	0.41	No Expression	1					1			182	EHI_045050	AAA family ATPase, putative	0.6	No Expression	1		1						180	EHI_067220	Rho family GTPase	1.3	Low	1	1
183	EHI_176480	leucine rich repeat protein, BspA family	0.42	No Expression	2	2							183	EHI_112790	acetyltransferase, putative	0.61	No Expression	1	1							181	EHI_051870	peptidyl-prolyl cis-trans isomerase, FKBP-type , putative	1.3	Low	1	1
184	EHI_069170	RhoGAP domain containing protein	0.42	No Expression	1						1		184	EHI_052050	26S protease regulatory subunit, putative	0.62	No Expression	2						2		182	EHI_139340	ankyrin repeat protein, putative	1.35	Low	1		1
185	EHI_100140	Rho guanine nucleotide exchange factor, putative	0.43	No Expression	2	1			1				185	EHI_015340	serine/threonine protein phosphatase PP1, putative	0.62	No Expression	1	1							183	EHI_045360	importin alpha subunit, putative	1.39	Low	1						1
186	EHI_064610	protein kinase domain containing protein	0.44	No Expression	1	1							186	EHI_180170	cysteine protease, putative	0.63	No Expression	1		1						184	EHI_009660	DENN domain protein	1.41	Low	1						1
187	EHI_009660	DENN domain protein	0.44	No Expression	1						1		187	EHI_004340	serine-threonine-isoleucine rich protein, putative	0.63	No Expression	1					1			185	EHI_014310	calcium-gated potassium channel protein, putative	1.42	Low	1				1
188	EHI_180000	eukaryotic translation initiation factor 4E, putative	0.44	No Expression	1					1			188	EHI_100140	Rho guanine nucleotide exchange factor, putative	0.65	No Expression	2	1			1				186	EHI_064610	protein kinase domain containing protein	1.44	Low	1	1
189	EHI_016490	leucine rich repeat protein, BspA family	0.46	No Expression	1				1				189	EHI_118690	F-box/WD domain containing protein	0.66	No Expression	1						1		187	EHI_177160	signal peptide peptidase family protein	1.46	Low	1					1
190	EHI_067390	Rho family GTPase	0.51	No Expression	1	1							190	EHI_000920	MmpL efflux pump, putative	0.66	No Expression	1				1				188	EHI_135590	60S ribosome subunit biogenesis protein NIP7, putative	1.48	Low	1		1
191	EHI_045050	AAA family ATPase, putative	0.51	No Expression	1		1						191	EHI_035950	protein kinase domain containing protein	0.67	No Expression	1					1			189	EHI_012490	ARF GTPase activating protein, putative	1.5	Low	1	1
192	EHI_014310	calcium-gated potassium channel protein, putative	0.52	No Expression	1				1				192	EHI_091450	cysteine protease, putative	0.68	No Expression	1		1						190	EHI_091450	cysteine protease, putative	1.52	Low	1		1
193	EHI_200730	serine/threonine protein phosphatase PP2A catalytic subunit, putative	0.53	No Expression	1	1							193	EHI_159560	cyclin C, putative	0.68	No Expression	1	1							191	EHI_021570	serine acetyltransferase 1	1.52	Low	1		1
194	EHI_035950	protein kinase domain containing protein	0.53	No Expression	1					1			194	EHI_198810	protein kinase, putative	0.68	No Expression	1		1						192	EHI_152720	small-conductance mechanosensitive ion channel, putative	1.53	Low	1	1
195	EHI_148390	tyrosyl-DNA phosphodiesterase, putative	0.53	No Expression	1				1				195	EHI_070230	leucine rich repeat protein, BspA family	0.69	No Expression	1	1							193	EHI_092510	protein phosphatase, putative	1.57	Low	1	1
196	EHI_012540	RhoGAP domain containing protein	0.54	No Expression	1			1					196	EHI_051730	phosphoribulokinase/uridine kinase family protein	0.69	No Expression	1			1					194	EHI_197540	protein kinase, putative	1.59	Low	1			1
197	EHI_184530	helicase, putative	0.54	No Expression	3	1	2						197	EHI_110760	leucine rich repeat protein, BspA family	0.7	No Expression	1						1		195	EHI_129950	DNA mismatch repair protein MLH1, putative	1.63	Low	1	1
198	EHI_073660	tyrosine kinase, putative	0.54	No Expression	1						1		198	EHI_136450	SAC3/GANP family protein	0.73	No Expression	1					1			196	EHI_153140	cell division protein kinase 2, putative	1.64	Low	1	1
199	EHI_159710	alanine aminotransferase, putative	0.57	No Expression	2	1	1						199	EHI_069300	cullin family protein	0.73	No Expression	1	1							197	EHI_099280	importin alpha, putative	1.67	Low	1		1
200	EHI_197000	phosphatidylinositol-3,4,5-trisphosphate3-phosphatase, putative	0.58	No Expression	1		1						200	EHI_092700	myb-like DNA-binding domain containing protein	0.76	No Expression	1					1			198	EHI_196960	RhoGAP domain containing protein	1.68	Low	1			1
201	EHI_052050	26S protease regulatory subunit, putative	0.59	No Expression	2						2		201	EHI_194290	leucine rich repeat protein, BspA family	0.76	No Expression	1	1							199	EHI_128440	cell division cycle protein 123 homolog, putative	1.7	Low	5	1	4
202	EHI_042700	SWIRM domain protein	0.59	No Expression	1		1						202	EHI_161950	RhoGAP domain containing protein	0.76	No Expression	2			2					200	EHI_158580	ubiquitin carboxyl-terminal hydrolase domain containing protein	1.7	Low	1						1
203	EHI_035940	Rho GTPase activating protein, putative	0.6	No Expression	1	1							203	EHI_164420	protein phosphatase domain-containing protein	0.78	No Expression	1				1				201	EHI_141080	SP-RING zinc finger domain containing protein	1.71	Low	2			1		1
204	EHI_200200	ABC transporter ATP-binding protein, putative	0.61	No Expression	1	1							204	EHI_041920	protein kinase domain containing protein	0.8	No Expression	1						1		202	EHI_087780	myotubularin, putative	1.72	Low	1		1
205	EHI_177160	signal peptide peptidase family protein	0.61	No Expression	1					1			205	EHI_025090	long-chain-fatty-acid--CoA ligase, putative	0.8	No Expression	1	1							203	EHI_023010	protein kinase, putative	1.74	Low	2		1		1
206	EHI_045360	importin alpha subunit, putative	0.61	No Expression	1						1		206	EHI_196960	RhoGAP domain containing protein	0.81	No Expression	1			1					204	EHI_041920	protein kinase domain containing protein	1.8	Low	1						1
207	EHI_040850	protein kinase domain containing protein	0.61	No Expression	1	1							207	EHI_156260	haloacid dehalogenase-like hydrolase domain-containing protein	0.82	No Expression	1		1						205	EHI_199100	SAC3/GANP family protein	1.83	Low	1						1
208	EHI_201270	protein tyrosine kinase domain-containing protein	0.61	No Expression	2		1			1			208	EHI_035570	protein kinase, putative	0.83	No Expression	1		1						206	EHI_192950	WD domain containing protein	1.85	Low	1						1
209	EHI_093810	histone H3, putative	0.62	No Expression	1				1				209	EHI_045360	importin alpha subunit, putative	0.83	No Expression	1						1		207	EHI_045490	SP-RING zinc finger domain containing protein	1.87	Low	1						1
210	EHI_008800	ser/thr protein phosphatase family protein	0.62	No Expression	1						1		210	EHI_087880	pro protein convertase subtilisin/kexinType 5 precursor, putative	0.83	No Expression	1				1				208	EHI_009970	Rab GTPase activating protein, putative	1.87	Low	2		2
211	EHI_131080	DEAD/DEAH box helicase, putative	0.62	No Expression	1					1			211	EHI_012540	RhoGAP domain containing protein	0.84	No Expression	1			1					209	EHI_029220	peptidase S54 (rhomboid) family protein	1.88	Low	1	1
212	EHI_197540	protein kinase, putative	0.65	No Expression	1			1					212	EHI_178090	ankyrin repeat protein, putative	0.84	No Expression	1	1							210	EHI_154290	Sec1 family protein	1.9	Low	1	1
213	EHI_045490	SP-RING zinc finger domain containing protein	0.67	No Expression	1						1		213	EHI_031310	myotubularin, putative	0.85	No Expression	1				1				211	EHI_069440	ARF GTPase activating protein, putative	1.9	Low	1		1
214	EHI_153140	cell division protein kinase 2, putative	0.67	No Expression	1	1							214	EHI_159710	alanine aminotransferase, putative	0.88	No Expression	2	1	1						212	EHI_042230	leucine rich repeat / protein phosphatase 2C domain containing protein	1.92	Low	1				1
215	EHI_134610	DEAD/DEAH box helicase, putative	0.67	No Expression	1		1						215	EHI_105090	importin alpha, putative	0.88	No Expression	1	1							213	EHI_048660	leucine rich repeat protein, BspA family	1.93	Low	1					1
216	EHI_167160	ankyrin repeat protein, putative	0.67	No Expression	1		1						216	EHI_183110	RNA recognition motif domain containing protein	0.88	No Expression	1	1							214	EHI_159560	cyclin C, putative	1.94	Low	1	1
217	EHI_135070	RNA recognition motif domain containing protein	0.69	No Expression	1			1					217	EHI_148390	tyrosyl-DNA phosphodiesterase, putative	0.88	No Expression	1				1				215	EHI_139390	leucine rich repeat protein, BspA family	1.98	Low	1						1
218	EHI_141080	SP-RING zinc finger domain containing protein	0.7	No Expression	2			1		1			218	EHI_167160	ankyrin repeat protein, putative	0.89	No Expression	1		1						216	EHI_008360	ankyrin repeat protein, putative	2	Low	1						1
219	EHI_153270	Ras GTPase-activating protein, putative	0.7	No Expression	1	1							219	EHI_069520	protein kinase domain containing protein	0.89	No Expression	1				1				217	EHI_105090	importin alpha, putative	2.04	Low	1	1
220	EHI_161960	protein kinase, putative	0.7	No Expression	1	1							220	EHI_054460	phosphatidylinositol-3,4,5-trisphosphate 3-phosphatase, putative	0.9	No Expression	1		1						218	EHI_148390	tyrosyl-DNA phosphodiesterase, putative	2.04	Low	1				1
221	EHI_046630	Rho family GTPase	0.72	No Expression	1				1				221	EHI_129950	DNA mismatch repair protein MLH1, putative	0.92	No Expression	1	1							219	EHI_152390	protein kinase domain containing protein	2.06	Low	1				1
222	EHI_021310	receptor protein kinase, putative	0.72	No Expression	1					1									75	75	23	43	26	21		220	EHI_197850	DNA repair helicase, putative	2.06	Low	1						1
223	EHI_199100	SAC3/GANP family protein	0.72	No Expression	1						1															221	EHI_129000	glycogenphosphorylase, putative	2.07	Low	1		1
224	EHI_131120	ELL complex EAP30 subunit, putative	0.72	No Expression	2						2		222	EHI_040850	protein kinase domain containing protein	0.98	Low	1	1							222	EHI_012540	RhoGAP domain containing protein	2.08	Low	1			1
225	EHI_048660	leucine rich repeat protein, BspA family	0.73	No Expression	1					1			223	EHI_073330	phospholipase, patatin family protein	0.98	Low	1		1						223	EHI_064490	tyrosine kinase, putative	2.09	Low	1	1
226	EHI_091450	cysteine protease, putative	0.74	No Expression	1		1						224	EHI_093810	histone H3, putative	0.99	Low	1				1				224	EHI_155060	chaperone clpB, putative	2.11	Low	2	1	1
227	EHI_035570	protein kinase, putative	0.75	No Expression	1		1						225	EHI_197540	protein kinase, putative	1	Low	1			1					225	EHI_095040	mRNA capping methyltransferase, putative	2.12	Low	1					1
228	EHI_067970	chorein, putative	0.75	No Expression	1		1						226	EHI_125700	dTDP-D-glucose 4,6-dehydratase, putative	1	Low	2		1				1		226	EHI_036880	RhoGAP domain containing protein	2.14	Low	2	1	1
229	EHI_015290	C2 domain protein, putative	0.76	No Expression	1				1				227	EHI_199090	RhoGAP domain containing protein	1.02	Low	1						1		227	EHI_153270	Ras GTPase-activating protein, putative	2.14	Low	1	1
230	EHI_185270	Dedicator of cytokinesis domain containing protein	0.76	No Expression	1	1							228	EHI_151820	eukaryotic translation initiation factor 4E, putative	1.02	Low	1				1				228	EHI_073170	topoisomerase, putative	2.15	Low	1	1
231	EHI_197850	DNA repair helicase, putative	0.77	No Expression	1						1		229	EHI_151230	PQ loop repeat protein	1.02	Low	1		1						229	EHI_135480	leucine-rich repeat containing protein	2.16	Low	1				1
232	EHI_070230	leucine rich repeat protein, BspA family	0.79	No Expression	1	1							230	EHI_141080	SP-RING zinc finger domain containing protein	1.03	Low	2			1		1			230	EHI_156710	3-ketoacyl-CoA synthase 4, putative	2.2	Low	1	1
233	EHI_031310	myotubularin, putative	0.79	No Expression	1				1				231	EHI_158580	ubiquitin carboxyl-terminal hydrolase domain containing protein	1.03	Low	1						1		231	EHI_197000	phosphatidylinositol-3,4,5-trisphosphate3-phosphatase, putative	2.22	Low	1		1
234	EHI_068430	5-nitroimidazole antibiotic resistance protein, putative	0.79	No Expression	1		1						232	EHI_131080	DEAD/DEAH box helicase, putative	1.04	Low	1					1			232	EHI_130710	myb-like DNA-binding domain containing protein	2.22	Low	2			1	1
235	EHI_044690	RhoGAP domain containing protein	0.81	No Expression	1	1							233	EHI_068430	5-nitroimidazole antibiotic resistance protein, putative	1.04	Low	1		1						233	EHI_148530	leucine rich repeat protein, BspA family	2.23	Low	1				1
236	EHI_009970	Rab GTPase activating protein, putative	0.82	No Expression	2		2						234	EHI_048660	leucine rich repeat protein, BspA family	1.05	Low	1					1			234	EHI_060330	peptidase S54 (rhomboid) family protein	2.26	Low	1	1
237	EHI_158580	ubiquitin carboxyl-terminal hydrolase domain containing protein	0.83	No Expression	1						1		235	EHI_139340	ankyrin repeat protein, putative	1.07	Low	1		1						235	EHI_130860	longevity-assurance family protein	2.33	Low	1						1
238	EHI_041920	protein kinase domain containing protein	0.84	No Expression	1						1		236	EHI_073170	topoisomerase, putative	1.07	Low	1	1							236	EHI_101730	surface antigen ariel1, putative	2.37	Low	1				1
239	EHI_029220	peptidase S54 (rhomboid) family protein	0.84	No Expression	1	1							237	EHI_201270	protein tyrosine kinase domain-containing protein	1.08	Low	2		1			1			237	EHI_141120	helicase, putative	2.38	Low	2	1			1
240	EHI_199090	RhoGAP domain containing protein	0.84	No Expression	1						1		238	EHI_008800	ser/thr protein phosphatase family protein	1.09	Low	1						1		238	EHI_125700	dTDP-D-glucose 4,6-dehydratase, putative	2.4	Low	2		1				1
241	EHI_110760	leucine rich repeat protein, BspA family	0.86	No Expression	1						1		239	EHI_011390	Rho guanine nucleotide exchange factor, putative	1.1	Low	2		1		1				239	EHI_042700	SWIRM domain protein	2.41	Low	1		1
242	EHI_159560	cyclin C, putative	0.86	No Expression	1	1							240	EHI_177160	signal peptide peptidase family protein	1.14	Low	1					1			240	EHI_152170	chitinase Jessie 3, putative	2.42	Low	1					1
243	EHI_178090	ankyrin repeat protein, putative	0.86	No Expression	1	1							241	EHI_184530	helicase, putative	1.14	Low	3	1	2						241	EHI_008800	ser/thr protein phosphatase family protein	2.42	Low	1						1
244	EHI_054760	peptidyl prolyl cis-trans isomerase, putative	0.86	No Expression	1		1						242	EHI_199100	SAC3/GANP family protein	1.16	Low	1						1		242	EHI_124600	ubiquitin-protein ligase, putative	2.54	Low	1					1
245	EHI_069520	protein kinase domain containing protein	0.86	No Expression	1				1				243	EHI_013150	phosphoesterase, putative	1.17	Low	1					1			243	EHI_044690	RhoGAP domain containing protein	2.59	Low	1	1
246	EHI_087780	myotubularin, putative	0.87	No Expression	1		1						244	EHI_073370	lipid phosphate phosphatase, putative	1.17	Low	1						1		244	EHI_117640	protein kinase domain containing protein	2.61	Low	1		1
247	EHI_164420	protein phosphatase domain-containing protein	0.87	No Expression	1				1				245	EHI_153270	Ras GTPase-activating protein, putative	1.18	Low	1	1							245	EHI_180170	cysteine protease, putative	2.61	Low	1		1
248	EHI_174210	serine/threonine-protein kinase, putative	0.87	No Expression	1					1			246	EHI_045100	RhoGAP domain containing protein	1.19	Low	1		1						246	EHI_040850	protein kinase domain containing protein	2.63	Low	1	1
249	EHI_139340	ankyrin repeat protein, putative	0.88	No Expression	1		1						247	EHI_044690	RhoGAP domain containing protein	1.2	Low	1	1							247	EHI_180450	structural maintenance of chromosomes protein	2.65	Low	1				1
250	EHI_022490	AIG family protein	0.88	No Expression	1		1						248	EHI_021310	receptor protein kinase, putative	1.21	Low	1					1			248	EHI_127190	NLI interacting factor-like phosphatase domain-containing protein	2.69	Low	1				1
251	EHI_039180	acetyltransferase, putative	0.9	No Expression	1	1							249	EHI_068360	Rab GTPase activating protein, putative	1.21	Low	1					1			249	EHI_098320	SP-RING zinc finger domain containing protein	2.7	Low	1	1
252	EHI_073330	phospholipase, patatin family protein	0.9	No Expression	1		1						250	EHI_152170	chitinase Jessie 3, putative	1.23	Low	1					1			250	EHI_119470	leucine rich repeat protein, BspA family	2.76	Low	1		1
253	EHI_198650	cyclin, domain containing protein	0.92	No Expression	1			1					251	EHI_024660	chitinase Jessie, putative	1.23	Low	2			1		1			251	EHI_164420	protein phosphatase domain-containing protein	2.78	Low	1				1
254	EHI_148070	importin alpha, putative	0.92	No Expression	3	1	1	1					252	EHI_105130	tyrosin kinase, putative	1.25	Low	1		1						252	EHI_030120	tyrosine kinase, putative	2.8	Low	1	1
255	EHI_059860	C2 domain containing protein	0.94	No Expression	1	1							253	EHI_138960	mago nashi protein, putative	1.27	Low	2	2							253	EHI_136450	SAC3/GANP family protein	2.8	Low	1					1
256	EHI_011390	Rho guanine nucleotide exchange factor, putative	0.94	No Expression	2		1		1				254	EHI_033700	RecF/RecN/SMC domain containing protein	1.27	Low	1	1							254	EHI_140980	myotubularin, putative	2.81	Low	1	1
						83	89	27	50	33	28		255	EHI_042700	SWIRM domain protein	1.28	Low	1		1						255	EHI_040840	dephospho-CoA kinase, putative	2.85	Low	1		1
													256	EHI_131120	ELL complex EAP30 subunit, putative	1.28	Low	2						2		256	EHI_064720	protein phosphatase domain-containing protein	2.88	Low	1	1
257	EHI_180450	structural maintenance of chromosomes protein	0.95	Low	1				1				257	EHI_029590	protein kinase domain containing protein	1.32	Low	1			1					257	EHI_105130	tyrosin kinase, putative	2.91	Low	1		1
258	EHI_100430	ornithine decarboxylase, putative	0.95	Low	1	1							258	EHI_035940	Rho GTPase activating protein, putative	1.32	Low	1	1							258	EHI_096770	acetyltransferase, putative	2.93	Low	2			1			1
259	EHI_128440	cell division cycle protein 123 homolog, putative	0.97	Low	5	1	4						259	EHI_013140	Ras guanine nucleotide exchange factor, putative	1.33	Low	1				1				259	EHI_196540	IBR domain containing protein	2.95	Low	1						1
260	EHI_024410	lipid phosphate phosphatase, putative	0.97	Low	1	1							260	EHI_042230	leucine rich repeat / protein phosphatase 2C domain containing protein	1.34	Low	1				1				260	EHI_159180	protein arginine N-methyltransferase, putative	2.95	Low	1	1
261	EHI_073370	lipid phosphate phosphatase, putative	0.97	Low	1						1		261	EHI_081390	WD domain containing protein	1.34	Low	1		1						261	EHI_087330	topoisomerase, putative	2.98	Low	1						1
262	EHI_129950	DNA mismatch repair protein MLH1, putative	0.98	Low	1	1							262	EHI_127190	NLI interacting factor-like phosphatase domain-containing protein	1.35	Low	1				1				262	EHI_075150	NAD-specific glutamate dehydrogenase, putative	3.01	Low	1		1
263	EHI_014350	protein kinase domain containing protein	0.98	Low	1	1							263	EHI_000300	N-ethylmaleimide-sensitive factor attachment protein, alpha, putative	1.35	Low	1					1			263	EHI_050430	Meiotic recombination protein DMC1, putative	3.03	Low	3	1	2
264	EHI_196960	RhoGAP domain containing protein	1	Low	1			1					264	EHI_024410	lipid phosphate phosphatase, putative	1.37	Low	1	1							264	EHI_159710	alanine aminotransferase, putative	3.07	Low	2	1	1
265	EHI_013140	Ras guanine nucleotide exchange factor, putative	1.01	Low	1				1				265	EHI_099200	START domain containing protein	1.37	Low	1				1				265	EHI_177010	serine/threonine- protein kinase 6 , putative	3.07	Low	1			1
266	EHI_087880	pro protein convertase subtilisin/kexinType 5 precursor, putative	1.03	Low	1				1				266	EHI_192950	WD domain containing protein	1.38	Low	1						1		266	EHI_107260	protein phosphatase, putative	3.13	Low	1						1
267	EHI_151820	eukaryotic translation initiation factor 4E, putative	1.04	Low	1				1				267	EHI_135730	tyrosine kinase, putative	1.38	Low	1						1		267	EHI_044940	T-complex protein 1 subunit eta, putative	3.17	Low	1						1
268	EHI_098320	SP-RING zinc finger domain containing protein	1.05	Low	1	1							268	EHI_045210	TBC/Rab GTPase activating domain containing protein	1.39	Low	1				1				268	EHI_023340	leucine-rich repeat containing protein	3.19	Low	1						1
269	EHI_192950	WD domain containing protein	1.06	Low	1						1		269	EHI_024380	myotubularin, putative	1.39	Low	1	1							269	EHI_182500	RhoGAP domain containing protein	3.2	Low	1		1
270	EHI_135730	tyrosine kinase, putative	1.06	Low	1						1		270	EHI_045490	SP-RING zinc finger domain containing protein	1.41	Low	1						1		270	EHI_198810	protein kinase, putative	3.2	Low	1		1
271	EHI_051730	phosphoribulokinase/uridine kinase family protein	1.06	Low	1			1					271	EHI_182500	RhoGAP domain containing protein	1.44	Low	1		1						271	EHI_096740	cysteine proteinase, putative	3.24	Low	1	1
272	EHI_152170	chitinase Jessie 3, putative	1.07	Low	1					1			272	EHI_016490	leucine rich repeat protein, BspA family	1.44	Low	1				1				272	EHI_153400	ubiquitin carboxyl-terminal hydrolase domain containing protein	3.25	Low	1		1
273	EHI_182500	RhoGAP domain containing protein	1.1	Low	1		1						273	EHI_087600	protein kinase, putative	1.45	Low	1						1		273	EHI_013140	Ras guanine nucleotide exchange factor, putative	3.26	Low	1				1
274	EHI_125700	dTDP-D-glucose 4,6-dehydratase, putative	1.13	Low	2		1				1		274	EHI_069170	RhoGAP domain containing protein	1.45	Low	1						1		274	EHI_180660	protein kinase domain containing protein	3.3	Low	1	1
275	EHI_107260	protein phosphatase, putative	1.18	Low	1						1		275	EHI_087330	topoisomerase, putative	1.46	Low	1						1		275	EHI_035950	protein kinase domain containing protein	3.33	Low	1					1
276	EHI_093960	pre-mRNA splicing factor, putative	1.18	Low	1		1						276	EHI_064660	Sec24 protein, putative	1.47	Low	1						1		276	EHI_024660	chitinase Jessie, putative	3.36	Low	2			1		1
277	EHI_141120	helicase, putative	1.21	Low	2	1			1				277	EHI_020320	amino acid-polyamine transporter, putative	1.48	Low	1		1						277	EHI_065500	tyrosin kinase, putative	3.38	Low	3				3
278	EHI_036880	RhoGAP domain containing protein	1.21	Low	2	1	1						278	EHI_141120	helicase, putative	1.49	Low	2	1			1				278	EHI_010590	Rho guanine nucleotide exchange factor, putative	3.4	Low	2	1		1
279	EHI_127190	NLI interacting factor-like phosphatase domain-containing protein	1.21	Low	1				1				279	EHI_028930	cyst wall-specific glycoprotein Jacob	1.5	Low	1		1						279	EHI_201270	protein tyrosine kinase domain-containing protein	3.5	Low	2		1			1
280	EHI_060350	splicing factor Prp8, putative	1.21	Low	1		1						280	EHI_036880	RhoGAP domain containing protein	1.5	Low	2	1	1						280	EHI_069300	cullin family protein	3.52	Low	1	1
281	EHI_134000	regulator of nonsense transcripts, putative	1.25	Low	1		1						281	EHI_052170	TBC/Rab GTPase activating domain containing protein	1.51	Low	1	1							281	EHI_188050	myotubularin, putative	3.54	Low	1	1
282	EHI_183400	galactose-inhibitable lectin 35 kDa subunit precursor, putative	1.26	Low	1						1		282	EHI_109970	protein kinase domain containing protein	1.52	Low	1					1			282	EHI_045100	RhoGAP domain containing protein	3.56	Low	1		1
283	EHI_013150	phosphoesterase, putative	1.26	Low	1					1			283	EHI_004190	AAA family ATPase, putative	1.52	Low	3	1					2		283	EHI_087880	pro protein convertase subtilisin/kexinType 5 precursor, putative	3.56	Low	1				1
284	EHI_109970	protein kinase domain containing protein	1.26	Low	1					1			284	EHI_148070	importin alpha, putative	1.54	Low	3	1	1	1					284	EHI_183110	RNA recognition motif domain containing protein	3.6	Low	1	1
285	EHI_053610	apyrase, putative	1.26	Low	1					1			285	EHI_198650	cyclin, domain containing protein	1.55	Low	1			1					285	EHI_160900	Sec1 family protein	3.6	Low	1	1
286	EHI_145730	Rho guanine nucleotide exchange factor, putative	1.27	Low	1						1		286	EHI_093960	pre-mRNA splicing factor, putative	1.56	Low	1		1						286	EHI_114420	tyrosine kinase, putative	3.61	Low	1		1
287	EHI_012160	ser/thr protein phosphatase family protein	1.27	Low	2				2				287	EHI_108750	Rap/Ran GTPase activating protein, putative	1.57	Low	1				1				287	EHI_121830	cyclin family protein	3.64	Low	1						1
288	EHI_024380	myotubularin, putative	1.28	Low	1	1							288	EHI_107200	PQ loop repeat protein	1.59	Low	1	1							288	EHI_110310	magnesium and cobalt transport protein CorA, putative	3.65	Low	1		1
289	EHI_068360	Rab GTPase activating protein, putative	1.31	Low	1					1			289	EHI_185270	Dedicator of cytokinesis domain containing protein	1.59	Low	1	1							289	EHI_103790	tubulin interacting protein, putative	3.67	Low	1				1
290	EHI_078740	Rho guanine nucleotide exchange factor, putative	1.31	Low	1					1			290	EHI_188050	myotubularin, putative	1.6	Low	1	1							290	EHI_045210	TBC/Rab GTPase activating domain containing protein	3.73	Low	1				1
291	EHI_029590	protein kinase domain containing protein	1.32	Low	1			1					291	EHI_103820	Sec7 domain containing protein	1.61	Low	1					1			291	EHI_135730	tyrosine kinase, putative	3.85	Low	1						1
292	EHI_104590	apyrase, putative	1.33	Low	2	1					1		292	EHI_156240	competence protein ComEC, putative	1.61	Low	1	1							292	EHI_081390	WD domain containing protein	3.87	Low	1		1
293	EHI_064490	tyrosine kinase, putative	1.34	Low	1	1							293	EHI_014310	calcium-gated potassium channel protein, putative	1.63	Low	1				1				293	EHI_045050	AAA family ATPase, putative	3.88	Low	1		1
294	EHI_068120	Ras family GTPase	1.35	Low	1			1					294	EHI_044940	T-complex protein 1 subunit eta, putative	1.63	Low	1						1		294	EHI_109890	chitinase, putative	3.9	Low	1	1
295	EHI_149900	Rab GTPase activating protein, putative	1.37	Low	1	1							295	EHI_148650	leucine rich repeat and phosphatase domain containing protein	1.65	Low	1			1					295	EHI_067930	replication factor A, putative	3.91	Low	1	1
296	EHI_045210	TBC/Rab GTPase activating domain containing protein	1.38	Low	1				1				296	EHI_149900	Rab GTPase activating protein, putative	1.65	Low	1	1							296	EHI_198840	zinc finger protein, putative	3.96	Low	1		1
297	EHI_148910	interaptin, putative	1.38	Low	1				1				297	EHI_014350	protein kinase domain containing protein	1.67	Low	1	1							297	EHI_148070	importin alpha, putative	4.02	Low	3	1	1	1
298	EHI_081400	AP-2 complex protein, putative	1.38	Low	1			1					298	EHI_067970	chorein, putative	1.67	Low	1		1						298	EHI_131120	ELL complex EAP30 subunit, putative	4.05	Low	2						2
299	EHI_000780	chromodomain-helicase-DNA-binding protein, putative	1.38	Low	1		1						299	EHI_145730	Rho guanine nucleotide exchange factor, putative	1.68	Low	1						1		299	EHI_024380	myotubularin, putative	4.05	Low	1	1
300	EHI_049300	RhoGAP domain containing protein	1.39	Low	1	1							300	EHI_054760	peptidyl prolyl cis-trans isomerase, putative	1.68	Low	1		1						300	EHI_188020	LSM domain containing protein	4.08	Low	1						1
301	EHI_042230	leucine rich repeat / protein phosphatase 2C domain containing protein	1.41	Low	1				1				301	EHI_180660	protein kinase domain containing protein	1.69	Low	1	1							301	EHI_048250	Rab family GTPase	4.1	Low	1	1
302	EHI_192480	scavenger mRNA decapping enzyme, putative	1.41	Low	1						1		302	EHI_099280	importin alpha, putative	1.7	Low	1		1						302	EHI_145730	Rho guanine nucleotide exchange factor, putative	4.11	Low	1						1
303	EHI_054460	phosphatidylinositol-3,4,5-trisphosphate 3-phosphatase, putative	1.42	Low	1		1						303	EHI_151210	TBC domain containing protein	1.71	Low	1	1							303	EHI_048550	dual specificity protein phosphatase, putative	4.13	Low	1						1
304	EHI_051090	GTP-binding protein, putative	1.45	Low	1				1				304	EHI_161960	protein kinase, putative	1.75	Low	1	1							304	EHI_164320	syntaxin, putative	4.14	Low	1				1
305	EHI_105130	tyrosin kinase, putative	1.46	Low	1		1						305	EHI_040260	HEAT repeat domain containing protein	1.78	Low	1		1						305	EHI_024410	lipid phosphate phosphatase, putative	4.14	Low	1	1
306	EHI_148650	leucine rich repeat and phosphatase domain containing protein	1.47	Low	1			1					306	EHI_103260	NADPH-dependent FMN reductase domain containing protein	1.79	Low	1				1				306	EHI_151230	PQ loop repeat protein	4.15	Low	1		1
307	EHI_180660	protein kinase domain containing protein	1.47	Low	1	1							307	EHI_009250	Legume-like lectin family protein, membrane-bound	1.8	Low	2	1			1				307	EHI_178690	brefeldin a-inhibited guanine nucleotide-exchange protein, putative	4.19	Low	1						1
308	EHI_004190	AAA family ATPase, putative	1.47	Low	3	1					2		308	EHI_178690	brefeldin a-inhibited guanine nucleotide-exchange protein, putative	1.81	Low	1						1		308	EHI_138960	mago nashi protein, putative	4.21	Low	2	2
309	EHI_065500	tyrosin kinase, putative	1.49	Low	3				3				309	EHI_155240	casein kinase, putative	1.85	Low	1	1							309	EHI_104690	zinc knuckle domain-containing protein	4.22	Low	1			1
310	EHI_178690	brefeldin a-inhibited guanine nucleotide-exchange protein, putative	1.5	Low	1						1		310	EHI_165060	RhoGAP domain containing protein	1.88	Low	1	1							310	EHI_087600	protein kinase, putative	4.25	Low	1						1
311	EHI_040260	HEAT repeat domain containing protein	1.5	Low	1		1						311	EHI_198840	zinc finger protein, putative	1.91	Low	1		1						311	EHI_004190	AAA family ATPase, putative	4.26	Low	3	1					2
312	EHI_099280	importin alpha, putative	1.51	Low	1		1						312	EHI_067930	replication factor A, putative	1.92	Low	1	1							312	EHI_031310	myotubularin, putative	4.34	Low	1				1
313	EHI_045100	RhoGAP domain containing protein	1.53	Low	1		1						313	EHI_068310	RhoGAP domain containing protein	1.92	Low	1			1					313	EHI_029590	protein kinase domain containing protein	4.35	Low	1			1
314	EHI_118170	ribosomal protein S4, putative	1.53	Low	1	1							314	EHI_180450	structural maintenance of chromosomes protein	1.94	Low	1				1				314	EHI_013150	phosphoesterase, putative	4.35	Low	1					1
315	EHI_188050	myotubularin, putative	1.53	Low	1	1							315	EHI_053610	apyrase, putative	1.94	Low	1					1			315	EHI_016490	leucine rich repeat protein, BspA family	4.37	Low	1				1
316	EHI_164320	syntaxin, putative	1.53	Low	1				1				316	EHI_078740	Rho guanine nucleotide exchange factor, putative	1.97	Low	1					1			316	EHI_174210	serine/threonine-protein kinase, putative	4.4	Low	1					1
317	EHI_067930	replication factor A, putative	1.55	Low	1	1							317	EHI_064490	tyrosine kinase, putative	1.98	Low	1	1							317	EHI_151820	eukaryotic translation initiation factor 4E, putative	4.48	Low	1				1
318	EHI_064660	Sec24 protein, putative	1.57	Low	1						1		318	EHI_065500	tyrosin kinase, putative	1.98	Low	3				3				318	EHI_124900	importin alpha-1 subunit, putative	4.49	Low	1						1
319	EHI_073170	topoisomerase, putative	1.58	Low	1	1							319	EHI_118170	ribosomal protein S4, putative	1.98	Low	1	1							319	EHI_068360	Rab GTPase activating protein, putative	4.5	Low	1					1
320	EHI_009370	fatty acid elongase, putative	1.58	Low	2		1	1					320	EHI_110310	magnesium and cobalt transport protein CorA, putative	2.01	Low	1		1						320	EHI_035920	regulator of nonsense transcripts, putative	4.52	Low	1				1
321	EHI_044760	Rho guanine nucleotide exchange factor, putative	1.61	Low	2	2							321	EHI_135590	60S ribosome subunit biogenesis protein NIP7, putative	2.03	Low	1		1						321	EHI_038690	ubiquitin-activating enzyme E1 1, putative	4.59	Low	1				1
322	EHI_104690	zinc knuckle domain-containing protein	1.64	Low	1			1					322	EHI_068050	Rho guanine nucleotide exchange factor, putative	2.04	Low	1	1							322	EHI_006140	Rho guanine nucleotide exchange factor, putative	4.63	Low	1						1
323	EHI_148530	leucine rich repeat protein, BspA family	1.65	Low	1				1				323	EHI_098320	SP-RING zinc finger domain containing protein	2.05	Low	1	1							323	EHI_185270	Dedicator of cytokinesis domain containing protein	4.65	Low	1	1
324	EHI_081390	WD domain containing protein	1.67	Low	1		1						324	EHI_182040	CDP-alcohol phosphatidyltransferase family protein	2.05	Low	1	1							324	EHI_049780	myotubularin, putative	4.65	Low	2			1			1
325	EHI_110310	magnesium and cobalt transport protein CorA, putative	1.68	Low	1		1						325	EHI_199020	high-affinity potassium uptake transporter, putative	2.05	Low	2	1		1					325	EHI_098240	protein kinase, putative	4.67	Low	2		1			1
326	EHI_027760	DEAD/DEAH box helicase, putative	1.69	Low	1				1				326	EHI_104690	zinc knuckle domain-containing protein	2.07	Low	1			1					326	EHI_199090	RhoGAP domain containing protein	4.74	Low	1						1
327	EHI_068050	Rho guanine nucleotide exchange factor, putative	1.7	Low	1	1							327	EHI_077240	transcription initiation factor TFIID family protein	2.11	Low	1					1			327	EHI_027760	DEAD/DEAH box helicase, putative	4.77	Low	1				1
328	EHI_103820	Sec7 domain containing protein	1.7	Low	1					1			328	EHI_159180	protein arginine N-methyltransferase, putative	2.12	Low	1	1							328	EHI_178090	ankyrin repeat protein, putative	4.8	Low	1	1
329	EHI_012420	myb-like DNA-binding domain containing protein	1.73	Low	1				1				329	EHI_012090	leucine rich repeat protein, BspA family	2.16	Low	2	2							329	EHI_118170	ribosomal protein S4, putative	4.83	Low	1	1
330	EHI_122800	actin-binding protein, putative	1.74	Low	2	1					1		330	EHI_168210	protein kinase domain containing protein	2.16	Low	1				1				330	EHI_155330	prefoldin, alpha subunit	4.83	Low	1	1
331	EHI_009250	Legume-like lectin family protein, membrane-bound	1.76	Low	2	1			1				331	EHI_135070	RNA recognition motif domain containing protein	2.19	Low	1			1					331	EHI_022280	protein kinase domain containing protein	4.84	Low	2				2
332	EHI_201420	predicted protein	1.77	Low	1					1			332	EHI_134000	regulator of nonsense transcripts, putative	2.21	Low	1		1						332	EHI_105080	zinc finger protein, putative	4.9	Low	1			1
333	EHI_135590	60S ribosome subunit biogenesis protein NIP7, putative	1.78	Low	1		1						333	EHI_050430	Meiotic recombination protein DMC1, putative	2.23	Low	3	1	2						333	EHI_049300	RhoGAP domain containing protein	4.9	Low	1	1
334	EHI_138960	mago nashi protein, putative	1.78	Low	2	2							334	EHI_126150	pre-mRNA-splicing factor cwc2, putative	2.26	Low	1		1						334	EHI_148650	leucine rich repeat and phosphatase domain containing protein	4.91	Low	1			1
335	EHI_165060	RhoGAP domain containing protein	1.78	Low	1	1							335	EHI_155330	prefoldin, alpha subunit	2.28	Low	1	1							335	EHI_158170	GTP-binding protein EhRabX27, putative	4.92	Low	1		1
336	EHI_153680	carbohydrate degrading enzyme, putative	1.8	Low	1				1				336	EHI_197410	cation transporter, putative	2.28	Low	1	1							336	EHI_147490	pre-mRNA splicing factor, putative	4.97	Low	2		1				1
337	EHI_198840	zinc finger protein, putative	1.82	Low	1		1						337	EHI_128440	cell division cycle protein 123 homolog, putative	2.29	Low	5	1	4						337	EHI_102270	heat shock protein 90, putative	5.04	Low	2		1				1
338	EHI_108750	Rap/Ran GTPase activating protein, putative	1.84	Low	1				1				338	EHI_050810	WH2 motif domain contaning protein	2.29	Low	1		1						338	EHI_000300	N-ethylmaleimide-sensitive factor attachment protein, alpha, putative	5.05	Low	1					1
339	EHI_199020	high-affinity potassium uptake transporter, putative	1.84	Low	2	1		1					339	EHI_119470	leucine rich repeat protein, BspA family	2.3	Low	1		1						339	EHI_023210	GTP-binding protein, putative	5.06	Low	1	1
340	EHI_050430	Meiotic recombination protein DMC1, putative	1.86	Low	3	1	2						340	EHI_100430	ornithine decarboxylase, putative	2.3	Low	1	1							340	EHI_004340	serine-threonine-isoleucine rich protein, putative	5.12	Low	1					1
341	EHI_033700	RecF/RecN/SMC domain containing protein	1.86	Low	1	1							341	EHI_027760	DEAD/DEAH box helicase, putative	2.36	Low	1				1				341	EHI_147450	vacuolar sorting protein 26, putative	5.19	Low	1	1
342	EHI_151230	PQ loop repeat protein	1.87	Low	1		1						342	EHI_148530	leucine rich repeat protein, BspA family	2.37	Low	1				1				342	EHI_012160	ser/thr protein phosphatase family protein	5.2	Low	2				2
343	EHI_008220	protein kinase domain containing protein	1.87	Low	1	1							343	EHI_158170	GTP-binding protein EhRabX27, putative	2.39	Low	1		1						343	EHI_052170	TBC/Rab GTPase activating domain containing protein	5.21	Low	1	1
344	EHI_087600	protein kinase, putative	1.93	Low	1						1		344	EHI_140130	phospholipid-transporting P-type ATPase, putative	2.39	Low	1						1		344	EHI_050750	leucine rich repeat / protein phosphatase 2C domain containing protein	5.23	Low	1						1
345	EHI_187240	AAA family ATPase, putative	1.94	Low	1	1							345	EHI_051090	GTP-binding protein, putative	2.41	Low	1				1				345	EHI_093960	pre-mRNA splicing factor, putative	5.33	Low	1		1
346	EHI_117640	protein kinase domain containing protein	1.95	Low	1		1						346	EHI_049490	bromodomain-containing protein	2.45	Low	1						1		346	EHI_135070	RNA recognition motif domain containing protein	5.47	Low	1			1
347	EHI_182880	TFIIH basal transcription factor complex subunit, putative	1.95	Low	2			1			1		347	EHI_081400	AP-2 complex protein, putative	2.45	Low	1			1					347	EHI_198860	protein phosphatase domain-containing protein	5.53	Low	1	1
348	EHI_038690	ubiquitin-activating enzyme E1 1, putative	1.97	Low	1				1				348	EHI_124600	ubiquitin-protein ligase, putative	2.46	Low	1					1			348	EHI_038880	WD repeat protein	5.59	Low	1						1
349	EHI_155330	prefoldin, alpha subunit	1.97	Low	1	1							349	EHI_176480	leucine rich repeat protein, BspA family	2.48	Low	2	2							349	EHI_184530	helicase, putative	5.64	Low	3	1	2
350	EHI_023610	protein kinase, putative	1.99	Low	1		1						350	EHI_122800	actin-binding protein, putative	2.48	Low	2	1					1		350	EHI_093720	cell cycle control protein, putative	5.64	Low	1		1
351	EHI_122790	helicase, putative	2.01	Low	1	1							351	EHI_124900	importin alpha-1 subunit, putative	2.49	Low	1						1		351	EHI_149900	Rab GTPase activating protein, putative	5.69	Low	1	1
352	EHI_077240	transcription initiation factor TFIID family protein	2.01	Low	1					1			352	EHI_023210	GTP-binding protein, putative	2.51	Low	1	1							352	EHI_137760	leucine rich repeat / protein phosphatase 2C domain containing protein	5.69	Low	1		1
353	EHI_183120	centromeric protein E, putative	2.02	Low	1	1							353	EHI_087630	heat shock transcription factor, putative	2.56	Low	1						1		353	EHI_151730	protein kinase, putative	5.7	Low	1	1
354	EHI_008360	ankyrin repeat protein, putative	2.03	Low	1						1		354	EHI_093720	cell cycle control protein, putative	2.57	Low	1		1						354	EHI_068050	Rho guanine nucleotide exchange factor, putative	5.7	Low	1	1
355	EHI_126150	pre-mRNA-splicing factor cwc2, putative	2.03	Low	1		1						355	EHI_192480	scavenger mRNA decapping enzyme, putative	2.58	Low	1						1		355	EHI_033700	RecF/RecN/SMC domain containing protein	5.8	Low	1	1
356	EHI_020320	amino acid-polyamine transporter, putative	2.04	Low	1		1						356	EHI_009970	Rab GTPase activating protein, putative	2.63	Low	2		2						356	EHI_099200	START domain containing protein	5.8	Low	1				1
357	EHI_128430	protein tyrosine kinase domain-containing protein	2.07	Low	1					1			357	EHI_182880	TFIIH basal transcription factor complex subunit, putative	2.63	Low	2			1			1		357	EHI_109970	protein kinase domain containing protein	5.82	Low	1					1
358	EHI_140130	phospholipid-transporting P-type ATPase, putative	2.12	Low	1						1		358	EHI_178880	serine/threonine-protein phosphatase ppe1, putative	2.65	Low	1			1					358	EHI_168210	protein kinase domain containing protein	5.86	Low	1				1
359	EHI_087330	topoisomerase, putative	2.14	Low	1						1		359	EHI_100080	acid sphingomyelinase-like phosphodiesterase, putative	2.66	Low	2	1				1			359	EHI_073370	lipid phosphate phosphatase, putative	5.89	Low	1						1
360	EHI_009520	alpha-1,2-mannosidase, putative	2.15	Low	1					1			360	EHI_134610	DEAD/DEAH box helicase, putative	2.67	Low	1		1						360	EHI_112790	acetyltransferase, putative	5.9	Low	1	1
361	EHI_050810	WH2 motif domain contaning protein	2.16	Low	1		1						361	EHI_153680	carbohydrate degrading enzyme, putative	2.68	Low	1				1				361	EHI_165060	RhoGAP domain containing protein	5.91	Low	1	1
362	EHI_151210	TBC domain containing protein	2.16	Low	1	1							362	EHI_158110	DNA replication licensing factor, putative	2.75	Low	1			1					362	EHI_115370	RNA 3'-terminal phosphate cyclase, putative	5.92	Low	1						1
363	EHI_052170	TBC/Rab GTPase activating domain containing protein	2.17	Low	1	1							363	EHI_050780	U1snRNP-specific protein, putative	2.75	Low	1		1						363	EHI_180000	eukaryotic translation initiation factor 4E, putative	5.92	Low	1					1
364	EHI_064720	protein phosphatase domain-containing protein	2.23	Low	1	1							364	EHI_146330	calpain large subunit domain III containing protein	2.75	Low	1	1							364	EHI_068310	RhoGAP domain containing protein	5.95	Low	1			1
365	EHI_158170	GTP-binding protein EhRabX27, putative	2.23	Low	1		1						365	EHI_060350	splicing factor Prp8, putative	2.76	Low	1		1						365	EHI_161960	protein kinase, putative	5.96	Low	1	1
366	EHI_083420	ATPase, AAA family protein	2.25	Low	1	1							366	EHI_148910	interaptin, putative	2.79	Low	1				1				366	EHI_051890	serine/threonine-protein phosphatase ppe1, putative	6.01	Low	1			1
367	EHI_044940	T-complex protein 1 subunit eta, putative	2.26	Low	1						1		367	EHI_038690	ubiquitin-activating enzyme E1 1, putative	2.85	Low	1				1				367	EHI_103820	Sec7 domain containing protein	6.02	Low	1					1
368	EHI_017620	nitroreductase family protein	2.29	Low	2		2						368	EHI_098450	phosphatidylinositol-3,4,5-trisphosphate 3-phosphatase, putative	2.85	Low	1		1						368	EHI_196940	heat shock protein 90, putative	6.02	Low	3		1				2
369	EHI_168210	protein kinase domain containing protein	2.3	Low	1				1				369	EHI_044760	Rho guanine nucleotide exchange factor, putative	2.86	Low	2	2							369	EHI_192480	scavenger mRNA decapping enzyme, putative	6.02	Low	1						1
370	EHI_107200	PQ loop repeat protein	2.31	Low	1	1							370	EHI_012420	myb-like DNA-binding domain containing protein	2.87	Low	1				1				370	EHI_197790	PH domain containing protein kinase, putative	6.06	Low	1		1
371	EHI_181710	NADPH-dependent FMN reductase domain containing protein	2.32	Low	1				1				371	EHI_023610	protein kinase, putative	2.9	Low	1		1						371	EHI_009250	Legume-like lectin family protein, membrane-bound	6.11	Low	2	1			1
372	EHI_151180	calcineurin catalytic subunit A, putative	2.32	Low	1		1						372	EHI_006140	Rho guanine nucleotide exchange factor, putative	2.91	Low	1						1		372	EHI_087630	heat shock transcription factor, putative	6.14	Low	1						1
373	EHI_162340	serine/threonine protein kinase, putative	2.35	Low	1	1							373	EHI_151180	calcineurin catalytic subunit A, putative	2.91	Low	1		1						373	EHI_183280	DnaJ family protein	6.14	Low	1		1
374	EHI_124900	importin alpha-1 subunit, putative	2.39	Low	1						1		374	EHI_140980	myotubularin, putative	2.92	Low	1	1							374	EHI_025710	iron-sulfur flavoprotein, putative	6.16	Low	1						1
375	EHI_093720	cell cycle control protein, putative	2.39	Low	1		1						375	EHI_151730	protein kinase, putative	2.92	Low	1	1							375	EHI_049900	cell division control protein 45 CDC45, putative	6.22	Low	1						1
376	EHI_079910	Rap/Ran GTPase-activating protein, putative	2.39	Low	1	1							376	EHI_183120	centromeric protein E, putative	2.94	Low	1	1							376	EHI_025390	inositol polyphosphate kinase, putative	6.35	Low	3	1	1				1
377	EHI_141820	protein kinase, putative	2.39	Low	1			1					377	EHI_011970	high-affinity potassium uptake transporter, putative	2.97	Low	1	1							377	EHI_081400	AP-2 complex protein, putative	6.37	Low	1			1
378	EHI_119320	histone deacetylase, putative	2.43	Low	1				1				378	EHI_062790	thioredoxin, putative	2.98	Low	1		1						378	EHI_122790	helicase, putative	6.42	Low	1	1
379	EHI_105090	importin alpha, putative	2.45	Low	1	1							379	EHI_117640	protein kinase domain containing protein	3.01	Low	1		1						379	EHI_005040	adenosine deaminase, putative	6.43	Low	1	1
380	EHI_156240	competence protein ComEC, putative	2.48	Low	1	1							380	EHI_098240	protein kinase, putative	3.01	Low	2		1			1			380	EHI_167160	ankyrin repeat protein, putative	6.48	Low	1		1
381	EHI_119470	leucine rich repeat protein, BspA family	2.5	Low	1		1						381	EHI_012160	ser/thr protein phosphatase family protein	3.02	Low	2				2				381	EHI_097620	PH domain containing protein kinase, putative	6.56	Low	1	1
382	EHI_022280	protein kinase domain containing protein	2.51	Low	2				2				382	EHI_123390	peroxiredoxin	3.02	Low	1	1							382	EHI_108750	Rap/Ran GTPase activating protein, putative	6.58	Low	1				1
383	EHI_178880	serine/threonine-protein phosphatase ppe1, putative	2.51	Low	1			1					383	EHI_187260	cell cycle control protein cwf12, putative	3.03	Low	1	1							383	EHI_073660	tyrosine kinase, putative	6.58	Low	1						1
384	EHI_045030	trans-2,3-enoyl-CoA reductase, putative	2.52	Low	1						1		384	EHI_093360	5'-3' exonuclease domain containing protein	3.03	Low	1						1		384	EHI_078200	protein kinase, putative	6.64	Low	2					1	1
385	EHI_155240	casein kinase, putative	2.53	Low	1	1							385	EHI_131660	protein kinase domain containing protein	3.03	Low	1						1		385	EHI_183080	rab-19, putative	6.66	Low	2		1				1
386	EHI_100080	acid sphingomyelinase-like phosphodiesterase, putative	2.54	Low	2	1				1			386	EHI_022600	NADPH-dependent FMN reductase domain containing protein	3.04	Low	2				2				386	EHI_166020	TBC domain containing protein	6.69	Low	1	1
387	EHI_098450	phosphatidylinositol-3,4,5-trisphosphate 3-phosphatase, putative	2.57	Low	1		1						387	EHI_151490	acetyltransferase, GNAT family	3.05	Low	1						1		387	EHI_155240	casein kinase, putative	6.7	Low	1	1
388	EHI_093360	5'-3' exonuclease domain containing protein	2.59	Low	1						1		388	EHI_119320	histone deacetylase, putative	3.06	Low	1				1				388	EHI_187240	AAA family ATPase, putative	6.76	Low	1	1
389	EHI_098300	U2 snRNP auxiliary factor large subunit, putative	2.6	Low	1		1						389	EHI_045260	DIM1 family protein, putative	3.09	Low	1						1		389	EHI_049490	bromodomain-containing protein	6.79	Low	1						1
390	EHI_006140	Rho guanine nucleotide exchange factor, putative	2.68	Low	1						1		390	EHI_085830	Sec1 family protein	3.15	Low	1						1		390	EHI_192130	Rab family GTPase	6.79	Low	1						1
391	EHI_015110	Rho guanine nucleotide exchange factor, putative	2.7	Low	1	1							391	EHI_164320	syntaxin, putative	3.19	Low	1				1				391	EHI_128070	protein kinase, putative	6.83	Low	1						1
392	EHI_130980	AAA family ATPase, putative	2.77	Low	1	1							392	EHI_083420	ATPase, AAA family protein	3.2	Low	1	1							392	EHI_135170	TBC domain containing protein	6.98	Low	1					1
393	EHI_087630	heat shock transcription factor, putative	2.77	Low	1						1		393	EHI_024450	protein tyrosine phosphatase, putative	3.2	Low	2			1			1		393	EHI_020320	amino acid-polyamine transporter, putative	6.99	Low	1		1
394	EHI_144600	Rho family GTPase	2.79	Low	1				1				394	EHI_027800	galactose binding lectin 35 kDa subunit, putative	3.2	Low	1						1		394	EHI_131080	DEAD/DEAH box helicase, putative	7.01	Low	1					1
395	EHI_011970	high-affinity potassium uptake transporter, putative	2.83	Low	1	1							395	EHI_157890	Rab family GTPase	3.26	Low	1					1			395	EHI_024460	HEAT repeat domain containing protein	7.01	Low	1						1
396	EHI_140720	myosin heavy chain	2.83	Low	1	1							396	EHI_137980	protein kinase, putative	3.27	Low	3		1			2			396	EHI_178880	serine/threonine-protein phosphatase ppe1, putative	7.06	Low	1			1
397	EHI_115350	chromodomain-helicase-DNA-binding protein, putative	2.86	Low	1						1		397	EHI_125930	protein kinase, putative	3.29	Low	3		3						397	EHI_064660	Sec24 protein, putative	7.07	Low	1						1
398	EHI_112790	acetyltransferase, putative	2.86	Low	1	1							398	EHI_104590	apyrase, putative	3.3	Low	2	1					1		398	EHI_121470	DNA methyltransferase, putative	7.08	Low	1				1
399	EHI_045260	DIM1 family protein, putative	2.86	Low	1						1		399	EHI_162340	serine/threonine protein kinase, putative	3.32	Low	1	1							399	EHI_182830	UBA/TS-N domain-containing protein	7.14	Low	2						2
400	EHI_197410	cation transporter, putative	2.88	Low	1	1							400	EHI_009520	alpha-1,2-mannosidase, putative	3.32	Low	1					1			400	EHI_182880	TFIIH basal transcription factor complex subunit, putative	7.15	Low	2			1			1
401	EHI_155170	DNA mismatch repair protein PMS1, putative	2.88	Low	1	1							401	EHI_020260	dual specificity protein phosphatase, putative	3.33	Low	1					1			401	EHI_068430	5-nitroimidazole antibiotic resistance protein, putative	7.17	Low	1		1
402	EHI_177010	serine/threonine- protein kinase 6 , putative	2.89	Low	1			1					402	EHI_122790	helicase, putative	3.34	Low	1	1							402	EHI_120340	nucleosome assembly protein, putative	7.23	Low	1		1
403	EHI_082380	transketolase, chloroplast, putative	2.93	Low	1		1						403	EHI_079910	Rap/Ran GTPase-activating protein, putative	3.34	Low	1	1							403	EHI_087830	cyclin, domain containing protein	7.24	Low	1				1
404	EHI_198860	protein phosphatase domain-containing protein	2.95	Low	1	1							404	EHI_068120	Ras family GTPase	3.34	Low	1			1					404	EHI_124370	RNA pseudouridylate synthase, putative	7.26	Low	2		1		1
405	EHI_156210	Ras GTPase-activating protein, putative	2.95	Low	2		1		1				405	EHI_017620	nitroreductase family protein	3.36	Low	2		2						405	EHI_158110	DNA replication licensing factor, putative	7.26	Low	1			1
406	EHI_048590	calcineurin catalytic subunit A, putative	2.97	Low	1	1							406	EHI_170480	chitin sythase, putative	3.37	Low	2	1	1						406	EHI_073380	carbonic anhydrase, putative	7.26	Low	1						1
407	EHI_159180	protein arginine N-methyltransferase, putative	2.98	Low	1	1							407	EHI_008360	ankyrin repeat protein, putative	3.39	Low	1						1		407	EHI_131660	protein kinase domain containing protein	7.28	Low	1						1
408	EHI_114420	tyrosine kinase, putative	3	Low	1		1						408	EHI_050750	leucine rich repeat / protein phosphatase 2C domain containing protein	3.41	Low	1						1		408	EHI_011520	WD domain containing protein	7.3	Low	1						1
409	EHI_050750	leucine rich repeat / protein phosphatase 2C domain containing protein	3	Low	1						1		409	EHI_127420	cell division control protein CDC24, putative	3.41	Low	2	1					1		409	EHI_082380	transketolase, chloroplast, putative	7.34	Low	1		1
410	EHI_110730	nucleoside transporter, putative	3	Low	2	2							410	EHI_098300	U2 snRNP auxiliary factor large subunit, putative	3.43	Low	1		1						410	EHI_126150	pre-mRNA-splicing factor cwc2, putative	7.35	Low	1		1
411	EHI_118690	F-box/WD domain containing protein	3.01	Low	1						1		411	EHI_140230	kinesin, putative	3.45	Low	1						1		411	EHI_068380	WD domain containing protein	7.47	Low	1	1
412	EHI_109570	serine/threonine- protein phosphatase 2B catalytic subunit, putative	3.01	Low	1		1						412	EHI_022280	protein kinase domain containing protein	3.46	Low	2				2				412	EHI_187260	cell cycle control protein cwf12, putative	7.48	Low	1	1
413	EHI_141350	phospholipid-transporting ATPase IA, putative	3.01	Low	1		1						413	EHI_049300	RhoGAP domain containing protein	3.5	Low	1	1							413	EHI_013330	pre-mRNA-splicing factor, putative	7.48	Low	1	1
414	EHI_085830	Sec1 family protein	3.02	Low	1						1		414	EHI_141380	leucine-rich repeat containing protein	3.51	Low	1						1		414	EHI_121490	WD repeat protein	7.51	Low	1						1
415	EHI_098240	protein kinase, putative	3.03	Low	2		1			1			415	EHI_158320	peptidase T, putative	3.53	Low	1				1				415	EHI_125680	exocyst complex component sec15, putative	7.58	Low	1		1
416	EHI_023210	GTP-binding protein, putative	3.06	Low	1	1							416	EHI_135420	glucosidase 2 subunit beta precursor, putative	3.55	Low	1				1				416	EHI_044760	Rho guanine nucleotide exchange factor, putative	7.6	Low	2	2
417	EHI_078200	protein kinase, putative	3.09	Low	2					1	1		417	EHI_082380	transketolase, chloroplast, putative	3.58	Low	1		1						417	EHI_053610	apyrase, putative	7.66	Low	1					1
418	EHI_196540	IBR domain containing protein	3.14	Low	1						1		418	EHI_121470	DNA methyltransferase, putative	3.6	Low	1				1				418	EHI_011390	Rho guanine nucleotide exchange factor, putative	7.68	Low	2		1		1
419	EHI_035770	protein with RhoGEF and ArfGAP domains	3.2	Low	1	1							419	EHI_024460	HEAT repeat domain containing protein	3.63	Low	1						1		419	EHI_157890	Rab family GTPase	7.72	Low	1					1
420	EHI_024460	HEAT repeat domain containing protein	3.21	Low	1						1		420	EHI_141820	protein kinase, putative	3.64	Low	1			1					420	EHI_134010	transporter, major facilitator family	7.82	Low	1						1
421	EHI_050780	U1snRNP-specific protein, putative	3.24	Low	1		1						421	EHI_059820	dual specificity protein phosphatase, putative	3.66	Low	1	1							421	EHI_085830	Sec1 family protein	7.85	Low	1						1
422	EHI_068310	RhoGAP domain containing protein	3.28	Low	1			1					422	EHI_188020	LSM domain containing protein	3.68	Low	1						1		422	EHI_050810	WH2 motif domain contaning protein	7.87	Low	1		1
423	EHI_147490	pre-mRNA splicing factor, putative	3.29	Low	2		1				1		423	EHI_109570	serine/threonine- protein phosphatase 2B catalytic subunit, putative	3.68	Low	1		1						423	EHI_162340	serine/threonine protein kinase, putative	7.89	Low	1	1
424	EHI_121470	DNA methyltransferase, putative	3.31	Low	1				1				424	EHI_115380	aminopeptidase, putative	3.72	Low	1		1						424	EHI_130980	AAA family ATPase, putative	7.9	Low	1	1
425	EHI_099200	START domain containing protein	3.31	Low	1				1				425	EHI_078200	protein kinase, putative	3.8	Low	2					1	1		425	EHI_011180	protein kinase domain containing protein	7.95	Low	1						1
426	EHI_097970	Ser/Thr protein phosphatase family protein	3.33	Low	1					1			426	EHI_107260	protein phosphatase, putative	3.81	Low	1						1		426	EHI_104570	ubiquitin ligase, putative	7.95	Low	1		1
427	EHI_115380	aminopeptidase, putative	3.34	Low	1		1						427	EHI_068380	WD domain containing protein	3.83	Low	1	1							427	EHI_158200	zinc finger domain containing protein	7.99	Low	1		1
428	EHI_135420	glucosidase 2 subunit beta precursor, putative	3.38	Low	1				1				428	EHI_155170	DNA mismatch repair protein PMS1, putative	3.83	Low	1	1							428	EHI_148910	interaptin, putative	8.01	Low	1				1
429	EHI_183080	rab-19, putative	3.4	Low	2		1				1		429	EHI_097970	Ser/Thr protein phosphatase family protein	3.84	Low	1					1			429	EHI_107150	ADP-ribosylation factor, putative	8.02	Low	1			1
430	EHI_158110	DNA replication licensing factor, putative	3.43	Low	1			1					430	EHI_130980	AAA family ATPase, putative	3.94	Low	1	1							430	EHI_100430	ornithine decarboxylase, putative	8.24	Low	1	1
431	EHI_166400	competence protein ComEC, putative	3.43	Low	2		2						431	EHI_166400	competence protein ComEC, putative	3.97	Low	2		2						431	EHI_117620	WD repeat protein	8.34	Low	1				1
432	EHI_140230	kinesin, putative	3.46	Low	1						1		432	EHI_092730	ADP-ribosylation factor 1, putative	3.97	Low	3				3				432	EHI_023310	RING zinc finger protein, putative	8.37	Low	1				1
433	EHI_000300	N-ethylmaleimide-sensitive factor attachment protein, alpha, putative	3.57	Low	1					1			433	EHI_124370	RNA pseudouridylate synthase, putative	4.01	Low	2		1		1				433	EHI_174990	glutamine cyclotransferase, putative	8.37	Low	1						1
434	EHI_187260	cell cycle control protein cwf12, putative	3.58	Low	1	1							434	EHI_197790	PH domain containing protein kinase, putative	4.01	Low	1		1						434	EHI_187730	acetyltransferase, GNAT family	8.43	Low	1		1
435	EHI_012090	leucine rich repeat protein, BspA family	3.64	Low	2	2							435	EHI_120320	IBR domain containing protein	4.01	Low	4	1	3						435	EHI_151210	TBC domain containing protein	8.44	Low	1	1
436	EHI_125680	exocyst complex component sec15, putative	3.64	Low	1		1						436	EHI_198860	protein phosphatase domain-containing protein	4.07	Low	1	1							436	EHI_059820	dual specificity protein phosphatase, putative	8.51	Low	1	1
437	EHI_117970	DNA replication licensing factor	3.64	Low	1	1							437	EHI_044210	hydrolase, alpha/beta fold family domain containing protein	4.07	Low	1	1							437	EHI_200210	bromodomain-containing protein	8.59	Low	1		1
438	EHI_099800	lipase, putative	3.64	Low	2		1				1		438	EHI_156210	Ras GTPase-activating protein, putative	4.08	Low	2		1		1				438	EHI_054760	peptidyl prolyl cis-trans isomerase, putative	8.63	Low	1		1
439	EHI_125930	protein kinase, putative	3.66	Low	3		3						439	EHI_178570	chaperonin 1 60 kDa	4.1	Low	2						2		439	EHI_140230	kinesin, putative	8.63	Low	1						1
440	EHI_011520	WD domain containing protein	3.67	Low	1						1		440	EHI_117970	DNA replication licensing factor	4.11	Low	1	1							440	EHI_137980	protein kinase, putative	8.66	Low	3		1			2
441	EHI_011180	protein kinase domain containing protein	3.69	Low	1						1		441	EHI_169320	phosphatidylinositol3-kinaseTor2, putative	4.12	Low	1	1							441	EHI_100140	Rho guanine nucleotide exchange factor, putative	8.67	Low	2	1			1
442	EHI_169320	phosphatidylinositol3-kinaseTor2, putative	3.7	Low	1	1							442	EHI_183080	rab-19, putative	4.17	Low	2		1				1		442	EHI_064470	heat shock protein 70, putative	8.71	Low	1						1
443	EHI_034710	heat shock protein, putative	3.72	Low	2	1	1						443	EHI_130710	myb-like DNA-binding domain containing protein	4.18	Low	2			1	1				443	EHI_177550	Rab family GTPase	8.74	Low	1				1
444	EHI_049490	bromodomain-containing protein	3.72	Low	1						1		444	EHI_177010	serine/threonine- protein kinase 6 , putative	4.22	Low	1			1					444	EHI_051730	phosphoribulokinase/uridine kinase family protein	8.76	Low	1			1
445	EHI_140980	myotubularin, putative	3.75	Low	1	1							445	EHI_183050	DnaJ domain containing protein	4.26	Low	1	1							445	EHI_024450	protein tyrosine phosphatase, putative	8.87	Low	2			1			1
446	EHI_157790	viral IAP-associated factor homolog, putative	3.81	Low	1		1						446	EHI_096770	acetyltransferase, putative	4.28	Low	2			1			1		446	EHI_170480	chitin sythase, putative	8.94	Low	2	1	1
447	EHI_023080	WD domain containing protein	3.83	Low	2		2						447	EHI_115350	chromodomain-helicase-DNA-binding protein, putative	4.32	Low	1						1		447	EHI_115350	chromodomain-helicase-DNA-binding protein, putative	9	Low	1						1
448	EHI_024450	protein tyrosine phosphatase, putative	3.83	Low	2			1			1		448	EHI_125680	exocyst complex component sec15, putative	4.32	Low	1		1						448	EHI_124450	lipid phosphate phosphatase, putative	9.02	Low	1	1
449	EHI_019640	caldesmon, putative	3.85	Low	2	1	1						449	EHI_196540	IBR domain containing protein	4.35	Low	1						1		449	EHI_148440	serine/threonine-protein kinase, putative	9.06	Low	1						1
450	EHI_025840	LSM domain containing protein	3.85	Low	1				1				450	EHI_096740	cysteine proteinase, putative	4.36	Low	1	1							450	EHI_040260	HEAT repeat domain containing protein	9.11	Low	1		1
451	EHI_158320	peptidase T, putative	3.88	Low	1				1				451	EHI_172960	ARP2/3 complex 21 kDa subunit, putative	4.45	Low	1						1		451	EHI_069470	SP-RING zinc finger domain containing protein	9.14	Low	1					1
452	EHI_030420	tyrosine kinase, putative	3.92	Low	1	1							452	EHI_140720	myosin heavy chain	4.45	Low	1	1							452	EHI_159880	inositol polyphosphate 5-phosphatase, putative	9.17	Low	1					1
453	EHI_137980	protein kinase, putative	3.94	Low	3		1			2			453	EHI_049780	myotubularin, putative	4.49	Low	2			1			1		453	EHI_068070	cyclin-dependent kinase protein, putative	9.3	Low	1			1
454	EHI_197790	PH domain containing protein kinase, putative	4.02	Low	1		1						454	EHI_011530	ubiquitin-protein ligase, putative	4.49	Low	1	1							454	EHI_048280	nucleosome assembly protein, putative	9.32	Low	1						1
455	EHI_099740	Flap nuclease, putative	4.03	Low	1			1					455	EHI_107150	ADP-ribosylation factor, putative	4.5	Low	1			1					455	EHI_083420	ATPase, AAA family protein	9.36	Low	1	1
456	EHI_096740	cysteine proteinase, putative	4.05	Low	1	1							456	EHI_011520	WD domain containing protein	4.58	Low	1						1		456	EHI_079910	Rap/Ran GTPase-activating protein, putative	9.46	Low	1	1
457	EHI_124370	RNA pseudouridylate synthase, putative	4.12	Low	2		1		1				457	EHI_040840	dephospho-CoA kinase, putative	4.61	Low	1		1						457	EHI_151490	acetyltransferase, GNAT family	9.47	Low	1						1
458	EHI_148440	serine/threonine-protein kinase, putative	4.2	Low	1						1		458	EHI_013330	pre-mRNA-splicing factor, putative	4.62	Low	1	1							458	EHI_020260	dual specificity protein phosphatase, putative	9.53	Low	1					1
459	EHI_127420	cell division control protein CDC24, putative	4.2	Low	2	1					1		459	EHI_141350	phospholipid-transporting ATPase IA, putative	4.68	Low	1		1						459	EHI_172510	acid sphingomyelinase-like phosphodiesterase 3a precursor, putative	9.54	Low	1	1
460	EHI_087830	cyclin, domain containing protein	4.22	Low	1				1				460	EHI_187240	AAA family ATPase, putative	4.7	Low	1	1							460	EHI_125930	protein kinase, putative	9.55	Low	3		3
461	EHI_045570	CDP-alcohol phosphatidyltransferase family protein	4.25	Low	1					1			461	EHI_157790	viral IAP-associated factor homolog, putative	4.7	Low	1		1						461	EHI_069520	protein kinase domain containing protein	9.62	Low	1				1
462	EHI_062790	thioredoxin, putative	4.26	Low	1		1						462	EHI_038880	WD repeat protein	4.71	Low	1						1		462	EHI_093340	WD repeat protein	9.72	Low	1				1
463	EHI_088110	PH domain containing protein kinase, putative	4.3	Low	2	1					1		463	EHI_110730	nucleoside transporter, putative	4.74	Low	2	2							463	EHI_012420	myb-like DNA-binding domain containing protein	9.73	Low	1				1
464	EHI_141380	leucine-rich repeat containing protein	4.32	Low	1						1		464	EHI_023080	WD domain containing protein	4.78	Low	2		2						464	EHI_166400	competence protein ComEC, putative	9.77	Low	2		2
465	EHI_053080	helicase, putative	4.38	Low	1		1						465	EHI_099800	lipase, putative	4.82	Low	2		1				1		465	EHI_139410	RNA-directed RNA polymerase, putative	9.8	Low	1	1
466	EHI_137760	leucine rich repeat / protein phosphatase 2C domain containing protein	4.39	Low	1		1						466	EHI_174990	glutamine cyclotransferase, putative	4.85	Low	1						1		466	EHI_023080	WD domain containing protein	9.85	Low	2		2
467	EHI_104570	ubiquitin ligase, putative	4.43	Low	1		1						467	EHI_045570	CDP-alcohol phosphatidyltransferase family protein	4.85	Low	1					1			467	EHI_111810	heat shock protein STI1, putative	9.86	Low	1		1
468	EHI_166020	TBC domain containing protein	4.44	Low	1	1							468	EHI_030420	tyrosine kinase, putative	4.86	Low	1	1							468	EHI_009950	putative XPA-binding protein 1	10	Low	1	1
469	EHI_147450	vacuolar sorting protein 26, putative	4.46	Low	1	1							469	EHI_008220	protein kinase domain containing protein	4.86	Low	1	1							469	EHI_175500	magnesium and cobalt transport protein CorA, putative	10.01	Low	1				1
470	EHI_170480	chitin sythase, putative	4.49	Low	2	1	1						470	EHI_114420	tyrosine kinase, putative	4.87	Low	1		1						470	EHI_048590	calcineurin catalytic subunit A, putative	10.1	Low	1	1
471	EHI_179340	HMG box protein	4.5	Low	1				1				471	EHI_109890	chitinase, putative	4.89	Low	1	1							471	EHI_077240	transcription initiation factor TFIID family protein	10.14	Low	1					1
472	EHI_132030	long-chain-fatty-acid--CoA ligase, putative	4.56	Low	2				2				472	EHI_048250	Rab family GTPase	4.91	Low	1	1							472	EHI_183050	DnaJ domain containing protein	10.14	Low	1	1
473	EHI_126070	formin homology 2 family protein	4.57	Low	1				1				473	EHI_147490	pre-mRNA splicing factor, putative	4.92	Low	2		1				1		473	EHI_045030	trans-2,3-enoyl-CoA reductase, putative	10.15	Low	1						1
474	EHI_130710	myb-like DNA-binding domain containing protein	4.58	Low	2			1	1				474	EHI_000780	chromodomain-helicase-DNA-binding protein, putative	4.98	Low	1		1						474	EHI_157790	viral IAP-associated factor homolog, putative	10.17	Low	1		1
475	EHI_117570	serine/threonine protein phosphatase, putative	4.59	Low	2	1			1				475	EHI_025840	LSM domain containing protein	4.98	Low	1				1				475	EHI_134610	DEAD/DEAH box helicase, putative	10.31	Low	1		1
476	EHI_020260	dual specificity protein phosphatase, putative	4.64	Low	1					1			476	EHI_135170	TBC domain containing protein	5.01	Low	1					1			476	EHI_068060	patatin, putative	10.41	Low	1		1
477	EHI_125300	diaphanous protein, putative	4.64	Low	1	1							477	EHI_051890	serine/threonine-protein phosphatase ppe1, putative	5.02	Low	1			1					477	EHI_134000	regulator of nonsense transcripts, putative	10.47	Low	1		1
478	EHI_096600	WD domain containing protein	4.65	Low	1	1							478	EHI_117570	serine/threonine protein phosphatase, putative	5.02	Low	2	1			1				478	EHI_100080	acid sphingomyelinase-like phosphodiesterase, putative	10.56	Low	2	1				1
479	EHI_155290	actinin-like protein, putative	4.7	Low	1		1						479	EHI_138020	ribokinase, putative	5.08	Low	1		1						479	EHI_023610	protein kinase, putative	10.58	Low	1		1
480	EHI_146330	calpain large subunit domain III containing protein	4.71	Low	1	1							480	EHI_197850	DNA repair helicase, putative	5.12	Low	1						1		480	EHI_011530	ubiquitin-protein ligase, putative	10.77	Low	1	1
481	EHI_156710	3-ketoacyl-CoA synthase 4, putative	4.74	Low	1	1							481	EHI_156710	3-ketoacyl-CoA synthase 4, putative	5.12	Low	1	1							481	EHI_010050	Rap/Ran GTPase-activating protein, putative	10.8	Low	1				1
482	EHI_068380	WD domain containing protein	4.81	Low	1	1							482	EHI_099740	Flap nuclease, putative	5.18	Low	1			1					482	EHI_182040	CDP-alcohol phosphatidyltransferase family protein	10.84	Low	1	1
483	EHI_107150	ADP-ribosylation factor, putative	4.82	Low	1			1					483	EHI_134680	leucine-rich repeat containing protein	5.27	Low	1		1						483	EHI_011970	high-affinity potassium uptake transporter, putative	10.9	Low	1	1
484	EHI_120320	IBR domain containing protein	4.85	Low	4	1	3						484	EHI_200210	bromodomain-containing protein	5.29	Low	1		1						484	EHI_010700	A/G-specific adenine glycosylase, putative	10.92	Low	1		1
485	EHI_139080	longevity-assurance family protein	4.86	Low	1	1							485	EHI_159880	inositol polyphosphate 5-phosphatase, putative	5.32	Low	1					1			485	EHI_198950	WD-repeat protein	10.95	Low	1	1
486	EHI_139410	RNA-directed RNA polymerase, putative	4.93	Low	1	1							486	EHI_155290	actinin-like protein, putative	5.32	Low	1		1						486	EHI_127420	cell division control protein CDC24, putative	11.15	Low	2	1					1
487	EHI_182040	CDP-alcohol phosphatidyltransferase family protein	5	Low	1	1							487	EHI_023090	recQ family DNA helicase	5.32	Low	1	1							487	EHI_098730	ribosomal RNA methyltransferase, putative	11.16	Low	1	1
488	EHI_121830	cyclin family protein	5.04	Low	1						1		488	EHI_035770	protein with RhoGEF and ArfGAP domains	5.39	Low	1	1							488	EHI_097970	Ser/Thr protein phosphatase family protein	11.19	Low	1					1
489	EHI_068060	patatin, putative	5.09	Low	1		1						489	EHI_175500	magnesium and cobalt transport protein CorA, putative	5.42	Low	1				1				489	EHI_008220	protein kinase domain containing protein	11.22	Low	1	1
490	EHI_048250	Rab family GTPase	5.24	Low	1	1							490	EHI_011180	protein kinase domain containing protein	5.46	Low	1						1		490	EHI_078740	Rho guanine nucleotide exchange factor, putative	11.31	Low	1					1
491	EHI_096230	helicase, putative	5.24	Low	1		1						491	EHI_103790	tubulin interacting protein, putative	5.48	Low	1				1				491	EHI_093360	5'-3' exonuclease domain containing protein	11.37	Low	1						1
492	EHI_049900	cell division control protein 45 CDC45, putative	5.37	Low	1						1		492	EHI_026390	cation transporter, putative	5.51	Low	2	1					1		492	EHI_087900	protein phosphatase family protein	11.4	Low	1						1
493	EHI_131660	protein kinase domain containing protein	5.47	Low	1						1		493	EHI_126070	formin homology 2 family protein	5.52	Low	1				1				493	EHI_158020	transcription initiation factor IIIB chain BRF, putative	11.52	Low	1						1
494	EHI_159300	RhoGAP domain containing protein	5.48	Low	1						1		494	EHI_068060	patatin, putative	5.59	Low	1		1						494	EHI_017620	nitroreductase family protein	11.54	Low	2		2
495	EHI_006690	DNA polymerase delta catalytic subunit, putative	5.53	Low	1	1							495	EHI_098730	ribosomal RNA methyltransferase, putative	5.6	Low	1	1							495	EHI_045570	CDP-alcohol phosphatidyltransferase family protein	11.6	Low	1					1
496	EHI_183050	DnaJ domain containing protein	5.54	Low	1	1							496	EHI_159300	RhoGAP domain containing protein	5.6	Low	1						1		496	EHI_029380	thioredoxin, putative	11.82	Low	1						1
497	EHI_049780	myotubularin, putative	5.56	Low	2			1			1		497	EHI_132030	long-chain-fatty-acid--CoA ligase, putative	5.61	Low	2				2				497	EHI_141350	phospholipid-transporting ATPase IA, putative	11.82	Low	1		1
498	EHI_124600	ubiquitin-protein ligase, putative	5.58	Low	1					1			498	EHI_010700	A/G-specific adenine glycosylase, putative	5.68	Low	1		1						498	EHI_156280	BRAC1 domain containing protein	11.82	Low	1						1
499	EHI_200210	bromodomain-containing protein	5.59	Low	1		1						499	EHI_179340	HMG box protein	5.72	Low	1				1				499	EHI_158140	high mobility group (HMG) box domain containing protein	11.86	Low	2		1		1
500	EHI_098730	ribosomal RNA methyltransferase, putative	5.59	Low	1	1							500	EHI_048550	dual specificity protein phosphatase, putative	5.73	Low	1						1		500	EHI_096180	Ras family protein	11.88	Low	1	1
501	EHI_142940	TPR repeat protein	5.62	Low	1						1		501	EHI_093340	WD repeat protein	5.75	Low	1				1				501	EHI_141380	leucine-rich repeat containing protein	11.94	Low	1						1
502	EHI_044210	hydrolase, alpha/beta fold family domain containing protein	5.62	Low	1	1							502	EHI_143440	calmodulin, putative	5.75	Low	3		2				1		502	EHI_117970	DNA replication licensing factor	11.99	Low	1	1
503	EHI_011530	ubiquitin-protein ligase, putative	5.63	Low	1	1							503	EHI_148440	serine/threonine-protein kinase, putative	5.76	Low	1						1		503	EHI_074770	proteasome regulatory subunit, putative	12.03	Low	1		1
504	EHI_100290	Rap/Ran GTPase-activating protein, putative	5.66	Low	2	1	1						504	EHI_187730	acetyltransferase, GNAT family	5.76	Low	1		1						504	EHI_151960	zinc finger domain containing protein	12.11	Low	1			1
505	EHI_178570	chaperonin 1 60 kDa	5.67	Low	2						2		505	EHI_096600	WD domain containing protein	5.8	Low	1	1							505	EHI_030420	tyrosine kinase, putative	12.15	Low	1	1
506	EHI_093130	Sec1 family protein	5.73	Low	1		1						506	EHI_139970	Ras GTPase-activating protein, putative	5.83	Low	1			1					506	EHI_027800	galactose binding lectin 35 kDa subunit, putative	12.18	Low	1						1
507	EHI_051890	serine/threonine-protein phosphatase ppe1, putative	5.76	Low	1			1					507	EHI_120340	nucleosome assembly protein, putative	5.88	Low	1		1						507	EHI_009520	alpha-1,2-mannosidase, putative	12.2	Low	1					1
508	EHI_159880	inositol polyphosphate 5-phosphatase, putative	5.77	Low	1					1			508	EHI_088110	PH domain containing protein kinase, putative	5.9	Low	2	1					1		508	EHI_035770	protein with RhoGEF and ArfGAP domains	12.31	Low	1	1
509	EHI_118810	protein kinase domain containing protein	5.77	Low	1	1							509	EHI_124450	lipid phosphate phosphatase, putative	5.94	Low	1	1							509	EHI_148580	choline/ethanolamine kinase, putative	12.45	Low	1			1
510	EHI_111810	heat shock protein STI1, putative	5.8	Low	1		1						510	EHI_137760	leucine rich repeat / protein phosphatase 2C domain containing protein	5.95	Low	1		1						510	EHI_153120	protein kinase domain containing protein	12.49	Low	1			1
511	EHI_174990	glutamine cyclotransferase, putative	5.81	Low	1						1		511	EHI_192130	Rab family GTPase	6.12	Low	1						1		511	EHI_196390	kinesin motor domain-containing protein	12.56	Low	1	1
512	EHI_137710	RNA recognition motif domain containing protein	6.02	Low	1		1						512	EHI_093710	CXXC-rich protein	6.24	Low	1				1				512	EHI_128160	RNA-binding protein, putative	12.6	Low	1		1
513	EHI_040840	dephospho-CoA kinase, putative	6.05	Low	1		1						513	EHI_045030	trans-2,3-enoyl-CoA reductase, putative	6.3	Low	1						1		513	EHI_192080	zinc finger protein, putative	12.72	Low	1			1
514	EHI_109890	chitinase, putative	6.09	Low	1	1							514	EHI_087830	cyclin, domain containing protein	6.3	Low	1				1				514	EHI_006690	DNA polymerase delta catalytic subunit, putative	12.74	Low	1	1
515	EHI_183060	pantothenate kinase 1, putative	6.18	Low	1		1						515	EHI_142940	TPR repeat protein	6.31	Low	1						1		515	EHI_096230	helicase, putative	12.82	Low	1		1
516	EHI_093340	WD repeat protein	6.2	Low	1				1				516	EHI_167510	calcineurin catalytic subunit A, putative	6.31	Low	1				1				516	EHI_088110	PH domain containing protein kinase, putative	12.92	Low	2	1					1
517	EHI_064530	type A flavoprotein, putative	6.22	Low	1						1		517	EHI_092420	Ras guanine nucleotide exchange factor, putative	6.31	Low	1						1		517	EHI_188230	DNA repair and recombination protein RAD52, putative	13.05	Low	1	1
518	EHI_151490	acetyltransferase, GNAT family	6.24	Low	1						1		518	EHI_144610	methionine gamma-lyase	6.4	Low	1	1							518	EHI_051700	transporter, major facilitator family	13.06	Low	1		1
519	EHI_010700	A/G-specific adenine glycosylase, putative	6.34	Low	1		1						519	EHI_100290	Rap/Ran GTPase-activating protein, putative	6.44	Low	2	1	1						519	EHI_147530	DNA primase large subunit, putative	13.14	Low	3	1	1			1
520	EHI_092730	ADP-ribosylation factor 1, putative	6.36	Low	3				3				520	EHI_182720	dipeptidyl-peptidase, putative	6.44	Low	1	1							520	EHI_108700	Rap/Ran GTPase activating protein, putative	13.24	Low	1	1
521	EHI_144610	methionine gamma-lyase	6.39	Low	1	1							521	EHI_051700	transporter, major facilitator family	6.46	Low	1		1						521	EHI_135420	glucosidase 2 subunit beta precursor, putative	13.49	Low	1				1
522	EHI_006130	phosphatidylinositol 3-kinase, putative	6.44	Low	1	1							522	EHI_197980	Myb family DNA-binding protein, SHAQKYF family	6.47	Low	3	2				1			522	EHI_153360	myb-like DNA-binding domain containing protein	13.59	Low	1	1
523	EHI_064470	heat shock protein 70, putative	6.45	Low	1						1		523	EHI_128070	protein kinase, putative	6.49	Low	1						1		523	EHI_096600	WD domain containing protein	13.68	Low	1	1
524	EHI_051700	transporter, major facilitator family	6.59	Low	1		1						524	EHI_117620	WD repeat protein	6.54	Low	1				1				524	EHI_151180	calcineurin catalytic subunit A, putative	13.72	Low	1		1
525	EHI_134680	leucine-rich repeat containing protein	6.61	Low	1		1						525	EHI_044820	calmodulin, putative	6.6	Low	2		1				1		525	EHI_132030	long-chain-fatty-acid--CoA ligase, putative	13.85	Low	2				2
526	EHI_175500	magnesium and cobalt transport protein CorA, putative	6.64	Low	1				1				526	EHI_104570	ubiquitin ligase, putative	6.62	Low	1		1						526	EHI_135210	Sec1 family protein	13.86	Low	1					1
527	EHI_023090	recQ family DNA helicase	6.71	Low	1	1							527	EHI_045710	AP-2 complex protein, putative	6.7	Low	1		1						527	EHI_189420	deoxyuridine 5'-triphosphate nucleotidohydrolase, putative	13.97	Low	1					1
528	EHI_092420	Ras guanine nucleotide exchange factor, putative	6.8	Low	1						1		528	EHI_019640	caldesmon, putative	6.74	Low	2	1	1						528	EHI_169320	phosphatidylinositol3-kinaseTor2, putative	14.01	Low	1	1
529	EHI_147530	DNA primase large subunit, putative	6.81	Low	3	1	1			1			529	EHI_006130	phosphatidylinositol 3-kinase, putative	6.76	Low	1	1							529	EHI_134680	leucine-rich repeat containing protein	14.02	Low	1		1
530	EHI_093710	CXXC-rich protein	6.86	Low	1				1				530	EHI_074770	proteasome regulatory subunit, putative	6.77	Low	1		1						530	EHI_025840	LSM domain containing protein	14.1	Low	1				1
531	EHI_013330	pre-mRNA-splicing factor, putative	6.87	Low	1	1							531	EHI_139410	RNA-directed RNA polymerase, putative	6.79	Low	1	1							531	EHI_182610	myb-like DNA-binding domain containing protein	14.11	Low	1	1
532	EHI_182720	dipeptidyl-peptidase, putative	7	Low	1	1							532	EHI_049900	cell division control protein 45 CDC45, putative	6.88	Low	1						1		532	EHI_117570	serine/threonine protein phosphatase, putative	14.13	Low	2	1			1
533	EHI_054180	GTP-binding protein, putative	7.12	Low	1						1		533	EHI_182830	UBA/TS-N domain-containing protein	6.89	Low	2						2		533	EHI_025400	START domain containing protein	14.2	Low	1				1
534	EHI_152680	EH-domain containing protein, putative	7.14	Low	1	1							534	EHI_054180	GTP-binding protein, putative	6.9	Low	1						1		534	EHI_060350	splicing factor Prp8, putative	14.22	Low	1		1
535	EHI_192460	formin homology 2 family protein	7.16	Low	3		1				2		535	EHI_195130	transporter, auxin efflux carrier (AEC) family	7.1	Low	1				1				535	EHI_009820	myb-like DNA-binding domain containing protein	14.25	Low	1					1
536	EHI_139970	Ras GTPase-activating protein, putative	7.16	Low	1			1					536	EHI_144600	Rho family GTPase	7.16	Low	1				1				536	EHI_099800	lipase, putative	14.36	Low	2		1				1
537	EHI_048550	dual specificity protein phosphatase, putative	7.25	Low	1						1		537	EHI_152680	EH-domain containing protein, putative	7.21	Low	1	1							537	EHI_153710	methylene-fatty-acyl-phospholipid synthase, putative	14.38	Low	1	1
538	EHI_038880	WD repeat protein	7.27	Low	1						1		538	EHI_135210	Sec1 family protein	7.24	Low	1					1			538	EHI_153660	tetratricopeptide repeat domain containing protein	14.49	Low	1				1
539	EHI_167510	calcineurin catalytic subunit A, putative	7.28	Low	1				1				539	EHI_112870	fatty acid elongase, putative	7.24	Low	2			1			1		539	EHI_023090	recQ family DNA helicase	14.5	Low	1	1
540	EHI_186990	tyrosine kinase, putative	7.3	Low	1					1			540	EHI_183060	pantothenate kinase 1, putative	7.29	Low	1		1						540	EHI_200220	proteasome regulatory subunit, putative	14.66	Low	2	1	1
541	EHI_105790	nucleolar complex protein 2 homolog, putative	7.32	Low	2		2						541	EHI_098310	microfibril-associated protein, putative	7.47	Low	1		1						541	EHI_115380	aminopeptidase, putative	14.68	Low	1		1
542	EHI_005040	adenosine deaminase, putative	7.42	Low	1	1							542	EHI_064470	heat shock protein 70, putative	7.58	Low	1						1		542	EHI_006160	Signal recognition particle 19 kDa protein, putative	14.69	Low	2	2
543	EHI_053200	glutamic acid-rich protein, putative	7.48	Low	1				1				543	EHI_048590	calcineurin catalytic subunit A, putative	7.59	Low	1	1							543	EHI_098450	phosphatidylinositol-3,4,5-trisphosphate 3-phosphatase, putative	14.93	Low	1		1
544	EHI_115370	RNA 3'-terminal phosphate cyclase, putative	7.61	Low	1						1		544	EHI_064530	type A flavoprotein, putative	7.65	Low	1						1		544	EHI_142940	TPR repeat protein	15.08	Low	1						1
545	EHI_038800	actin binding protein, putative	7.61	Low	1	1							545	EHI_115370	RNA 3'-terminal phosphate cyclase, putative	7.67	Low	1						1		545	EHI_191780	IBR domain containing protein	15.12	Low	1						1
546	EHI_117620	WD repeat protein	7.62	Low	1				1				546	EHI_118810	protein kinase domain containing protein	7.74	Low	1	1							546	EHI_109570	serine/threonine- protein phosphatase 2B catalytic subunit, putative	15.19	Low	1		1
547	EHI_103830	tRNA (cytosine-5-)-methyltransferase, putative	7.62	Low	1					1			547	EHI_015110	Rho guanine nucleotide exchange factor, putative	7.79	Low	1	1							547	EHI_035940	Rho GTPase activating protein, putative	15.26	Low	1	1
548	EHI_154230	zinc finger protein 622, putative	7.67	Low	1	1							548	EHI_111810	heat shock protein STI1, putative	7.8	Low	1		1						548	EHI_025700	serine-threonine-isoleucine rich protein, putative	15.29	Low	2		1	1
549	EHI_151990	RNA-binding protein, putative	7.71	Low	2	1	1						549	EHI_083630	Mob1/phocein family protein	7.85	Low	2				1		1		549	EHI_050780	U1snRNP-specific protein, putative	15.31	Low	1		1
550	EHI_103790	tubulin interacting protein, putative	7.73	Low	1				1				550	EHI_097620	PH domain containing protein kinase, putative	7.91	Low	1	1							550	EHI_197050	DnaJ domain containing protein	15.32	Low	1		1
551	EHI_124450	lipid phosphate phosphatase, putative	7.74	Low	1	1							551	EHI_166020	TBC domain containing protein	8	Low	1	1							551	EHI_008410	serine/threonine protein kinase, putative	15.42	Low	1					1
552	EHI_048280	nucleosome assembly protein, putative	7.76	Low	1						1		552	EHI_005060	Fe-hydrogenase, putative	8.1	Low	1		1						552	EHI_172960	ARP2/3 complex 21 kDa subunit, putative	15.5	Low	1						1
553	EHI_197980	Myb family DNA-binding protein, SHAQKYF family	7.76	Low	3	2				1			553	EHI_198950	WD-repeat protein	8.2	Low	1	1							553	EHI_125920	ubiquitin fusion degradation protein 1 homolog, putative	15.54	Low	1				1
554	EHI_021260	villidin, putative	7.81	Low	2		1			1			554	EHI_013960	DEAD/DEAH box helicase, putative	8.34	Low	1						1		554	EHI_045260	DIM1 family protein, putative	15.63	Low	1						1
555	EHI_045710	AP-2 complex protein, putative	7.87	Low	1		1						555	EHI_075660	CAAX prenyl protease, putative	8.38	Low	1					1			555	EHI_151400	cysteine proteinase, putative	15.68	Low	1	1
556	EHI_135170	TBC domain containing protein	7.95	Low	1					1			556	EHI_119300	Ras family protein	8.4	Low	1	1							556	EHI_134800	ankyrin repeat protein, putative	15.69	Low	1	1
557	EHI_161970	leucyl-tRNA synthetase, putative	8.09	Low	1				1				557	EHI_147530	DNA primase large subunit, putative	8.41	Low	3	1	1			1			557	EHI_119300	Ras family protein	15.77	Low	1	1
558	EHI_097620	PH domain containing protein kinase, putative	8.12	Low	1	1							558	EHI_172510	acid sphingomyelinase-like phosphodiesterase 3a precursor, putative	8.46	Low	1	1							558	EHI_167510	calcineurin catalytic subunit A, putative	15.86	Low	1				1
559	EHI_026390	cation transporter, putative	8.17	Low	2	1					1		559	EHI_034710	heat shock protein, putative	8.52	Low	2	1	1						559	EHI_178570	chaperonin 1 60 kDa	15.93	Low	2						2
560	EHI_096180	Ras family protein	8.19	Low	1	1							560	EHI_192460	formin homology 2 family protein	8.73	Low	3		1				2		560	EHI_073330	phospholipase, patatin family protein	15.95	Low	1		1
561	EHI_135210	Sec1 family protein	8.19	Low	1					1			561	EHI_042690	high mobility group (HMG) box domain containing protein	8.77	Low	2	1					1		561	EHI_137710	RNA recognition motif domain containing protein	16.07	Low	1		1
562	EHI_157890	Rab family GTPase	8.21	Low	1					1			562	EHI_006690	DNA polymerase delta catalytic subunit, putative	8.83	Low	1	1							562	EHI_126070	formin homology 2 family protein	16.19	Low	1				1
563	EHI_119550	CCR4/NOT transcription complex subunit 3, putative	8.28	Low	1		1						563	EHI_153150	RhoGAP domain containing protein	8.84	Low	1		1						563	EHI_048670	WH2 motif domain contaning protein	16.21	Low	2	1					1
564	EHI_075660	CAAX prenyl protease, putative	8.37	Low	1					1			564	EHI_027550	thioredoxin, putative	8.89	Low	1					1			564	EHI_143440	calmodulin, putative	16.22	Low	3		2				1
565	EHI_027730	WD repeat protein	8.61	Low	1					1			565	EHI_148480	WD domain containing protein	8.9	Low	1	1							565	EHI_104400	lipase, putative	16.39	Low	1	1
566	EHI_188020	LSM domain containing protein	8.63	Low	1						1		566	EHI_053080	helicase, putative	8.94	Low	1		1						566	EHI_038600	splicing factor 3A subunit 3, putative	16.58	Low	1			1
567	EHI_012980	dihydropyrimidine dehydrogenase, putative	8.7	Low	1						1		567	EHI_104560	cortexillin, putative	8.94	Low	2		2						567	EHI_027730	WD repeat protein	16.71	Low	1					1
568	EHI_192130	Rab family GTPase	8.75	Low	1						1		568	EHI_188230	DNA repair and recombination protein RAD52, putative	8.98	Low	1	1							568	EHI_055350	SH3 domain containing protein	16.84	Low	1	1
569	EHI_025390	inositol polyphosphate kinase, putative	8.8	Low	3	1	1				1		569	EHI_073440	ADP ribosylation factor, putative	8.98	Low	1						1		569	EHI_123390	peroxiredoxin	16.84	Low	1	1
570	EHI_042690	high mobility group (HMG) box domain containing protein	8.86	Low	2	1					1		570	EHI_146200	septum formation protein maf, putative	9.04	Low	1	1							570	EHI_103850	proteasome regulatory subunit, putative	16.91	Low	1		1
571	EHI_172510	acid sphingomyelinase-like phosphodiesterase 3a precursor, putative	8.89	Low	1	1							571	EHI_098850	protein phosphatase regulatory subunit, putative	9.14	Low	1	1							571	EHI_019640	caldesmon, putative	16.95	Low	2	1	1
572	EHI_119300	Ras family protein	8.9	Low	1	1							572	EHI_129330	Rab family GTPase	9.17	Low	1		1						572	EHI_119320	histone deacetylase, putative	16.96	Low	1				1
573	EHI_191780	IBR domain containing protein	8.91	Low	1						1		573	EHI_093130	Sec1 family protein	9.19	Low	1		1						573	EHI_017650	RhoGAP domain containing protein	17.28	Low	1	1
574	EHI_198950	WD-repeat protein	8.94	Low	1	1							574	EHI_181710	NADPH-dependent FMN reductase domain containing protein	9.41	Low	1				1				574	EHI_000780	chromodomain-helicase-DNA-binding protein, putative	17.29	Low	1		1
575	EHI_003930	I/LWEQ domain protein	9.07	Low	1	1							575	EHI_048280	nucleosome assembly protein, putative	9.45	Low	1						1		575	EHI_075660	CAAX prenyl protease, putative	17.45	Low	1					1
576	EHI_134800	ankyrin repeat protein, putative	9.12	Low	1	1							576	EHI_021260	villidin, putative	9.49	Low	2		1			1			576	EHI_098300	U2 snRNP auxiliary factor large subunit, putative	17.51	Low	1		1
577	EHI_128070	protein kinase, putative	9.21	Low	1						1		577	EHI_012380	Rab family GTPase	9.52	Low	2		1			1			577	EHI_067970	chorein, putative	17.8	Low	1		1
578	EHI_108700	Rap/Ran GTPase activating protein, putative	9.23	Low	1	1							578	EHI_006160	Signal recognition particle 19 kDa protein, putative	9.58	Low	2	2							578	EHI_014360	patatin-like phospholipase, putative	17.94	Low	1		1
579	EHI_148480	WD domain containing protein	9.28	Low	1	1							579	EHI_134800	ankyrin repeat protein, putative	9.73	Low	1	1							579	EHI_093710	CXXC-rich protein	17.98	Low	1				1
580	EHI_156200	RNAseL inhibitor-like protein, putative	9.29	Low	1	1							580	EHI_128430	protein tyrosine kinase domain-containing protein	9.86	Low	1					1			580	EHI_077230	geranylgeranyl transferase beta subunit	18.05	Low	1		1
581	EHI_187730	acetyltransferase, GNAT family	9.31	Low	1		1						581	EHI_003930	I/LWEQ domain protein	9.86	Low	1	1							581	EHI_141820	protein kinase, putative	18.13	Low	1			1
582	EHI_070720	L-myo-inositol-1-phosphate synthase	9.44	Low	1		1						582	EHI_064720	protein phosphatase domain-containing protein	9.95	Low	1	1							582	EHI_104590	apyrase, putative	18.27	Low	2	1					1
583	EHI_146200	septum formation protein maf, putative	9.59	Low	1	1							583	EHI_117890	Rab family GTPase	9.98	Low	1					1			583	EHI_073440	ADP ribosylation factor, putative	18.38	Low	1						1
584	EHI_138020	ribokinase, putative	9.72	Low	1		1						584	EHI_119550	CCR4/NOT transcription complex subunit 3, putative	10.03	Low	1		1						584	EHI_197980	Myb family DNA-binding protein, SHAQKYF family	18.51	Low	3	2				1
585	EHI_027800	galactose binding lectin 35 kDa subunit, putative	9.74	Low	1						1		585	EHI_038800	actin binding protein, putative	10.03	Low	1	1							585	EHI_050990	RIO1 family protein	18.69	Low	1				1
586	EHI_135720	Sphingomyelin phosphodiesterase, putative	9.75	Low	1		1						586	EHI_062480	cysteine protease, putative	10.04	Low	1		1						586	EHI_156210	Ras GTPase-activating protein, putative	18.82	Low	2		1		1
587	EHI_182830	UBA/TS-N domain-containing protein	9.76	Low	2						2		587	EHI_151960	zinc finger domain containing protein	10.08	Low	1			1					587	EHI_096400	F-box domain containing membrane protein, putative	19.32	Low	1						1
588	EHI_098850	protein phosphatase regulatory subunit, putative	9.92	Low	1	1							588	EHI_135720	Sphingomyelin phosphodiesterase, putative	10.18	Low	1		1						588	EHI_183120	centromeric protein E, putative	19.5	Low	1	1
589	EHI_183100	RNA recognition motif domain containing protein	9.94	Low	1						1		589	EHI_186990	tyrosine kinase, putative	10.25	Low	1					1			589	EHI_044820	calmodulin, putative	19.59	Low	2		1				1
590	EHI_136190	Ser/Thr protein phosphatase, putative	10.05	Low	1						1		590	EHI_093950	alpha-1,2-mannosyltransferase alg11, putative	10.31	Low	1			1					590	EHI_178580	ATP-binding cassette protein, putative	19.69	Low	1				1
591	EHI_062480	cysteine protease, putative	10.15	Low	1		1						591	EHI_188950	PH domain containing protein	10.4	Low	1		1						591	EHI_188950	PH domain containing protein	19.72	Low	1		1
592	EHI_153120	protein kinase domain containing protein	10.28	Low	1			1					592	EHI_055350	SH3 domain containing protein	10.65	Low	1	1							592	EHI_026390	cation transporter, putative	19.72	Low	2	1					1
593	EHI_104560	cortexillin, putative	10.47	Low	2		2						593	EHI_084680	4-alpha-glucanotransferase, putative	10.67	Low	2	1					1		593	EHI_197410	cation transporter, putative	19.74	Low	1	1
594	EHI_153150	RhoGAP domain containing protein	10.54	Low	1		1						594	EHI_121830	cyclin family protein	10.72	Low	1						1		594	EHI_170600	Ras guanine nucleotide exchange factor, putative	19.92	Low	1	1
595	EHI_156230	transporter, major facilitator family	10.64	Low	1				1				595	EHI_147450	vacuolar sorting protein 26, putative	10.8	Low	1	1							595	EHI_127040	Ras guanine nucleotide exchange factor, putative	20.05	Low	2		1				1
596	EHI_005910	Rho guanine nucleotide exchange factor, putative	10.71	Low	3			3					596	EHI_025400	START domain containing protein	10.84	Low	1				1				596	EHI_044210	hydrolase, alpha/beta fold family domain containing protein	20.05	Low	1	1
597	EHI_006160	Signal recognition particle 19 kDa protein, putative	10.74	Low	2	2							597	EHI_035500	protein kinase, putative	10.93	Low	2		1				1		597	EHI_178480	histone H3, putative	20.15	Low	3	2					1
598	EHI_153510	Rho guanine nucleotide exchange factor, putative	10.77	Low	2	1				1			598	EHI_108700	Rap/Ran GTPase activating protein, putative	10.97	Low	1	1							598	EHI_098310	microfibril-associated protein, putative	20.32	Low	1		1
599	EHI_170600	Ras guanine nucleotide exchange factor, putative	10.78	Low	1	1							599	EHI_096180	Ras family protein	10.99	Low	1	1							599	EHI_118030	WD repeat protein	20.73	Low	1						1
600	EHI_120340	nucleosome assembly protein, putative	10.87	Low	1		1						600	EHI_182780	Ras GTPase-activating protein, putative	11.16	Low	1	1							600	EHI_156230	transporter, major facilitator family	20.73	Low	1				1
601	EHI_042870	cell surface protease gp63, putative	10.87	Low	1						1		601	EHI_073380	carbonic anhydrase, putative	11.19	Low	1						1		601	EHI_029080	FHA domain protein, putative	20.87	Low	2		1			1
602	EHI_073380	carbonic anhydrase, putative	10.9	Low	1						1		602	EHI_181240	Rab B GTPase	11.34	Low	2					1	1		602	EHI_122800	actin-binding protein, putative	20.92	Low	2	1					1
603	EHI_048210	splicing factor, arginine/serine-rich, putative	11.06	Low	1			1					603	EHI_082530	acetyl-coA carboxylase, putative	11.36	Low	1				1				603	EHI_048990	60S ribosomal protein L37	20.99	Low	1		1
604	EHI_010560	acyl-CoA synthetase, putative	11.11	Low	1		1						604	EHI_103830	tRNA (cytosine-5-)-methyltransferase, putative	11.45	Low	1					1			604	EHI_158320	peptidase T, putative	21	Low	1				1
605	EHI_005060	Fe-hydrogenase, putative	11.19	Low	1		1						605	EHI_137710	RNA recognition motif domain containing protein	11.52	Low	1		1						605	EHI_182780	Ras GTPase-activating protein, putative	21.01	Low	1	1
606	EHI_188950	PH domain containing protein	11.31	Low	1		1						606	EHI_192080	zinc finger protein, putative	11.62	Low	1			1					606	EHI_105790	nucleolar complex protein 2 homolog, putative	21.03	Low	2		2
607	EHI_025400	START domain containing protein	11.31	Low	1				1				607	EHI_170600	Ras guanine nucleotide exchange factor, putative	11.8	Low	1	1							607	EHI_183100	RNA recognition motif domain containing protein	21.11	Low	1						1
608	EHI_127040	Ras guanine nucleotide exchange factor, putative	11.32	Low	2		1				1		608	EHI_105790	nucleolar complex protein 2 homolog, putative	11.99	Low	2		2						608	EHI_193360	histone H3, putative	21.27	Low	3			1	1	1
609	EHI_017650	RhoGAP domain containing protein	11.32	Low	1	1							609	EHI_145840	peroxiredoxin	12.07	Low	1	1							609	EHI_174890	PCI domain containing protein	21.37	Low	1	1
610	EHI_177550	Rab family GTPase	11.36	Low	1				1				610	EHI_062460	RER1 protein, putative	12.08	Low	1		1						610	EHI_152340	choline/ethanolamine kinase, putative	21.52	Low	1	1
611	EHI_093950	alpha-1,2-mannosyltransferase alg11, putative	11.43	Low	1			1					611	EHI_005910	Rho guanine nucleotide exchange factor, putative	12.17	Low	3			3					611	EHI_150550	EF-hand calcium-binding domain containing protein	21.54	Low	1		1
612	EHI_073440	ADP ribosylation factor, putative	11.47	Low	1						1		612	EHI_105270	Receptor mediated endocytosis protein, putative	12.2	Low	1						1		612	EHI_137090	TFIID subunit, putative	21.66	Low	2	1		1
613	EHI_151400	cysteine proteinase, putative	11.5	Low	1	1							613	EHI_010560	acyl-CoA synthetase, putative	12.21	Low	1		1						613	EHI_154230	zinc finger protein 622, putative	21.73	Low	1	1
614	EHI_188230	DNA repair and recombination protein RAD52, putative	11.51	Low	1	1							614	EHI_140140	gtpase activating protein, putative	12.24	Low	1						1		614	EHI_098850	protein phosphatase regulatory subunit, putative	21.74	Low	1	1
615	EHI_035500	protein kinase, putative	11.55	Low	2		1				1		615	EHI_096230	helicase, putative	12.31	Low	1		1						615	EHI_092730	ADP-ribosylation factor 1, putative	21.78	Low	3				3
616	EHI_059820	dual specificity protein phosphatase, putative	11.63	Low	1	1							616	EHI_069470	SP-RING zinc finger domain containing protein	12.35	Low	1					1			616	EHI_155290	actinin-like protein, putative	21.98	Low	1		1
617	EHI_105270	Receptor mediated endocytosis protein, putative	11.74	Low	1						1		617	EHI_154230	zinc finger protein 622, putative	12.53	Low	1	1							617	EHI_083630	Mob1/phocein family protein	22.02	Low	2				1		1
618	EHI_023310	RING zinc finger protein, putative	12.14	Low	1				1				618	EHI_183100	RNA recognition motif domain containing protein	12.64	Low	1						1		618	EHI_162540	vacuolar protein sorting 26	22.03	Low	1					1
619	EHI_074770	proteasome regulatory subunit, putative	12.14	Low	1		1						619	EHI_029080	FHA domain protein, putative	12.73	Low	2		1			1			619	EHI_120320	IBR domain containing protein	22.1	Low	4	1	3
620	EHI_162550	vesicular integral membrane protein VIP36, putative	12.2	Low	1					1			620	EHI_189420	deoxyuridine 5'-triphosphate nucleotidohydrolase, putative	12.89	Low	1					1			620	EHI_099740	Flap nuclease, putative	22.18	Low	1			1
621	EHI_082530	acetyl-coA carboxylase, putative	12.33	Low	1				1				621	EHI_118160	WD repeat protein	13.04	Low	1		1						621	EHI_103830	tRNA (cytosine-5-)-methyltransferase, putative	22.36	Low	1					1
622	EHI_012380	Rab family GTPase	12.47	Low	2		1			1			622	EHI_050990	RIO1 family protein	13.07	Low	1				1				622	EHI_012980	dihydropyrimidine dehydrogenase, putative	22.4	Low	1						1
623	EHI_013960	DEAD/DEAH box helicase, putative	12.49	Low	1						1		623	EHI_162550	vesicular integral membrane protein VIP36, putative	13.07	Low	1					1			623	EHI_020340	peptidyl-prolyl cis-trans isomerase, putative	22.52	Low	2	1		1
624	EHI_069470	SP-RING zinc finger domain containing protein	12.56	Low	1					1			624	EHI_136190	Ser/Thr protein phosphatase, putative	13.12	Low	1						1		624	EHI_126010	ribosome biogenesis protein, putative	22.64	Low	1					1
625	EHI_109860	chromatin-specific transcription elongation factor, putative	12.67	Low	1		1						625	EHI_023310	RING zinc finger protein, putative	13.23	Low	1				1				625	EHI_188080	3' exoribonuclease family protein	22.73	Low	1	1
626	EHI_189420	deoxyuridine 5'-triphosphate nucleotidohydrolase, putative	12.69	Low	1					1			626	EHI_121490	WD repeat protein	13.4	Low	1						1		626	EHI_054180	GTP-binding protein, putative	22.78	Low	1						1
627	EHI_172960	ARP2/3 complex 21 kDa subunit, putative	12.84	Low	1						1		627	EHI_077230	geranylgeranyl transferase beta subunit	13.57	Low	1		1						627	EHI_144610	methionine gamma-lyase	22.99	Low	1	1
628	EHI_151960	zinc finger domain containing protein	13.03	Low	1			1					628	EHI_197120	protein phosphatase, putative	13.59	Low	1			1					628	EHI_124570	Rap/Ran GTPase-activating protein, putative	23.22	Low	1		1
629	EHI_062460	RER1 protein, putative	13.17	Low	1		1						629	EHI_096400	F-box domain containing membrane protein, putative	13.65	Low	1						1		629	EHI_129330	Rab family GTPase	23.47	Low	1		1
630	EHI_196390	kinesin motor domain-containing protein	13.19	Low	1	1							630	EHI_125300	diaphanous protein, putative	13.7	Low	1	1							630	EHI_064530	type A flavoprotein, putative	23.48	Low	1						1
631	EHI_100320	multidrug resistance protein, putative	13.24	Low	1		1						631	EHI_179890	protein kinase domain containing protein	13.78	Low	1					1			631	EHI_100290	Rap/Ran GTPase-activating protein, putative	23.78	Low	2	1	1
632	EHI_068070	cyclin-dependent kinase protein, putative	13.29	Low	1			1					632	EHI_017650	RhoGAP domain containing protein	13.86	Low	1	1							632	EHI_105270	Receptor mediated endocytosis protein, putative	23.83	Low	1						1
633	EHI_117890	Rab family GTPase	13.31	Low	1					1			633	EHI_048210	splicing factor, arginine/serine-rich, putative	13.93	Low	1			1					633	EHI_139970	Ras GTPase-activating protein, putative	24.01	Low	1			1
634	EHI_029380	thioredoxin, putative	13.33	Low	1						1		634	EHI_042870	cell surface protease gp63, putative	14.08	Low	1						1		634	EHI_096470	RhoGAP domain containing protein	24.31	Low	1						1
635	EHI_083630	Mob1/phocein family protein	13.41	Low	2				1		1		635	EHI_070720	L-myo-inositol-1-phosphate synthase	14.22	Low	1		1						635	EHI_181240	Rab B GTPase	24.6	Low	2					1	1
636	EHI_153360	myb-like DNA-binding domain containing protein	13.46	Low	1	1							636	EHI_046630	Rho family GTPase	14.35	Low	1				1				636	EHI_013960	DEAD/DEAH box helicase, putative	24.75	Low	1						1
637	EHI_038600	splicing factor 3A subunit 3, putative	13.47	Low	1			1					637	EHI_151480	serine/threonine-protein phosphatase 4 catalytic subunit, putative	14.53	Low	1						1		637	EHI_091070	ruvB-like DNA helicase, putative	24.77	Low	3		1			2
638	EHI_140140	gtpase activating protein, putative	13.54	Low	1						1		638	EHI_100320	multidrug resistance protein, putative	14.74	Low	1		1						638	EHI_140130	phospholipid-transporting P-type ATPase, putative	24.92	Low	1						1
639	EHI_091510	PH domain containing protein	13.58	Low	2	1				1			639	EHI_183010	dolichyl-diphosphooligosaccharide-protein glycotransferase, putative	14.75	Low	1	1							639	EHI_119550	CCR4/NOT transcription complex subunit 3, putative	24.96	Low	1		1
640	EHI_179890	protein kinase domain containing protein	13.65	Low	1					1			640	EHI_053200	glutamic acid-rich protein, putative	14.79	Low	1				1				640	EHI_004960	bystin, putative	25.27	Low	1		1
641	EHI_009820	myb-like DNA-binding domain containing protein	13.69	Low	1					1			641	EHI_177550	Rab family GTPase	14.84	Low	1				1				641	EHI_025090	long-chain-fatty-acid--CoA ligase, putative	25.41	Low	1	1
642	EHI_096400	F-box domain containing membrane protein, putative	13.77	Low	1						1		642	EHI_153360	myb-like DNA-binding domain containing protein	14.96	Low	1	1							642	EHI_158060	RNA-binding protein, putative	25.42	Low	2		1			1
643	EHI_112870	fatty acid elongase, putative	13.84	Low	2			1			1		643	EHI_161970	leucyl-tRNA synthetase, putative	15.05	Low	1				1				643	EHI_140140	gtpase activating protein, putative	25.67	Low	1						1
644	EHI_143440	calmodulin, putative	13.89	Low	3		2				1		644	EHI_091510	PH domain containing protein	15.13	Low	2	1				1			644	EHI_183060	pantothenate kinase 1, putative	25.73	Low	1		1
645	EHI_046650	Gal/GalNAc lectin heavy subunit, putative	13.9	Low	1		1						645	EHI_051870	peptidyl-prolyl cis-trans isomerase, FKBP-type , putative	15.32	Low	1	1							645	EHI_169630	DEAD/DEAH box helicase, putative	26.09	Low	5		5
646	EHI_077230	geranylgeranyl transferase beta subunit	13.98	Low	1		1						646	EHI_159690	eukaryotic translation initiation factor 4E, putative	15.37	Low	1	1							646	EHI_159690	eukaryotic translation initiation factor 4E, putative	26.34	Low	1	1
647	EHI_124570	Rap/Ran GTPase-activating protein, putative	14	Low	1		1						647	EHI_038600	splicing factor 3A subunit 3, putative	15.43	Low	1			1					647	EHI_104560	cortexillin, putative	26.35	Low	2		2
648	EHI_182780	Ras GTPase-activating protein, putative	14	Low	1	1							648	EHI_153660	tetratricopeptide repeat domain containing protein	15.56	Low	1				1				648	EHI_069170	RhoGAP domain containing protein	26.41	Low	1						1
649	EHI_055350	SH3 domain containing protein	14.02	Low	1	1							649	EHI_118900	vacuolar sorting protein-associating protein 4A (VPS4), putative	15.71	Low	1		1						649	EHI_106100	UV excision repair protein RAD23, putative	26.42	Low	1	1
650	EHI_169630	DEAD/DEAH box helicase, putative	14.08	Low	5		5						650	EHI_138750	tyrosine kinase, putative	15.73	Low	1				1				650	EHI_135720	Sphingomyelin phosphodiesterase, putative	26.49	Low	1		1
651	EHI_192080	zinc finger protein, putative	14.25	Low	1			1					651	EHI_200220	proteasome regulatory subunit, putative	15.8	Low	2	1	1						651	EHI_153440	diacylglycerol kinase, putative	26.79	Low	1					1
652	EHI_158200	zinc finger domain containing protein	14.42	Low	1		1						652	EHI_188590	long-chain-fatty-acid--CoA ligase, putative	15.85	Low	1				1				652	EHI_003900	protein kinase domain containing protein	26.81	Low	1	1
653	EHI_044820	calmodulin, putative	14.87	Low	2		1				1		653	EHI_028950	chitobiosyldiphosphodolichol beta-mannosyltransferase, putative	15.85	Low	1	1							653	EHI_068120	Ras family GTPase	27.28	Low	1			1
654	EHI_183010	dolichyl-diphosphooligosaccharide-protein glycotransferase, putative	14.89	Low	1	1							654	EHI_153120	protein kinase domain containing protein	15.88	Low	1			1					654	EHI_197060	ser/thr protein phosphatase family protein	27.29	Low	1				1
655	EHI_138750	tyrosine kinase, putative	15.13	Low	1				1				655	EHI_029380	thioredoxin, putative	16.06	Low	1						1		655	EHI_053080	helicase, putative	27.42	Low	1		1
656	EHI_197120	protein phosphatase, putative	15.23	Low	1			1					656	EHI_103850	proteasome regulatory subunit, putative	16.19	Low	1		1						656	EHI_153680	carbohydrate degrading enzyme, putative	27.76	Low	1				1
657	EHI_121490	WD repeat protein	15.24	Low	1						1		657	EHI_068070	cyclin-dependent kinase protein, putative	16.2	Low	1			1					657	EHI_038800	actin binding protein, putative	27.87	Low	1	1
658	EHI_188590	long-chain-fatty-acid--CoA ligase, putative	15.25	Low	1				1				658	EHI_105080	zinc finger protein, putative	16.21	Low	1			1					658	EHI_109860	chromatin-specific transcription elongation factor, putative	27.99	Low	1		1
659	EHI_153660	tetratricopeptide repeat domain containing protein	15.28	Low	1				1				659	EHI_158150	LIM zinc finger domain containing protein	16.21	Low	1		1						659	EHI_031220	DNA repair protein RAD51, putative	28.19	Low	1			1
660	EHI_029080	FHA domain protein, putative	15.33	Low	2		1			1			660	EHI_012980	dihydropyrimidine dehydrogenase, putative	16.25	Low	1						1		660	EHI_118160	WD repeat protein	28.22	Low	1		1
661	EHI_107120	RNA recognition motif domain containing protein	15.43	Low	1		1						661	EHI_156200	RNAseL inhibitor-like protein, putative	16.29	Low	1	1							661	EHI_087410	high mobility group (HMG) box domain containing protein	28.87	Low	1						1
662	EHI_188110	protein kinase, putative	15.76	Low	1		1						662	EHI_151400	cysteine proteinase, putative	16.33	Low	1	1							662	EHI_153150	RhoGAP domain containing protein	28.93	Low	1		1
663	EHI_110180	myosin heavy chain	15.8	Low	1					1			663	EHI_167290	leucine rich repeat / protein phosphatase 2C domain containing protein	16.41	Low	1					1			663	EHI_126220	zinc finger protein, putative	29.03	Low	1	1
664	EHI_197050	DnaJ domain containing protein	16.21	Low	1		1						664	EHI_005870	proteasome regulatory subunit, putative	16.65	Low	1			1					664	EHI_155170	DNA mismatch repair protein PMS1, putative	29.57	Low	1	1
665	EHI_148290	thiamine pyrophosphokinase, putative	16.25	Low	1	1							665	EHI_014360	patatin-like phospholipase, putative	17.19	Low	1		1						665	EHI_162550	vesicular integral membrane protein VIP36, putative	29.9	Low	1					1
666	EHI_074750	Ras family GTPase	16.36	Low	2						2		666	EHI_162540	vacuolar protein sorting 26	17.22	Low	1					1			666	EHI_128430	protein tyrosine kinase domain-containing protein	30.05	Low	1					1
667	EHI_087900	protein phosphatase family protein	16.55	Low	1						1		667	EHI_027730	WD repeat protein	17.28	Low	1					1			667	EHI_042690	high mobility group (HMG) box domain containing protein	30.24	Low	2	1					1
668	EHI_098310	microfibril-associated protein, putative	16.78	Low	1		1						668	EHI_009370	fatty acid elongase, putative	17.34	Low	2		1	1					668	EHI_103560	COP9 signalosome complex subunit 3, putative	30.27	Low	1						1
669	EHI_103850	proteasome regulatory subunit, putative	17.01	Low	1		1						669	EHI_178480	histone H3, putative	17.46	Low	3	2					1		669	EHI_115710	calmodulin-dependent calcineurin A subunit,gamma isoform, putative	30.42	Low	1						1
670	EHI_155060	chaperone clpB, putative	17.04	Low	2	1	1						670	EHI_009820	myb-like DNA-binding domain containing protein	17.57	Low	1					1			670	EHI_093950	alpha-1,2-mannosyltransferase alg11, putative	30.48	Low	1			1
671	EHI_047760	ATP-binding cassette protein, putative	17.18	Low	1					1			671	EHI_107120	RNA recognition motif domain containing protein	17.58	Low	1		1						671	EHI_035500	protein kinase, putative	30.53	Low	2		1				1
672	EHI_123390	peroxiredoxin	17.27	Low	1	1							672	EHI_049610	guanine nucleotide exchange factor	17.61	Low	2					1	1		672	EHI_005060	Fe-hydrogenase, putative	30.53	Low	1		1
673	EHI_106100	UV excision repair protein RAD23, putative	17.29	Low	1	1							673	EHI_193510	RNA-binding protein, putative	17.9	Low	1		1						673	EHI_006130	phosphatidylinositol 3-kinase, putative	30.83	Low	1	1
674	EHI_118160	WD repeat protein	17.3	Low	1		1						674	EHI_076840	LSM domain containing protein	18.06	Low	2	1					1		674	EHI_012380	Rab family GTPase	30.85	Low	2		1			1
675	EHI_084680	4-alpha-glucanotransferase, putative	17.32	Low	2	1					1		675	EHI_003900	protein kinase domain containing protein	18.13	Low	1	1							675	EHI_020290	WD domain containing protein	30.87	Low	1		1
676	EHI_104400	lipase, putative	17.33	Low	1	1							676	EHI_087900	protein phosphatase family protein	18.18	Low	1						1		676	EHI_179340	HMG box protein	31.07	Low	1				1
677	EHI_167290	leucine rich repeat / protein phosphatase 2C domain containing protein	17.4	Low	1					1			677	EHI_191780	IBR domain containing protein	18.38	Low	1						1		677	EHI_186730	acetyltransferase, GNAT family	31.12	Low	2						2
678	EHI_004960	bystin, putative	17.41	Low	1		1						678	EHI_169910	RNA recognition motif domain containing protein	18.62	Low	1				1				678	EHI_107120	RNA recognition motif domain containing protein	31.25	Low	1		1
679	EHI_092500	RNA recognition motif domain containing protein	17.42	Low	2		2						679	EHI_109860	chromatin-specific transcription elongation factor, putative	18.65	Low	1		1						679	EHI_110730	nucleoside transporter, putative	31.27	Low	2	2
680	EHI_067220	Rho family GTPase	17.94	Low	1	1							680	EHI_148170	protein phosphatase regulatory subunit, putative	18.86	Low	1	1							680	EHI_153510	Rho guanine nucleotide exchange factor, putative	31.77	Low	2	1				1
681	EHI_178480	histone H3, putative	17.94	Low	3	2					1		681	EHI_110810	unconventional myosin IB	18.94	Low	1				1				681	EHI_183010	dolichyl-diphosphooligosaccharide-protein glycotransferase, putative	31.89	Low	1	1
682	EHI_195130	transporter, auxin efflux carrier (AEC) family	18.12	Low	1				1				682	EHI_008030	phosphate transporter, putative	19.03	Low	1	1							682	EHI_117890	Rab family GTPase	31.9	Low	1					1
683	EHI_049610	guanine nucleotide exchange factor	18.33	Low	2					1	1		683	EHI_110180	myosin heavy chain	19.14	Low	1					1			683	EHI_195130	transporter, auxin efflux carrier (AEC) family	32.53	Low	1				1
684	EHI_074020	vacuolar proton ATPase subunit, putative	18.53	Low	1	1							684	EHI_188110	protein kinase, putative	19.34	Low	1		1						684	EHI_049610	guanine nucleotide exchange factor	32.83	Low	2					1	1
685	EHI_014360	patatin-like phospholipase, putative	18.61	Low	1		1						685	EHI_092280	GPI-anchor transamidase, putative	19.34	Low	2				2				685	EHI_178850	peptidyl-prolyl cis-trans isomerase, FKBP-type, putative	33.16	Low	1	1
686	EHI_129330	Rab family GTPase	18.72	Low	1		1						686	EHI_166470	protein kinase domain containing protein	19.58	Low	1				1				686	EHI_091510	PH domain containing protein	33.25	Low	2	1				1
687	EHI_096770	acetyltransferase, putative	18.89	Low	2			1			1		687	EHI_156230	transporter, major facilitator family	19.63	Low	1				1				687	EHI_084680	4-alpha-glucanotransferase, putative	33.57	Low	2	1					1
688	EHI_159690	eukaryotic translation initiation factor 4E, putative	19.14	Low	1	1							688	EHI_190450	splicing factor 3B subunit 10, putative	19.8	Low	1	1							688	EHI_192460	formin homology 2 family protein	33.69	Low	3		1				2
689	EHI_162540	vacuolar protein sorting 26	19.48	Low	1					1			689	EHI_106100	UV excision repair protein RAD23, putative	19.96	Low	1	1							689	EHI_026420	Rab family GTPase	33.86	Low	1		1
690	EHI_148170	protein phosphatase regulatory subunit, putative	19.53	Low	1	1							690	EHI_053060	protein kinase, putative	19.96	Low	1	1							690	EHI_074750	Ras family GTPase	34.45	Low	2						2
691	EHI_158020	transcription initiation factor IIIB chain BRF, putative	20.04	Low	1						1		691	EHI_158200	zinc finger domain containing protein	19.99	Low	1		1						691	EHI_186990	tyrosine kinase, putative	34.66	Low	1					1
692	EHI_008410	serine/threonine protein kinase, putative	20.28	Low	1					1			692	EHI_148630	SEC-24 protein, putative	19.99	Low	1						1		692	EHI_159300	RhoGAP domain containing protein	34.72	Low	1						1
693	EHI_181240	Rab B GTPase	20.39	Low	2					1	1		693	EHI_097930	muT/nudix family protein	20.01	Low	1						1		693	EHI_040600	Acid sphingomyelinase-like phosphodiesterase, putative	34.96	Low	1						1
694	EHI_148630	SEC-24 protein, putative	20.48	Low	1						1		694	EHI_139080	longevity-assurance family protein	20.12	Low	1	1							694	EHI_169910	RNA recognition motif domain containing protein	35.05	Low	1				1
695	EHI_115710	calmodulin-dependent calcineurin A subunit,gamma isoform, putative	20.55	Low	1						1		695	EHI_201420	predicted protein	20.2	Low	1					1			695	EHI_190450	splicing factor 3B subunit 10, putative	35.11	Low	1	1
696	EHI_028950	chitobiosyldiphosphodolichol beta-mannosyltransferase, putative	21.08	Low	1	1							696	EHI_115710	calmodulin-dependent calcineurin A subunit,gamma isoform, putative	20.22	Low	1						1		696	EHI_112870	fatty acid elongase, putative	35.34	Low	2			1			1
697	EHI_174890	PCI domain containing protein	21.14	Low	1	1							697	EHI_178680	Rho family GTPase	20.5	Low	1				1				697	EHI_092650	Rho GTPase activating protein, putative	35.52	Low	2	2
698	EHI_087410	high mobility group (HMG) box domain containing protein	22.09	Low	1						1		698	EHI_151950	casein kinase, putative	20.58	Low	1		1						698	EHI_138480	iron-sulfur flavoprotein, putative	35.52	Low	1						1
699	EHI_050990	RIO1 family protein	22.21	Low	1				1				699	EHI_005040	adenosine deaminase, putative	20.75	Low	1	1							699	EHI_179970	proteasome regulatory subunit, putative	35.7	Low	1		1
700	EHI_151480	serine/threonine-protein phosphatase 4 catalytic subunit, putative	22.46	Low	1						1		700	EHI_012600	metallo-beta-lactamase family protein	20.87	Low	1				1				700	EHI_045710	AP-2 complex protein, putative	35.77	Low	1		1
701	EHI_008030	phosphate transporter, putative	22.58	Low	1	1							701	EHI_020290	WD domain containing protein	21.25	Low	1		1						701	EHI_199020	high-affinity potassium uptake transporter, putative	35.87	Low	2	1		1
702	EHI_188080	3' exoribonuclease family protein	22.92	Low	1	1							702	EHI_127040	Ras guanine nucleotide exchange factor, putative	21.37	Low	2		1				1		702	EHI_003930	I/LWEQ domain protein	36	Low	1	1
703	EHI_169910	RNA recognition motif domain containing protein	23.19	Low	1				1				703	EHI_188080	3' exoribonuclease family protein	21.48	Low	1	1							703	EHI_005870	proteasome regulatory subunit, putative	36.67	Low	1			1
704	EHI_199110	lysozyme, putative	23.34	Low	1						1		704	EHI_104400	lipase, putative	21.52	Low	1	1							704	EHI_174640	glucosamine-6-phosphate isomerase, putative	36.77	Low	1		1
705	EHI_053060	protein kinase, putative	23.61	Low	1	1							705	EHI_196390	kinesin motor domain-containing protein	21.58	Low	1	1							705	EHI_175410	myo-inositol monophosphatase, putative	36.81	Low	2		1	1
706	EHI_166470	protein kinase domain containing protein	23.69	Low	1				1				706	EHI_177990	leucine-rich repeat containing protein	21.61	Low	1					1			706	EHI_138020	ribokinase, putative	36.99	Low	1		1
707	EHI_050570	cysteine proteinase, putative	23.7	Low	1						1		707	EHI_197050	DnaJ domain containing protein	21.83	Low	1		1						707	EHI_040320	3' exoribonuclease family protein	37.23	Low	1		1
708	EHI_069410	DEAD/DEAH box helicase, putative	24.01	Low	1						1		708	EHI_170630	vesicle-associated membrane protein, putative	22.03	Low	2	1	1						708	EHI_167290	leucine rich repeat / protein phosphatase 2C domain containing protein	37.28	Low	1					1
709	EHI_128160	RNA-binding protein, putative	24.59	Low	1		1						709	EHI_092500	RNA recognition motif domain containing protein	22.21	Low	2		2						709	EHI_118920	Rab family GTPase	37.55	Low	1	1
710	EHI_192540	serine/threonine protein kinase STE20, putative	24.74	Low	1	1							710	EHI_153440	diacylglycerol kinase, putative	23.03	Low	1					1			710	EHI_146200	septum formation protein maf, putative	37.67	Low	1	1
711	EHI_177990	leucine-rich repeat containing protein	24.95	Low	1					1			711	EHI_009950	putative XPA-binding protein 1	23.3	Low	1	1							711	EHI_146330	calpain large subunit domain III containing protein	37.83	Low	1	1
712	EHI_031220	DNA repair protein RAD51, putative	25.2	Low	1			1					712	EHI_151990	RNA-binding protein, putative	23.63	Low	2	1	1						712	EHI_148290	thiamine pyrophosphokinase, putative	38.2	Low	1	1
713	EHI_020290	WD domain containing protein	25.4	Low	1		1						713	EHI_156280	BRAC1 domain containing protein	23.76	Low	1						1		713	EHI_178680	Rho family GTPase	38.31	Low	1				1
714	EHI_003900	protein kinase domain containing protein	25.46	Low	1	1							714	EHI_158020	transcription initiation factor IIIB chain BRF, putative	24.15	Low	1						1		714	EHI_062480	cysteine protease, putative	38.42	Low	1		1
715	EHI_126010	ribosome biogenesis protein, putative	25.5	Low	1					1			715	EHI_074020	vacuolar proton ATPase subunit, putative	24.24	Low	1	1							715	EHI_179890	protein kinase domain containing protein	38.67	Low	1					1
716	EHI_110810	unconventional myosin IB	25.52	Low	1				1				716	EHI_124570	Rap/Ran GTPase-activating protein, putative	24.66	Low	1		1						716	EHI_178940	methyltransferase, putative	39.34	Low	1						1
717	EHI_051870	peptidyl-prolyl cis-trans isomerase, FKBP-type , putative	25.73	Low	1	1							717	EHI_047760	ATP-binding cassette protein, putative	24.81	Low	1					1			717	EHI_140720	myosin heavy chain	39.55	Low	1	1
718	EHI_057850	40S ribosomal protein S4, putative	26.34	Low	1				1				718	EHI_194500	ADP-ribosylation factor, putative	24.95	Low	1						1		718	EHI_042870	cell surface protease gp63, putative	39.59	Low	1						1
719	EHI_190450	splicing factor 3B subunit 10, putative	26.42	Low	1	1							719	EHI_150550	EF-hand calcium-binding domain containing protein	24.97	Low	1		1						719	EHI_045310	PH domain containing protein	39.68	Low	1						1
720	EHI_103560	COP9 signalosome complex subunit 3, putative	26.44	Low	1						1		720	EHI_158140	high mobility group (HMG) box domain containing protein	25.22	Low	2		1		1				720	EHI_092420	Ras guanine nucleotide exchange factor, putative	39.7	Low	1						1
721	EHI_151950	casein kinase, putative	26.96	Low	1		1						721	EHI_048670	WH2 motif domain contaning protein	25.42	Low	2	1					1		721	EHI_048210	splicing factor, arginine/serine-rich, putative	39.81	Low	1			1
722	EHI_096470	RhoGAP domain containing protein	27.27	Low	1						1		722	EHI_026420	Rab family GTPase	26.13	Low	1		1						722	EHI_187090	Rab family GTPase	40.15	Low	1		1
723	EHI_137930	acetyltransferase, GNAT family	27.31	Low	1	1							723	EHI_004960	bystin, putative	26.16	Low	1		1						723	EHI_194600	molybdenum cofactor sulfurase, putative	40.71	Low	1		1
724	EHI_114340	acetylornithine deacetylase, putative	27.46	Low	2				2				724	EHI_092650	Rho GTPase activating protein, putative	26.67	Low	2	2							724	EHI_148630	SEC-24 protein, putative	40.88	Low	1						1
725	EHI_048670	WH2 motif domain contaning protein	27.77	Low	2	1					1		725	EHI_197020	signal peptidase, putative	27.25	Low	1	1							725	EHI_069380	phospholipase B, putative	40.93	Low	1						1
726	EHI_092650	Rho GTPase activating protein, putative	27.91	Low	2	2							726	EHI_087410	high mobility group (HMG) box domain containing protein	27.37	Low	1						1		726	EHI_009370	fatty acid elongase, putative	41.65	Low	2		1	1
727	EHI_119950	leucine-rich repeat containing protein	27.96	Low	1	1							727	EHI_114340	acetylornithine deacetylase, putative	27.49	Low	2				2				727	EHI_151480	serine/threonine-protein phosphatase 4 catalytic subunit, putative	42.37	Low	1						1
728	EHI_092280	GPI-anchor transamidase, putative	28.26	Low	2				2				728	EHI_159620	TolA protein, putative	27.83	Low	1	1							728	EHI_012600	metallo-beta-lactamase family protein	42.46	Low	1				1
729	EHI_154240	Ras family GTPase	28.74	Low	1						1		729	EHI_031220	DNA repair protein RAD51, putative	28.04	Low	1			1					729	EHI_004380	Rab family GTPase	42.49	Low	1						1
730	EHI_148580	choline/ethanolamine kinase, putative	28.76	Low	1			1					730	EHI_103560	COP9 signalosome complex subunit 3, putative	28.47	Low	1						1		730	EHI_145840	peroxiredoxin	43.32	Low	1	1
731	EHI_193510	RNA-binding protein, putative	28.8	Low	1		1						731	EHI_067220	Rho family GTPase	28.56	Low	1	1							731	EHI_009405	cyclin-dependent kinase regulatory subunit, putative	43.35	Low	1		1
732	EHI_118920	Rab family GTPase	29.18	Low	1	1							732	EHI_189140	ARF GTPase activating protein, putative	28.67	Low	1		1						732	EHI_030170	26S proteasome non-ATPase regulatory subunit, putative	43.9	Low	1			1
733	EHI_118030	WD repeat protein	29.31	Low	1						1		733	EHI_148290	thiamine pyrophosphokinase, putative	29	Low	1	1							733	EHI_156240	competence protein ComEC, putative	44.08	Low	1	1
734	EHI_178680	Rho family GTPase	29.64	Low	1				1				734	EHI_136210	soluble NSF attachment protein gamma isoform, putative	29.11	Low	1		1						734	EHI_027550	thioredoxin, putative	44.1	Low	1					1
735	EHI_009950	putative XPA-binding protein 1	30.21	Low	1	1							735	EHI_148890	calmodulin, putative	29.93	Low	1				1				735	EHI_046650	Gal/GalNAc lectin heavy subunit, putative	44.47	Low	1		1
736	EHI_076840	LSM domain containing protein	30.31	Low	2	1					1		736	EHI_174890	PCI domain containing protein	30.23	Low	1	1							736	EHI_015110	Rho guanine nucleotide exchange factor, putative	45.12	Low	1	1
737	EHI_178580	ATP-binding cassette protein, putative	30.41	Low	1				1				737	EHI_137090	TFIID subunit, putative	30.55	Low	2	1		1					737	EHI_188110	protein kinase, putative	45.67	Low	1		1
738	EHI_170630	vesicle-associated membrane protein, putative	30.67	Low	2	1	1						738	EHI_045310	PH domain containing protein	30.96	Low	1						1		738	EHI_008030	phosphate transporter, putative	46.12	Low	1	1
739	EHI_040600	Acid sphingomyelinase-like phosphodiesterase, putative	30.78	Low	1						1		739	EHI_170330	RIO1 family protein	31.54	Low	1						1		739	EHI_197120	protein phosphatase, putative	46.19	Low	1			1
740	EHI_139030	syntaxin, putative	30.91	Low	2	1	1						740	EHI_056390	V-type ATPase, D subunit, putative	31.82	Low	1						1		740	EHI_179810	phosphomannomutase, putative	46.52	Low	1						1
741	EHI_056390	V-type ATPase, D subunit, putative	31.09	Low	1						1		741	EHI_094100	galactokinase, putative	31.86	Low	1				1				741	EHI_098550	ubiquitin-activating enzyme, putative	47.21	Low	2		1	1
742	EHI_150550	EF-hand calcium-binding domain containing protein	31.7	Low	1		1						742	EHI_192540	serine/threonine protein kinase STE20, putative	32.06	Low	1	1							742	EHI_076840	LSM domain containing protein	47.79	Low	2	1					1
743	EHI_054790	tRNA nucleotidyltransferase, putative	32.45	Low	1	1							743	EHI_186750	protein kinase, putative	32.19	Low	2		1				1		743	EHI_192540	serine/threonine protein kinase STE20, putative	47.92	Low	1	1
744	EHI_005870	proteasome regulatory subunit, putative	32.59	Low	1			1					744	EHI_126010	ribosome biogenesis protein, putative	32.65	Low	1					1			744	EHI_082530	acetyl-coA carboxylase, putative	48.21	Low	1				1
745	EHI_169700	cysteinyl-tRNA synthetase, putative	32.75	Low	2		2						745	EHI_118030	WD repeat protein	32.77	Low	1						1		745	EHI_118900	vacuolar sorting protein-associating protein 4A (VPS4), putative	48.7	Low	1		1
746	EHI_200220	proteasome regulatory subunit, putative	32.84	Low	2	1	1						746	EHI_008410	serine/threonine protein kinase, putative	33.24	Low	1					1			746	EHI_166470	protein kinase domain containing protein	48.81	Low	1				1
747	EHI_002130	phenylalanyl-tRNA synthetase beta subunit, putative	32.94	Low	4	3	1						747	EHI_148520	Mob1/phocein family protein	33.47	Low	1		1						747	EHI_053060	protein kinase, putative	49.01	Low	1	1
748	EHI_189140	ARF GTPase activating protein, putative	33.26	Low	1		1						748	EHI_194200	amino acid transporter, putative	33.57	Low	1		1						748	EHI_156200	RNAseL inhibitor-like protein, putative	49.51	Low	1	1
749	EHI_156280	BRAC1 domain containing protein	33.84	Low	1						1		749	EHI_054790	tRNA nucleotidyltransferase, putative	33.61	Low	1	1							749	EHI_152680	EH-domain containing protein, putative	49.56	Low	1	1
750	EHI_048990	60S ribosomal protein L37	34.04	Low	1		1						750	EHI_118920	Rab family GTPase	33.96	Low	1	1							750	EHI_170330	RIO1 family protein	49.67	Low	1						1
751	EHI_118900	vacuolar sorting protein-associating protein 4A (VPS4), putative	34.05	Low	1		1						751	EHI_178580	ATP-binding cassette protein, putative	34.03	Low	1				1				751	EHI_062460	RER1 protein, putative	49.99	Low	1		1
752	EHI_026420	Rab family GTPase	35.08	Low	1		1						752	EHI_183240	RNA recognition motif domain containing protein	34.05	Low	1					1			752	EHI_148170	protein phosphatase regulatory subunit, putative	50.55	Low	1	1
753	EHI_158150	LIM zinc finger domain containing protein	35.11	Low	1		1						753	EHI_096470	RhoGAP domain containing protein	34.33	Low	1						1		753	EHI_183240	RNA recognition motif domain containing protein	50.63	Low	1					1
754	EHI_136210	soluble NSF attachment protein gamma isoform, putative	35.61	Low	1		1						754	EHI_010050	Rap/Ran GTPase-activating protein, putative	34.56	Low	1				1				754	EHI_070720	L-myo-inositol-1-phosphate synthase	50.83	Low	1		1
755	EHI_193360	histone H3, putative	36.72	Low	3			1	1	1			755	EHI_103810	protein kinase, putative	34.81	Low	1	1							755	EHI_103810	protein kinase, putative	50.87	Low	1	1
756	EHI_199120	Ser/Thr protein phosphatase, putative	37.25	Low	1						1		756	EHI_107290	actin, putative	35.15	Low	1		1						756	EHI_170630	vesicle-associated membrane protein, putative	51.48	Low	2	1	1
757	EHI_103310	60S ribosomal protein L7a, putative	37.38	Low	1				1				757	EHI_199120	Ser/Thr protein phosphatase, putative	35.31	Low	1						1		757	EHI_028950	chitobiosyldiphosphodolichol beta-mannosyltransferase, putative	51.5	Low	1	1
758	EHI_103730	threonyl-tRNA synthetase, putative	37.51	Low	1		1						758	EHI_155060	chaperone clpB, putative	35.6	Low	2	1	1						758	EHI_182720	dipeptidyl-peptidase, putative	51.6	Low	1	1
759	EHI_130860	longevity-assurance family protein	37.57	Low	1						1		759	EHI_026480	(2r)-phospho-3-sulfolactate synthase, putative	35.67	Low	1				1				759	EHI_136190	Ser/Thr protein phosphatase, putative	51.86	Low	1						1
760	EHI_010050	Rap/Ran GTPase-activating protein, putative	37.57	Low	1				1				760	EHI_065830	Density-regulated protein, putative	35.93	Low	1					1			760	EHI_199110	lysozyme, putative	51.92	Low	1						1
761	EHI_170330	RIO1 family protein	38.07	Low	1						1		761	EHI_148580	choline/ethanolamine kinase, putative	36.13	Low	1			1					761	EHI_010560	acyl-CoA synthetase, putative	52.08	Low	1		1
762	EHI_179970	proteasome regulatory subunit, putative	38.2	Low	1		1						762	EHI_187090	Rab family GTPase	36.27	Low	1		1						762	EHI_050500	Mov34/MPN/PAD-1 family protein	53.17	Low	1	1
763	EHI_158140	high mobility group (HMG) box domain containing protein	38.37	Low	2		1		1				763	EHI_048990	60S ribosomal protein L37	36.51	Low	1		1						763	EHI_144600	Rho family GTPase	53.56	Low	1				1
764	EHI_027550	thioredoxin, putative	39.15	Low	1					1			764	EHI_119950	leucine-rich repeat containing protein	36.92	Low	1	1							764	EHI_148520	Mob1/phocein family protein	54.11	Low	1		1
765	EHI_175410	myo-inositol monophosphatase, putative	40.36	Low	2		1	1					765	EHI_057850	40S ribosomal protein S4, putative	37	Low	1				1				765	EHI_151950	casein kinase, putative	55.19	Low	1		1
766	EHI_194200	amino acid transporter, putative	41.96	Low	1		1						766	EHI_175410	myo-inositol monophosphatase, putative	37.69	Low	2		1	1					766	EHI_093130	Sec1 family protein	55.57	Low	1		1
767	EHI_148520	Mob1/phocein family protein	42.35	Low	1		1						767	EHI_046650	Gal/GalNAc lectin heavy subunit, putative	37.8	Low	1		1						767	EHI_136210	soluble NSF attachment protein gamma isoform, putative	55.62	Low	1		1
768	EHI_194500	ADP-ribosylation factor, putative	42.68	Low	1						1		768	EHI_183280	DnaJ family protein	37.93	Low	1		1						768	EHI_097930	muT/nudix family protein	55.96	Low	1						1
769	EHI_103810	protein kinase, putative	42.86	Low	1	1							769	EHI_139030	syntaxin, putative	38.4	Low	2	1	1						769	EHI_154240	Ras family GTPase	56.5	Low	1						1
770	EHI_192100	inosine triphosphate pyrophosphatase, putative	43.04	Low	1		1						770	EHI_186730	acetyltransferase, GNAT family	38.54	Low	2						2		770	EHI_069410	DEAD/DEAH box helicase, putative	56.77	Low	1						1
771	EHI_134010	transporter, major facilitator family	43.05	Low	1						1		771	EHI_091070	ruvB-like DNA helicase, putative	39.42	Low	3		1			2			771	EHI_002130	phenylalanyl-tRNA synthetase beta subunit, putative	57.48	Low	4	3	1
772	EHI_107290	actin, putative	43.15	Low	1		1						772	EHI_025390	inositol polyphosphate kinase, putative	39.89	Low	3	1	1				1		772	EHI_045300	60S ribosomal protein L6, putative	57.55	Low	1			1
773	EHI_159620	TolA protein, putative	43.21	Low	1	1							773	EHI_069410	DEAD/DEAH box helicase, putative	40.1	Low	1						1		773	EHI_125300	diaphanous protein, putative	57.64	Low	1	1
774	EHI_045300	60S ribosomal protein L6, putative	43.88	Low	1			1					774	EHI_179970	proteasome regulatory subunit, putative	41.13	Low	1		1						774	EHI_193390	heat shock protein, Hsp20 family, putative	58.29	Low	2	1					1
775	EHI_197160	sulfate adenylyltransferase, putative	45.31	Low	3		2				1		775	EHI_069380	phospholipase B, putative	41.16	Low	1						1		775	EHI_092500	RNA recognition motif domain containing protein	59.21	Low	2		2
776	EHI_097930	muT/nudix family protein	45.84	Low	1						1		776	EHI_169700	cysteinyl-tRNA synthetase, putative	41.94	Low	2		2						776	EHI_197860	heat shock protein 70, putative	59.96	Low	1					1
777	EHI_091070	ruvB-like DNA helicase, putative	48.18	Low	3		1			2			777	EHI_125920	ubiquitin fusion degradation protein 1 homolog, putative	41.97	Low	1				1				777	EHI_092280	GPI-anchor transamidase, putative	60.25	Low	2				2
778	EHI_179810	phosphomannomutase, putative	48.55	Low	1						1		778	EHI_127380	Rab family GTPase	43.12	Low	1		1						778	EHI_194500	ADP-ribosylation factor, putative	60.3	Low	1						1
779	EHI_148890	calmodulin, putative	48.86	Low	1				1				779	EHI_146510	Rab family GTPase	43.12	Low	1						1		779	EHI_005910	Rho guanine nucleotide exchange factor, putative	60.43	Low	3			3
780	EHI_137090	TFIID subunit, putative	48.88	Low	2	1		1					780	EHI_040600	Acid sphingomyelinase-like phosphodiesterase, putative	43.94	Low	1						1		780	EHI_110620	zinc finger domain containing protein	60.48	Low	1				1
781	EHI_055700	zinc finger protein, putative	49.59	Low	1						1		781	EHI_035800	Ras GTPase activating protein, putative	44.07	Low	1	1							781	EHI_177990	leucine-rich repeat containing protein	60.5	Low	1					1
782	EHI_026480	(2r)-phospho-3-sulfolactate synthase, putative	49.81	Low	1				1				782	EHI_178940	methyltransferase, putative	44.3	Low	1						1		782	EHI_139030	syntaxin, putative	60.8	Low	2	1	1
783	EHI_159870	galactose-inhibitable lectin small subunit, putative	49.95	Low	1				1				783	EHI_040320	3' exoribonuclease family protein	44.44	Low	1		1						783	EHI_148480	WD domain containing protein	61.83	Low	1	1
784	EHI_119330	serine protease inhibitor, putative	49.97	Low	1	1							784	EHI_137930	acetyltransferase, GNAT family	44.79	Low	1	1							784	EHI_065830	Density-regulated protein, putative	62.79	Low	1					1
785	EHI_197020	signal peptidase, putative	50.04	Low	1	1							785	EHI_179810	phosphomannomutase, putative	45.07	Low	1						1		785	EHI_193510	RNA-binding protein, putative	65.63	Low	1		1
786	EHI_177660	isoleucyl-tRNA synthetase, putative	50.63	Low	1		1						786	EHI_169630	DEAD/DEAH box helicase, putative	45.65	Low	5		5						786	EHI_118810	protein kinase domain containing protein	66.24	Low	1	1
787	EHI_145840	peroxiredoxin	50.95	Low	1	1							787	EHI_119330	serine protease inhibitor, putative	46.89	Low	1	1							787	EHI_026480	(2r)-phospho-3-sulfolactate synthase, putative	66.75	Low	1				1
788	EHI_103410	WD domain containing protein	51.49	Low	1			1					788	EHI_130860	longevity-assurance family protein	47.02	Low	1						1		788	EHI_068470	Mov34/MPN/PAD-1 family protein	67.1	Low	1	1
789	EHI_126220	zinc finger protein, putative	51.89	Low	1	1							789	EHI_056380	enhancer binding protein 2 (EBP2), putative	47.7	Low	1						1		789	EHI_096780	zinc finger protein, putative	67.17	Low	2		1				1
790	EHI_187090	Rab family GTPase	51.91	Low	1		1						790	EHI_174640	glucosamine-6-phosphate isomerase, putative	49.04	Low	1		1						790	EHI_021260	villidin, putative	67.66	Low	2		1			1
791	EHI_009240	tyrosyl-tRNA synthetase, putative	52.74	Low	1		1						791	EHI_068470	Mov34/MPN/PAD-1 family protein	49.93	Low	1	1							791	EHI_104600	13 kDa ribonucleoprotein-associated protein, putative	68.09	Low	1		1
792	EHI_069380	phospholipase B, putative	53.05	Low	1						1		792	EHI_169280	Rab family GTPase	51.3	Low	1	1							792	EHI_169700	cysteinyl-tRNA synthetase, putative	69.05	Low	2		2
793	EHI_104630	filamin 2, putative	53.88	Low	1						1		793	EHI_182610	myb-like DNA-binding domain containing protein	51.6	Low	1	1							793	EHI_127380	Rab family GTPase	70.11	Low	1		1
794	EHI_186750	protein kinase, putative	54.13	Low	2		1				1		794	EHI_192100	inosine triphosphate pyrophosphatase, putative	51.83	Low	1		1						794	EHI_054790	tRNA nucleotidyltransferase, putative	71.29	Low	1	1
795	EHI_152340	choline/ethanolamine kinase, putative	54.27	Low	1	1							795	EHI_152340	choline/ethanolamine kinase, putative	52.38	Low	1	1							795	EHI_197020	signal peptidase, putative	71.9	Low	1	1
796	EHI_186730	acetyltransferase, GNAT family	55.16	Low	2						2		796	EHI_004380	Rab family GTPase	52.38	Low	1						1		796	EHI_044740	UMP-CMP kinase, putative	71.93	Low	1						1
797	EHI_152540	protein kinase, putative	55.69	Low	2		1				1		797	EHI_103730	threonyl-tRNA synthetase, putative	52.71	Low	1		1						797	EHI_198690	MAK16 protein, putative	73.21	Low	1		1
798	EHI_110620	zinc finger domain containing protein	57.36	Low	1				1				798	EHI_030170	26S proteasome non-ATPase regulatory subunit, putative	53.61	Low	1			1					798	EHI_074020	vacuolar proton ATPase subunit, putative	73.36	Low	1	1
799	EHI_158240	fatty acid elongase, putative	57.89	Low	1		1						799	EHI_065270	40S ribosomal protein S3a, putative	53.9	Low	1						1		799	EHI_186750	protein kinase, putative	74.47	Low	2		1				1
800	EHI_098380	Orn/Arg/Lys decarboxylase, putative	58.1	Low	1		1						800	EHI_104630	filamin 2, putative	54.94	Low	1						1		800	EHI_192100	inosine triphosphate pyrophosphatase, putative	74.92	Low	1		1
801	EHI_146510	Rab family GTPase	58.35	Low	1						1		801	EHI_098380	Orn/Arg/Lys decarboxylase, putative	55.68	Low	1		1						801	EHI_137930	acetyltransferase, GNAT family	76.85	Low	1	1
802	EHI_127380	Rab family GTPase	58.78	Low	1		1						802	EHI_002130	phenylalanyl-tRNA synthetase beta subunit, putative	55.81	Low	4	3	1						802	EHI_194200	amino acid transporter, putative	76.94	Low	1		1
803	EHI_155530	chromosome partition protein, putative	59.41	Low	1						1		803	EHI_020340	peptidyl-prolyl cis-trans isomerase, putative	56.13	Low	2	1		1					803	EHI_188590	long-chain-fatty-acid--CoA ligase, putative	79.17	Low	1				1
804	EHI_035800	Ras GTPase activating protein, putative	60.49	Low	1	1							804	EHI_045300	60S ribosomal protein L6, putative	56.63	Low	1			1					804	EHI_161970	leucyl-tRNA synthetase, putative	81.66	Low	1				1
805	EHI_178940	methyltransferase, putative	61.16	Low	1						1		805	EHI_177660	isoleucyl-tRNA synthetase, putative	58.01	Low	1		1						805	EHI_125660	acid sphingomyelinase-like phosphodiesterase, putative	82.09	Low	1	1
806	EHI_065830	Density-regulated protein, putative	61.31	Low	1					1			806	EHI_103310	60S ribosomal protein L7a, putative	58.27	Low	1				1				806	EHI_158240	fatty acid elongase, putative	83.26	Low	1		1
807	EHI_167060	rab GDP dissociation inhibitor alpha, putative	62.61	Low	1						1		807	EHI_153710	methylene-fatty-acyl-phospholipid synthase, putative	59.22	Low	1	1							807	EHI_158150	LIM zinc finger domain containing protein	83.97	Low	1		1
808	EHI_181520	kinetochore protein Spc25 domain-containing protein	62.99	Low	1		1						808	EHI_050570	cysteine proteinase, putative	59.89	Low	1						1		808	EHI_103780	defender against cell death protein, putative	85.62	Low	1		1
809	EHI_153440	diacylglycerol kinase, putative	63.25	Low	1					1			809	EHI_193360	histone H3, putative	60.06	Low	3			1	1	1			809	EHI_027700	molybdenum cofactor sulfurase, putative	85.7	Low	1		1
810	EHI_007330	beta-N-acetylhexosaminidase, beta subunit	64.56	Low	1	1							810	EHI_098550	ubiquitin-activating enzyme, putative	60.17	Low	2		1	1					810	EHI_056390	V-type ATPase, D subunit, putative	86.49	Low	1						1
811	EHI_030170	26S proteasome non-ATPase regulatory subunit, putative	64.68	Low	1			1					811	EHI_009405	cyclin-dependent kinase regulatory subunit, putative	60.34	Low	1		1						811	EHI_153450	transporter, major facilitator family	86.88	Low	1						1
812	EHI_004380	Rab family GTPase	64.72	Low	1						1		812	EHI_044740	UMP-CMP kinase, putative	60.94	Low	1						1		812	EHI_114340	acetylornithine deacetylase, putative	87.47	Low	2				2
813	EHI_125650	PIWI, putative	65.98	Low	1	1							813	EHI_197160	sulfate adenylyltransferase, putative	64.49	Low	3		2				1		813	EHI_055700	zinc finger protein, putative	88.43	Low	1						1
814	EHI_148350	transcription initiation protein SPT4, putative	66.12	Low	1						1		814	EHI_043010	V-type ATPase, A subunit, putative	65.33	Low	1				1				814	EHI_189140	ARF GTPase activating protein, putative	88.46	Low	1		1
815	EHI_125920	ubiquitin fusion degradation protein 1 homolog, putative	66.91	Low	1				1				815	EHI_167060	rab GDP dissociation inhibitor alpha, putative	67.05	Low	1						1		815	EHI_148350	transcription initiation protein SPT4, putative	90.04	Low	1						1
816	EHI_102270	heat shock protein 90, putative	67.45	Low	2		1				1		816	EHI_126220	zinc finger protein, putative	67.51	Low	1	1							816	EHI_009470	RNA recognition motif domain containing protein	90.16	Low	1				1
817	EHI_040320	3' exoribonuclease family protein	67.79	Low	1		1						817	EHI_107250	small GTPase Rab11B	68.43	Low	1	1							817	EHI_169280	Rab family GTPase	90.74	Low	1	1
818	EHI_012600	metallo-beta-lactamase family protein	69.39	Low	1				1				818	EHI_158240	fatty acid elongase, putative	69.25	Low	1		1						818	EHI_118640	CBF/NF-Y transcription factor domain protein	92.55	Low	1	1
819	EHI_174640	glucosamine-6-phosphate isomerase, putative	70.69	Low	1		1						819	EHI_007330	beta-N-acetylhexosaminidase, beta subunit	70.26	Low	1	1							819	EHI_135450	Rho family GTPase	94.97	Low	1						1
820	EHI_169280	Rab family GTPase	71.72	Low	1	1							820	EHI_153450	transporter, major facilitator family	71.06	Low	1						1		820	EHI_004750	signal recognition particle protein SRP54, putative	98.98	Low	1						1
821	EHI_043010	V-type ATPase, A subunit, putative	72.52	Low	1				1				821	EHI_103410	WD domain containing protein	72.49	Low	1			1					821	EHI_047760	ATP-binding cassette protein, putative	99.1	Low	1					1
822	EHI_153450	transporter, major facilitator family	72.53	Low	1						1		822	EHI_154240	Ras family GTPase	74.03	Low	1						1								213	204	55	91	72	161
823	EHI_105080	zinc finger protein, putative	73.76	Low	1			1					823	EHI_102270	heat shock protein 90, putative	74.25	Low	2		1				1
824	EHI_183240	RNA recognition motif domain containing protein	74.02	Low	1					1			824	EHI_153510	Rho guanine nucleotide exchange factor, putative	75.95	Low	2	1				1			822	EHI_148890	calmodulin, putative	101.15	Medium	1				1
825	EHI_065270	40S ribosomal protein S3a, putative	74.28	Low	1						1		825	EHI_135470	adenylate kinase	78.22	Low	1	1							823	EHI_119330	serine protease inhibitor, putative	103.17	Medium	1	1
826	EHI_153710	methylene-fatty-acyl-phospholipid synthase, putative	76.92	Low	1	1							826	EHI_096780	zinc finger protein, putative	78.27	Low	2		1				1		824	EHI_152540	protein kinase, putative	104.16	Medium	2		1				1
827	EHI_050500	Mov34/MPN/PAD-1 family protein	78.86	Low	1	1							827	EHI_181520	kinetochore protein Spc25 domain-containing protein	78.8	Low	1		1						825	EHI_103310	60S ribosomal protein L7a, putative	104.38	Medium	1				1
828	EHI_096780	zinc finger protein, putative	81.83	Low	2		1				1		828	EHI_117920	pleckstrin homology (PH) domain containing protein	80.12	Low	1	1							826	EHI_042250	Rab family GTPase	106.21	Medium	2						2
829	EHI_107250	small GTPase Rab11B	83.22	Low	1	1							829	EHI_065310	Skp1 family protein	80.37	Low	1						1		827	EHI_065310	Skp1 family protein	110.08	Medium	1						1
830	EHI_030830	Plasma membrane calcium-transporting ATPase, putative	84.02	Low	2	1	1						830	EHI_128160	RNA-binding protein, putative	80.91	Low	1		1						828	EHI_107250	small GTPase Rab11B	110.13	Medium	1	1
831	EHI_125660	acid sphingomyelinase-like phosphodiesterase, putative	86.13	Low	1	1							831	EHI_103780	defender against cell death protein, putative	81.04	Low	1		1						829	EHI_155570	glutamyl-tRNA synthetase, putative	110.38	Medium	1		1
832	EHI_196940	heat shock protein 90, putative	86.94	Low	3		1				2		832	EHI_004750	signal recognition particle protein SRP54, putative	81.24	Low	1						1		830	EHI_146510	Rab family GTPase	111.23	Medium	1						1
833	EHI_044740	UMP-CMP kinase, putative	87.34	Low	1						1		833	EHI_009470	RNA recognition motif domain containing protein	81.28	Low	1				1				831	EHI_021560	thioredoxin, putative	111.89	Medium	1						1
834	EHI_183280	DnaJ family protein	88.96	Low	1		1						834	EHI_110320	protein phosphatase, putative	84.09	Low	1		1						832	EHI_057850	40S ribosomal protein S4, putative	112.15	Medium	1				1
835	EHI_122740	nucleolar protein Nop56, putative	89.47	Low	1		1						835	EHI_110620	zinc finger domain containing protein	84.19	Low	1				1				833	EHI_138750	tyrosine kinase, putative	112.4	Medium	1				1
836	EHI_103780	defender against cell death protein, putative	90.59	Low	1		1						836	EHI_009240	tyrosyl-tRNA synthetase, putative	85.02	Low	1		1						834	EHI_110810	unconventional myosin IB	113.86	Medium	1				1
837	EHI_005100	eukaryotic translation initiation factor 2 alpha subunit, putative	91.37	Low	1	1							837	EHI_152540	protein kinase, putative	85.34	Low	2		1				1		835	EHI_175090	ribosome biogenesis protein, putative	118.42	Medium	1	1
838	EHI_197060	ser/thr protein phosphatase family protein	92.45	Low	1				1				838	EHI_103300	translation initiation factor eIF-1A, putative	85.59	Low	1		1						836	EHI_009240	tyrosyl-tRNA synthetase, putative	120.14	Medium	1		1
839	EHI_056380	enhancer binding protein 2 (EBP2), putative	93.87	Low	1						1		839	EHI_055700	zinc finger protein, putative	85.78	Low	1						1		837	EHI_045120	transitional endoplasmic reticulum ATPase, putative	121	Medium	2		1				1
840	EHI_045310	PH domain containing protein	94.22	Low	1						1		840	EHI_030830	Plasma membrane calcium-transporting ATPase, putative	86.26	Low	2	1	1						838	EHI_167060	rab GDP dissociation inhibitor alpha, putative	121.88	Medium	1						1
841	EHI_175090	ribosome biogenesis protein, putative	97.33	Low	1	1							841	EHI_045120	transitional endoplasmic reticulum ATPase, putative	86.39	Low	2		1				1		839	EHI_030830	Plasma membrane calcium-transporting ATPase, putative	122.67	Medium	2	1	1
842	EHI_068470	Mov34/MPN/PAD-1 family protein	97.56	Low	1	1							842	EHI_125660	acid sphingomyelinase-like phosphodiesterase, putative	89.89	Low	1	1							840	EHI_103410	WD domain containing protein	125.48	Medium	1			1
843	EHI_004750	signal recognition particle protein SRP54, putative	98.4	Low	1						1		843	EHI_125650	PIWI, putative	90.25	Low	1	1							841	EHI_098380	Orn/Arg/Lys decarboxylase, putative	125.96	Medium	1		1
						193	182	45	87	58	150		844	EHI_009940	clathrin adaptor complex small chain, putative	91.03	Low	1	1							842	EHI_119950	leucine-rich repeat containing protein	126.01	Medium	1	1
													845	EHI_065330	Gal/GalNAc lectin subunit Igl2	94.07	Low	1	1							843	EHI_159870	galactose-inhibitable lectin small subunit, putative	131.11	Medium	1				1
844	EHI_117920	pleckstrin homology (PH) domain containing protein	100.35	Medium	1	1							846	EHI_025710	iron-sulfur flavoprotein, putative	94.31	Low	1						1		844	EHI_117920	pleckstrin homology (PH) domain containing protein	134.24	Medium	1	1
845	EHI_027700	molybdenum cofactor sulfurase, putative	101.23	Medium	1		1						847	EHI_050500	Mov34/MPN/PAD-1 family protein	94.65	Low	1	1							845	EHI_181520	kinetochore protein Spc25 domain-containing protein	134.76	Medium	1		1
846	EHI_020340	peptidyl-prolyl cis-trans isomerase, putative	102.9	Medium	2	1		1					848	EHI_159870	galactose-inhibitable lectin small subunit, putative	94.84	Low	1				1				846	EHI_151990	RNA-binding protein, putative	135.05	Medium	2	1	1
847	EHI_182610	myb-like DNA-binding domain containing protein	108.56	Medium	1	1							849	EHI_196940	heat shock protein 90, putative	96.39	Low	3		1				2		847	EHI_065330	Gal/GalNAc lectin subunit Igl2	136.52	Medium	1	1
848	EHI_009470	RNA recognition motif domain containing protein	110.18	Medium	1				1				850	EHI_155530	chromosome partition protein, putative	97.5	Low	1						1		848	EHI_107290	actin, putative	137.14	Medium	1		1
849	EHI_015320	60S ribosomal protein L37	110.75	Medium	1		1						851	EHI_027700	molybdenum cofactor sulfurase, putative	97.57	Low	1		1						849	EHI_056380	enhancer binding protein 2 (EBP2), putative	138.11	Medium	1						1
850	EHI_175020	peptidase, putative	111.29	Medium	1		1												205	201	51	95	65	155		850	EHI_005100	eukaryotic translation initiation factor 2 alpha subunit, putative	142.96	Medium	1	1
851	EHI_104600	13 kDa ribonucleoprotein-associated protein, putative	114.59	Medium	1		1																			851	EHI_015320	60S ribosomal protein L37	145.23	Medium	1		1
852	EHI_065310	Skp1 family protein	115.96	Medium	1						1		852	EHI_169820	SNF7 family protein	109.85	Medium	1		1						852	EHI_065270	40S ribosomal protein S3a, putative	145.68	Medium	1						1
853	EHI_178590	histone RNA hairpin-binding protein, putative	116.07	Medium	2						2		853	EHI_175090	ribosome biogenesis protein, putative	110.18	Medium	1	1							853	EHI_103300	translation initiation factor eIF-1A, putative	151.77	Medium	1		1
854	EHI_026440	RNA recognition motif domain containing protein	116.15	Medium	1		1						854	EHI_005100	eukaryotic translation initiation factor 2 alpha subunit, putative	111.2	Medium	1	1							854	EHI_110320	protein phosphatase, putative	155.02	Medium	1		1
855	EHI_158270	60S ribosomal protein L37	116.25	Medium	1		1						855	EHI_178590	histone RNA hairpin-binding protein, putative	111.28	Medium	2						2		855	EHI_159620	TolA protein, putative	155.45	Medium	1	1
856	EHI_049000	60S ribosomal protein L35a, putative	119.13	Medium	1				1				856	EHI_015320	60S ribosomal protein L37	112.14	Medium	1		1						856	EHI_051710	60S ribosomal protein L23, putative	155.8	Medium	1		1
857	EHI_103300	translation initiation factor eIF-1A, putative	119.53	Medium	1		1						857	EHI_100270	calmodulin, putative	117.07	Medium	1						1		857	EHI_100320	multidrug resistance protein, putative	157.08	Medium	1		1
858	EHI_152750	eukaryotic peptide chain release factor subunit 1, putative	120.8	Medium	1	1							858	EHI_104390	actin binding protein, putative	119.27	Medium	1	1							858	EHI_137700	Ras family GTPase	159.85	Medium	1						1
859	EHI_045120	transitional endoplasmic reticulum ATPase, putative	121.18	Medium	2		1				1		859	EHI_158060	RNA-binding protein, putative	120.66	Medium	2		1			1			859	EHI_114920	60S ribosomal protein L35a, putative	162.53	Medium	1						1
860	EHI_065330	Gal/GalNAc lectin subunit Igl2	121.76	Medium	1	1							860	EHI_176970	cdc48-like protein, putative	122.93	Medium	1		1						860	EHI_169820	SNF7 family protein	164.98	Medium	1		1
861	EHI_165070	estradiol 17-beta-dehydrogenase, putative	121.98	Medium	2	2							861	EHI_197060	ser/thr protein phosphatase family protein	124.02	Medium	1				1				861	EHI_158270	60S ribosomal protein L37	168.95	Medium	1		1
862	EHI_110320	protein phosphatase, putative	126.85	Medium	1		1						862	EHI_134010	transporter, major facilitator family	125.4	Medium	1						1		862	EHI_048700	ubiquitin-conjugating enzyme family protein	169.78	Medium	1				1
863	EHI_161180	60S ribosomal protein L21, putative	127.96	Medium	1	1							863	EHI_198690	MAK16 protein, putative	128.77	Medium	1		1						863	EHI_007330	beta-N-acetylhexosaminidase, beta subunit	170.79	Medium	1	1
864	EHI_052160	WD domain containing protein	130.95	Medium	3		3						864	EHI_165070	estradiol 17-beta-dehydrogenase, putative	132.47	Medium	2	2							864	EHI_196590	RNA recognition motif domain containing protein	170.89	Medium	1					1
865	EHI_198690	MAK16 protein, putative	135.81	Medium	1		1						865	EHI_199110	lysozyme, putative	132.89	Medium	1						1		865	EHI_178590	histone RNA hairpin-binding protein, putative	171.26	Medium	2						2
866	EHI_009405	cyclin-dependent kinase regulatory subunit, putative	137.09	Medium	1		1						866	EHI_048170	Protein transport protein SEC61 gamma subunit, putative	134.13	Medium	1				1				866	EHI_048170	Protein transport protein SEC61 gamma subunit, putative	176.71	Medium	1				1
867	EHI_098550	ubiquitin-activating enzyme, putative	140.65	Medium	2		1	1					867	EHI_175020	peptidase, putative	136.15	Medium	1		1						867	EHI_140350	G protein alpha subunit, putative	177.04	Medium	2	1	1
868	EHI_135470	adenylate kinase	140.82	Medium	1	1							868	EHI_122740	nucleolar protein Nop56, putative	136.44	Medium	1		1						868	EHI_152750	eukaryotic peptide chain release factor subunit 1, putative	182.14	Medium	1	1
869	EHI_114920	60S ribosomal protein L35a, putative	143.55	Medium	1						1		869	EHI_137700	Ras family GTPase	140	Medium	1						1		869	EHI_122740	nucleolar protein Nop56, putative	182.89	Medium	1		1
870	EHI_094100	galactokinase, putative	143.95	Medium	1				1				870	EHI_130930	purine nucleoside phosphorylase, putative	140.93	Medium	1					1			870	EHI_049000	60S ribosomal protein L35a, putative	185.83	Medium	1				1
871	EHI_193330	60S ribosomal protein L23, putative	145.01	Medium	1		1						871	EHI_114920	60S ribosomal protein L35a, putative	141.1	Medium	1						1		871	EHI_199120	Ser/Thr protein phosphatase, putative	185.87	Medium	1						1
872	EHI_135450	Rho family GTPase	153.32	Medium	1						1		872	EHI_104600	13 kDa ribonucleoprotein-associated protein, putative	144.32	Medium	1		1						872	EHI_009940	clathrin adaptor complex small chain, putative	187.9	Medium	1	1
873	EHI_104390	actin binding protein, putative	158.86	Medium	1	1							873	EHI_052160	WD domain containing protein	146.94	Medium	3		3						873	EHI_177660	isoleucyl-tRNA synthetase, putative	189.57	Medium	1		1
874	EHI_169820	SNF7 family protein	165.66	Medium	1		1						874	EHI_148350	transcription initiation protein SPT4, putative	151.25	Medium	1						1		874	EHI_052160	WD domain containing protein	189.62	Medium	3		3
875	EHI_111990	CXXC-rich protein	167.83	Medium	1						1		875	EHI_158270	60S ribosomal protein L37	155.45	Medium	1		1						875	EHI_035800	Ras GTPase activating protein, putative	190.78	Medium	1	1
876	EHI_158060	RNA-binding protein, putative	172.24	Medium	2		1			1			876	EHI_192810	small GTPase Rab7A	158.17	Medium	1						1		876	EHI_176970	cdc48-like protein, putative	194.1	Medium	1		1
877	EHI_130930	purine nucleoside phosphorylase, putative	176.55	Medium	1					1			877	EHI_049000	60S ribosomal protein L35a, putative	159.2	Medium	1				1				877	EHI_103730	threonyl-tRNA synthetase, putative	200.27	Medium	1		1
878	EHI_176970	cdc48-like protein, putative	183.56	Medium	1		1						878	EHI_193330	60S ribosomal protein L23, putative	167.61	Medium	1		1						878	EHI_100270	calmodulin, putative	208.61	Medium	1						1
879	EHI_136150	adenylyl cyclase-associated protein, putative	184.3	Medium	1		1						879	EHI_081370	vesicle-associated membrane protein, putative	172.95	Medium	4		4						879	EHI_175020	peptidase, putative	216.52	Medium	1		1
880	EHI_137700	Ras family GTPase	184.42	Medium	1						1		880	EHI_074750	Ras family GTPase	174.07	Medium	2						2		880	EHI_081370	vesicle-associated membrane protein, putative	221.31	Medium	4		4
881	EHI_081370	vesicle-associated membrane protein, putative	188.06	Medium	4		4						881	EHI_161180	60S ribosomal protein L21, putative	182.12	Medium	1	1							881	EHI_193330	60S ribosomal protein L23, putative	230.08	Medium	1		1
882	EHI_140350	G protein alpha subunit, putative	191.1	Medium	2	1	1						882	EHI_035460	40S ribosomal protein S13, putative	189.15	Medium	1	1							882	EHI_134720	ankyrin repeat protein, putative	234.56	Medium	1					1
883	EHI_009940	clathrin adaptor complex small chain, putative	192.19	Medium	1	1							883	EHI_073390	Fe-hydrogenase, putative	189.98	Medium	1	1							883	EHI_062790	thioredoxin, putative	239.52	Medium	1		1
884	EHI_035460	40S ribosomal protein S13, putative	192.94	Medium	1	1							884	EHI_121800	deoxyribose-phosphate aldolase, putative	190.07	Medium	1		1						884	EHI_186820	protein kinase domain containing protein	240.22	Medium	1						1
885	EHI_048170	Protein transport protein SEC61 gamma subunit, putative	195.57	Medium	1				1				885	EHI_083590	coronin, putative	191.71	Medium	2	1					1		885	EHI_088230	DNA-directed RNA polymerases I, II, and III 23 kDa, putative	240.39	Medium	1	1
886	EHI_134720	ankyrin repeat protein, putative	203.85	Medium	1					1			886	EHI_134720	ankyrin repeat protein, putative	193.9	Medium	1					1			886	EHI_135470	adenylate kinase	241	Medium	1	1
887	EHI_186820	protein kinase domain containing protein	205.27	Medium	1						1		887	EHI_120900	calcium-binding protein 1 (EhCBP1)	195.24	Medium	1	1							887	EHI_121800	deoxyribose-phosphate aldolase, putative	252.42	Medium	1		1
888	EHI_051710	60S ribosomal protein L23, putative	206.01	Medium	1		1						888	EHI_135450	Rho family GTPase	196.48	Medium	1						1		888	EHI_197160	sulfate adenylyltransferase, putative	254.82	Medium	3		2				1
889	EHI_100270	calmodulin, putative	206.45	Medium	1						1		889	EHI_152750	eukaryotic peptide chain release factor subunit 1, putative	201.26	Medium	1	1							889	EHI_137870	40S ribosomal protein S5	255.25	Medium	1	1
890	EHI_137870	40S ribosomal protein S5	209.6	Medium	1	1							890	EHI_186820	protein kinase domain containing protein	204.94	Medium	1						1		890	EHI_192810	small GTPase Rab7A	273.02	Medium	1						1
891	EHI_042250	Rab family GTPase	216.98	Medium	2						2		891	EHI_051710	60S ribosomal protein L23, putative	207.62	Medium	1		1						891	EHI_035460	40S ribosomal protein S13, putative	274.03	Medium	1	1
892	EHI_196590	RNA recognition motif domain containing protein	225.86	Medium	1					1			892	EHI_118640	CBF/NF-Y transcription factor domain protein	208.38	Medium	1	1							892	EHI_165070	estradiol 17-beta-dehydrogenase, putative	275.56	Medium	2	2
893	EHI_118640	CBF/NF-Y transcription factor domain protein	236.54	Medium	1	1							893	EHI_042250	Rab family GTPase	214.85	Medium	2						2		893	EHI_125650	PIWI, putative	278.05	Medium	1	1
894	EHI_025710	iron-sulfur flavoprotein, putative	243.22	Medium	1						1		894	EHI_140350	G protein alpha subunit, putative	239.41	Medium	2	1	1						894	EHI_155530	chromosome partition protein, putative	300.78	Medium	1						1
895	EHI_083590	coronin, putative	254.3	Medium	2	1					1		895	EHI_137870	40S ribosomal protein S5	254.52	Medium	1	1							895	EHI_043010	V-type ATPase, A subunit, putative	308.08	Medium	1				1
896	EHI_155570	glutamyl-tRNA synthetase, putative	260.53	Medium	1		1						896	EHI_196590	RNA recognition motif domain containing protein	280.7	Medium	1					1			896	EHI_170060	ubiquitin like protein	310.69	Medium	1		1
897	EHI_000590	40S ribosomal protein S6, putative	294.4	Medium	1		1						897	EHI_155570	glutamyl-tRNA synthetase, putative	292.48	Medium	1		1						897	EHI_161180	60S ribosomal protein L21, putative	317.2	Medium	1	1
898	EHI_192810	small GTPase Rab7A	332.48	Medium	1						1		898	EHI_026440	RNA recognition motif domain containing protein	298.04	Medium	1		1						898	EHI_159600	cysteine protease inhibitor 1 (EhICP1)	327.17	Medium	1	1
899	EHI_121800	deoxyribose-phosphate aldolase, putative	352.12	Medium	1		1						899	EHI_159600	cysteine protease inhibitor 1 (EhICP1)	301.45	Medium	1	1							899	EHI_146180	Rho family GTPase	347.74	Medium	1						1
900	EHI_099730	ribosomal protein L13, putative	367.69	Medium	1		1						900	EHI_111990	CXXC-rich protein	305.4	Medium	1						1		900	EHI_050570	cysteine proteinase, putative	377.45	Medium	1						1
901	EHI_197860	heat shock protein 70, putative	400.81	Medium	1					1			901	EHI_182900	actin	359.95	Medium	3		1	1			1		901	EHI_104390	actin binding protein, putative	381.98	Medium	1	1
902	EHI_181560	60S ribosomal protein L13, putative	404.43	Medium	1	1							902	EHI_000590	40S ribosomal protein S6, putative	361.27	Medium	1		1						902	EHI_083590	coronin, putative	405.12	Medium	2	1					1
903	EHI_159600	cysteine protease inhibitor 1 (EhICP1)	435.29	Medium	1	1							903	EHI_136150	adenylyl cyclase-associated protein, putative	373.88	Medium	1		1						903	EHI_104630	filamin 2, putative	429.56	Medium	1						1
904	EHI_073390	Fe-hydrogenase, putative	454.51	Medium	1	1							904	EHI_099730	ribosomal protein L13, putative	431.69	Medium	1		1						904	EHI_110180	myosin heavy chain	434.09	Medium	1					1
905	EHI_182900	actin	499.72	Medium	3		1	1			1		905	EHI_197860	heat shock protein 70, putative	454.65	Medium	1					1			905	EHI_073390	Fe-hydrogenase, putative	437.76	Medium	1	1
906	EHI_120900	calcium-binding protein 1 (EhCBP1)	502.41	Medium	1	1							906	EHI_033710	cysteine proteinase 2	464.01	Medium	1						1		906	EHI_136150	adenylyl cyclase-associated protein, putative	472.98	Medium	1		1
907	EHI_186720	40S ribosomal protein S12, putative	532.3	Medium	1						1		907	EHI_167300	grainin 1	465.12	Medium	1		1						907	EHI_099730	ribosomal protein L13, putative	475.78	Medium	1		1
908	EHI_178850	peptidyl-prolyl cis-trans isomerase, FKBP-type, putative	553.37	Medium	1	1							908	EHI_193390	heat shock protein, Hsp20 family, putative	467.8	Medium	2	1					1		908	EHI_026440	RNA recognition motif domain containing protein	478.66	Medium	1		1
909	EHI_146180	Rho family GTPase	563.19	Medium	1						1		909	EHI_178850	peptidyl-prolyl cis-trans isomerase, FKBP-type, putative	495.19	Medium	1	1							909	EHI_094100	galactokinase, putative	519.67	Medium	1				1
910	EHI_006810	14-3-3 protein 3	590.67	Medium	1	1							910	EHI_186720	40S ribosomal protein S12, putative	541.94	Medium	1						1		910	EHI_186720	40S ribosomal protein S12, putative	534.6	Medium	1						1
911	EHI_156690	60S ribosomal protein L37	668.23	Medium	1		1						911	EHI_146180	Rho family GTPase	556.04	Medium	1						1		911	EHI_111990	CXXC-rich protein	535.62	Medium	1						1
912	EHI_197990	DEAD-box ATP-dependent RNA helicase 42, putative	736.25	Medium	1						1		912	EHI_006810	14-3-3 protein 3	559.05	Medium	1	1							912	EHI_000590	40S ribosomal protein S6, putative	539.72	Medium	1		1
913	EHI_105180	40S ribosomal protein S26, putative	739.23	Medium	1				1				913	EHI_138480	iron-sulfur flavoprotein, putative	568.16	Medium	1						1		913	EHI_156690	60S ribosomal protein L37	589.47	Medium	1		1
914	EHI_048700	ubiquitin-conjugating enzyme family protein	751.7	Medium	1				1				914	EHI_181560	60S ribosomal protein L13, putative	583.47	Medium	1	1							914	EHI_006810	14-3-3 protein 3	593.02	Medium	1	1
915	EHI_193390	heat shock protein, Hsp20 family, putative	756.55	Medium	2	1					1		915	EHI_021560	thioredoxin, putative	682.27	Medium	1						1		915	EHI_120900	calcium-binding protein 1 (EhCBP1)	598.21	Medium	1	1
916	EHI_013890	40S ribosomal protein S6, putative	793.59	Medium	2		2						916	EHI_048700	ubiquitin-conjugating enzyme family protein	721.69	Medium	1				1				916	EHI_130930	purine nucleoside phosphorylase, putative	617.97	Medium	1					1
917	EHI_058080	60S ribosomal protein L31, putative	853.56	Medium	1				1				917	EHI_170060	ubiquitin like protein	762.55	Medium	1		1						917	EHI_125950	alcohol dehydrogenase, putative	634.1	Medium	1		1
918	EHI_088230	DNA-directed RNA polymerases I, II, and III 23 kDa, putative	864.79	Medium	1	1							918	EHI_156690	60S ribosomal protein L37	808.41	Medium	1		1						918	EHI_058080	60S ribosomal protein L31, putative	701.02	Medium	1				1
919	EHI_096850	60S ribosomal protein L19, putative	885.62	Medium	1	1							919	EHI_197990	DEAD-box ATP-dependent RNA helicase 42, putative	826.81	Medium	1						1		919	EHI_058090	Ras family GTPase	709.15	Medium	1						1
920	EHI_182670	enhancer binding protein-2, putative	901.78	Medium	2		1	1					920	EHI_088230	DNA-directed RNA polymerases I, II, and III 23 kDa, putative	861.62	Medium	1	1							920	EHI_181560	60S ribosomal protein L13, putative	795.14	Medium	1	1
921	EHI_008620	ribosomal protein L17, putative	978.41	Medium	1						1		921	EHI_194600	molybdenum cofactor sulfurase, putative	876.44	Medium	1		1						921	EHI_148190	Ran family GTPase	842.78	Medium	1		1
						25	35	4	7	5	21		922	EHI_058080	60S ribosomal protein L31, putative	909.81	Medium	1				1				922	EHI_013890	40S ribosomal protein S6, putative	862.04	Medium	2		2
													923	EHI_105180	40S ribosomal protein S26, putative	935.68	Medium	1				1				923	EHI_167300	grainin 1	863.26	Medium	1		1
922	EHI_170060	ubiquitin like protein	1023.24	High	1		1						924	EHI_013890	40S ribosomal protein S6, putative	949.45	Medium	2		2						924	EHI_092470	60S ribosomal protein L40, putative	963.85	Medium	1		1
923	EHI_092470	60S ribosomal protein L40, putative	1054.46	High	1		1						925	EHI_182670	enhancer binding protein-2, putative	975.35	Medium	2		1	1											30	46	1	12	4	27
924	EHI_021560	thioredoxin, putative	1071.96	High	1						1								20	33	2	6	5	25
925	EHI_194600	molybdenum cofactor sulfurase, putative	1083.03	High	1		1																			925	EHI_105180	40S ribosomal protein S26, putative	1128.18	High	1				1
926	EHI_058090	Ras family GTPase	1098.11	High	1						1		926	EHI_058090	Ras family GTPase	1002.4	High	1						1		926	EHI_196920	60S ribosomal protein L23, putative	1128.47	High	1		1
927	EHI_167300	grainin 1	1103.07	High	1		1						927	EHI_096850	60S ribosomal protein L19, putative	1037.71	High	1	1							927	EHI_182900	actin	1146.67	High	3		1	1			1
928	EHI_072040	40S ribosomal protein S3a, putative	1121.74	High	1		1						928	EHI_196920	60S ribosomal protein L23, putative	1115.39	High	1		1						928	EHI_197990	DEAD-box ATP-dependent RNA helicase 42, putative	1174.34	High	1						1
929	EHI_030760	60S ribosomal protein L24, putative	1163	High	1			1					929	EHI_051060	pyruvate:ferredoxin oxidoreductase	1246.54	High	1		1						929	EHI_072040	40S ribosomal protein S3a, putative	1260.56	High	1		1
930	EHI_138480	iron-sulfur flavoprotein, putative	1175.06	High	1						1		930	EHI_092470	60S ribosomal protein L40, putative	1261.38	High	1		1						930	EHI_009680	ribosomal protein S18, putative	1279.78	High	2		2
931	EHI_140170	40S ribosomal protein S20, putative	1255.66	High	1			1					931	EHI_072040	40S ribosomal protein S3a, putative	1321.57	High	1		1						931	EHI_008620	ribosomal protein L17, putative	1355.95	High	1						1
932	EHI_196920	60S ribosomal protein L23, putative	1350.06	High	1		1						932	EHI_008620	ribosomal protein L17, putative	1324.68	High	1						1		932	EHI_096850	60S ribosomal protein L19, putative	1499.47	High	1	1
933	EHI_033710	cysteine proteinase 2	1399.4	High	1						1		933	EHI_009680	ribosomal protein S18, putative	1384.7	High	2		2						933	EHI_182590	Ribosomal protein S30, putative	1511.53	High	1						1
934	EHI_009680	ribosomal protein S18, putative	1452.95	High	2		2						934	EHI_140170	40S ribosomal protein S20, putative	1497.17	High	1			1					934	EHI_004200	40S ribosomal protein S27, putative	1620.81	High	1			1
935	EHI_004200	40S ribosomal protein S27, putative	1480.73	High	1			1					935	EHI_148190	Ran family GTPase	1596.41	High	1		1						935	EHI_140170	40S ribosomal protein S20, putative	1659.98	High	1			1
936	EHI_148190	Ran family GTPase	1514.56	High	1		1						936	EHI_030760	60S ribosomal protein L24, putative	1607.26	High	1			1					936	EHI_124850	40S ribosomal protein S11, putative	1665.89	High	1				1
937	EHI_040660	ribosomal protein L11, putative	1529.56	High	1	1							937	EHI_186840	actin-binding protein, cofilin/tropomyosin family	1688.03	High	2	1					1		937	EHI_186840	actin-binding protein, cofilin/tropomyosin family	1713.97	High	2	1					1
938	EHI_124850	40S ribosomal protein S11, putative	1576.17	High	1				1				938	EHI_004200	40S ribosomal protein S27, putative	1788.33	High	1			1					938	EHI_126250	ribosomal protein S29, putative	1714.5	High	1		1
939	EHI_158550	40S ribosomal protein S26, putative	1580.07	High	1				1				939	EHI_119540	eukaryotic translation elongation factor 1 gamma, putative	1910.55	High	1						1		939	EHI_030760	60S ribosomal protein L24, putative	1776.01	High	1			1
940	EHI_110340	60S ribosomal protein L19, putative	1693.77	High	2		1				1		940	EHI_124850	40S ribosomal protein S11, putative	1975.75	High	1				1				940	EHI_040660	ribosomal protein L11, putative	1839.85	High	1	1
941	EHI_051060	pyruvate:ferredoxin oxidoreductase	1700.09	High	1		1						941	EHI_040660	ribosomal protein L11, putative	1978.67	High	1	1							941	EHI_051060	pyruvate:ferredoxin oxidoreductase	1900.93	High	1		1
942	EHI_119540	eukaryotic translation elongation factor 1 gamma, putative	1852.36	High	1						1		942	EHI_158550	40S ribosomal protein S26, putative	2038.33	High	1				1				942	EHI_146370	60S ribosomal protein L27, putative	1934.1	High	1						1
943	EHI_146370	60S ribosomal protein L27, putative	2025.88	High	1						1		943	EHI_182590	Ribosomal protein S30, putative	2081.86	High	1						1		943	EHI_119540	eukaryotic translation elongation factor 1 gamma, putative	1973.42	High	1						1
944	EHI_182590	Ribosomal protein S30, putative	2149.32	High	1						1		944	EHI_146370	60S ribosomal protein L27, putative	2259.23	High	1						1		944	EHI_182670	enhancer binding protein-2, putative	2039.48	High	2		1	1
945	EHI_126250	ribosomal protein S29, putative	2231.64	High	1		1						945	EHI_126250	ribosomal protein S29, putative	2356.43	High	1		1						945	EHI_068200	60S ribosomal protein L31, putative	2338.62	High	1		1
946	EHI_177470	ribosomal protein S25, putative	2344.31	High	1						1		946	EHI_110340	60S ribosomal protein L19, putative	2461.67	High	2		1				1		946	EHI_031400	ribosomal protein S18, putative	2394.73	High	1		1
947	EHI_086120	ribosomal protein S18, putative	2432.87	High	1		1						947	EHI_177470	ribosomal protein S25, putative	2716.74	High	1						1		947	EHI_158550	40S ribosomal protein S26, putative	2454.4	High	1				1
948	EHI_186840	actin-binding protein, cofilin/tropomyosin family	2610.97	High	2	1					1		948	EHI_068200	60S ribosomal protein L31, putative	2902.28	High	1		1						948	EHI_110340	60S ribosomal protein L19, putative	2539.12	High	2		1				1
949	EHI_068200	60S ribosomal protein L31, putative	2822.93	High	1		1						949	EHI_086120	ribosomal protein S18, putative	3145.84	High	1		1						949	EHI_177470	ribosomal protein S25, putative	2690.29	High	1						1
950	EHI_038580	ribosomal protein L11, putative	2830.17	High	1		1						950	EHI_038580	ribosomal protein L11, putative	3481.83	High	1		1						950	EHI_086120	ribosomal protein S18, putative	2709.99	High	1		1
951	EHI_197030	40S ribosomal protein S10, putative	3115.39	High	1					1			951	EHI_031400	ribosomal protein S18, putative	3645.64	High	1		1						951	EHI_038580	ribosomal protein L11, putative	3172.34	High	1		1
952	EHI_193080	60S ribosomal protein L9, putative	3161.97	High	2					1	1		952	EHI_193080	60S ribosomal protein L9, putative	3687.03	High	2					1	1		952	EHI_197030	40S ribosomal protein S10, putative	3414.43	High	1					1
953	EHI_031400	ribosomal protein S18, putative	3555.72	High	1		1						953	EHI_197030	40S ribosomal protein S10, putative	3800.55	High	1					1			953	EHI_039010	40S ribosomal protein S26, putative	3480.97	High	1						1
954	EHI_039010	40S ribosomal protein S26, putative	3639.55	High	1						1		954	EHI_039010	40S ribosomal protein S26, putative	4846.8	High	1						1		954	EHI_033710	cysteine proteinase 2	3888	High	1						1
955	EHI_125950	alcohol dehydrogenase, putative	3851.01	High	1		1						955	EHI_125950	alcohol dehydrogenase, putative	6019.35	High	1		1						955	EHI_193080	60S ribosomal protein L9, putative	3931.69	High	2					1	1
956	EHI_130700	enolase, putative	11652.1	High	3	1	1				1		956	EHI_159480	pore-forming peptide ameobapore A precursor, putative	12790.2	High	2				2				956	EHI_130700	enolase, putative	4963.57	High	3	1	1				1
957	EHI_159480	pore-forming peptide ameobapore A precursor, putative	13130	High	2				2				957	EHI_130700	enolase, putative	13191.3	High	3	1	1				1		957	EHI_159480	pore-forming peptide ameobapore A precursor, putative	6807.74	High	2				2
						3	18	3	4	2	13								4	15	3	4	2	11								4	14	5	5	2	13
