# Supplementary material for: Screening and Structural Characterization of Heat Shock Response Elements (HSEs) in Entamoeba histolytica Promoters
Source: Int J Mol Sci. 2024 Jan 21;25(2):1319. doi: 10.3390/ijms25021319 (PMC10815948; doi:10.3390/ijms25021319)
Supplement: Supplementary file 1 [file ijms-25-01319-s001.zip › Supplementary Table S9.xlsx]

## Sheet: Hoja1
tEhDBD7-Ehpgp5				tEhDBD7-Ehhsp100				tEhDBD7-Ehmlbp				tEhDBD7-EhrabB1				tEhDBD7-EhrabB4				tEhDBD7-EhrabB5
5´-3				5´-3				5´-3				5´-3				5´-3				5´-3
Hydrophobics				Hydrophobics				Hydrophobics				Hydrophobics				Hydrophobics				Hydrophobics
1	72C	ARG		1	73A	GLN		1	73A	GLN		1	73A	GLN		1	73A	GLN		1	72C	ARG
2	73C	GLN		2	75C	ASN		2	75B	ASN		2	75B	ASN		2	75C	ASN
3	76C	ILE						3	75C	ASN		3	75C	ASN
Hydrogen bonds				Hydrogen bonds				Hydrogen bonds				Hydrogen bonds				Hydrogen bonds				Hydrogen bonds
1	16C	THR		1	16A	THR		1	16A	THR		1	16A	THR		1	16A	THR		1	16A	THR
2	16C	THR		2	17A	PHE		2	17A	PHE		2	17A	PHE		2	17A	PHE		2	17A	PHE
3	17C	PHE		3	63A	LYS		3	63A	LYS		3	63A	LYS		3	63A	LYS		3	63A	LYS
4	63C	LYS		4	66A	ASN		4	66A	ASN		4	66A	ASN		4	66A	ASN		4	66A	ASN
5	66C	ASN		5	69A	SER		5	69A	SER		5	69A	SER		5	69A	SER		5	69A	SER
6	69C	SER		6	72C	ARG		6	72C	ARG		6	72C	ARG		6	72C	ARG		6	72C	ARG
7	72A	ARG		7	72C	ARG		7	72C	ARG		7	72C	ARG		7	72C	ARG		7	72C	ARG
8	72A	ARG		8	72C	ARG		8	73A	GLN		8	73A	GLN		8	73A	GLN		8	73A	GLN
9	73C	GLN		9	73A	GLN		9	75B	ASN		9	75B	ASN		9	75B	ASN		9	75B	ASN
10	75A	ASN		10	75B	ASN		10	75C	ASN		10	75C	ASN		10	75C	ASN		10	75C	ASN
11	77C	TYR		11	75C	ASN		11	77A	TYR		11	77A	TYR		11	77A	TYR		11	77A	TYR
12	108C	ARG		12	77A	TYR		12	80B	HIS		12	80B	HIS		12	81B	LYS		12	81B	LYS
				13	80B	HIS		13	81B	LYS		13	81B	LYS		13	81C	LYS		13	81C	LYS
				14	81B	LYS		14	81C	LYS		14	81C	LYS		14	88C	GLN		14	88C	GLN
				15	81C	LYS		15	88C	GLN		15	88C	GLN		15	108A	ARG		15	108A	ARG
				16	88C	GLN		16	108A	ARG		16	108A	ARG		16	109C	GLN
				17	108A	ARG		17	108A	ARG
								18	109C	GLN
				π-Cation				π-Cation				π-Cation				π-Cation				π-Cation
				1	72B	ARG		1	72B	ARG		1	72B	ARG		1	72B	ARG		1	72B	ARG
				2	72B	ARG		2	72C	ARG		2	72C	ARG		2	72B	ARG		2	72B	ARG
				3	72C	ARG										3	72C	ARG
Salt Bridges				Salt Bridges				Salt Bridges				Salt Bridges				Salt Bridges				Salt Bridges
1	63A	LYS		1	63C	LYS		1	63C	LYS		1	63C	LYS		1	63C	LYS		1	63C	LYS
2	64C	HIS		2	64A	HIS		2	64A	HIS		2	64A	HIS		2	64A	HIS		2	64A	HIS
3	64C	HIS		3	64A	HIS		3	64A	HIS		3	64A	HIS		3	64A	HIS		3	64A	HIS
				4	80B	HIS		4	80B	HIS		4	81B	LYS		4	80B	HIS		4	80B	HIS
				5	81B	LYS		5	81B	LYS		5	81C	LYS		5	81B	LYS		5	81B	LYS
				6	81C	LYS		6	81C	LYS						6	81C	LYS		6	81C	LYS
				7	108A	ARG		7	108A	ARG						7	108A	ARG		7	108A	ARG
				8	108A	ARG										8	108A	ARG
3´-5´				3´-5´				3´-5´								3´-5´				3´-5´
Hydrophobics				Hydrophobics				Hydrophobics								Hydrophobics				Hydrophobics
1	75B	ASN		1	72A	ARG		1	73C	GLN						1	72A	ARG		1	72A	ARG
2	75C	ASN						2	76C	ILE										2	73C	GLN
3	76A	ILE																		3	76C	ILE
Hydrogen bonds				Hydrogen bonds				Hydrogen bonds				Hydrogen bonds				Hydrogen bonds				Hydrogen bonds
1	16A	THR		1	16C	THR		1	16C	THR		1	16C	THR		1	16C	THR		1	16C	THR
2	17A	PHE		2	17C	PHE		2	16C	THR		2	17C	PHE		2	17C	PHE		2	17C	PHE
3	63A	LYS		3	63C	LYS		3	17C	PHE		3	63C	LYS		3	63C	LYS		3	63C	LYS
4	66A	ASN		4	66C	ASN		4	63C	LYS		4	66C	ASN		4	66C	ASN		4	66C	ASN
5	69A	SER		5	69C	SER		5	66C	ASN		5	69C	SER		5	69C	SER		5	69C	SER
6	72C	ARG		6	72A	ARG		6	69C	SER		6	72A	ARG		6	72A	ARG		6	72A	ARG
7	72C	ARG		7	72A	ARG		7	72A	ARG		7	72A	ARG		7	72A	ARG		7	72A	ARG
8	72C	ARG		8	73C	GLN		8	72A	ARG		8	73C	GLN		8	73C	GLN		8	73C	GLN
9	73A	GLN		9	75A	ASN		9	72A	ARG		9	75A	ASN		9	75A	ASN		9	75A	ASN
10	75B	ASN		10	108C	ARG		10	72C	ARG
11	75C	ASN						11	73C	GLN
12	77A	TYR						12	75A	ASN
13	81B	LYS						13	108C	ARG
14	81C	LYS
15	88	GLN
16	108A	ARG
Salt Bridges				Salt Bridges				Salt Bridges				Salt Bridges				Salt Bridges				Salt Bridges
1	63C	LYS		1	63A	LYS		1	63A	LYS		1	63A	LYS		1	63A	LYS		1	63A	LYS
2	64A	HIS		2	64C	HIS		2	64C	HIS		2	64C	HIS		2	64C	HIS		2	64C	HIS
3	80B	HIS						3	64C	HIS		3	64C	HIS
4	81B	LYS										4	84C	HIS
5	81C	LYS
